# Supplementary material for: Widespread natural variation of DNA methylation within angiosperms
Source: Genome Biol. 2016 Sep 27;17:194. doi: 10.1186/s13059-016-1059-0 (PMC5037628; doi:10.1186/s13059-016-1059-0)
Supplement: Additional file 2: Table S2. — Trait and feature information for each species. (XLSX 15 kb) [file 13059_2016_1059_MOESM2_ESM.xlsx]

## Sheet: Table S2
Table S2: Trait and feature Information for each species: species name, genome size, number of genes, number of repeats, genome-wide weighted mCG, genome-wide weighted mCHG, genome-wide weighted mCHH, CDS weighted mCG, CDS weighted mCHG, CDS weighted mCHH, number of gbM genes, number of mCHG genes, number mCHH genes, percentage of gbM genes, percentage of mCHG genes, percentage of mCHH genes, num…
Species	genome size (Mbs)	number of genes	number of repeats	genome-wide weighted mCG (%)	genome-wide weighted mCHG (%)	genome-wide weighted mCHH (%)	CDS weighted mCG (%)	CDS weighted mCHG (%)	CDS weighted mCHH (%)	number of gbM genes	number of mCHG genes	number of mCHH genes	percentage of gbM genes	percentage of mCHG genes	percentage of mCHH genes	number of upstream mCHH islands	number of downstream mCHH islands	percentage of upstream mCHH-islands	percentage of downstream mCHH islands	percentage of genes with repeats within the gene	percentage of genes with repeats upstream of the gene	percentage of genes with repeats downstream of the gene
A. lyrata	245	32670	282441	40.9626	21.0308	6.48854	21.1105	3.25718	0.846827	8221	175	4038	25.1637588001224	0.535659626568717	12.3599632690542	13447	10110	41.1600857055402	30.9458218549128	23.7343128252219	58.2950719314356	52.3171104989287
A. thaliana	135	27206	31189	30.4511	9.99419	3.9103	22.8622	1.63887	0.847084	3671	83	999	13.4933470557965	0.305079761817246	3.67198412114975	4052	2738	14.8937734323311	10.0639564801882	10.710872601632	28.6811732706021	24.796
A. trichopoda	748	27313	770361	80.9066	60.6951	13.2043	60.0185	12.8923	2.3543	2912	1416	1602	10.6615897191813	5.18434445136016	5.86533884963204	8541	5995	31.2708234174203	21.9492549335481	68.326437959946	90.6089	89.704536301395
B. distachyon	352.08	31694	51793	49.1718	19.1708	1.41436	28.823	3.03857	0.435907	8688	3020	94	27.4121284785764	9.52861740392503	0.296586104625481	6649	4499	20.9787	14.1951157947877	15.870511768789	20.1205275446457	19.3286
B. oleracea	648	59225	532987	52.5776	22.0062	5.11739	24.0734	7.28627	1.57288	2564	1470	12691	4.3292528493035	2.48205994090333	21.4284508231321	18790	13844	31.7264668636555	23.3752638243985	34.6846770789363	5.32038834951456	5.19544111439426
B. rapa	485	40492	218781	37.1774	17.2848	4.44481	9.79831	3.48476	1.04375	209	186	2566	0.516151338536007	0.459349995060753	6.3370542329349	9481	6022	23.4145016299516	14.8720734959992	30.3393262866739	46.1547960090882	42.1638842240443
B. vulgaris	758	27421	656014	92.5468	81.2063	18.8626	61.9349	36.2021	7.82253	6914	280	5825	25.2142518507713	1.02111520367601	21.2428430764742	20315	16596	74.085554866708	60.5229568578826	67.7801684840086	84.1107180627986	80.2013055687247
C. clementina	370	24533	205699	45.84	25.1393	8.28624	35.5094	1.75001	0.668787	7969	150	1058	32.4827782986182	0.611421350833571	4.31255859454612	12812	9517	52.2235356458648	38.7926466392206	22.2638894550198	64.6679982064974	58.9206375086618
C. rubella	219	26521	39716	32.0081	9.98407	3.73286	21.2069	1.50713	0.53265	6714	110	1344	25.3157874891595	0.414765657403567	5.06768221409449	6006	4440	22.6462048942348	16.7414501715622	4.20421552731797	22.0617623769843	20.0294106557068
C. sativa	818	29749	376401	75.5752	65.01	8.72463	34.2422	13.1738	1.77201	2956	1667	4147	9.9364684527211	5.60354969914955	13.9399643685502	7033	2835	23.641130794312	9.52973209183502	18.793909038959	19.40905576658	19.852768160274
C. sativus	367	21503	57750	45.8814	16.5161	4.13427	36.3553	4.73171	2.31994	5229	314	2512	24.3175370878482	1.46026135888016	11.6820908710412	8844	5935	41.1291447704971	27.6007998883877	27.7635678742501	20.8250011626285	19.9228014695624
E. grandis	640	36376	689306	37.1258	19.9664	1.36352	24.8159	2.56139	0.451444	7731	2621	129	21.2530239718496	7.2053001979327	0.354629425995162	3402	2141	9.35232021112822	5.88574884539257	23.982845832417	70.3403342863426	65.1281
E. salsugineum	260	26351	98539	38.2063	9.30033	6.11975	3.31656	1.13039	0.823678	63	19	2120	0.239080110811734	0.0721035254829039	8.04523547493454	5761	4053	21.8625479108952	15.3808204622215	6.85362984326971	29.1374141398808	26.6972790406436
F. vesca	240	32831	129500	48.359	20.6386	2.32435	37.1505	9.09292	0.896891	6437	1668	9067	19.6064694952941	5.0805641010021	27.6171910694161	7572	5570	23.0635679692973	16.9656726873991	37.7691815662027	46.3342572568609	43.8061588133167
G. max	1115	56044	407373	71.0728	45.1616	5.09391	25.1064	5.9259	1.09949	5188	811	5207	9.2570123474413	1.44707729640996	9.29091428163586	6322	4714	11.2804225251588	8.41124830490329	28.0047819570338	34.2962672186139	33.5397187923774
G. raimondii	880	37505	489564	71.9784	57.8008	13.1486	25.9835	3.32393	1.18954	8630	228	4395	23.0102652979603	0.607918944140781	11.7184375416611	29390	21424	78.362884948674	57.1230502599653	28.7481669110785	75.9765364618051	69.4360751899747
L. japonicus	472	38482	160505	67.7549	36.5962	8.6661	48.5737	8.52698	1.74939	8262	536	5645	21.4697780780625	1.39285899901253	14.6691959877345	13619	11045	35.3905722155813	28.7017306792786	20.9630476586456	29.5930564939452	28.891429759368
M. domestica	742.3	63514	1245768	63.503	44.1434	4.57071	31.8207	10.7587	1.17477	6748	4092	8220	10.6244292596908	6.44267405611361	12.9420285291432	17152	9967	27.0050697484019	15.6926032055925	44.8924646534622	74.160027710426	70.280568063734
M. esculenta	742	30666	258416	51.5366	30.3887	1.9017	23.208	1.79121	0.376818	5991	636	337	19.5362942672667	2.07395812952456	1.0989369334116	776	352	2.53048979325638	1.14785104024001	11.9448248874976	28.3343116154699	26.3320941759603
M. guttatus	430	28140	227544	77.3629	36.1844	10.4945	66.5276	4.07619	1.0051	17083	980	1684	60.7071783937456	3.48258706467662	5.98436389481166	19074	13980	67.7825159914712	49.680170575693	32.8073916133618	74.9680170575693	67.5764036958067
M. truncatula	465	50894	375003	59.803	16.947	5.09697	56.9103	5.01368	1.26566	13630	907	6430	26.7811529846347	1.7821354187134	12.6341022517389	19487	15620	38.2894	30.6912406177546	63.0251110150509	81.6442016740677	77.3077376508036
O. sativa	430	39049	447163	58.3707	30.9453	5.52263	33.8918	12.2014	1.95842	5558	4450	2284	14.2333990627161	11.3959384363236	5.84906143563215	18970	14805	48.5799892442828	37.9139030448923	64.0861481728085	82.5731772900715	77.6537171246383
P. hallii	550	44905	154970	56.2801	29.9737	2.43029	32.0027	9.15699	0.844468	6940	4722	7070	15.4548491259325	10.5155327914486	15.7443491816056	8674	6641	19.3163344839105	14.7889989978844	14.1765950339606	32.6043870393052	32.8293063133281
P. persica	265	27864	95678	50.184	19.593	3.64896	32.3913	3.42289	0.790856	7340	696	2532	26.3422337065748	2.4978466838932	9.0869939707149	12525	8735	44.9504737295435	31.3486936548952	11.9257823715188	35.0559862187769	32.2387309790411
P. trichocarpa	485	41335	173230	43.955	26.7839	5.01442	18.7938	2.1832	0.691535	6626	202	2401	16.0299987903714	0.488689972178541	5.8086367485182	1339	846	3.23938550864884	2.04669166565864	8.84480464497399	44.4417563807911	40.4669166565864
P. virgatum	1227.39	98007	1793620	53.561	35.7434	3.06103	16.0633	7.2659	0.838195	8029	10069	3675	8.19227198057282	10.2737559562072	3.74973216198843	12154	8909	12.4011550195394	9.09016702888569	45.3508422867754	56.6418725193098	58.6376483312416
P. vulgaris	587	27197	244956	49.7769	33.3982	3.99033	12.5616	2.76561	0.557231	1915	206	2233	7.04121778137295	0.757436481964923	8.21046438945472	6093	3560	22.4032062359819	13.0896790087142	19.4691	51.2593300731698	47.7479133727985
R. communis	323	31221	575449	64.5455	37.9449	11.9718	36.2613	2.77152	1.36077	2086	46	1664	6.68140033951507	0.147336728484033	5.32974600429198	7389	5630	23.6667627558374	18.0327343775023	20.0217802120368	26.9850421190865	25.27145190737
S. bicolor	730	33032	397003	52.4993	27.1044	2.10046	20.4585	2.12369	0.360955	6794	2054	301	20.5679341244853	6.21821264228627	0.911237587793655	14648	10584	44.344877694357	32.041656575442	42.4194720271252	74.1614192298377	69.8655848873819
S. lycopersicum	907	34727	887009	84.0509	54.8401	8.35763	54.1068	7.93844	1.53241	9743	1334	4393	28.0559794972212	3.84139142453998	12.6500993463299	15568	11205	44.8297	32.2659602038759	32.2026089210125	56.7483514268437	53.1344486998589
S. viridis	515	34150	372068	44.4901	23.2506	1.56495	21.2248	2.41453	0.361395	6817	1563	551	19.9619326500732	4.57686676427526	1.61346998535871	2211	1058	6.47437774524158	3.09809663250366	23.3469985358712	45.2093704245974	44.2020497803807
T. cacao	445	29400	294216	44.1399	15.1612	1.48586	23.1095	1.83292	0.434075	4705	1160	258	16.0034013605442	3.94557823129252	0.877551020408163	676	308	2.29931972789116	1.04761904761905	43.3605442176871	27.1768707482993	24.8231292517007
V. vinifera	487	26346	449466	45.9479	20.4266	1.14656	28.7686	2.13218	0.370769	7566	1096	184	28.7178319289456	4.16002429211265	0.698398238821833	218	110	0.82745008729978	0.417520686252182	53.6210430425871	55.1734608669248	51.1500797084946
Z. mays	2665	39301	1971471	84.7591	73.2462	5.81256	43.9693	29.7621	4.50102	2609	6008	5716	6.63850792600697	15.2871428207934	14.5441591817002	21096	18028	53.6780234599629	45.8716063204499	81.9750133584387	94.1731762550571	92.8220655962953
