# Supplementary material for: Widespread natural variation of DNA methylation within angiosperms
Source: Genome Biol. 2016 Sep 27;17:194. doi: 10.1186/s13059-016-1059-0 (PMC5037628; doi:10.1186/s13059-016-1059-0)
Supplement: Additional file 4: Table S4. — Classification of gene methylation status: part A species A. thaliana through L. japonicus. (XLSX 10029 kb) [file 13059_2016_1059_MOESM4_ESM.xlsx]

## Sheet: A. lyrata
gene	class
311229	UM
311236	UM
311240	UM
311256	CG-gbm
311263	CG-gbm
311286	UM
311290	UM
311305	UM
311310	UM
311313	UM
311315	UM
311317	UM
311321	CHH-gene
311324	UM
311334	UM
311338	CG-gbm
311357	UM
311362	UM
311385	CG-gbm
311398	CG-gbm
311401	UM
311407	CG-gbm
311412	UM
311422	UM
311427	CG-gbm
311431	UM
311447	UM
311450	CG-gbm
311453	CG-gbm
311459	UM
311464	UM
311471	UM
311479	UM
311482	UM
311505	UM
311524	UM
311525	CG-gbm
311551	UM
311569	UM
311587	UM
311603	CG-gbm
311616	UM
311617	UM
311624	UM
311660	CG-gbm
311665	CG-gbm
311675	UM
311676	UM
311681	UM
311691	UM
311694	CG-gbm
311699	CG-gbm
311711	UM
311738	CG-gbm
311741	CG-gbm
311756	UM
311762	CG-gbm
311764	UM
311783	CG-gbm
311790	UM
311800	CG-gbm
311805	UM
311814	CG-gbm
311843	UM
311844	UM
311847	CG-gbm
311880	UM
311885	UM
311903	CG-gbm
311904	UM
311921	UM
311923	UM
311931	CG-gbm
311954	CHH-gene
311956	CG-gbm
311961	UM
311964	CG-gbm
311978	UM
311987	CG-gbm
311988	CG-gbm
311997	UM
312011	UM
312030	CG-gbm
312033	CG-gbm
312036	UM
312053	CHH-gene
312054	CG-gbm
312058	UM
312077	UM
312088	CG-gbm
312091	CG-gbm
312099	UM
312113	CG-gbm
312115	UM
312119	UM
312123	UM
312128	UM
312133	UM
312135	UM
312165	UM
312180	CG-gbm
312181	UM
312200	CG-gbm
312202	UM
312221	UM
312224	UM
312226	CG-gbm
312231	UM
312255	CG-gbm
312271	UM
312278	UM
312283	UM
312293	UM
312350	UM
312360	UM
312367	UM
312374	UM
312387	CG-gbm
312395	CG-gbm
312397	CG-gbm
312408	UM
312409	UM
312416	CG-gbm
312421	UM
312429	CG-gbm
312432	CG-gbm
312453	UM
312456	UM
312467	CG-gbm
312475	UM
312479	UM
312489	UM
312501	UM
312503	UM
312521	CG-gbm
312524	UM
312525	UM
312533	UM
312551	UM
312565	UM
312568	UM
312580	UM
312582	UM
312583	UM
312599	CG-gbm
312603	UM
312606	UM
312610	CG-gbm
312611	UM
312615	UM
312617	UM
312620	UM
312638	UM
312643	UM
312649	UM
312653	CG-gbm
312655	CHH-gene
312664	UM
312668	UM
312683	UM
312706	UM
312743	UM
312744	UM
312752	UM
312759	UM
312763	CG-gbm
312784	UM
312791	UM
312807	CG-gbm
312817	CG-gbm
312838	UM
312852	CG-gbm
312861	CG-gbm
312863	UM
312882	UM
312884	CG-gbm
312889	UM
312915	CG-gbm
312922	UM
312925	UM
312926	UM
312936	UM
312939	UM
312940	UM
312946	UM
312965	UM
312968	UM
312970	CG-gbm
312977	CG-gbm
312981	UM
313001	CG-gbm
313015	UM
313019	CHH-gene
313028	UM
313033	UM
313035	UM
313041	UM
313049	CG-gbm
313056	CG-gbm
313065	UM
313074	UM
313077	UM
313079	UM
313081	UM
313092	UM
313098	UM
313100	UM
313103	UM
313108	UM
313117	CG-gbm
313119	UM
313121	UM
313123	UM
313132	UM
313173	CG-gbm
313192	CG-gbm
313201	UM
313215	CG-gbm
313224	UM
313226	UM
313228	UM
313236	UM
313246	CG-gbm
313253	UM
313254	CG-gbm
313260	UM
313265	UM
313269	CHH-gene
313276	CHG-gene
313310	UM
313311	UM
313324	CG-gbm
313341	UM
313345	CG-gbm
313365	UM
313369	CG-gbm
313371	UM
313379	UM
313386	UM
313393	UM
313414	UM
313416	UM
313424	UM
313461	UM
313471	CG-gbm
313478	UM
313480	CG-gbm
313509	CG-gbm
313512	UM
313537	CHH-gene
313543	UM
313572	UM
313612	UM
313613	UM
313633	UM
313639	CG-gbm
313641	CG-gbm
313679	CG-gbm
313692	UM
313693	UM
313702	CG-gbm
313705	UM
313733	CG-gbm
313743	UM
313748	CG-gbm
313750	CHH-gene
313754	UM
313803	UM
313807	UM
313816	CG-gbm
313821	UM
313836	CG-gbm
313838	UM
313839	UM
313855	UM
313859	CG-gbm
313871	UM
313884	UM
313906	UM
313907	UM
313911	UM
313917	CG-gbm
313922	CG-gbm
313927	UM
313929	UM
313937	CG-gbm
313939	UM
313950	UM
313952	UM
313960	UM
313961	CHH-gene
313968	UM
313975	UM
313993	UM
313994	UM
313998	UM
314007	UM
314017	CHH-gene
314020	UM
314037	UM
314047	CG-gbm
314052	UM
314056	UM
314057	UM
314063	UM
314065	CHH-gene
314088	CHH-gene
314093	UM
314107	CG-gbm
314116	UM
314121	UM
314128	UM
314132	UM
314159	UM
314163	CG-gbm
314177	UM
314186	UM
314187	UM
314188	UM
314194	UM
314206	UM
314222	CHH-gene
314223	UM
314227	UM
314229	UM
314235	UM
314240	UM
314242	CHH-gene
314249	UM
314252	CG-gbm
314253	UM
314258	CG-gbm
314259	UM
314261	UM
314295	UM
314297	UM
314320	UM
314327	UM
314341	UM
314348	UM
314350	UM
314357	CG-gbm
314359	UM
314363	UM
314370	CHH-gene
314380	UM
314403	UM
314408	UM
314419	CG-gbm
314421	UM
314426	UM
314430	CG-gbm
314445	CG-gbm
314447	UM
314462	UM
314474	UM
314476	UM
314496	CG-gbm
314503	CG-gbm
314515	CG-gbm
314546	UM
314547	CG-gbm
314552	UM
314555	CG-gbm
314605	CG-gbm
314636	CG-gbm
314643	CG-gbm
314644	CG-gbm
314652	UM
314657	UM
314659	CG-gbm
314675	CG-gbm
314676	CG-gbm
314680	UM
314697	UM
314700	UM
314703	UM
314706	UM
314711	UM
314716	UM
314728	UM
314742	UM
314745	CHH-gene
314752	CG-gbm
314757	CG-gbm
314765	UM
314773	UM
314794	UM
314795	CG-gbm
314800	UM
314809	UM
314839	CG-gbm
314862	UM
314874	UM
314877	UM
314878	UM
314880	CG-gbm
314892	CHH-gene
314895	CHH-gene
314911	CHH-gene
314913	UM
314925	UM
314930	CG-gbm
314946	UM
314947	CHH-gene
314948	UM
314953	UM
314966	CG-gbm
314969	UM
314991	UM
314992	UM
315007	CG-gbm
315014	UM
315015	UM
315017	UM
315021	UM
315023	UM
315031	UM
315035	UM
315039	UM
315042	UM
315054	CG-gbm
315060	UM
315069	CG-gbm
315074	UM
315080	CHH-gene
315081	CG-gbm
315086	UM
315087	UM
315116	UM
315131	CG-gbm
315143	UM
315144	UM
315176	CG-gbm
315177	UM
315184	UM
315187	UM
315190	UM
315208	UM
315221	UM
315222	UM
315228	UM
315244	UM
315245	CG-gbm
315251	UM
315258	CG-gbm
315285	CG-gbm
315293	UM
315295	UM
315311	UM
315321	UM
315325	UM
315326	UM
315354	CG-gbm
315379	UM
315391	CHH-gene
315392	CG-gbm
315393	UM
315394	UM
315410	CG-gbm
315417	UM
315425	CHH-gene
315436	CG-gbm
315447	CG-gbm
315468	CG-gbm
315469	UM
315473	UM
315474	CG-gbm
315475	UM
315476	CG-gbm
315481	CG-gbm
315482	UM
315485	UM
315487	UM
315497	CG-gbm
315511	UM
315521	CHH-gene
315523	CHH-gene
315525	CHG-gene
315545	CHH-gene
315547	CHH-gene
315554	UM
315557	CHG-gene
315563	CHH-gene
315564	CHH-gene
315565	CHH-gene
315571	UM
315582	UM
315586	UM
315588	CG-gbm
315590	CHH-gene
315594	UM
315601	UM
315605	UM
315612	UM
315617	CHH-gene
315619	UM
315628	UM
315636	UM
315648	CHH-gene
315656	UM
315683	UM
315689	UM
315690	UM
315701	CG-gbm
315717	UM
315734	UM
315745	CG-gbm
315746	CG-gbm
315769	CG-gbm
315776	UM
315784	CG-gbm
315791	UM
315794	UM
315818	UM
315838	UM
315840	CG-gbm
315868	UM
315881	UM
315886	UM
315891	UM
315892	UM
315894	UM
315900	UM
315903	UM
315905	UM
315925	CHH-gene
315930	UM
315935	UM
315955	UM
315967	UM
315973	UM
315978	UM
315981	UM
315984	UM
315985	UM
315987	CG-gbm
316003	UM
316004	CHH-gene
316005	UM
316029	CHH-gene
316069	UM
316070	UM
316075	UM
316086	UM
316118	UM
316127	UM
316133	UM
316139	UM
316144	UM
316160	UM
316163	UM
316165	UM
316170	UM
316181	CG-gbm
316182	UM
316186	UM
316194	CG-gbm
316204	CG-gbm
316209	CG-gbm
316211	UM
316221	UM
316232	CG-gbm
316241	UM
316264	UM
316265	UM
316266	UM
316268	CG-gbm
316284	UM
316296	UM
316299	UM
316308	UM
316317	UM
316331	UM
316359	UM
316360	CG-gbm
316373	UM
316383	CHH-gene
316385	UM
316389	UM
316416	UM
316417	UM
316423	UM
316436	UM
316461	CG-gbm
316462	CG-gbm
316470	UM
316473	CG-gbm
316480	UM
316489	UM
316494	UM
316499	UM
316513	UM
316514	UM
316515	UM
316517	UM
316527	UM
316534	UM
316541	UM
316562	UM
316570	UM
316589	CG-gbm
316610	UM
316611	UM
316612	UM
316620	CG-gbm
316622	UM
316625	UM
316635	UM
316646	UM
316664	CHH-gene
316675	UM
316679	UM
316691	UM
316696	UM
316706	UM
316712	UM
316714	UM
316716	UM
316721	CG-gbm
316726	UM
316741	UM
316746	UM
316749	UM
316750	UM
316754	UM
316768	UM
316771	UM
316772	UM
316775	UM
316788	CG-gbm
316793	CG-gbm
316796	UM
316805	UM
316812	UM
316818	UM
316819	UM
316828	UM
316857	CG-gbm
316871	UM
316895	UM
316898	UM
316902	UM
316907	UM
316920	CG-gbm
316923	UM
316927	UM
316935	UM
316941	CG-gbm
316945	UM
316947	UM
316979	UM
316997	UM
317012	CG-gbm
317013	UM
317046	UM
317048	UM
317076	UM
317081	CG-gbm
317082	UM
317083	UM
317104	UM
317116	UM
317170	UM
317188	UM
317213	CG-gbm
317219	UM
317222	UM
317230	UM
317232	UM
317234	UM
317250	UM
317260	UM
317262	UM
317277	UM
317287	UM
317300	UM
317308	CG-gbm
317312	CG-gbm
317317	UM
317350	CG-gbm
317356	CG-gbm
317360	UM
317378	CHG-gene
317389	CG-gbm
317405	CG-gbm
317406	UM
317410	CG-gbm
317420	UM
317449	UM
317456	CG-gbm
317457	UM
317462	CG-gbm
317466	UM
317476	UM
317478	UM
317484	UM
317500	CG-gbm
317521	UM
317559	UM
317561	UM
317584	CHH-gene
317589	UM
317651	UM
317662	CG-gbm
317667	UM
317684	UM
317692	UM
317700	CG-gbm
317721	UM
317726	UM
317739	CG-gbm
317751	CG-gbm
317759	CG-gbm
317764	CG-gbm
317768	CG-gbm
317774	UM
317800	CHH-gene
317804	UM
317819	UM
317829	CG-gbm
317848	CG-gbm
317855	CG-gbm
317859	UM
317861	UM
317863	UM
317879	CG-gbm
317880	UM
317881	CG-gbm
317898	UM
317904	UM
317922	CG-gbm
317933	CG-gbm
317949	UM
317967	UM
317971	CG-gbm
317988	CG-gbm
317994	CG-gbm
317998	UM
317999	CG-gbm
318005	CG-gbm
318010	UM
318016	UM
318019	UM
318024	CG-gbm
318028	CG-gbm
318060	UM
318072	CG-gbm
318077	CG-gbm
318086	UM
318095	CG-gbm
318113	CHH-gene
318121	UM
318122	CG-gbm
318143	UM
318152	UM
318159	UM
318183	UM
318184	UM
318190	UM
318207	UM
318218	UM
318283	CG-gbm
318288	CG-gbm
318289	CG-gbm
318329	UM
318360	UM
318392	CG-gbm
318393	UM
318409	UM
318430	UM
318431	UM
318432	CG-gbm
318437	UM
318448	CG-gbm
318449	CG-gbm
318453	UM
318457	UM
318458	CG-gbm
318460	UM
318461	UM
318462	UM
318465	CG-gbm
318477	UM
318480	UM
318486	UM
318490	UM
318499	CHH-gene
318525	UM
318548	UM
318569	CG-gbm
318572	CG-gbm
318576	UM
318595	UM
318596	UM
318610	CG-gbm
318635	CG-gbm
318646	UM
318651	UM
318665	CG-gbm
318670	UM
318671	UM
318673	CG-gbm
318682	UM
318692	UM
318695	UM
318699	CG-gbm
318714	UM
318716	UM
318717	CG-gbm
318738	CG-gbm
318745	UM
318756	UM
318761	UM
318821	CG-gbm
318827	CG-gbm
318835	CG-gbm
318837	UM
318838	CG-gbm
318845	CG-gbm
318850	CG-gbm
318885	UM
318888	UM
318898	UM
318899	UM
318900	UM
318914	CG-gbm
318925	UM
318927	UM
318931	UM
318935	CG-gbm
318936	UM
318939	UM
318974	CG-gbm
318977	UM
318984	UM
318995	UM
319015	CHH-gene
319024	UM
319027	UM
319034	UM
319035	UM
319038	UM
319045	UM
319046	UM
319056	UM
319057	CG-gbm
319073	UM
319075	CG-gbm
319082	UM
319110	CG-gbm
319113	UM
319134	UM
319144	UM
319165	UM
319167	UM
319176	UM
319178	CG-gbm
319179	CG-gbm
319184	UM
319187	UM
319189	UM
319208	UM
319209	UM
319217	UM
319227	CHH-gene
319239	UM
319240	CG-gbm
319243	UM
319258	UM
319259	CHH-gene
319261	UM
319272	UM
319280	CG-gbm
319286	CG-gbm
319309	UM
319311	UM
319341	CG-gbm
319343	CHH-gene
319345	CG-gbm
319356	UM
319360	UM
319369	CG-gbm
319376	UM
319379	UM
319380	UM
319381	UM
319387	UM
319392	UM
319407	UM
319434	CG-gbm
319438	CG-gbm
319449	UM
319455	UM
319456	CHH-gene
319460	UM
319461	UM
319463	UM
319526	UM
319530	CHH-gene
319534	CG-gbm
319536	CG-gbm
319541	CG-gbm
319544	UM
319546	UM
319549	CHH-gene
319554	UM
319567	CG-gbm
319569	CG-gbm
319606	UM
319609	CG-gbm
319616	UM
319618	UM
319654	CHH-gene
319672	CG-gbm
319692	UM
319696	UM
319704	CHH-gene
319740	CG-gbm
319751	CHH-gene
319761	UM
319762	UM
319763	UM
319764	UM
319769	CG-gbm
319771	UM
319792	CG-gbm
319804	UM
319808	UM
319811	CG-gbm
319814	UM
319822	CHH-gene
319832	UM
319834	UM
319835	CG-gbm
319845	CG-gbm
319846	CG-gbm
319858	UM
319861	UM
319874	CG-gbm
319882	CG-gbm
319889	UM
319913	UM
319921	UM
319935	UM
319944	CHH-gene
319991	CHH-gene
319997	UM
320007	UM
320010	UM
320017	CG-gbm
320022	UM
320032	UM
320036	UM
320039	CG-gbm
320045	UM
320052	CHH-gene
320057	UM
320067	UM
320077	CG-gbm
320078	CG-gbm
320079	CG-gbm
320100	CHH-gene
320107	UM
320116	UM
320149	UM
320171	UM
320173	CG-gbm
320178	UM
320180	UM
320206	CG-gbm
320208	UM
320214	CG-gbm
320235	CHH-gene
320242	CG-gbm
320248	CG-gbm
320269	UM
320270	CHH-gene
320274	CG-gbm
320279	CG-gbm
320281	UM
320288	CHH-gene
320306	CG-gbm
320322	UM
320330	UM
320337	CG-gbm
320374	UM
320377	CG-gbm
320379	CG-gbm
320384	UM
320410	CHH-gene
320417	CG-gbm
320424	CHH-gene
320426	UM
320428	CG-gbm
320430	UM
320434	UM
320449	CG-gbm
320472	UM
320480	UM
320487	CHH-gene
320488	UM
320504	UM
320520	UM
320535	UM
320539	UM
320542	UM
320567	UM
320571	UM
320572	CHH-gene
320599	UM
320603	UM
320621	CHH-gene
320627	CG-gbm
320641	UM
320642	CG-gbm
320646	CHH-gene
320665	UM
320670	CG-gbm
320698	UM
320700	CHH-gene
320701	UM
320706	UM
320707	CHH-gene
320708	UM
320709	UM
320712	UM
320713	CHH-gene
320719	UM
320730	UM
320744	UM
320761	UM
320775	UM
320780	UM
320784	CG-gbm
320800	UM
320802	CG-gbm
320824	UM
320838	UM
320852	UM
320861	CG-gbm
320865	UM
320885	UM
320901	CG-gbm
320921	UM
320951	UM
320968	UM
320982	CG-gbm
320989	UM
320991	CG-gbm
320998	UM
321011	UM
321026	UM
321053	CG-gbm
321055	UM
321057	CG-gbm
321074	CG-gbm
321080	UM
321088	UM
321098	UM
321132	UM
321134	UM
321137	CG-gbm
321144	CG-gbm
321151	CG-gbm
321182	UM
321185	CG-gbm
321210	UM
321223	UM
321237	UM
321255	UM
321280	UM
321290	UM
321332	UM
321345	CG-gbm
321348	CG-gbm
321364	UM
321374	UM
321384	CG-gbm
321394	UM
321400	UM
321420	UM
321431	UM
321443	UM
321462	UM
321463	UM
321465	UM
321472	UM
321477	CG-gbm
321478	UM
321490	UM
321492	UM
321495	UM
321506	CG-gbm
321514	UM
321517	CG-gbm
321523	CG-gbm
321526	CHH-gene
321537	UM
321547	UM
321557	UM
321574	UM
321588	UM
321591	CG-gbm
321593	UM
321600	UM
321615	UM
321616	UM
321630	UM
321633	UM
321648	UM
321659	CG-gbm
321672	UM
321676	UM
321705	UM
321717	UM
321718	UM
321719	UM
321760	UM
321761	UM
321767	UM
321769	UM
321777	UM
321778	UM
321788	UM
321802	CG-gbm
321803	UM
321816	UM
321853	UM
321881	CG-gbm
321902	UM
321905	CG-gbm
321906	UM
321920	UM
321927	UM
321928	UM
321945	UM
321961	UM
321962	UM
321975	UM
322000	UM
322004	UM
322009	CG-gbm
322019	CHH-gene
322042	UM
322057	CG-gbm
322062	CG-gbm
322083	UM
322085	UM
322090	UM
322132	UM
322141	CG-gbm
322142	UM
322150	UM
322168	CHH-gene
322199	UM
322202	CG-gbm
322211	UM
322224	UM
322232	UM
322261	UM
322266	UM
322272	UM
322277	UM
322281	CG-gbm
322284	UM
322297	UM
322326	UM
322327	UM
322350	UM
322358	CG-gbm
322360	UM
322367	UM
322371	UM
322382	UM
322384	CG-gbm
322424	UM
322431	UM
322437	UM
322443	UM
322444	CG-gbm
322445	CG-gbm
322448	UM
322456	UM
322459	CG-gbm
322461	UM
322471	UM
322480	UM
322482	UM
322483	UM
322489	CG-gbm
322491	UM
322499	UM
322500	UM
322516	UM
322531	UM
322539	CHH-gene
322553	UM
322556	CG-gbm
322561	UM
322562	UM
322563	UM
322564	UM
322576	CHH-gene
322589	CG-gbm
322596	CHH-gene
322631	CHH-gene
322639	UM
322644	UM
322661	CG-gbm
322664	CG-gbm
322665	CG-gbm
322675	UM
322676	CG-gbm
322682	UM
322683	UM
322690	CHH-gene
322693	UM
322696	CG-gbm
322706	CG-gbm
322709	UM
322718	UM
322721	UM
322722	CHH-gene
322734	UM
322753	UM
322756	UM
322757	UM
322778	UM
322779	CG-gbm
322830	UM
322831	CHH-gene
322854	CG-gbm
322858	CG-gbm
322865	UM
322871	CG-gbm
322874	CG-gbm
322901	UM
322910	CHH-gene
322924	UM
322953	CG-gbm
322957	UM
322981	UM
323005	CG-gbm
323006	CG-gbm
323007	UM
323008	UM
323014	UM
323016	UM
323026	UM
323027	CG-gbm
323032	UM
323035	UM
323036	CG-gbm
323041	UM
323049	UM
323054	CHH-gene
323056	UM
323059	CG-gbm
323060	UM
323061	CHH-gene
323063	CHH-gene
323064	CHH-gene
323065	CHH-gene
323073	UM
323077	UM
323079	CG-gbm
323081	CG-gbm
323091	CG-gbm
323092	CG-gbm
323113	UM
323127	UM
323132	UM
323143	UM
323150	UM
323159	CG-gbm
323163	UM
323168	CG-gbm
323174	UM
323187	CG-gbm
323188	CG-gbm
323209	UM
323223	CHH-gene
323231	CG-gbm
323241	UM
323253	CG-gbm
323258	UM
323263	UM
323273	CG-gbm
323301	UM
323305	UM
323319	CG-gbm
323324	CG-gbm
323329	UM
323331	UM
323341	UM
323349	CG-gbm
323362	UM
323367	CG-gbm
323370	UM
323380	CG-gbm
323393	UM
323394	CG-gbm
323400	CG-gbm
323420	CG-gbm
323421	CG-gbm
323422	CHH-gene
323423	CHH-gene
323436	UM
323438	CG-gbm
323445	CG-gbm
323459	UM
323485	UM
323502	CG-gbm
323521	UM
323527	CHH-gene
323529	UM
323531	CG-gbm
323545	CHH-gene
323549	CHH-gene
323555	CG-gbm
323570	CG-gbm
323579	UM
323580	UM
323582	CG-gbm
323586	UM
323593	CHH-gene
323632	UM
323639	CG-gbm
323654	CHH-gene
323657	CG-gbm
323669	UM
323672	CHH-gene
323679	UM
323685	CG-gbm
323696	UM
323700	UM
323710	UM
323716	CG-gbm
323719	UM
323720	UM
323737	UM
323748	UM
323761	CG-gbm
323774	CG-gbm
323817	UM
323821	UM
323833	UM
323835	CG-gbm
323836	UM
323850	UM
323856	CG-gbm
323872	CG-gbm
323881	UM
323893	CG-gbm
323914	CG-gbm
323916	UM
323917	UM
323927	UM
323928	UM
323930	CG-gbm
323952	UM
323966	CHH-gene
323986	CG-gbm
323992	CHH-gene
323999	CG-gbm
324005	CG-gbm
324008	CG-gbm
324009	CG-gbm
324014	UM
324018	CG-gbm
324027	CG-gbm
324031	CG-gbm
324032	CG-gbm
324038	CG-gbm
324042	CG-gbm
324045	UM
324076	UM
324077	UM
324082	UM
324085	UM
324090	UM
324130	UM
324140	UM
324152	UM
324161	CG-gbm
324164	UM
324165	UM
324170	CG-gbm
324175	UM
324178	UM
324181	UM
324194	CG-gbm
324196	UM
324207	UM
324222	UM
324226	UM
324227	CG-gbm
324229	UM
324236	UM
324269	CG-gbm
324272	UM
324277	UM
324296	UM
324310	UM
324311	UM
324316	UM
324326	UM
324343	UM
324401	UM
324413	CG-gbm
324433	CG-gbm
324441	UM
324444	UM
324460	UM
324483	CG-gbm
324496	UM
324506	UM
324508	UM
324510	UM
324535	CG-gbm
324546	UM
324558	UM
324562	UM
324578	UM
324601	UM
324615	CG-gbm
324617	CG-gbm
324619	CG-gbm
324620	UM
324630	UM
324657	CG-gbm
324667	CG-gbm
324693	UM
324722	UM
324725	UM
324733	UM
324745	UM
324760	UM
324761	UM
324763	UM
324764	CG-gbm
324777	UM
324780	UM
324794	UM
324798	UM
324861	CG-gbm
324871	UM
324881	UM
324883	CG-gbm
324894	UM
324904	CG-gbm
324943	UM
324948	UM
324952	CG-gbm
324953	UM
324957	UM
324960	CG-gbm
325028	UM
325029	UM
325035	UM
325049	UM
325054	UM
325069	CG-gbm
325092	UM
325107	UM
325121	UM
325141	UM
325146	CG-gbm
325150	UM
325157	CG-gbm
325159	UM
325169	UM
325170	UM
325171	UM
325175	UM
325180	UM
325207	CHH-gene
325212	UM
325218	CG-gbm
325224	UM
325233	UM
325246	UM
325255	UM
325294	UM
325295	UM
325322	CG-gbm
325325	UM
325328	CG-gbm
325332	UM
325337	UM
325354	CG-gbm
325356	UM
325378	CG-gbm
325380	CG-gbm
325389	UM
325399	UM
325400	CHG-gene
325405	UM
325438	UM
325441	CG-gbm
325447	UM
325456	UM
325471	UM
325480	UM
325490	CG-gbm
325492	CG-gbm
325494	CG-gbm
325507	UM
325508	CG-gbm
325518	UM
325521	UM
325538	UM
325545	UM
325580	UM
325603	CG-gbm
325615	UM
325616	UM
325618	UM
325637	CG-gbm
325643	CG-gbm
325645	UM
325650	UM
325654	CG-gbm
325665	UM
325669	UM
325696	CG-gbm
325700	UM
325730	UM
325766	UM
325778	UM
325786	CG-gbm
325857	UM
325866	UM
325871	UM
325890	UM
325917	UM
325922	CG-gbm
325929	CG-gbm
325935	CG-gbm
325939	UM
325951	CG-gbm
325952	UM
325956	UM
325967	UM
325972	UM
325975	UM
326001	CG-gbm
326016	UM
326030	UM
326041	CG-gbm
326056	CHH-gene
326057	UM
326063	UM
326092	UM
326097	UM
326101	UM
326105	CG-gbm
326109	UM
326110	CG-gbm
326112	UM
326131	UM
326139	UM
326143	UM
326150	UM
326186	CG-gbm
326200	UM
326204	UM
326211	UM
326224	UM
326229	UM
326242	UM
326244	UM
326260	UM
326285	UM
326314	UM
326316	UM
326319	UM
326329	UM
326334	CG-gbm
326378	CG-gbm
326382	UM
326421	UM
326432	UM
326467	UM
326484	CG-gbm
326514	CG-gbm
326521	CHH-gene
326528	UM
326529	UM
326545	CG-gbm
326573	UM
326581	CHH-gene
326585	UM
326587	UM
326599	UM
326601	UM
326666	UM
326692	UM
326701	UM
326708	CHH-gene
326713	UM
326729	UM
326734	UM
326737	UM
326738	CG-gbm
326742	UM
326746	UM
326748	CG-gbm
326799	UM
326806	UM
326811	UM
326812	CG-gbm
326853	UM
326855	UM
326861	UM
326886	CG-gbm
326902	CG-gbm
326904	UM
326918	CG-gbm
326933	CG-gbm
326948	UM
326950	CHH-gene
326953	UM
326968	UM
326972	UM
326979	UM
326981	CHH-gene
326985	CG-gbm
326988	CHH-gene
326991	CG-gbm
327005	UM
327008	UM
327025	UM
327035	CHH-gene
327036	UM
327037	CG-gbm
327041	CG-gbm
327063	UM
327070	CG-gbm
327073	CG-gbm
327082	UM
327088	CG-gbm
327089	UM
327097	CG-gbm
327107	CHH-gene
327109	UM
327116	CG-gbm
327144	UM
327146	CG-gbm
327148	UM
327156	UM
327171	UM
327172	CG-gbm
327181	UM
327182	CG-gbm
327188	UM
327202	CHH-gene
327206	CHH-gene
327211	CG-gbm
327213	UM
327243	UM
327245	UM
327250	CG-gbm
327268	UM
327275	UM
327291	UM
327303	CG-gbm
327304	UM
327309	CG-gbm
327310	UM
327322	UM
327329	CG-gbm
327335	UM
327338	CG-gbm
327340	CHH-gene
327342	UM
327347	UM
327351	UM
327370	CG-gbm
327388	UM
327396	UM
327414	UM
327420	UM
327423	UM
327448	CG-gbm
327454	CG-gbm
327458	UM
327467	UM
327471	UM
327489	UM
327516	UM
327540	UM
327556	CG-gbm
327563	UM
327582	CHH-gene
327595	UM
327610	UM
327611	UM
327627	UM
327634	UM
327641	UM
327645	CHH-gene
327649	UM
327672	UM
327675	CG-gbm
327678	UM
327681	UM
327685	UM
327689	UM
327694	CG-gbm
327720	UM
327725	UM
327726	UM
327738	UM
327739	CG-gbm
327748	CHH-gene
327750	UM
327754	UM
327775	UM
327776	UM
327784	UM
327803	UM
327813	UM
327819	UM
327837	UM
327841	CG-gbm
327853	CG-gbm
327857	CG-gbm
327864	UM
327879	CHH-gene
327886	CHH-gene
327889	CG-gbm
327908	UM
327926	UM
327935	UM
327944	CHH-gene
327957	UM
327981	CHH-gene
328000	UM
328011	UM
328029	UM
328030	UM
328051	UM
328078	UM
328081	UM
328082	CG-gbm
328084	UM
328104	UM
328109	UM
328110	UM
328116	CG-gbm
328130	UM
328137	UM
328146	UM
328154	UM
328155	CG-gbm
328161	CG-gbm
328172	UM
328182	UM
328199	CG-gbm
328213	CG-gbm
328224	CG-gbm
328231	UM
328280	UM
328285	UM
328304	CG-gbm
328320	UM
328325	UM
328326	UM
328336	CG-gbm
328341	CG-gbm
328350	CG-gbm
328381	UM
328389	UM
328390	CG-gbm
328395	UM
328405	UM
328437	UM
328440	CHH-gene
328460	UM
328471	CG-gbm
328472	UM
328473	CG-gbm
328475	UM
328503	CG-gbm
328525	UM
328538	UM
328542	UM
328547	CG-gbm
328551	UM
328561	UM
328571	CG-gbm
328572	CHH-gene
328581	CG-gbm
328588	CG-gbm
328593	UM
328596	UM
328609	UM
328615	UM
328625	CG-gbm
328649	UM
328652	UM
328660	CG-gbm
328661	UM
328673	UM
328678	UM
328739	CG-gbm
328749	UM
328753	UM
328774	UM
328776	CHH-gene
328779	UM
328786	UM
328817	CG-gbm
328819	UM
328829	CG-gbm
328832	UM
328837	CG-gbm
328856	UM
328861	UM
328874	UM
328880	UM
328881	UM
328883	UM
328884	UM
328890	UM
328905	CG-gbm
328915	UM
328916	UM
328921	UM
328945	CG-gbm
328949	UM
328954	UM
329002	UM
329010	UM
329014	UM
329032	CG-gbm
329038	CG-gbm
329043	UM
329048	CG-gbm
329065	UM
329070	CG-gbm
329078	UM
329088	UM
329091	UM
329101	UM
329104	CG-gbm
329112	CG-gbm
329122	UM
329150	UM
329179	CG-gbm
329184	CG-gbm
329195	CG-gbm
329212	CG-gbm
329238	UM
329260	UM
329280	UM
329281	UM
329299	CG-gbm
329301	UM
329316	CG-gbm
329317	UM
329320	UM
329351	UM
329352	UM
329373	CG-gbm
329375	UM
329378	UM
329380	UM
329383	UM
329405	CG-gbm
329411	UM
329412	UM
329423	UM
329436	CG-gbm
329467	CG-gbm
329468	UM
329472	CG-gbm
329479	CG-gbm
329483	CG-gbm
329490	UM
329492	UM
329500	UM
329501	UM
329503	UM
329505	CG-gbm
329506	UM
329509	CG-gbm
329520	UM
329536	CG-gbm
329539	CG-gbm
329544	UM
329563	UM
329571	UM
329573	UM
329576	CG-gbm
329577	UM
329582	UM
329610	UM
329612	UM
329616	CG-gbm
329621	UM
329623	CG-gbm
329638	CG-gbm
329654	UM
329668	UM
329677	UM
329707	UM
329709	UM
329713	CG-gbm
329722	CG-gbm
329738	CG-gbm
329741	UM
329742	UM
329750	CG-gbm
329751	UM
329753	CG-gbm
329757	UM
329762	UM
329795	CG-gbm
329810	CG-gbm
329812	UM
329817	UM
329829	CG-gbm
329832	UM
329840	UM
329848	CG-gbm
329850	UM
329873	UM
329886	UM
329901	UM
329916	UM
329917	UM
329936	UM
329949	UM
329955	UM
329973	CG-gbm
329979	UM
329983	UM
329987	CG-gbm
330001	UM
330015	CHG-gene
330033	UM
330043	UM
330049	UM
330052	CG-gbm
330061	CG-gbm
330097	CG-gbm
330101	CG-gbm
330113	UM
330116	CHH-gene
330119	CG-gbm
330120	UM
330172	CG-gbm
330174	CHH-gene
330181	UM
330184	CG-gbm
330185	CG-gbm
330190	CG-gbm
330218	CG-gbm
330235	UM
330240	UM
330245	CG-gbm
330249	UM
330253	UM
330259	CG-gbm
330262	CHH-gene
330263	UM
330267	UM
330281	UM
330282	UM
330283	UM
330287	CHG-gene
330292	CG-gbm
330293	UM
330295	UM
330308	CG-gbm
330311	UM
330314	UM
330331	UM
330332	UM
330340	CG-gbm
330375	CG-gbm
330382	UM
330390	UM
330428	UM
330452	UM
330454	CG-gbm
330455	CHH-gene
330465	UM
330471	CHH-gene
330483	CG-gbm
330484	UM
330485	CG-gbm
330505	UM
330506	CG-gbm
330513	UM
330516	UM
[truncated: 30,671 more rows]

## Sheet: A. thaliana
gene	class
AT1G01010	UM
AT1G01020	UM
AT1G01030	UM
AT1G01040	CG-gbm
AT1G01050	UM
AT1G01060	UM
AT1G01070	UM
AT1G01073	UM
AT1G01080	UM
AT1G01090	UM
AT1G01100	UM
AT1G01110	UM
AT1G01115	UM
AT1G01120	UM
AT1G01130	UM
AT1G01140	UM
AT1G01150	UM
AT1G01160	UM
AT1G01170	UM
AT1G01180	UM
AT1G01190	UM
AT1G01200	UM
AT1G01210	UM
AT1G01220	CG-gbm
AT1G01225	UM
AT1G01230	UM
AT1G01240	UM
AT1G01250	UM
AT1G01260	UM
AT1G01280	UM
AT1G01290	UM
AT1G01300	UM
AT1G01305	UM
AT1G01310	UM
AT1G01320	CG-gbm
AT1G01340	UM
AT1G01350	CG-gbm
AT1G01355	UM
AT1G01360	UM
AT1G01370	UM
AT1G01380	UM
AT1G01390	UM
AT1G01400	UM
AT1G01410	UM
AT1G01420	UM
AT1G01430	UM
AT1G01440	CG-gbm
AT1G01450	UM
AT1G01453	UM
AT1G01460	UM
AT1G01470	UM
AT1G01471	UM
AT1G01480	UM
AT1G01490	UM
AT1G01500	UM
AT1G01510	UM
AT1G01520	UM
AT1G01530	CHH-gene
AT1G01540	UM
AT1G01550	UM
AT1G01560	UM
AT1G01570	UM
AT1G01580	UM
AT1G01590	UM
AT1G01600	UM
AT1G01610	UM
AT1G01620	UM
AT1G01630	UM
AT1G01640	UM
AT1G01650	UM
AT1G01660	UM
AT1G01670	CG-gbm
AT1G01680	UM
AT1G01690	UM
AT1G01695	UM
AT1G01700	UM
AT1G01710	CG-gbm
AT1G01720	UM
AT1G01725	UM
AT1G01730	UM
AT1G01740	UM
AT1G01750	UM
AT1G01760	UM
AT1G01770	UM
AT1G01780	UM
AT1G01790	CG-gbm
AT1G01800	UM
AT1G01810	UM
AT1G01820	UM
AT1G01830	UM
AT1G01840	UM
AT1G01860	UM
AT1G01880	UM
AT1G01900	UM
AT1G01910	CG-gbm
AT1G01920	UM
AT1G01930	UM
AT1G01940	UM
AT1G01950	CG-gbm
AT1G01960	CG-gbm
AT1G01970	UM
AT1G01980	UM
AT1G01990	UM
AT1G02000	UM
AT1G02010	CG-gbm
AT1G02020	UM
AT1G02030	UM
AT1G02040	UM
AT1G02050	CG-gbm
AT1G02060	UM
AT1G02065	UM
AT1G02070	UM
AT1G02074	UM
AT1G02080	CG-gbm
AT1G02090	UM
AT1G02100	UM
AT1G02110	UM
AT1G02120	UM
AT1G02130	UM
AT1G02140	UM
AT1G02145	CG-gbm
AT1G02150	UM
AT1G02160	UM
AT1G02170	UM
AT1G02180	UM
AT1G02190	UM
AT1G02205	UM
AT1G02210	UM
AT1G02220	UM
AT1G02230	UM
AT1G02250	UM
AT1G02260	UM
AT1G02270	UM
AT1G02280	CG-gbm
AT1G02290	UM
AT1G02300	UM
AT1G02305	UM
AT1G02310	UM
AT1G02320	UM
AT1G02330	UM
AT1G02335	UM
AT1G02340	UM
AT1G02350	UM
AT1G02360	UM
AT1G02370	UM
AT1G02380	UM
AT1G02390	UM
AT1G02391	UM
AT1G02400	UM
AT1G02405	UM
AT1G02410	UM
AT1G02420	UM
AT1G02430	UM
AT1G02440	UM
AT1G02450	UM
AT1G02460	UM
AT1G02470	UM
AT1G02475	UM
AT1G02490	UM
AT1G02500	UM
AT1G02510	UM
AT1G02520	UM
AT1G02530	UM
AT1G02540	UM
AT1G02550	UM
AT1G02560	UM
AT1G02570	UM
AT1G02575	UM
AT1G02580	UM
AT1G02590	UM
AT1G02610	UM
AT1G02620	UM
AT1G02630	UM
AT1G02640	UM
AT1G02650	UM
AT1G02660	UM
AT1G02670	UM
AT1G02680	UM
AT1G02690	UM
AT1G02700	UM
AT1G02710	UM
AT1G02720	UM
AT1G02730	UM
AT1G02740	UM
AT1G02750	UM
AT1G02770	UM
AT1G02780	UM
AT1G02790	UM
AT1G02800	UM
AT1G02810	UM
AT1G02813	UM
AT1G02816	UM
AT1G02820	UM
AT1G02830	UM
AT1G02840	CG-gbm
AT1G02850	UM
AT1G02860	UM
AT1G02870	UM
AT1G02880	UM
AT1G02890	CG-gbm
AT1G02900	UM
AT1G02910	CG-gbm
AT1G02920	UM
AT1G02930	UM
AT1G02940	UM
AT1G02950	UM
AT1G02960	UM
AT1G02965	UM
AT1G02970	UM
AT1G02980	UM
AT1G02990	CG-gbm
AT1G03000	CG-gbm
AT1G03010	UM
AT1G03020	UM
AT1G03022	UM
AT1G03030	UM
AT1G03040	UM
AT1G03050	UM
AT1G03055	UM
AT1G03060	CG-gbm
AT1G03070	UM
AT1G03080	UM
AT1G03090	UM
AT1G03100	CG-gbm
AT1G03103	UM
AT1G03106	UM
AT1G03110	UM
AT1G03120	UM
AT1G03130	UM
AT1G03140	UM
AT1G03150	UM
AT1G03160	UM
AT1G03170	UM
AT1G03180	UM
AT1G03190	CG-gbm
AT1G03200	CHH-gene
AT1G03210	UM
AT1G03220	UM
AT1G03230	UM
AT1G03240	UM
AT1G03250	UM
AT1G03260	UM
AT1G03270	UM
AT1G03280	CG-gbm
AT1G03290	UM
AT1G03300	UM
AT1G03310	CG-gbm
AT1G03320	UM
AT1G03330	UM
AT1G03340	UM
AT1G03350	UM
AT1G03360	UM
AT1G03365	CG-gbm
AT1G03370	UM
AT1G03380	UM
AT1G03390	UM
AT1G03400	UM
AT1G03410	UM
AT1G03430	UM
AT1G03440	UM
AT1G03445	UM
AT1G03457	UM
AT1G03470	UM
AT1G03475	UM
AT1G03490	UM
AT1G03495	UM
AT1G03510	UM
AT1G03520	CG-gbm
AT1G03530	UM
AT1G03540	UM
AT1G03550	UM
AT1G03560	UM
AT1G03590	UM
AT1G03600	UM
AT1G03610	UM
AT1G03620	UM
AT1G03630	UM
AT1G03650	UM
AT1G03660	UM
AT1G03670	UM
AT1G03680	UM
AT1G03687	UM
AT1G03700	UM
AT1G03710	UM
AT1G03720	UM
AT1G03730	UM
AT1G03740	UM
AT1G03750	UM
AT1G03760	UM
AT1G03770	CG-gbm
AT1G03780	UM
AT1G03790	UM
AT1G03800	UM
AT1G03810	CHH-gene
AT1G03820	UM
AT1G03830	CG-gbm
AT1G03840	UM
AT1G03850	UM
AT1G03860	CG-gbm
AT1G03870	UM
AT1G03880	UM
AT1G03890	UM
AT1G03900	UM
AT1G03905	UM
AT1G03910	CG-gbm
AT1G03920	UM
AT1G03930	CG-gbm
AT1G03940	UM
AT1G03950	UM
AT1G03960	UM
AT1G03970	UM
AT1G03980	UM
AT1G03982	UM
AT1G03990	UM
AT1G04000	UM
AT1G04010	UM
AT1G04020	UM
AT1G04030	CG-gbm
AT1G04040	UM
AT1G04050	CG-gbm
AT1G04070	UM
AT1G04080	CG-gbm
AT1G04090	UM
AT1G04100	UM
AT1G04110	UM
AT1G04120	CG-gbm
AT1G04130	UM
AT1G04140	CG-gbm
AT1G04150	UM
AT1G04160	CG-gbm
AT1G04170	CG-gbm
AT1G04171	UM
AT1G04180	UM
AT1G04190	UM
AT1G04200	UM
AT1G04210	CG-gbm
AT1G04220	UM
AT1G04230	UM
AT1G04240	UM
AT1G04250	UM
AT1G04260	UM
AT1G04270	UM
AT1G04280	UM
AT1G04290	UM
AT1G04300	CG-gbm
AT1G04310	UM
AT1G04330	UM
AT1G04340	UM
AT1G04350	UM
AT1G04360	UM
AT1G04370	UM
AT1G04380	UM
AT1G04390	CG-gbm
AT1G04400	CG-gbm
AT1G04410	UM
AT1G04420	UM
AT1G04430	CG-gbm
AT1G04440	UM
AT1G04445	UM
AT1G04450	UM
AT1G04470	UM
AT1G04480	UM
AT1G04490	UM
AT1G04500	UM
AT1G04501	UM
AT1G04510	CG-gbm
AT1G04520	UM
AT1G04530	UM
AT1G04540	UM
AT1G04550	UM
AT1G04555	UM
AT1G04560	UM
AT1G04570	UM
AT1G04580	UM
AT1G04590	UM
AT1G04600	UM
AT1G04610	UM
AT1G04620	UM
AT1G04625	UM
AT1G04630	UM
AT1G04635	UM
AT1G04640	UM
AT1G04645	UM
AT1G04650	UM
AT1G04660	UM
AT1G04670	UM
AT1G04680	UM
AT1G04684	UM
AT1G04690	UM
AT1G04700	CG-gbm
AT1G04710	UM
AT1G04730	CG-gbm
AT1G04750	UM
AT1G04760	UM
AT1G04770	UM
AT1G04778	UM
AT1G04780	UM
AT1G04790	CG-gbm
AT1G04800	UM
AT1G04810	CG-gbm
AT1G04820	UM
AT1G04830	UM
AT1G04840	UM
AT1G04850	CG-gbm
AT1G04860	CG-gbm
AT1G04870	UM
AT1G04880	UM
AT1G04890	UM
AT1G04900	UM
AT1G04910	CG-gbm
AT1G04920	UM
AT1G04930	UM
AT1G04940	UM
AT1G04945	UM
AT1G04950	UM
AT1G04960	UM
AT1G04970	UM
AT1G04980	UM
AT1G04985	UM
AT1G04990	UM
AT1G05000	UM
AT1G05010	UM
AT1G05020	UM
AT1G05030	UM
AT1G05040	UM
AT1G05055	UM
AT1G05060	UM
AT1G05065	UM
AT1G05070	UM
AT1G05080	UM
AT1G05085	UM
AT1G05090	UM
AT1G05100	UM
AT1G05120	CG-gbm
AT1G05136	UM
AT1G05140	UM
AT1G05150	UM
AT1G05160	CG-gbm
AT1G05170	UM
AT1G05180	UM
AT1G05190	UM
AT1G05200	CG-gbm
AT1G05205	UM
AT1G05210	UM
AT1G05220	UM
AT1G05230	UM
AT1G05240	UM
AT1G05250	UM
AT1G05260	UM
AT1G05270	UM
AT1G05280	UM
AT1G05290	UM
AT1G05291	UM
AT1G05300	UM
AT1G05310	UM
AT1G05320	UM
AT1G05330	UM
AT1G05340	UM
AT1G05350	UM
AT1G05360	UM
AT1G05370	UM
AT1G05380	CG-gbm
AT1G05385	UM
AT1G05400	UM
AT1G05410	CG-gbm
AT1G05420	UM
AT1G05430	UM
AT1G05440	UM
AT1G05450	UM
AT1G05460	CG-gbm
AT1G05470	CG-gbm
AT1G05490	UM
AT1G05500	UM
AT1G05510	UM
AT1G05520	UM
AT1G05530	UM
AT1G05540	UM
AT1G05550	UM
AT1G05560	UM
AT1G05570	CG-gbm
AT1G05575	UM
AT1G05577	UM
AT1G05580	UM
AT1G05590	UM
AT1G05600	UM
AT1G05610	UM
AT1G05615	UM
AT1G05620	UM
AT1G05630	CG-gbm
AT1G05640	CG-gbm
AT1G05650	UM
AT1G05660	UM
AT1G05670	CG-gbm
AT1G05675	UM
AT1G05680	UM
AT1G05690	UM
AT1G05700	UM
AT1G05710	UM
AT1G05720	UM
AT1G05730	UM
AT1G05740	UM
AT1G05750	UM
AT1G05760	UM
AT1G05770	UM
AT1G05780	UM
AT1G05785	UM
AT1G05790	CG-gbm
AT1G05800	UM
AT1G05805	UM
AT1G05810	UM
AT1G05820	UM
AT1G05830	CG-gbm
AT1G05835	UM
AT1G05840	UM
AT1G05850	UM
AT1G05860	UM
AT1G05870	UM
AT1G05880	UM
AT1G05890	UM
AT1G05894	UM
AT1G05900	UM
AT1G05910	CG-gbm
AT1G05920	UM
AT1G05925	UM
AT1G05930	UM
AT1G05940	UM
AT1G05950	UM
AT1G05960	CG-gbm
AT1G05970	UM
AT1G05990	UM
AT1G06000	UM
AT1G06010	UM
AT1G06020	UM
AT1G06030	UM
AT1G06040	UM
AT1G06050	UM
AT1G06060	UM
AT1G06070	UM
AT1G06080	UM
AT1G06090	UM
AT1G06100	UM
AT1G06110	UM
AT1G06120	UM
AT1G06130	UM
AT1G06135	UM
AT1G06137	UM
AT1G06140	UM
AT1G06148	UM
AT1G06149	UM
AT1G06150	UM
AT1G06160	UM
AT1G06170	UM
AT1G06180	UM
AT1G06190	UM
AT1G06200	UM
AT1G06210	CG-gbm
AT1G06220	UM
AT1G06225	UM
AT1G06230	UM
AT1G06240	UM
AT1G06250	UM
AT1G06260	UM
AT1G06270	UM
AT1G06280	UM
AT1G06290	UM
AT1G06310	UM
AT1G06320	UM
AT1G06330	UM
AT1G06340	UM
AT1G06350	UM
AT1G06360	UM
AT1G06380	UM
AT1G06390	UM
AT1G06400	UM
AT1G06410	CG-gbm
AT1G06420	UM
AT1G06430	UM
AT1G06440	UM
AT1G06450	UM
AT1G06460	CHG-gene
AT1G06470	UM
AT1G06475	UM
AT1G06490	CG-gbm
AT1G06500	UM
AT1G06510	UM
AT1G06515	UM
AT1G06520	UM
AT1G06530	UM
AT1G06540	UM
AT1G06550	UM
AT1G06560	UM
AT1G06570	UM
AT1G06580	UM
AT1G06590	CG-gbm
AT1G06620	UM
AT1G06630	UM
AT1G06640	UM
AT1G06645	UM
AT1G06650	UM
AT1G06660	UM
AT1G06670	CG-gbm
AT1G06680	UM
AT1G06690	UM
AT1G06700	UM
AT1G06710	UM
AT1G06720	CG-gbm
AT1G06730	UM
AT1G06750	UM
AT1G06760	UM
AT1G06770	UM
AT1G06780	UM
AT1G06790	UM
AT1G06800	UM
AT1G06810	UM
AT1G06820	UM
AT1G06830	UM
AT1G06840	CG-gbm
AT1G06850	UM
AT1G06870	UM
AT1G06890	UM
AT1G06900	CG-gbm
AT1G06910	UM
AT1G06920	UM
AT1G06923	UM
AT1G06925	UM
AT1G06930	UM
AT1G06950	CG-gbm
AT1G06960	UM
AT1G06970	UM
AT1G06980	UM
AT1G06990	UM
AT1G07000	UM
AT1G07010	UM
AT1G07020	UM
AT1G07025	CHH-gene
AT1G07030	UM
AT1G07040	UM
AT1G07050	UM
AT1G07060	UM
AT1G07070	UM
AT1G07080	UM
AT1G07090	UM
AT1G07110	CG-gbm
AT1G07120	CG-gbm
AT1G07130	UM
AT1G07135	UM
AT1G07140	UM
AT1G07150	UM
AT1G07160	UM
AT1G07170	UM
AT1G07175	UM
AT1G07180	UM
AT1G07190	UM
AT1G07200	UM
AT1G07210	UM
AT1G07220	UM
AT1G07230	UM
AT1G07240	UM
AT1G07250	UM
AT1G07260	UM
AT1G07270	UM
AT1G07280	UM
AT1G07290	UM
AT1G07300	UM
AT1G07310	UM
AT1G07320	UM
AT1G07330	UM
AT1G07340	UM
AT1G07350	CG-gbm
AT1G07360	UM
AT1G07370	UM
AT1G07380	UM
AT1G07390	CG-gbm
AT1G07400	UM
AT1G07410	UM
AT1G07420	UM
AT1G07430	UM
AT1G07440	UM
AT1G07450	UM
AT1G07460	UM
AT1G07470	UM
AT1G07473	UM
AT1G07476	CG-gbm
AT1G07480	UM
AT1G07485	UM
AT1G07490	UM
AT1G07500	UM
AT1G07510	CG-gbm
AT1G07520	UM
AT1G07530	CG-gbm
AT1G07540	UM
AT1G07550	UM
AT1G07560	UM
AT1G07570	UM
AT1G07590	UM
AT1G07600	UM
AT1G07610	UM
AT1G07615	CG-gbm
AT1G07620	UM
AT1G07630	UM
AT1G07640	UM
AT1G07645	UM
AT1G07650	CG-gbm
AT1G07660	UM
AT1G07670	CG-gbm
AT1G07680	UM
AT1G07690	UM
AT1G07700	UM
AT1G07705	CG-gbm
AT1G07710	CG-gbm
AT1G07720	UM
AT1G07725	UM
AT1G07730	CG-gbm
AT1G07740	UM
AT1G07745	UM
AT1G07747	UM
AT1G07750	UM
AT1G07770	UM
AT1G07780	UM
AT1G07790	UM
AT1G07795	UM
AT1G07810	CG-gbm
AT1G07820	UM
AT1G07830	UM
AT1G07840	UM
AT1G07850	UM
AT1G07860	UM
AT1G07870	UM
AT1G07880	UM
AT1G07885	UM
AT1G07890	UM
AT1G07900	UM
AT1G07901	UM
AT1G07910	CG-gbm
AT1G07920	UM
AT1G07930	UM
AT1G07940	UM
AT1G07950	UM
AT1G07960	UM
AT1G07970	CG-gbm
AT1G07980	UM
AT1G07985	UM
AT1G07990	CG-gbm
AT1G08000	UM
AT1G08005	UM
AT1G08010	CG-gbm
AT1G08030	CG-gbm
AT1G08032	UM
AT1G08035	UM
AT1G08040	UM
AT1G08050	UM
AT1G08060	CG-gbm
AT1G08065	UM
AT1G08070	UM
AT1G08080	UM
AT1G08090	UM
AT1G08100	UM
AT1G08110	UM
AT1G08120	UM
AT1G08125	CG-gbm
AT1G08130	UM
AT1G08135	UM
AT1G08140	UM
AT1G08150	UM
AT1G08160	UM
AT1G08165	UM
AT1G08170	UM
AT1G08180	UM
AT1G08190	CG-gbm
AT1G08200	UM
AT1G08210	UM
AT1G08220	UM
AT1G08230	UM
AT1G08250	UM
AT1G08260	CG-gbm
AT1G08270	UM
AT1G08280	UM
AT1G08290	UM
AT1G08300	UM
AT1G08310	UM
AT1G08315	UM
AT1G08320	UM
AT1G08340	UM
AT1G08350	CG-gbm
AT1G08360	UM
AT1G08370	UM
AT1G08380	UM
AT1G08390	UM
AT1G08400	UM
AT1G08410	CG-gbm
AT1G08420	CG-gbm
AT1G08430	UM
AT1G08440	UM
AT1G08450	CG-gbm
AT1G08460	UM
AT1G08465	UM
AT1G08470	UM
AT1G08480	UM
AT1G08490	UM
AT1G08500	UM
AT1G08510	UM
AT1G08520	UM
AT1G08530	UM
AT1G08540	CG-gbm
AT1G08550	CG-gbm
AT1G08560	UM
AT1G08570	UM
AT1G08580	UM
AT1G08590	UM
AT1G08600	CG-gbm
AT1G08610	CG-gbm
AT1G08620	CG-gbm
AT1G08630	UM
AT1G08640	UM
AT1G08650	UM
AT1G08660	UM
AT1G08670	UM
AT1G08680	CG-gbm
AT1G08695	UM
AT1G08700	UM
AT1G08710	UM
AT1G08720	CG-gbm
AT1G08730	UM
AT1G08750	UM
AT1G08760	CG-gbm
AT1G08770	UM
AT1G08780	UM
AT1G08790	UM
AT1G08800	UM
AT1G08810	UM
AT1G08820	CG-gbm
AT1G08830	UM
AT1G08840	CG-gbm
AT1G08845	UM
AT1G08860	UM
AT1G08880	UM
AT1G08890	UM
AT1G08900	UM
AT1G08910	CG-gbm
AT1G08920	UM
AT1G08930	UM
AT1G08940	UM
AT1G08960	UM
AT1G08970	CG-gbm
AT1G08980	UM
AT1G08985	UM
AT1G08990	UM
AT1G09000	UM
AT1G09010	CG-gbm
AT1G09020	CG-gbm
AT1G09026	UM
AT1G09030	UM
AT1G09040	UM
AT1G09050	CG-gbm
AT1G09060	CG-gbm
AT1G09070	UM
AT1G09080	UM
AT1G09090	UM
AT1G09100	CG-gbm
AT1G09130	UM
AT1G09140	UM
AT1G09150	UM
AT1G09155	UM
AT1G09157	UM
AT1G09160	UM
AT1G09170	UM
AT1G09176	UM
AT1G09180	UM
AT1G09190	UM
AT1G09195	UM
AT1G09200	UM
AT1G09210	UM
AT1G09220	UM
AT1G09230	UM
AT1G09240	UM
AT1G09245	UM
AT1G09250	UM
AT1G09260	CHH-gene
AT1G09270	CG-gbm
AT1G09280	CG-gbm
AT1G09290	UM
AT1G09300	CG-gbm
AT1G09310	UM
AT1G09320	UM
AT1G09330	UM
AT1G09340	UM
AT1G09350	UM
AT1G09360	UM
AT1G09370	UM
AT1G09380	UM
AT1G09390	UM
AT1G09400	UM
AT1G09410	UM
AT1G09415	UM
AT1G09420	UM
AT1G09430	CG-gbm
AT1G09440	UM
AT1G09450	UM
AT1G09460	UM
AT1G09470	UM
AT1G09480	UM
AT1G09483	UM
AT1G09490	UM
AT1G09500	UM
AT1G09510	UM
AT1G09520	UM
AT1G09530	UM
AT1G09540	UM
AT1G09550	UM
AT1G09560	UM
AT1G09570	CG-gbm
AT1G09575	UM
AT1G09580	UM
AT1G09590	UM
AT1G09600	UM
AT1G09610	UM
AT1G09620	CG-gbm
AT1G09625	UM
AT1G09630	UM
AT1G09640	UM
AT1G09645	UM
AT1G09650	UM
AT1G09660	UM
AT1G09665	UM
AT1G09680	UM
AT1G09690	UM
AT1G09700	UM
AT1G09710	CG-gbm
AT1G09720	UM
AT1G09730	CG-gbm
AT1G09740	UM
AT1G09750	UM
AT1G09760	UM
AT1G09770	CG-gbm
AT1G09780	UM
AT1G09790	UM
AT1G09794	UM
AT1G09795	UM
AT1G09800	UM
AT1G09810	CG-gbm
AT1G09812	UM
AT1G09815	UM
AT1G09820	UM
AT1G09830	CG-gbm
AT1G09840	UM
AT1G09850	UM
AT1G09860	UM
AT1G09870	UM
AT1G09880	UM
AT1G09890	UM
AT1G09900	CG-gbm
AT1G09910	CG-gbm
AT1G09920	UM
AT1G09930	UM
AT1G09932	UM
AT1G09935	UM
AT1G09940	CG-gbm
AT1G09950	UM
AT1G09960	UM
AT1G09970	UM
AT1G09980	CG-gbm
AT1G09995	UM
AT1G10000	UM
AT1G10010	UM
AT1G10020	UM
AT1G10030	UM
AT1G10040	UM
AT1G10050	CG-gbm
AT1G10060	UM
AT1G10070	UM
AT1G10090	UM
AT1G10095	UM
AT1G10100	UM
AT1G10110	UM
AT1G10120	UM
AT1G10130	CG-gbm
AT1G10140	UM
AT1G10150	UM
AT1G10155	UM
AT1G10170	CG-gbm
AT1G10180	CG-gbm
AT1G10190	CHH-gene
AT1G10200	UM
AT1G10210	UM
AT1G10220	UM
AT1G10230	UM
AT1G10240	UM
AT1G10250	UM
AT1G10270	UM
AT1G10280	UM
AT1G10290	CG-gbm
AT1G10300	UM
AT1G10310	UM
AT1G10320	UM
AT1G10330	UM
AT1G10340	UM
AT1G10350	UM
AT1G10360	UM
AT1G10370	UM
AT1G10380	UM
AT1G10385	UM
AT1G10390	CG-gbm
AT1G10400	UM
AT1G10410	UM
AT1G10417	UM
AT1G10430	UM
AT1G10450	CG-gbm
AT1G10455	UM
AT1G10460	UM
AT1G10470	UM
AT1G10480	UM
AT1G10490	CG-gbm
AT1G10500	UM
AT1G10510	UM
AT1G10520	CG-gbm
AT1G10522	UM
AT1G10530	UM
AT1G10540	UM
AT1G10550	UM
AT1G10560	UM
AT1G10570	UM
AT1G10580	UM
AT1G10585	UM
AT1G10586	UM
AT1G10588	UM
AT1G10590	UM
AT1G10600	UM
AT1G10610	UM
AT1G10620	UM
AT1G10630	UM
AT1G10640	UM
AT1G10650	UM
AT1G10652	UM
AT1G10657	UM
AT1G10660	UM
AT1G10670	UM
AT1G10680	UM
AT1G10690	UM
AT1G10700	UM
AT1G10710	UM
AT1G10717	UM
AT1G10720	UM
AT1G10730	UM
AT1G10740	UM
AT1G10745	CHH-gene
AT1G10747	UM
AT1G10750	UM
AT1G10760	CG-gbm
AT1G10770	UM
AT1G10780	CG-gbm
AT1G10790	UM
AT1G10800	UM
AT1G10810	UM
AT1G10820	CG-gbm
AT1G10830	UM
AT1G10840	UM
AT1G10850	UM
AT1G10865	UM
AT1G10870	CG-gbm
AT1G10880	UM
AT1G10890	CG-gbm
AT1G10900	CG-gbm
AT1G10910	CG-gbm
AT1G10920	UM
AT1G10930	CG-gbm
AT1G10940	UM
AT1G10950	CG-gbm
AT1G10960	UM
AT1G10970	CG-gbm
AT1G10980	UM
AT1G10990	UM
AT1G11000	UM
AT1G11020	UM
AT1G11040	UM
AT1G11050	UM
AT1G11060	CG-gbm
AT1G11070	UM
AT1G11080	UM
AT1G11090	UM
AT1G11100	UM
AT1G11110	UM
AT1G11112	UM
AT1G11120	UM
AT1G11125	UM
AT1G11130	UM
AT1G11145	UM
AT1G11160	CG-gbm
AT1G11170	UM
AT1G11180	UM
AT1G11190	UM
AT1G11200	CG-gbm
AT1G11210	UM
AT1G11220	UM
AT1G11230	UM
AT1G11240	UM
AT1G11250	UM
AT1G11260	UM
AT1G11270	UM
AT1G11280	UM
AT1G11290	UM
AT1G11300	UM
AT1G11310	UM
AT1G11320	UM
AT1G11330	UM
AT1G11340	UM
AT1G11350	CG-gbm
AT1G11360	UM
AT1G11362	UM
AT1G11370	UM
AT1G11380	UM
AT1G11390	CG-gbm
AT1G11400	CG-gbm
AT1G11410	CG-gbm
AT1G11420	UM
AT1G11430	UM
AT1G11440	UM
AT1G11450	UM
AT1G11460	UM
AT1G11470	UM
AT1G11475	UM
AT1G11480	UM
AT1G11490	UM
AT1G11500	UM
AT1G11510	UM
AT1G11520	UM
AT1G11530	UM
AT1G11540	UM
AT1G11545	UM
AT1G11560	UM
AT1G11570	UM
AT1G11572	UM
AT1G11580	UM
AT1G11590	CHH-gene
AT1G11593	CHH-gene
AT1G11600	UM
AT1G11608	UM
AT1G11610	UM
AT1G11620	UM
AT1G11630	UM
AT1G11650	UM
AT1G11655	UM
AT1G11660	CG-gbm
AT1G11670	UM
AT1G11680	CG-gbm
AT1G11684	UM
AT1G11690	UM
AT1G11700	UM
AT1G11710	UM
AT1G11720	CG-gbm
AT1G11730	UM
AT1G11740	UM
AT1G11750	UM
AT1G11755	UM
AT1G11760	UM
AT1G11765	UM
AT1G11770	UM
AT1G11780	UM
AT1G11785	UM
AT1G11790	CG-gbm
AT1G11800	UM
AT1G11810	UM
AT1G11820	UM
AT1G11840	UM
AT1G11850	UM
AT1G11860	UM
AT1G11870	CG-gbm
AT1G11880	UM
AT1G11890	UM
AT1G11900	UM
AT1G11905	UM
AT1G11910	UM
AT1G11915	UM
AT1G11920	UM
AT1G11925	UM
AT1G11930	UM
AT1G11940	UM
AT1G11950	CG-gbm
AT1G11960	CG-gbm
AT1G11970	UM
AT1G11980	UM
AT1G11990	UM
AT1G12000	UM
AT1G12010	UM
AT1G12020	UM
AT1G12030	UM
AT1G12040	UM
AT1G12050	UM
AT1G12060	UM
AT1G12064	UM
AT1G12070	UM
AT1G12080	UM
AT1G12090	UM
AT1G12100	UM
AT1G12110	UM
AT1G12120	CG-gbm
AT1G12130	UM
AT1G12140	UM
AT1G12150	UM
AT1G12160	UM
AT1G12170	UM
AT1G12180	UM
AT1G12190	UM
AT1G12200	UM
AT1G12210	UM
AT1G12211	UM
AT1G12220	UM
AT1G12230	UM
AT1G12240	UM
AT1G12244	UM
AT1G12250	UM
AT1G12260	UM
AT1G12270	UM
AT1G12280	CG-gbm
AT1G12290	CG-gbm
AT1G12300	UM
AT1G12310	UM
AT1G12320	UM
AT1G12330	UM
AT1G12340	UM
AT1G12350	UM
AT1G12360	CG-gbm
AT1G12370	UM
AT1G12380	UM
AT1G12390	UM
AT1G12400	UM
AT1G12410	UM
AT1G12411	UM
AT1G12420	UM
AT1G12423	UM
AT1G12430	UM
AT1G12440	UM
AT1G12450	UM
AT1G12451	UM
AT1G12460	CG-gbm
AT1G12470	CG-gbm
AT1G12480	UM
AT1G12490	UM
AT1G12500	UM
AT1G12520	UM
AT1G12530	UM
AT1G12540	UM
AT1G12550	UM
AT1G12560	UM
AT1G12570	UM
AT1G12580	CG-gbm
AT1G12600	UM
AT1G12610	UM
AT1G12620	UM
AT1G12630	UM
AT1G12640	UM
AT1G12650	UM
AT1G12660	UM
AT1G12663	UM
AT1G12665	UM
AT1G12672	UM
AT1G12680	CG-gbm
AT1G12700	UM
AT1G12710	UM
AT1G12730	UM
AT1G12740	UM
AT1G12750	UM
AT1G12760	UM
AT1G12770	CG-gbm
AT1G12775	UM
AT1G12780	UM
AT1G12790	UM
AT1G12800	CG-gbm
AT1G12805	UM
AT1G12810	UM
AT1G12820	CG-gbm
AT1G12830	UM
AT1G12840	UM
AT1G12845	UM
AT1G12850	UM
AT1G12855	UM
AT1G12860	UM
AT1G12870	UM
AT1G12880	UM
AT1G12890	UM
AT1G12900	UM
AT1G12910	UM
AT1G12920	UM
AT1G12930	CG-gbm
AT1G12938	UM
AT1G12940	UM
AT1G12950	UM
AT1G12960	UM
AT1G12970	UM
AT1G12980	UM
AT1G12990	CG-gbm
AT1G13000	CG-gbm
AT1G13020	UM
AT1G13030	UM
AT1G13040	UM
AT1G13050	CG-gbm
AT1G13060	CG-gbm
AT1G13080	UM
AT1G13090	UM
AT1G13100	UM
AT1G13110	UM
AT1G13120	CG-gbm
AT1G13130	UM
AT1G13140	CG-gbm
AT1G13150	CG-gbm
AT1G13160	CG-gbm
AT1G13170	UM
AT1G13180	UM
AT1G13190	UM
AT1G13195	UM
AT1G13200	UM
AT1G13210	UM
AT1G13220	UM
AT1G13230	UM
AT1G13245	UM
AT1G13250	UM
AT1G13260	UM
AT1G13270	UM
AT1G13280	UM
AT1G13290	UM
AT1G13300	UM
AT1G13310	UM
AT1G13320	CG-gbm
AT1G13330	UM
AT1G13340	UM
AT1G13350	UM
AT1G13360	UM
AT1G13370	UM
AT1G13380	UM
AT1G13390	UM
AT1G13400	UM
AT1G13410	UM
AT1G13420	UM
AT1G13430	UM
AT1G13440	UM
AT1G13450	UM
AT1G13460	CG-gbm
AT1G13470	CHH-gene
AT1G13480	CG-gbm
AT1G13485	UM
AT1G13490	UM
AT1G13500	UM
AT1G13510	UM
AT1G13520	UM
AT1G13530	UM
AT1G13540	UM
AT1G13550	UM
AT1G13560	CG-gbm
AT1G13570	UM
AT1G13580	UM
AT1G13590	UM
AT1G13600	UM
AT1G13605	UM
AT1G13607	UM
AT1G13608	UM
AT1G13609	UM
AT1G13610	UM
AT1G13620	UM
AT1G13630	UM
AT1G13635	UM
AT1G13640	CG-gbm
AT1G13650	UM
AT1G13670	UM
AT1G13680	UM
AT1G13690	UM
AT1G13700	UM
AT1G13710	UM
AT1G13730	CG-gbm
AT1G13740	UM
AT1G13750	UM
AT1G13755	UM
AT1G13760	UM
AT1G13770	UM
AT1G13780	CG-gbm
AT1G13790	UM
AT1G13800	CG-gbm
AT1G13810	UM
AT1G13820	UM
AT1G13830	UM
AT1G13860	CG-gbm
AT1G13870	UM
AT1G13880	UM
AT1G13890	UM
AT1G13900	UM
AT1G13910	UM
AT1G13920	UM
AT1G13930	UM
AT1G13940	UM
AT1G13950	UM
AT1G13960	UM
AT1G13970	UM
AT1G13980	CG-gbm
AT1G13990	UM
AT1G14000	UM
AT1G14010	UM
AT1G14020	UM
AT1G14030	UM
AT1G14040	UM
AT1G14048	UM
AT1G14060	UM
AT1G14070	CG-gbm
AT1G14080	UM
AT1G14100	UM
AT1G14110	CHH-gene
AT1G14120	UM
AT1G14130	UM
AT1G14140	UM
AT1G14150	UM
AT1G14160	UM
AT1G14170	UM
AT1G14180	CG-gbm
AT1G14185	UM
AT1G14190	UM
AT1G14200	UM
AT1G14205	UM
AT1G14210	UM
AT1G14220	UM
AT1G14225	CHH-gene
AT1G14230	UM
AT1G14240	UM
AT1G14250	UM
AT1G14260	UM
AT1G14270	UM
AT1G14280	UM
AT1G14290	UM
AT1G14300	UM
AT1G14310	UM
AT1G14315	UM
AT1G14320	UM
AT1G14330	UM
AT1G14340	UM
AT1G14345	UM
AT1G14350	UM
AT1G14360	UM
AT1G14370	CG-gbm
AT1G14380	UM
AT1G14390	UM
AT1G14400	CG-gbm
AT1G14410	UM
AT1G14420	UM
AT1G14430	UM
AT1G14440	UM
AT1G14450	UM
AT1G14455	UM
AT1G14460	UM
AT1G14470	UM
AT1G14480	UM
AT1G14490	UM
AT1G14500	CG-gbm
AT1G14510	UM
AT1G14520	UM
AT1G14530	UM
AT1G14540	UM
AT1G14549	UM
AT1G14550	UM
AT1G14560	CG-gbm
AT1G14570	CG-gbm
AT1G14580	UM
AT1G14590	UM
AT1G14600	UM
AT1G14610	CG-gbm
AT1G14620	UM
AT1G14630	UM
AT1G14640	UM
AT1G14642	UM
AT1G14650	CG-gbm
AT1G14660	UM
AT1G14670	CG-gbm
AT1G14680	UM
AT1G14685	UM
AT1G14686	UM
AT1G14687	UM
AT1G14688	UM
AT1G14690	CG-gbm
AT1G14700	UM
AT1G14710	CG-gbm
AT1G14720	UM
AT1G14730	UM
AT1G14740	UM
AT1G14750	UM
AT1G14755	UM
AT1G14760	UM
AT1G14770	UM
AT1G14780	UM
AT1G14790	UM
AT1G14800	CHH-gene
AT1G14810	UM
AT1G14820	UM
AT1G14830	CG-gbm
AT1G14840	UM
AT1G14850	CG-gbm
AT1G14860	UM
AT1G14870	UM
AT1G14880	UM
AT1G14890	UM
AT1G14900	UM
AT1G14910	UM
AT1G14920	UM
AT1G14930	UM
AT1G14940	UM
AT1G14950	UM
AT1G14960	UM
AT1G14970	UM
AT1G14980	UM
AT1G14990	UM
AT1G15000	UM
AT1G15010	UM
AT1G15015	UM
AT1G15020	CG-gbm
AT1G15030	UM
AT1G15040	UM
AT1G15045	UM
AT1G15050	UM
AT1G15060	CG-gbm
AT1G15080	UM
AT1G15100	UM
AT1G15110	UM
AT1G15120	UM
AT1G15125	UM
AT1G15130	UM
AT1G15140	UM
AT1G15150	UM
AT1G15160	UM
AT1G15165	UM
AT1G15170	UM
AT1G15180	UM
AT1G15190	UM
AT1G15200	UM
AT1G15210	UM
AT1G15215	CG-gbm
AT1G15220	UM
AT1G15230	UM
AT1G15240	CG-gbm
AT1G15250	UM
AT1G15260	UM
AT1G15270	UM
AT1G15280	CG-gbm
AT1G15290	UM
AT1G15310	UM
AT1G15320	UM
AT1G15330	UM
AT1G15340	UM
AT1G15350	UM
AT1G15360	UM
AT1G15370	UM
AT1G15380	UM
AT1G15385	UM
AT1G15390	UM
AT1G15400	UM
AT1G15410	UM
AT1G15415	UM
AT1G15420	UM
AT1G15430	CG-gbm
AT1G15440	CG-gbm
AT1G15460	UM
AT1G15470	UM
AT1G15480	UM
AT1G15490	UM
AT1G15500	UM
AT1G15510	UM
AT1G15520	UM
AT1G15530	UM
AT1G15540	UM
AT1G15550	UM
AT1G15570	UM
AT1G15580	UM
AT1G15590	UM
AT1G15600	UM
AT1G15610	UM
AT1G15620	UM
AT1G15630	UM
AT1G15640	UM
AT1G15660	CG-gbm
AT1G15670	UM
AT1G15680	UM
AT1G15690	UM
AT1G15700	UM
AT1G15710	UM
AT1G15720	UM
AT1G15730	UM
AT1G15740	UM
AT1G15750	CG-gbm
AT1G15757	UM
AT1G15760	UM
AT1G15770	UM
AT1G15772	UM
AT1G15780	CG-gbm
AT1G15790	UM
AT1G15800	UM
AT1G15810	UM
AT1G15820	UM
AT1G15825	UM
AT1G15830	UM
AT1G15840	UM
AT1G15850	UM
AT1G15860	UM
AT1G15870	UM
AT1G15880	UM
AT1G15885	UM
AT1G15890	UM
AT1G15900	UM
AT1G15910	UM
AT1G15920	UM
AT1G15930	UM
AT1G15940	CG-gbm
AT1G15950	UM
AT1G15960	UM
AT1G15970	UM
AT1G15980	UM
AT1G15990	UM
AT1G16000	UM
AT1G16010	UM
AT1G16020	UM
AT1G16022	UM
AT1G16025	UM
AT1G16030	UM
AT1G16040	UM
AT1G16060	UM
AT1G16070	UM
AT1G16080	UM
AT1G16090	CG-gbm
AT1G16110	UM
AT1G16120	UM
AT1G16130	UM
AT1G16150	UM
AT1G16160	UM
AT1G16170	UM
AT1G16180	UM
AT1G16190	CG-gbm
AT1G16210	UM
AT1G16220	UM
AT1G16225	UM
AT1G16230	UM
AT1G16240	UM
AT1G16250	UM
AT1G16260	UM
AT1G16270	CG-gbm
AT1G16280	UM
AT1G16290	UM
AT1G16300	UM
AT1G16310	UM
AT1G16320	UM
AT1G16330	UM
AT1G16340	UM
AT1G16350	UM
AT1G16360	UM
AT1G16370	UM
AT1G16380	UM
AT1G16390	UM
AT1G16400	UM
AT1G16410	UM
AT1G16420	UM
AT1G16430	UM
AT1G16440	UM
AT1G16445	UM
AT1G16460	CG-gbm
AT1G16470	UM
AT1G16480	CG-gbm
AT1G16490	UM
AT1G16500	UM
AT1G16510	UM
AT1G16515	UM
AT1G16520	UM
AT1G16530	UM
AT1G16540	CG-gbm
AT1G16560	CG-gbm
AT1G16570	CG-gbm
AT1G16590	UM
AT1G16610	UM
AT1G16630	UM
AT1G16640	UM
AT1G16650	CG-gbm
AT1G16670	UM
AT1G16680	CG-gbm
AT1G16690	CG-gbm
AT1G16700	UM
AT1G16705	UM
AT1G16710	CG-gbm
AT1G16720	UM
AT1G16730	UM
AT1G16740	UM
AT1G16750	UM
AT1G16760	UM
AT1G16770	UM
AT1G16780	UM
AT1G16790	UM
AT1G16800	CG-gbm
AT1G16810	UM
AT1G16820	UM
AT1G16825	UM
AT1G16830	CG-gbm
AT1G16840	UM
AT1G16850	UM
AT1G16858	UM
AT1G16860	CG-gbm
AT1G16870	UM
AT1G16880	UM
AT1G16890	UM
AT1G16900	UM
AT1G16905	UM
AT1G16910	UM
AT1G16916	UM
AT1G16920	UM
AT1G16930	UM
AT1G16940	UM
AT1G16950	UM
AT1G16960	UM
AT1G16970	CG-gbm
AT1G16980	UM
AT1G17000	UM
AT1G17010	UM
AT1G17020	UM
AT1G17030	UM
AT1G17040	CG-gbm
AT1G17050	UM
AT1G17060	UM
AT1G17070	UM
AT1G17080	UM
AT1G17090	UM
AT1G17100	UM
AT1G17110	CG-gbm
AT1G17120	UM
AT1G17130	UM
AT1G17140	UM
AT1G17145	UM
AT1G17147	UM
AT1G17150	UM
AT1G17160	UM
AT1G17170	UM
AT1G17180	UM
AT1G17190	UM
AT1G17200	UM
AT1G17210	CG-gbm
AT1G17220	CG-gbm
AT1G17230	UM
AT1G17235	UM
AT1G17240	UM
AT1G17250	UM
AT1G17260	UM
AT1G17270	UM
AT1G17280	CG-gbm
AT1G17285	UM
AT1G17290	CG-gbm
AT1G17300	UM
AT1G17310	UM
AT1G17330	UM
AT1G17340	CG-gbm
AT1G17345	UM
AT1G17350	CG-gbm
AT1G17360	CG-gbm
AT1G17370	CG-gbm
AT1G17380	UM
AT1G17400	UM
AT1G17410	UM
AT1G17420	UM
AT1G17430	UM
AT1G17440	UM
AT1G17450	CG-gbm
AT1G17455	UM
AT1G17460	UM
AT1G17470	UM
AT1G17480	UM
AT1G17490	UM
AT1G17500	CG-gbm
AT1G17510	UM
AT1G17520	UM
AT1G17530	UM
AT1G17540	UM
AT1G17545	UM
AT1G17550	CG-gbm
AT1G17560	UM
AT1G17580	CG-gbm
AT1G17590	UM
AT1G17600	UM
AT1G17610	UM
AT1G17615	UM
AT1G17620	UM
AT1G17630	UM
AT1G17640	UM
AT1G17650	CG-gbm
AT1G17665	UM
AT1G17680	CG-gbm
AT1G17690	CG-gbm
AT1G17700	UM
AT1G17710	UM
AT1G17720	CG-gbm
AT1G17730	UM
AT1G17744	UM
AT1G17745	UM
AT1G17750	UM
AT1G17760	CG-gbm
AT1G17770	UM
AT1G17780	UM
AT1G17790	UM
AT1G17800	UM
AT1G17810	UM
AT1G17820	UM
AT1G17830	UM
AT1G17840	UM
AT1G17850	UM
AT1G17860	UM
AT1G17870	CG-gbm
AT1G17880	UM
AT1G17890	CG-gbm
AT1G17910	UM
AT1G17920	UM
AT1G17930	CG-gbm
AT1G17940	CG-gbm
AT1G17950	UM
AT1G17960	UM
AT1G17970	UM
AT1G17980	CG-gbm
AT1G17990	UM
AT1G18000	UM
AT1G18030	UM
AT1G18040	UM
AT1G18050	CHH-gene
AT1G18060	UM
AT1G18070	CG-gbm
AT1G18080	UM
AT1G18090	UM
AT1G18100	UM
AT1G18130	UM
AT1G18140	UM
AT1G18150	UM
AT1G18160	CG-gbm
AT1G18170	UM
AT1G18180	UM
AT1G18190	UM
AT1G18200	UM
AT1G18210	UM
AT1G18220	UM
AT1G18250	UM
AT1G18260	UM
AT1G18265	UM
AT1G18270	CG-gbm
AT1G18280	UM
AT1G18290	UM
AT1G18300	UM
AT1G18310	UM
AT1G18320	UM
AT1G18330	UM
AT1G18335	UM
AT1G18340	UM
AT1G18350	UM
AT1G18360	UM
AT1G18370	UM
AT1G18390	UM
AT1G18400	UM
AT1G18410	UM
AT1G18420	UM
AT1G18440	UM
AT1G18450	CG-gbm
AT1G18460	CG-gbm
AT1G18470	CG-gbm
AT1G18480	UM
AT1G18485	UM
AT1G18486	UM
AT1G18490	UM
AT1G18500	UM
AT1G18510	UM
AT1G18520	UM
AT1G18530	UM
AT1G18540	UM
AT1G18550	UM
AT1G18560	CG-gbm
AT1G18570	UM
AT1G18580	CG-gbm
AT1G18590	UM
AT1G18600	UM
AT1G18610	CG-gbm
AT1G18620	CG-gbm
AT1G18630	CG-gbm
AT1G18640	CG-gbm
AT1G18650	UM
AT1G18660	CG-gbm
AT1G18670	UM
AT1G18680	UM
AT1G18690	CG-gbm
AT1G18700	UM
AT1G18710	UM
AT1G18720	UM
AT1G18730	UM
AT1G18740	UM
AT1G18750	UM
AT1G18760	UM
AT1G18770	UM
AT1G18773	UM
AT1G18780	UM
AT1G18790	UM
AT1G18800	UM
AT1G18810	UM
AT1G18830	UM
AT1G18835	UM
AT1G18840	CG-gbm
AT1G18850	UM
AT1G18860	UM
AT1G18870	UM
AT1G18871	UM
AT1G18880	UM
AT1G18890	UM
AT1G18900	CG-gbm
AT1G18910	UM
AT1G18940	UM
AT1G18950	CG-gbm
AT1G18960	UM
AT1G18970	UM
AT1G18980	UM
AT1G18990	UM
AT1G19000	UM
AT1G19010	UM
AT1G19020	UM
AT1G19025	UM
AT1G19040	UM
AT1G19050	UM
AT1G19060	UM
AT1G19070	UM
AT1G19080	UM
AT1G19086	CHH-gene
AT1G19090	CHH-gene
AT1G19100	CG-gbm
AT1G19110	UM
AT1G19115	UM
AT1G19120	UM
AT1G19130	UM
AT1G19140	UM
AT1G19150	UM
AT1G19160	UM
AT1G19170	UM
AT1G19180	UM
AT1G19190	UM
AT1G19200	UM
AT1G19210	UM
AT1G19220	CG-gbm
AT1G19230	UM
AT1G19240	UM
AT1G19250	UM
AT1G19260	CHH-gene
AT1G19270	UM
AT1G19290	CG-gbm
AT1G19300	UM
AT1G19310	UM
AT1G19320	UM
AT1G19330	UM
AT1G19340	UM
AT1G19350	UM
AT1G19360	UM
AT1G19370	CG-gbm
AT1G19380	UM
AT1G19390	UM
AT1G19394	UM
AT1G19396	UM
AT1G19397	UM
AT1G19400	UM
AT1G19410	CHH-gene
AT1G19430	UM
AT1G19440	CG-gbm
AT1G19450	CG-gbm
AT1G19460	UM
AT1G19470	UM
AT1G19480	UM
AT1G19485	UM
AT1G19490	CG-gbm
AT1G19500	UM
AT1G19510	UM
AT1G19520	UM
AT1G19530	UM
AT1G19540	UM
AT1G19550	UM
AT1G19570	UM
AT1G19580	UM
AT1G19600	UM
AT1G19610	UM
AT1G19620	UM
AT1G19630	UM
AT1G19640	UM
AT1G19650	UM
AT1G19660	UM
AT1G19670	UM
AT1G19680	UM
AT1G19690	UM
AT1G19700	UM
AT1G19710	UM
AT1G19715	CG-gbm
AT1G19720	CG-gbm
AT1G19730	UM
AT1G19740	UM
AT1G19750	UM
AT1G19770	UM
AT1G19780	UM
AT1G19790	UM
AT1G19800	UM
AT1G19830	UM
AT1G19835	UM
AT1G19840	UM
AT1G19850	CG-gbm
AT1G19860	CG-gbm
AT1G19870	CG-gbm
AT1G19880	UM
AT1G19890	UM
[truncated: 25,207 more rows]

## Sheet: A. trichopoda
gene	class
evm_27.model.AmTr_v1.0_scaffold00001.1	CG-gbm
evm_27.model.AmTr_v1.0_scaffold00001.10	CHG-gene
evm_27.model.AmTr_v1.0_scaffold00001.100	UM
evm_27.model.AmTr_v1.0_scaffold00001.101	UM
evm_27.model.AmTr_v1.0_scaffold00001.102	UM
evm_27.model.AmTr_v1.0_scaffold00001.103	UM
evm_27.model.AmTr_v1.0_scaffold00001.104	UM
evm_27.model.AmTr_v1.0_scaffold00001.105	UM
evm_27.model.AmTr_v1.0_scaffold00001.106	UM
evm_27.model.AmTr_v1.0_scaffold00001.107	UM
evm_27.model.AmTr_v1.0_scaffold00001.108	CHG-gene
evm_27.model.AmTr_v1.0_scaffold00001.109	UM
evm_27.model.AmTr_v1.0_scaffold00001.11	CG-gbm
evm_27.model.AmTr_v1.0_scaffold00001.110	UM
evm_27.model.AmTr_v1.0_scaffold00001.111	UM
evm_27.model.AmTr_v1.0_scaffold00001.112	CG-gbm
evm_27.model.AmTr_v1.0_scaffold00001.113	UM
evm_27.model.AmTr_v1.0_scaffold00001.114	UM
evm_27.model.AmTr_v1.0_scaffold00001.115	CG-gbm
evm_27.model.AmTr_v1.0_scaffold00001.116	CG-gbm
evm_27.model.AmTr_v1.0_scaffold00001.117	CG-gbm
evm_27.model.AmTr_v1.0_scaffold00001.118	CG-gbm
evm_27.model.AmTr_v1.0_scaffold00001.119	CG-gbm
evm_27.model.AmTr_v1.0_scaffold00001.12	CG-gbm
evm_27.model.AmTr_v1.0_scaffold00001.120	UM
evm_27.model.AmTr_v1.0_scaffold00001.121	CG-gbm
evm_27.model.AmTr_v1.0_scaffold00001.122	UM
evm_27.model.AmTr_v1.0_scaffold00001.123	UM
evm_27.model.AmTr_v1.0_scaffold00001.124	CHG-gene
evm_27.model.AmTr_v1.0_scaffold00001.125	UM
evm_27.model.AmTr_v1.0_scaffold00001.126	UM
evm_27.model.AmTr_v1.0_scaffold00001.127	UM
evm_27.model.AmTr_v1.0_scaffold00001.128	UM
evm_27.model.AmTr_v1.0_scaffold00001.129	UM
evm_27.model.AmTr_v1.0_scaffold00001.13	CG-gbm
evm_27.model.AmTr_v1.0_scaffold00001.130	UM
evm_27.model.AmTr_v1.0_scaffold00001.131	CG-gbm
evm_27.model.AmTr_v1.0_scaffold00001.132	UM
evm_27.model.AmTr_v1.0_scaffold00001.133	UM
evm_27.model.AmTr_v1.0_scaffold00001.134	UM
evm_27.model.AmTr_v1.0_scaffold00001.135	UM
evm_27.model.AmTr_v1.0_scaffold00001.136	UM
evm_27.model.AmTr_v1.0_scaffold00001.137	CG-gbm
evm_27.model.AmTr_v1.0_scaffold00001.138	UM
evm_27.model.AmTr_v1.0_scaffold00001.139	UM
evm_27.model.AmTr_v1.0_scaffold00001.14	CG-gbm
evm_27.model.AmTr_v1.0_scaffold00001.140	UM
evm_27.model.AmTr_v1.0_scaffold00001.141	UM
evm_27.model.AmTr_v1.0_scaffold00001.142	UM
evm_27.model.AmTr_v1.0_scaffold00001.143	CG-gbm
evm_27.model.AmTr_v1.0_scaffold00001.144	UM
evm_27.model.AmTr_v1.0_scaffold00001.145	UM
evm_27.model.AmTr_v1.0_scaffold00001.146	UM
evm_27.model.AmTr_v1.0_scaffold00001.147	UM
evm_27.model.AmTr_v1.0_scaffold00001.148	UM
evm_27.model.AmTr_v1.0_scaffold00001.149	UM
evm_27.model.AmTr_v1.0_scaffold00001.15	CG-gbm
evm_27.model.AmTr_v1.0_scaffold00001.150	UM
evm_27.model.AmTr_v1.0_scaffold00001.151	UM
evm_27.model.AmTr_v1.0_scaffold00001.152	UM
evm_27.model.AmTr_v1.0_scaffold00001.153	CG-gbm
evm_27.model.AmTr_v1.0_scaffold00001.154	CG-gbm
evm_27.model.AmTr_v1.0_scaffold00001.155	UM
evm_27.model.AmTr_v1.0_scaffold00001.156	UM
evm_27.model.AmTr_v1.0_scaffold00001.157	UM
evm_27.model.AmTr_v1.0_scaffold00001.158	UM
evm_27.model.AmTr_v1.0_scaffold00001.159	UM
evm_27.model.AmTr_v1.0_scaffold00001.16	CG-gbm
evm_27.model.AmTr_v1.0_scaffold00001.160	UM
evm_27.model.AmTr_v1.0_scaffold00001.161	CG-gbm
evm_27.model.AmTr_v1.0_scaffold00001.162	UM
evm_27.model.AmTr_v1.0_scaffold00001.163	CG-gbm
evm_27.model.AmTr_v1.0_scaffold00001.164	UM
evm_27.model.AmTr_v1.0_scaffold00001.165	UM
evm_27.model.AmTr_v1.0_scaffold00001.166	UM
evm_27.model.AmTr_v1.0_scaffold00001.167	UM
evm_27.model.AmTr_v1.0_scaffold00001.168	UM
evm_27.model.AmTr_v1.0_scaffold00001.169	UM
evm_27.model.AmTr_v1.0_scaffold00001.17	UM
evm_27.model.AmTr_v1.0_scaffold00001.170	UM
evm_27.model.AmTr_v1.0_scaffold00001.171	UM
evm_27.model.AmTr_v1.0_scaffold00001.172	UM
evm_27.model.AmTr_v1.0_scaffold00001.173	UM
evm_27.model.AmTr_v1.0_scaffold00001.174	UM
evm_27.model.AmTr_v1.0_scaffold00001.175	UM
evm_27.model.AmTr_v1.0_scaffold00001.176	UM
evm_27.model.AmTr_v1.0_scaffold00001.177	UM
evm_27.model.AmTr_v1.0_scaffold00001.178	UM
evm_27.model.AmTr_v1.0_scaffold00001.179	UM
evm_27.model.AmTr_v1.0_scaffold00001.18	CG-gbm
evm_27.model.AmTr_v1.0_scaffold00001.180	CG-gbm
evm_27.model.AmTr_v1.0_scaffold00001.181	UM
evm_27.model.AmTr_v1.0_scaffold00001.182	UM
evm_27.model.AmTr_v1.0_scaffold00001.183	UM
evm_27.model.AmTr_v1.0_scaffold00001.184	UM
evm_27.model.AmTr_v1.0_scaffold00001.185	UM
evm_27.model.AmTr_v1.0_scaffold00001.186	UM
evm_27.model.AmTr_v1.0_scaffold00001.187	UM
evm_27.model.AmTr_v1.0_scaffold00001.188	UM
evm_27.model.AmTr_v1.0_scaffold00001.189	CG-gbm
evm_27.model.AmTr_v1.0_scaffold00001.19	CG-gbm
evm_27.model.AmTr_v1.0_scaffold00001.190	UM
evm_27.model.AmTr_v1.0_scaffold00001.191	UM
evm_27.model.AmTr_v1.0_scaffold00001.192	UM
evm_27.model.AmTr_v1.0_scaffold00001.193	UM
evm_27.model.AmTr_v1.0_scaffold00001.194	UM
evm_27.model.AmTr_v1.0_scaffold00001.195	UM
evm_27.model.AmTr_v1.0_scaffold00001.196	UM
evm_27.model.AmTr_v1.0_scaffold00001.197	UM
evm_27.model.AmTr_v1.0_scaffold00001.198	CG-gbm
evm_27.model.AmTr_v1.0_scaffold00001.199	UM
evm_27.model.AmTr_v1.0_scaffold00001.2	CG-gbm
evm_27.model.AmTr_v1.0_scaffold00001.20	CG-gbm
evm_27.model.AmTr_v1.0_scaffold00001.200	UM
evm_27.model.AmTr_v1.0_scaffold00001.201	CG-gbm
evm_27.model.AmTr_v1.0_scaffold00001.202	UM
evm_27.model.AmTr_v1.0_scaffold00001.203	UM
evm_27.model.AmTr_v1.0_scaffold00001.204	UM
evm_27.model.AmTr_v1.0_scaffold00001.205	UM
evm_27.model.AmTr_v1.0_scaffold00001.206	UM
evm_27.model.AmTr_v1.0_scaffold00001.207	UM
evm_27.model.AmTr_v1.0_scaffold00001.208	UM
evm_27.model.AmTr_v1.0_scaffold00001.209	UM
evm_27.model.AmTr_v1.0_scaffold00001.21	CG-gbm
evm_27.model.AmTr_v1.0_scaffold00001.210	CG-gbm
evm_27.model.AmTr_v1.0_scaffold00001.211	UM
evm_27.model.AmTr_v1.0_scaffold00001.212	CHH-gene
evm_27.model.AmTr_v1.0_scaffold00001.213	CHH-gene
evm_27.model.AmTr_v1.0_scaffold00001.214	CHH-gene
evm_27.model.AmTr_v1.0_scaffold00001.215	UM
evm_27.model.AmTr_v1.0_scaffold00001.216	UM
evm_27.model.AmTr_v1.0_scaffold00001.217	UM
evm_27.model.AmTr_v1.0_scaffold00001.218	UM
evm_27.model.AmTr_v1.0_scaffold00001.219	UM
evm_27.model.AmTr_v1.0_scaffold00001.22	CG-gbm
evm_27.model.AmTr_v1.0_scaffold00001.220	UM
evm_27.model.AmTr_v1.0_scaffold00001.221	UM
evm_27.model.AmTr_v1.0_scaffold00001.222	UM
evm_27.model.AmTr_v1.0_scaffold00001.223	UM
evm_27.model.AmTr_v1.0_scaffold00001.224	UM
evm_27.model.AmTr_v1.0_scaffold00001.225	UM
evm_27.model.AmTr_v1.0_scaffold00001.226	UM
evm_27.model.AmTr_v1.0_scaffold00001.227	CG-gbm
evm_27.model.AmTr_v1.0_scaffold00001.228	CG-gbm
evm_27.model.AmTr_v1.0_scaffold00001.229	UM
evm_27.model.AmTr_v1.0_scaffold00001.23	CG-gbm
evm_27.model.AmTr_v1.0_scaffold00001.230	UM
evm_27.model.AmTr_v1.0_scaffold00001.231	UM
evm_27.model.AmTr_v1.0_scaffold00001.232	CG-gbm
evm_27.model.AmTr_v1.0_scaffold00001.233	UM
evm_27.model.AmTr_v1.0_scaffold00001.234	UM
evm_27.model.AmTr_v1.0_scaffold00001.235	UM
evm_27.model.AmTr_v1.0_scaffold00001.236	UM
evm_27.model.AmTr_v1.0_scaffold00001.237	CG-gbm
evm_27.model.AmTr_v1.0_scaffold00001.238	UM
evm_27.model.AmTr_v1.0_scaffold00001.239	UM
evm_27.model.AmTr_v1.0_scaffold00001.24	CG-gbm
evm_27.model.AmTr_v1.0_scaffold00001.240	UM
evm_27.model.AmTr_v1.0_scaffold00001.241	UM
evm_27.model.AmTr_v1.0_scaffold00001.242	UM
evm_27.model.AmTr_v1.0_scaffold00001.243	UM
evm_27.model.AmTr_v1.0_scaffold00001.244	UM
evm_27.model.AmTr_v1.0_scaffold00001.245	CG-gbm
evm_27.model.AmTr_v1.0_scaffold00001.246	UM
evm_27.model.AmTr_v1.0_scaffold00001.247	UM
evm_27.model.AmTr_v1.0_scaffold00001.248	UM
evm_27.model.AmTr_v1.0_scaffold00001.249	UM
evm_27.model.AmTr_v1.0_scaffold00001.25	CG-gbm
evm_27.model.AmTr_v1.0_scaffold00001.250	UM
evm_27.model.AmTr_v1.0_scaffold00001.251	UM
evm_27.model.AmTr_v1.0_scaffold00001.252	UM
evm_27.model.AmTr_v1.0_scaffold00001.253	UM
evm_27.model.AmTr_v1.0_scaffold00001.254	UM
evm_27.model.AmTr_v1.0_scaffold00001.255	UM
evm_27.model.AmTr_v1.0_scaffold00001.256	UM
evm_27.model.AmTr_v1.0_scaffold00001.257	CG-gbm
evm_27.model.AmTr_v1.0_scaffold00001.258	UM
evm_27.model.AmTr_v1.0_scaffold00001.259	UM
evm_27.model.AmTr_v1.0_scaffold00001.26	CG-gbm
evm_27.model.AmTr_v1.0_scaffold00001.260	CG-gbm
evm_27.model.AmTr_v1.0_scaffold00001.261	CG-gbm
evm_27.model.AmTr_v1.0_scaffold00001.262	CG-gbm
evm_27.model.AmTr_v1.0_scaffold00001.263	UM
evm_27.model.AmTr_v1.0_scaffold00001.264	UM
evm_27.model.AmTr_v1.0_scaffold00001.265	UM
evm_27.model.AmTr_v1.0_scaffold00001.266	UM
evm_27.model.AmTr_v1.0_scaffold00001.267	UM
evm_27.model.AmTr_v1.0_scaffold00001.268	UM
evm_27.model.AmTr_v1.0_scaffold00001.269	UM
evm_27.model.AmTr_v1.0_scaffold00001.27	CG-gbm
evm_27.model.AmTr_v1.0_scaffold00001.270	UM
evm_27.model.AmTr_v1.0_scaffold00001.271	CG-gbm
evm_27.model.AmTr_v1.0_scaffold00001.272	UM
evm_27.model.AmTr_v1.0_scaffold00001.273	UM
evm_27.model.AmTr_v1.0_scaffold00001.274	UM
evm_27.model.AmTr_v1.0_scaffold00001.275	UM
evm_27.model.AmTr_v1.0_scaffold00001.276	UM
evm_27.model.AmTr_v1.0_scaffold00001.277	UM
evm_27.model.AmTr_v1.0_scaffold00001.278	UM
evm_27.model.AmTr_v1.0_scaffold00001.279	UM
evm_27.model.AmTr_v1.0_scaffold00001.28	UM
evm_27.model.AmTr_v1.0_scaffold00001.280	UM
evm_27.model.AmTr_v1.0_scaffold00001.281	UM
evm_27.model.AmTr_v1.0_scaffold00001.282	UM
evm_27.model.AmTr_v1.0_scaffold00001.283	UM
evm_27.model.AmTr_v1.0_scaffold00001.284	UM
evm_27.model.AmTr_v1.0_scaffold00001.285	UM
evm_27.model.AmTr_v1.0_scaffold00001.286	UM
evm_27.model.AmTr_v1.0_scaffold00001.287	UM
evm_27.model.AmTr_v1.0_scaffold00001.288	UM
evm_27.model.AmTr_v1.0_scaffold00001.289	UM
evm_27.model.AmTr_v1.0_scaffold00001.29	CHG-gene
evm_27.model.AmTr_v1.0_scaffold00001.290	UM
evm_27.model.AmTr_v1.0_scaffold00001.291	CHH-gene
evm_27.model.AmTr_v1.0_scaffold00001.292	UM
evm_27.model.AmTr_v1.0_scaffold00001.293	UM
evm_27.model.AmTr_v1.0_scaffold00001.294	UM
evm_27.model.AmTr_v1.0_scaffold00001.295	UM
evm_27.model.AmTr_v1.0_scaffold00001.296	UM
evm_27.model.AmTr_v1.0_scaffold00001.297	UM
evm_27.model.AmTr_v1.0_scaffold00001.298	CHG-gene
evm_27.model.AmTr_v1.0_scaffold00001.299	UM
evm_27.model.AmTr_v1.0_scaffold00001.3	CG-gbm
evm_27.model.AmTr_v1.0_scaffold00001.30	CG-gbm
evm_27.model.AmTr_v1.0_scaffold00001.300	CG-gbm
evm_27.model.AmTr_v1.0_scaffold00001.301	UM
evm_27.model.AmTr_v1.0_scaffold00001.302	UM
evm_27.model.AmTr_v1.0_scaffold00001.303	UM
evm_27.model.AmTr_v1.0_scaffold00001.304	CHH-gene
evm_27.model.AmTr_v1.0_scaffold00001.305	UM
evm_27.model.AmTr_v1.0_scaffold00001.306	UM
evm_27.model.AmTr_v1.0_scaffold00001.307	UM
evm_27.model.AmTr_v1.0_scaffold00001.308	UM
evm_27.model.AmTr_v1.0_scaffold00001.309	UM
evm_27.model.AmTr_v1.0_scaffold00001.31	CG-gbm
evm_27.model.AmTr_v1.0_scaffold00001.310	CG-gbm
evm_27.model.AmTr_v1.0_scaffold00001.311	UM
evm_27.model.AmTr_v1.0_scaffold00001.312	CHG-gene
evm_27.model.AmTr_v1.0_scaffold00001.313	UM
evm_27.model.AmTr_v1.0_scaffold00001.314	UM
evm_27.model.AmTr_v1.0_scaffold00001.315	CHH-gene
evm_27.model.AmTr_v1.0_scaffold00001.316	UM
evm_27.model.AmTr_v1.0_scaffold00001.317	UM
evm_27.model.AmTr_v1.0_scaffold00001.318	CHH-gene
evm_27.model.AmTr_v1.0_scaffold00001.319	UM
evm_27.model.AmTr_v1.0_scaffold00001.32	CG-gbm
evm_27.model.AmTr_v1.0_scaffold00001.320	CG-gbm
evm_27.model.AmTr_v1.0_scaffold00001.321	UM
evm_27.model.AmTr_v1.0_scaffold00001.322	UM
evm_27.model.AmTr_v1.0_scaffold00001.323	UM
evm_27.model.AmTr_v1.0_scaffold00001.324	UM
evm_27.model.AmTr_v1.0_scaffold00001.325	UM
evm_27.model.AmTr_v1.0_scaffold00001.326	UM
evm_27.model.AmTr_v1.0_scaffold00001.327	UM
evm_27.model.AmTr_v1.0_scaffold00001.328	UM
evm_27.model.AmTr_v1.0_scaffold00001.329	UM
evm_27.model.AmTr_v1.0_scaffold00001.33	CG-gbm
evm_27.model.AmTr_v1.0_scaffold00001.330	UM
evm_27.model.AmTr_v1.0_scaffold00001.331	CG-gbm
evm_27.model.AmTr_v1.0_scaffold00001.332	CG-gbm
evm_27.model.AmTr_v1.0_scaffold00001.333	UM
evm_27.model.AmTr_v1.0_scaffold00001.334	UM
evm_27.model.AmTr_v1.0_scaffold00001.335	UM
evm_27.model.AmTr_v1.0_scaffold00001.336	CHH-gene
evm_27.model.AmTr_v1.0_scaffold00001.337	UM
evm_27.model.AmTr_v1.0_scaffold00001.338	UM
evm_27.model.AmTr_v1.0_scaffold00001.339	CHG-gene
evm_27.model.AmTr_v1.0_scaffold00001.34	CHH-gene
evm_27.model.AmTr_v1.0_scaffold00001.340	UM
evm_27.model.AmTr_v1.0_scaffold00001.341	UM
evm_27.model.AmTr_v1.0_scaffold00001.342	UM
evm_27.model.AmTr_v1.0_scaffold00001.343	UM
evm_27.model.AmTr_v1.0_scaffold00001.344	UM
evm_27.model.AmTr_v1.0_scaffold00001.345	UM
evm_27.model.AmTr_v1.0_scaffold00001.346	UM
evm_27.model.AmTr_v1.0_scaffold00001.347	UM
evm_27.model.AmTr_v1.0_scaffold00001.348	CHH-gene
evm_27.model.AmTr_v1.0_scaffold00001.349	UM
evm_27.model.AmTr_v1.0_scaffold00001.35	UM
evm_27.model.AmTr_v1.0_scaffold00001.350	UM
evm_27.model.AmTr_v1.0_scaffold00001.351	UM
evm_27.model.AmTr_v1.0_scaffold00001.352	UM
evm_27.model.AmTr_v1.0_scaffold00001.353	UM
evm_27.model.AmTr_v1.0_scaffold00001.354	UM
evm_27.model.AmTr_v1.0_scaffold00001.355	UM
evm_27.model.AmTr_v1.0_scaffold00001.356	UM
evm_27.model.AmTr_v1.0_scaffold00001.357	UM
evm_27.model.AmTr_v1.0_scaffold00001.358	UM
evm_27.model.AmTr_v1.0_scaffold00001.359	UM
evm_27.model.AmTr_v1.0_scaffold00001.36	CG-gbm
evm_27.model.AmTr_v1.0_scaffold00001.360	CHH-gene
evm_27.model.AmTr_v1.0_scaffold00001.361	UM
evm_27.model.AmTr_v1.0_scaffold00001.362	CG-gbm
evm_27.model.AmTr_v1.0_scaffold00001.363	UM
evm_27.model.AmTr_v1.0_scaffold00001.364	UM
evm_27.model.AmTr_v1.0_scaffold00001.365	UM
evm_27.model.AmTr_v1.0_scaffold00001.366	UM
evm_27.model.AmTr_v1.0_scaffold00001.367	UM
evm_27.model.AmTr_v1.0_scaffold00001.368	UM
evm_27.model.AmTr_v1.0_scaffold00001.369	UM
evm_27.model.AmTr_v1.0_scaffold00001.37	CG-gbm
evm_27.model.AmTr_v1.0_scaffold00001.370	UM
evm_27.model.AmTr_v1.0_scaffold00001.371	CG-gbm
evm_27.model.AmTr_v1.0_scaffold00001.372	CHH-gene
evm_27.model.AmTr_v1.0_scaffold00001.373	UM
evm_27.model.AmTr_v1.0_scaffold00001.374	CHG-gene
evm_27.model.AmTr_v1.0_scaffold00001.375	UM
evm_27.model.AmTr_v1.0_scaffold00001.376	UM
evm_27.model.AmTr_v1.0_scaffold00001.377	UM
evm_27.model.AmTr_v1.0_scaffold00001.378	UM
evm_27.model.AmTr_v1.0_scaffold00001.379	CG-gbm
evm_27.model.AmTr_v1.0_scaffold00001.38	CG-gbm
evm_27.model.AmTr_v1.0_scaffold00001.380	UM
evm_27.model.AmTr_v1.0_scaffold00001.381	CG-gbm
evm_27.model.AmTr_v1.0_scaffold00001.382	UM
evm_27.model.AmTr_v1.0_scaffold00001.383	UM
evm_27.model.AmTr_v1.0_scaffold00001.384	UM
evm_27.model.AmTr_v1.0_scaffold00001.385	UM
evm_27.model.AmTr_v1.0_scaffold00001.386	UM
evm_27.model.AmTr_v1.0_scaffold00001.387	UM
evm_27.model.AmTr_v1.0_scaffold00001.388	UM
evm_27.model.AmTr_v1.0_scaffold00001.389	UM
evm_27.model.AmTr_v1.0_scaffold00001.39	CG-gbm
evm_27.model.AmTr_v1.0_scaffold00001.390	UM
evm_27.model.AmTr_v1.0_scaffold00001.391	UM
evm_27.model.AmTr_v1.0_scaffold00001.392	UM
evm_27.model.AmTr_v1.0_scaffold00001.393	UM
evm_27.model.AmTr_v1.0_scaffold00001.394	UM
evm_27.model.AmTr_v1.0_scaffold00001.395	CG-gbm
evm_27.model.AmTr_v1.0_scaffold00001.396	UM
evm_27.model.AmTr_v1.0_scaffold00001.397	UM
evm_27.model.AmTr_v1.0_scaffold00001.398	UM
evm_27.model.AmTr_v1.0_scaffold00001.399	UM
evm_27.model.AmTr_v1.0_scaffold00001.4	CG-gbm
evm_27.model.AmTr_v1.0_scaffold00001.40	CG-gbm
evm_27.model.AmTr_v1.0_scaffold00001.400	CHH-gene
evm_27.model.AmTr_v1.0_scaffold00001.401	UM
evm_27.model.AmTr_v1.0_scaffold00001.402	CG-gbm
evm_27.model.AmTr_v1.0_scaffold00001.403	CG-gbm
evm_27.model.AmTr_v1.0_scaffold00001.404	UM
evm_27.model.AmTr_v1.0_scaffold00001.405	UM
evm_27.model.AmTr_v1.0_scaffold00001.406	CHG-gene
evm_27.model.AmTr_v1.0_scaffold00001.407	CHG-gene
evm_27.model.AmTr_v1.0_scaffold00001.408	UM
evm_27.model.AmTr_v1.0_scaffold00001.409	UM
evm_27.model.AmTr_v1.0_scaffold00001.41	CG-gbm
evm_27.model.AmTr_v1.0_scaffold00001.410	CHG-gene
evm_27.model.AmTr_v1.0_scaffold00001.411	CHH-gene
evm_27.model.AmTr_v1.0_scaffold00001.412	UM
evm_27.model.AmTr_v1.0_scaffold00001.413	UM
evm_27.model.AmTr_v1.0_scaffold00001.414	UM
evm_27.model.AmTr_v1.0_scaffold00001.415	CG-gbm
evm_27.model.AmTr_v1.0_scaffold00001.416	UM
evm_27.model.AmTr_v1.0_scaffold00001.417	UM
evm_27.model.AmTr_v1.0_scaffold00001.418	UM
evm_27.model.AmTr_v1.0_scaffold00001.419	UM
evm_27.model.AmTr_v1.0_scaffold00001.42	CG-gbm
evm_27.model.AmTr_v1.0_scaffold00001.420	UM
evm_27.model.AmTr_v1.0_scaffold00001.421	UM
evm_27.model.AmTr_v1.0_scaffold00001.422	UM
evm_27.model.AmTr_v1.0_scaffold00001.423	CHG-gene
evm_27.model.AmTr_v1.0_scaffold00001.424	UM
evm_27.model.AmTr_v1.0_scaffold00001.425	UM
evm_27.model.AmTr_v1.0_scaffold00001.426	CG-gbm
evm_27.model.AmTr_v1.0_scaffold00001.427	CHG-gene
evm_27.model.AmTr_v1.0_scaffold00001.428	UM
evm_27.model.AmTr_v1.0_scaffold00001.429	UM
evm_27.model.AmTr_v1.0_scaffold00001.43	CG-gbm
evm_27.model.AmTr_v1.0_scaffold00001.430	UM
evm_27.model.AmTr_v1.0_scaffold00001.431	UM
evm_27.model.AmTr_v1.0_scaffold00001.432	UM
evm_27.model.AmTr_v1.0_scaffold00001.433	CG-gbm
evm_27.model.AmTr_v1.0_scaffold00001.434	UM
evm_27.model.AmTr_v1.0_scaffold00001.435	CHH-gene
evm_27.model.AmTr_v1.0_scaffold00001.436	UM
evm_27.model.AmTr_v1.0_scaffold00001.437	UM
evm_27.model.AmTr_v1.0_scaffold00001.438	UM
evm_27.model.AmTr_v1.0_scaffold00001.439	UM
evm_27.model.AmTr_v1.0_scaffold00001.44	UM
evm_27.model.AmTr_v1.0_scaffold00001.440	UM
evm_27.model.AmTr_v1.0_scaffold00001.441	UM
evm_27.model.AmTr_v1.0_scaffold00001.442	UM
evm_27.model.AmTr_v1.0_scaffold00001.443	UM
evm_27.model.AmTr_v1.0_scaffold00001.444	UM
evm_27.model.AmTr_v1.0_scaffold00001.445	UM
evm_27.model.AmTr_v1.0_scaffold00001.446	UM
evm_27.model.AmTr_v1.0_scaffold00001.447	UM
evm_27.model.AmTr_v1.0_scaffold00001.448	UM
evm_27.model.AmTr_v1.0_scaffold00001.449	UM
evm_27.model.AmTr_v1.0_scaffold00001.45	CG-gbm
evm_27.model.AmTr_v1.0_scaffold00001.450	UM
evm_27.model.AmTr_v1.0_scaffold00001.451	UM
evm_27.model.AmTr_v1.0_scaffold00001.452	UM
evm_27.model.AmTr_v1.0_scaffold00001.453	UM
evm_27.model.AmTr_v1.0_scaffold00001.454	CG-gbm
evm_27.model.AmTr_v1.0_scaffold00001.455	UM
evm_27.model.AmTr_v1.0_scaffold00001.456	UM
evm_27.model.AmTr_v1.0_scaffold00001.457	CHH-gene
evm_27.model.AmTr_v1.0_scaffold00001.458	UM
evm_27.model.AmTr_v1.0_scaffold00001.459	UM
evm_27.model.AmTr_v1.0_scaffold00001.46	CG-gbm
evm_27.model.AmTr_v1.0_scaffold00001.460	UM
evm_27.model.AmTr_v1.0_scaffold00001.461	UM
evm_27.model.AmTr_v1.0_scaffold00001.462	UM
evm_27.model.AmTr_v1.0_scaffold00001.463	CG-gbm
evm_27.model.AmTr_v1.0_scaffold00001.464	UM
evm_27.model.AmTr_v1.0_scaffold00001.465	CG-gbm
evm_27.model.AmTr_v1.0_scaffold00001.466	UM
evm_27.model.AmTr_v1.0_scaffold00001.467	UM
evm_27.model.AmTr_v1.0_scaffold00001.468	UM
evm_27.model.AmTr_v1.0_scaffold00001.469	UM
evm_27.model.AmTr_v1.0_scaffold00001.47	CHG-gene
evm_27.model.AmTr_v1.0_scaffold00001.470	CHG-gene
evm_27.model.AmTr_v1.0_scaffold00001.471	UM
evm_27.model.AmTr_v1.0_scaffold00001.472	UM
evm_27.model.AmTr_v1.0_scaffold00001.473	UM
evm_27.model.AmTr_v1.0_scaffold00001.474	UM
evm_27.model.AmTr_v1.0_scaffold00001.475	UM
evm_27.model.AmTr_v1.0_scaffold00001.476	UM
evm_27.model.AmTr_v1.0_scaffold00001.477	UM
evm_27.model.AmTr_v1.0_scaffold00001.478	UM
evm_27.model.AmTr_v1.0_scaffold00001.479	UM
evm_27.model.AmTr_v1.0_scaffold00001.48	CG-gbm
evm_27.model.AmTr_v1.0_scaffold00001.480	UM
evm_27.model.AmTr_v1.0_scaffold00001.481	UM
evm_27.model.AmTr_v1.0_scaffold00001.482	CG-gbm
evm_27.model.AmTr_v1.0_scaffold00001.483	UM
evm_27.model.AmTr_v1.0_scaffold00001.484	UM
evm_27.model.AmTr_v1.0_scaffold00001.485	UM
evm_27.model.AmTr_v1.0_scaffold00001.486	UM
evm_27.model.AmTr_v1.0_scaffold00001.487	UM
evm_27.model.AmTr_v1.0_scaffold00001.488	CG-gbm
evm_27.model.AmTr_v1.0_scaffold00001.489	UM
evm_27.model.AmTr_v1.0_scaffold00001.49	CHG-gene
evm_27.model.AmTr_v1.0_scaffold00001.490	UM
evm_27.model.AmTr_v1.0_scaffold00001.491	UM
evm_27.model.AmTr_v1.0_scaffold00001.492	UM
evm_27.model.AmTr_v1.0_scaffold00001.493	UM
evm_27.model.AmTr_v1.0_scaffold00001.494	UM
evm_27.model.AmTr_v1.0_scaffold00001.495	UM
evm_27.model.AmTr_v1.0_scaffold00001.496	UM
evm_27.model.AmTr_v1.0_scaffold00001.497	CHG-gene
evm_27.model.AmTr_v1.0_scaffold00001.498	UM
evm_27.model.AmTr_v1.0_scaffold00001.499	UM
evm_27.model.AmTr_v1.0_scaffold00001.5	CG-gbm
evm_27.model.AmTr_v1.0_scaffold00001.50	CHG-gene
evm_27.model.AmTr_v1.0_scaffold00001.500	UM
evm_27.model.AmTr_v1.0_scaffold00001.501	CHH-gene
evm_27.model.AmTr_v1.0_scaffold00001.502	UM
evm_27.model.AmTr_v1.0_scaffold00001.503	UM
evm_27.model.AmTr_v1.0_scaffold00001.504	UM
evm_27.model.AmTr_v1.0_scaffold00001.505	UM
evm_27.model.AmTr_v1.0_scaffold00001.506	CHH-gene
evm_27.model.AmTr_v1.0_scaffold00001.507	CHG-gene
evm_27.model.AmTr_v1.0_scaffold00001.508	UM
evm_27.model.AmTr_v1.0_scaffold00001.509	UM
evm_27.model.AmTr_v1.0_scaffold00001.51	CG-gbm
evm_27.model.AmTr_v1.0_scaffold00001.510	UM
evm_27.model.AmTr_v1.0_scaffold00001.511	CG-gbm
evm_27.model.AmTr_v1.0_scaffold00001.512	UM
evm_27.model.AmTr_v1.0_scaffold00001.513	UM
evm_27.model.AmTr_v1.0_scaffold00001.514	CG-gbm
evm_27.model.AmTr_v1.0_scaffold00001.515	CG-gbm
evm_27.model.AmTr_v1.0_scaffold00001.516	UM
evm_27.model.AmTr_v1.0_scaffold00001.517	UM
evm_27.model.AmTr_v1.0_scaffold00001.518	CHG-gene
evm_27.model.AmTr_v1.0_scaffold00001.519	UM
evm_27.model.AmTr_v1.0_scaffold00001.52	CHG-gene
evm_27.model.AmTr_v1.0_scaffold00001.520	UM
evm_27.model.AmTr_v1.0_scaffold00001.521	UM
evm_27.model.AmTr_v1.0_scaffold00001.522	UM
evm_27.model.AmTr_v1.0_scaffold00001.523	UM
evm_27.model.AmTr_v1.0_scaffold00001.524	UM
evm_27.model.AmTr_v1.0_scaffold00001.525	UM
evm_27.model.AmTr_v1.0_scaffold00001.526	CHG-gene
evm_27.model.AmTr_v1.0_scaffold00001.527	UM
evm_27.model.AmTr_v1.0_scaffold00001.528	UM
evm_27.model.AmTr_v1.0_scaffold00001.529	UM
evm_27.model.AmTr_v1.0_scaffold00001.53	CHG-gene
evm_27.model.AmTr_v1.0_scaffold00001.530	UM
evm_27.model.AmTr_v1.0_scaffold00001.531	UM
evm_27.model.AmTr_v1.0_scaffold00001.532	UM
evm_27.model.AmTr_v1.0_scaffold00001.533	UM
evm_27.model.AmTr_v1.0_scaffold00001.534	UM
evm_27.model.AmTr_v1.0_scaffold00001.535	CHG-gene
evm_27.model.AmTr_v1.0_scaffold00001.536	UM
evm_27.model.AmTr_v1.0_scaffold00001.537	CHH-gene
evm_27.model.AmTr_v1.0_scaffold00001.538	CHG-gene
evm_27.model.AmTr_v1.0_scaffold00001.539	CHH-gene
evm_27.model.AmTr_v1.0_scaffold00001.54	CHG-gene
evm_27.model.AmTr_v1.0_scaffold00001.540	UM
evm_27.model.AmTr_v1.0_scaffold00001.541	CHG-gene
evm_27.model.AmTr_v1.0_scaffold00001.542	UM
evm_27.model.AmTr_v1.0_scaffold00001.543	CHH-gene
evm_27.model.AmTr_v1.0_scaffold00001.544	CHG-gene
evm_27.model.AmTr_v1.0_scaffold00001.545	UM
evm_27.model.AmTr_v1.0_scaffold00001.546	CHG-gene
evm_27.model.AmTr_v1.0_scaffold00001.547	CHH-gene
evm_27.model.AmTr_v1.0_scaffold00001.548	CHG-gene
evm_27.model.AmTr_v1.0_scaffold00001.549	UM
evm_27.model.AmTr_v1.0_scaffold00001.55	CG-gbm
evm_27.model.AmTr_v1.0_scaffold00001.550	UM
evm_27.model.AmTr_v1.0_scaffold00001.551	CHG-gene
evm_27.model.AmTr_v1.0_scaffold00001.552	CHH-gene
evm_27.model.AmTr_v1.0_scaffold00001.553	CHG-gene
evm_27.model.AmTr_v1.0_scaffold00001.554	CHG-gene
evm_27.model.AmTr_v1.0_scaffold00001.555	CHH-gene
evm_27.model.AmTr_v1.0_scaffold00001.556	UM
evm_27.model.AmTr_v1.0_scaffold00001.557	CHH-gene
evm_27.model.AmTr_v1.0_scaffold00001.558	UM
evm_27.model.AmTr_v1.0_scaffold00001.559	CHG-gene
evm_27.model.AmTr_v1.0_scaffold00001.56	CG-gbm
evm_27.model.AmTr_v1.0_scaffold00001.560	UM
evm_27.model.AmTr_v1.0_scaffold00001.561	UM
evm_27.model.AmTr_v1.0_scaffold00001.562	UM
evm_27.model.AmTr_v1.0_scaffold00001.563	UM
evm_27.model.AmTr_v1.0_scaffold00001.564	CHG-gene
evm_27.model.AmTr_v1.0_scaffold00001.565	UM
evm_27.model.AmTr_v1.0_scaffold00001.566	UM
evm_27.model.AmTr_v1.0_scaffold00001.567	UM
evm_27.model.AmTr_v1.0_scaffold00001.568	UM
evm_27.model.AmTr_v1.0_scaffold00001.569	UM
evm_27.model.AmTr_v1.0_scaffold00001.57	CG-gbm
evm_27.model.AmTr_v1.0_scaffold00001.570	UM
evm_27.model.AmTr_v1.0_scaffold00001.571	UM
evm_27.model.AmTr_v1.0_scaffold00001.572	UM
evm_27.model.AmTr_v1.0_scaffold00001.573	UM
evm_27.model.AmTr_v1.0_scaffold00001.574	CG-gbm
evm_27.model.AmTr_v1.0_scaffold00001.575	UM
evm_27.model.AmTr_v1.0_scaffold00001.576	UM
evm_27.model.AmTr_v1.0_scaffold00001.577	CHG-gene
evm_27.model.AmTr_v1.0_scaffold00001.578	UM
evm_27.model.AmTr_v1.0_scaffold00001.579	CHH-gene
evm_27.model.AmTr_v1.0_scaffold00001.58	CG-gbm
evm_27.model.AmTr_v1.0_scaffold00001.580	UM
evm_27.model.AmTr_v1.0_scaffold00001.581	UM
evm_27.model.AmTr_v1.0_scaffold00001.582	CHG-gene
evm_27.model.AmTr_v1.0_scaffold00001.583	CHH-gene
evm_27.model.AmTr_v1.0_scaffold00001.584	UM
evm_27.model.AmTr_v1.0_scaffold00001.585	UM
evm_27.model.AmTr_v1.0_scaffold00001.586	CG-gbm
evm_27.model.AmTr_v1.0_scaffold00001.587	UM
evm_27.model.AmTr_v1.0_scaffold00001.588	UM
evm_27.model.AmTr_v1.0_scaffold00001.589	UM
evm_27.model.AmTr_v1.0_scaffold00001.59	CG-gbm
evm_27.model.AmTr_v1.0_scaffold00001.590	CG-gbm
evm_27.model.AmTr_v1.0_scaffold00001.591	UM
evm_27.model.AmTr_v1.0_scaffold00001.592	CHG-gene
evm_27.model.AmTr_v1.0_scaffold00001.593	CG-gbm
evm_27.model.AmTr_v1.0_scaffold00001.594	UM
evm_27.model.AmTr_v1.0_scaffold00001.595	UM
evm_27.model.AmTr_v1.0_scaffold00001.596	CHH-gene
evm_27.model.AmTr_v1.0_scaffold00001.597	UM
evm_27.model.AmTr_v1.0_scaffold00001.6	CHH-gene
evm_27.model.AmTr_v1.0_scaffold00001.60	UM
evm_27.model.AmTr_v1.0_scaffold00001.61	UM
evm_27.model.AmTr_v1.0_scaffold00001.62	UM
evm_27.model.AmTr_v1.0_scaffold00001.63	CHH-gene
evm_27.model.AmTr_v1.0_scaffold00001.64	UM
evm_27.model.AmTr_v1.0_scaffold00001.65	UM
evm_27.model.AmTr_v1.0_scaffold00001.66	UM
evm_27.model.AmTr_v1.0_scaffold00001.67	UM
evm_27.model.AmTr_v1.0_scaffold00001.68	UM
evm_27.model.AmTr_v1.0_scaffold00001.69	UM
evm_27.model.AmTr_v1.0_scaffold00001.7	CG-gbm
evm_27.model.AmTr_v1.0_scaffold00001.70	UM
evm_27.model.AmTr_v1.0_scaffold00001.71	UM
evm_27.model.AmTr_v1.0_scaffold00001.72	UM
evm_27.model.AmTr_v1.0_scaffold00001.73	UM
evm_27.model.AmTr_v1.0_scaffold00001.74	CG-gbm
evm_27.model.AmTr_v1.0_scaffold00001.75	UM
evm_27.model.AmTr_v1.0_scaffold00001.76	UM
evm_27.model.AmTr_v1.0_scaffold00001.77	UM
evm_27.model.AmTr_v1.0_scaffold00001.78	UM
evm_27.model.AmTr_v1.0_scaffold00001.79	CG-gbm
evm_27.model.AmTr_v1.0_scaffold00001.8	CG-gbm
evm_27.model.AmTr_v1.0_scaffold00001.80	UM
evm_27.model.AmTr_v1.0_scaffold00001.81	UM
evm_27.model.AmTr_v1.0_scaffold00001.82	UM
evm_27.model.AmTr_v1.0_scaffold00001.83	UM
evm_27.model.AmTr_v1.0_scaffold00001.84	UM
evm_27.model.AmTr_v1.0_scaffold00001.85	CG-gbm
evm_27.model.AmTr_v1.0_scaffold00001.86	UM
evm_27.model.AmTr_v1.0_scaffold00001.87	UM
evm_27.model.AmTr_v1.0_scaffold00001.88	UM
evm_27.model.AmTr_v1.0_scaffold00001.89	UM
evm_27.model.AmTr_v1.0_scaffold00001.9	CG-gbm
evm_27.model.AmTr_v1.0_scaffold00001.90	UM
evm_27.model.AmTr_v1.0_scaffold00001.91	UM
evm_27.model.AmTr_v1.0_scaffold00001.92	UM
evm_27.model.AmTr_v1.0_scaffold00001.93	CG-gbm
evm_27.model.AmTr_v1.0_scaffold00001.94	UM
evm_27.model.AmTr_v1.0_scaffold00001.95	UM
evm_27.model.AmTr_v1.0_scaffold00001.96	UM
evm_27.model.AmTr_v1.0_scaffold00001.97	UM
evm_27.model.AmTr_v1.0_scaffold00001.98	UM
evm_27.model.AmTr_v1.0_scaffold00001.99	UM
evm_27.model.AmTr_v1.0_scaffold00002.1	CG-gbm
evm_27.model.AmTr_v1.0_scaffold00002.10	CG-gbm
evm_27.model.AmTr_v1.0_scaffold00002.100	UM
evm_27.model.AmTr_v1.0_scaffold00002.101	UM
evm_27.model.AmTr_v1.0_scaffold00002.102	UM
evm_27.model.AmTr_v1.0_scaffold00002.103	UM
evm_27.model.AmTr_v1.0_scaffold00002.104	UM
evm_27.model.AmTr_v1.0_scaffold00002.105	UM
evm_27.model.AmTr_v1.0_scaffold00002.106	UM
evm_27.model.AmTr_v1.0_scaffold00002.107	UM
evm_27.model.AmTr_v1.0_scaffold00002.108	UM
evm_27.model.AmTr_v1.0_scaffold00002.109	CG-gbm
evm_27.model.AmTr_v1.0_scaffold00002.11	CG-gbm
evm_27.model.AmTr_v1.0_scaffold00002.110	UM
evm_27.model.AmTr_v1.0_scaffold00002.111	UM
evm_27.model.AmTr_v1.0_scaffold00002.112	UM
evm_27.model.AmTr_v1.0_scaffold00002.113	UM
evm_27.model.AmTr_v1.0_scaffold00002.114	UM
evm_27.model.AmTr_v1.0_scaffold00002.115	UM
evm_27.model.AmTr_v1.0_scaffold00002.116	UM
evm_27.model.AmTr_v1.0_scaffold00002.117	UM
evm_27.model.AmTr_v1.0_scaffold00002.118	UM
evm_27.model.AmTr_v1.0_scaffold00002.119	UM
evm_27.model.AmTr_v1.0_scaffold00002.12	CHG-gene
evm_27.model.AmTr_v1.0_scaffold00002.120	CHH-gene
evm_27.model.AmTr_v1.0_scaffold00002.121	UM
evm_27.model.AmTr_v1.0_scaffold00002.122	UM
evm_27.model.AmTr_v1.0_scaffold00002.123	UM
evm_27.model.AmTr_v1.0_scaffold00002.124	CHG-gene
evm_27.model.AmTr_v1.0_scaffold00002.125	UM
evm_27.model.AmTr_v1.0_scaffold00002.126	UM
evm_27.model.AmTr_v1.0_scaffold00002.127	UM
evm_27.model.AmTr_v1.0_scaffold00002.128	UM
evm_27.model.AmTr_v1.0_scaffold00002.129	UM
evm_27.model.AmTr_v1.0_scaffold00002.13	CG-gbm
evm_27.model.AmTr_v1.0_scaffold00002.130	UM
evm_27.model.AmTr_v1.0_scaffold00002.131	CG-gbm
evm_27.model.AmTr_v1.0_scaffold00002.132	UM
evm_27.model.AmTr_v1.0_scaffold00002.133	UM
evm_27.model.AmTr_v1.0_scaffold00002.134	UM
evm_27.model.AmTr_v1.0_scaffold00002.135	UM
evm_27.model.AmTr_v1.0_scaffold00002.136	UM
evm_27.model.AmTr_v1.0_scaffold00002.137	UM
evm_27.model.AmTr_v1.0_scaffold00002.138	UM
evm_27.model.AmTr_v1.0_scaffold00002.139	UM
evm_27.model.AmTr_v1.0_scaffold00002.14	CG-gbm
evm_27.model.AmTr_v1.0_scaffold00002.140	UM
evm_27.model.AmTr_v1.0_scaffold00002.141	UM
evm_27.model.AmTr_v1.0_scaffold00002.142	UM
evm_27.model.AmTr_v1.0_scaffold00002.143	CG-gbm
evm_27.model.AmTr_v1.0_scaffold00002.144	CHG-gene
evm_27.model.AmTr_v1.0_scaffold00002.145	CHH-gene
evm_27.model.AmTr_v1.0_scaffold00002.146	UM
evm_27.model.AmTr_v1.0_scaffold00002.147	UM
evm_27.model.AmTr_v1.0_scaffold00002.148	CG-gbm
evm_27.model.AmTr_v1.0_scaffold00002.149	UM
evm_27.model.AmTr_v1.0_scaffold00002.15	CG-gbm
evm_27.model.AmTr_v1.0_scaffold00002.150	UM
evm_27.model.AmTr_v1.0_scaffold00002.151	UM
evm_27.model.AmTr_v1.0_scaffold00002.152	CG-gbm
evm_27.model.AmTr_v1.0_scaffold00002.153	UM
evm_27.model.AmTr_v1.0_scaffold00002.154	UM
evm_27.model.AmTr_v1.0_scaffold00002.155	CG-gbm
evm_27.model.AmTr_v1.0_scaffold00002.156	UM
evm_27.model.AmTr_v1.0_scaffold00002.157	UM
evm_27.model.AmTr_v1.0_scaffold00002.158	CHH-gene
evm_27.model.AmTr_v1.0_scaffold00002.159	UM
evm_27.model.AmTr_v1.0_scaffold00002.16	CG-gbm
evm_27.model.AmTr_v1.0_scaffold00002.160	UM
evm_27.model.AmTr_v1.0_scaffold00002.161	CG-gbm
evm_27.model.AmTr_v1.0_scaffold00002.162	UM
evm_27.model.AmTr_v1.0_scaffold00002.163	UM
evm_27.model.AmTr_v1.0_scaffold00002.164	CG-gbm
evm_27.model.AmTr_v1.0_scaffold00002.165	CG-gbm
evm_27.model.AmTr_v1.0_scaffold00002.166	UM
evm_27.model.AmTr_v1.0_scaffold00002.167	UM
evm_27.model.AmTr_v1.0_scaffold00002.168	UM
evm_27.model.AmTr_v1.0_scaffold00002.169	UM
evm_27.model.AmTr_v1.0_scaffold00002.17	CG-gbm
evm_27.model.AmTr_v1.0_scaffold00002.170	CG-gbm
evm_27.model.AmTr_v1.0_scaffold00002.171	UM
evm_27.model.AmTr_v1.0_scaffold00002.172	UM
evm_27.model.AmTr_v1.0_scaffold00002.173	UM
evm_27.model.AmTr_v1.0_scaffold00002.174	UM
evm_27.model.AmTr_v1.0_scaffold00002.175	CG-gbm
evm_27.model.AmTr_v1.0_scaffold00002.176	UM
evm_27.model.AmTr_v1.0_scaffold00002.177	UM
evm_27.model.AmTr_v1.0_scaffold00002.178	UM
evm_27.model.AmTr_v1.0_scaffold00002.179	UM
evm_27.model.AmTr_v1.0_scaffold00002.18	CG-gbm
evm_27.model.AmTr_v1.0_scaffold00002.180	UM
evm_27.model.AmTr_v1.0_scaffold00002.181	UM
evm_27.model.AmTr_v1.0_scaffold00002.182	CG-gbm
evm_27.model.AmTr_v1.0_scaffold00002.183	UM
evm_27.model.AmTr_v1.0_scaffold00002.184	UM
evm_27.model.AmTr_v1.0_scaffold00002.185	UM
evm_27.model.AmTr_v1.0_scaffold00002.186	UM
evm_27.model.AmTr_v1.0_scaffold00002.187	UM
evm_27.model.AmTr_v1.0_scaffold00002.188	CG-gbm
evm_27.model.AmTr_v1.0_scaffold00002.189	UM
evm_27.model.AmTr_v1.0_scaffold00002.19	CG-gbm
evm_27.model.AmTr_v1.0_scaffold00002.190	UM
evm_27.model.AmTr_v1.0_scaffold00002.191	UM
evm_27.model.AmTr_v1.0_scaffold00002.192	CG-gbm
evm_27.model.AmTr_v1.0_scaffold00002.193	UM
evm_27.model.AmTr_v1.0_scaffold00002.194	CG-gbm
evm_27.model.AmTr_v1.0_scaffold00002.195	UM
evm_27.model.AmTr_v1.0_scaffold00002.196	UM
evm_27.model.AmTr_v1.0_scaffold00002.197	UM
evm_27.model.AmTr_v1.0_scaffold00002.198	UM
evm_27.model.AmTr_v1.0_scaffold00002.199	UM
evm_27.model.AmTr_v1.0_scaffold00002.2	CG-gbm
evm_27.model.AmTr_v1.0_scaffold00002.20	CHG-gene
evm_27.model.AmTr_v1.0_scaffold00002.200	UM
evm_27.model.AmTr_v1.0_scaffold00002.201	UM
evm_27.model.AmTr_v1.0_scaffold00002.202	UM
evm_27.model.AmTr_v1.0_scaffold00002.203	UM
evm_27.model.AmTr_v1.0_scaffold00002.204	UM
evm_27.model.AmTr_v1.0_scaffold00002.205	CHG-gene
evm_27.model.AmTr_v1.0_scaffold00002.206	UM
evm_27.model.AmTr_v1.0_scaffold00002.207	UM
evm_27.model.AmTr_v1.0_scaffold00002.208	UM
evm_27.model.AmTr_v1.0_scaffold00002.209	UM
evm_27.model.AmTr_v1.0_scaffold00002.21	CG-gbm
evm_27.model.AmTr_v1.0_scaffold00002.210	UM
evm_27.model.AmTr_v1.0_scaffold00002.211	UM
evm_27.model.AmTr_v1.0_scaffold00002.212	CG-gbm
evm_27.model.AmTr_v1.0_scaffold00002.213	UM
evm_27.model.AmTr_v1.0_scaffold00002.214	CG-gbm
evm_27.model.AmTr_v1.0_scaffold00002.215	UM
evm_27.model.AmTr_v1.0_scaffold00002.216	CG-gbm
evm_27.model.AmTr_v1.0_scaffold00002.217	UM
evm_27.model.AmTr_v1.0_scaffold00002.218	UM
evm_27.model.AmTr_v1.0_scaffold00002.219	UM
evm_27.model.AmTr_v1.0_scaffold00002.22	CG-gbm
evm_27.model.AmTr_v1.0_scaffold00002.220	UM
evm_27.model.AmTr_v1.0_scaffold00002.221	UM
evm_27.model.AmTr_v1.0_scaffold00002.222	UM
evm_27.model.AmTr_v1.0_scaffold00002.223	UM
evm_27.model.AmTr_v1.0_scaffold00002.224	UM
evm_27.model.AmTr_v1.0_scaffold00002.225	UM
evm_27.model.AmTr_v1.0_scaffold00002.226	UM
evm_27.model.AmTr_v1.0_scaffold00002.227	CG-gbm
evm_27.model.AmTr_v1.0_scaffold00002.228	UM
evm_27.model.AmTr_v1.0_scaffold00002.229	CG-gbm
evm_27.model.AmTr_v1.0_scaffold00002.23	CG-gbm
evm_27.model.AmTr_v1.0_scaffold00002.230	UM
evm_27.model.AmTr_v1.0_scaffold00002.231	UM
evm_27.model.AmTr_v1.0_scaffold00002.232	UM
evm_27.model.AmTr_v1.0_scaffold00002.233	UM
evm_27.model.AmTr_v1.0_scaffold00002.234	UM
evm_27.model.AmTr_v1.0_scaffold00002.235	UM
evm_27.model.AmTr_v1.0_scaffold00002.236	UM
evm_27.model.AmTr_v1.0_scaffold00002.237	UM
evm_27.model.AmTr_v1.0_scaffold00002.238	UM
evm_27.model.AmTr_v1.0_scaffold00002.239	UM
evm_27.model.AmTr_v1.0_scaffold00002.24	CG-gbm
evm_27.model.AmTr_v1.0_scaffold00002.240	UM
evm_27.model.AmTr_v1.0_scaffold00002.241	UM
evm_27.model.AmTr_v1.0_scaffold00002.242	UM
evm_27.model.AmTr_v1.0_scaffold00002.243	UM
evm_27.model.AmTr_v1.0_scaffold00002.244	UM
evm_27.model.AmTr_v1.0_scaffold00002.245	UM
evm_27.model.AmTr_v1.0_scaffold00002.246	UM
evm_27.model.AmTr_v1.0_scaffold00002.247	UM
evm_27.model.AmTr_v1.0_scaffold00002.248	CG-gbm
evm_27.model.AmTr_v1.0_scaffold00002.249	UM
evm_27.model.AmTr_v1.0_scaffold00002.25	CG-gbm
evm_27.model.AmTr_v1.0_scaffold00002.250	UM
evm_27.model.AmTr_v1.0_scaffold00002.251	UM
evm_27.model.AmTr_v1.0_scaffold00002.252	UM
evm_27.model.AmTr_v1.0_scaffold00002.253	UM
evm_27.model.AmTr_v1.0_scaffold00002.254	UM
evm_27.model.AmTr_v1.0_scaffold00002.255	UM
evm_27.model.AmTr_v1.0_scaffold00002.256	CG-gbm
evm_27.model.AmTr_v1.0_scaffold00002.257	UM
evm_27.model.AmTr_v1.0_scaffold00002.258	CG-gbm
evm_27.model.AmTr_v1.0_scaffold00002.259	UM
evm_27.model.AmTr_v1.0_scaffold00002.26	CG-gbm
evm_27.model.AmTr_v1.0_scaffold00002.260	UM
evm_27.model.AmTr_v1.0_scaffold00002.261	UM
evm_27.model.AmTr_v1.0_scaffold00002.262	UM
evm_27.model.AmTr_v1.0_scaffold00002.263	UM
evm_27.model.AmTr_v1.0_scaffold00002.264	UM
evm_27.model.AmTr_v1.0_scaffold00002.265	UM
evm_27.model.AmTr_v1.0_scaffold00002.266	UM
evm_27.model.AmTr_v1.0_scaffold00002.267	UM
evm_27.model.AmTr_v1.0_scaffold00002.268	CG-gbm
evm_27.model.AmTr_v1.0_scaffold00002.269	CG-gbm
evm_27.model.AmTr_v1.0_scaffold00002.27	CG-gbm
evm_27.model.AmTr_v1.0_scaffold00002.270	CG-gbm
evm_27.model.AmTr_v1.0_scaffold00002.271	UM
evm_27.model.AmTr_v1.0_scaffold00002.272	UM
evm_27.model.AmTr_v1.0_scaffold00002.273	UM
evm_27.model.AmTr_v1.0_scaffold00002.274	UM
evm_27.model.AmTr_v1.0_scaffold00002.275	UM
evm_27.model.AmTr_v1.0_scaffold00002.276	UM
evm_27.model.AmTr_v1.0_scaffold00002.277	UM
evm_27.model.AmTr_v1.0_scaffold00002.278	UM
evm_27.model.AmTr_v1.0_scaffold00002.279	CG-gbm
evm_27.model.AmTr_v1.0_scaffold00002.28	UM
evm_27.model.AmTr_v1.0_scaffold00002.280	UM
evm_27.model.AmTr_v1.0_scaffold00002.281	UM
evm_27.model.AmTr_v1.0_scaffold00002.282	UM
evm_27.model.AmTr_v1.0_scaffold00002.283	UM
evm_27.model.AmTr_v1.0_scaffold00002.284	UM
evm_27.model.AmTr_v1.0_scaffold00002.285	UM
evm_27.model.AmTr_v1.0_scaffold00002.286	UM
evm_27.model.AmTr_v1.0_scaffold00002.287	UM
evm_27.model.AmTr_v1.0_scaffold00002.288	UM
evm_27.model.AmTr_v1.0_scaffold00002.289	UM
evm_27.model.AmTr_v1.0_scaffold00002.29	CG-gbm
evm_27.model.AmTr_v1.0_scaffold00002.290	UM
evm_27.model.AmTr_v1.0_scaffold00002.291	UM
evm_27.model.AmTr_v1.0_scaffold00002.292	CHH-gene
evm_27.model.AmTr_v1.0_scaffold00002.293	CHH-gene
evm_27.model.AmTr_v1.0_scaffold00002.294	UM
evm_27.model.AmTr_v1.0_scaffold00002.295	UM
evm_27.model.AmTr_v1.0_scaffold00002.296	UM
evm_27.model.AmTr_v1.0_scaffold00002.297	CG-gbm
evm_27.model.AmTr_v1.0_scaffold00002.298	UM
evm_27.model.AmTr_v1.0_scaffold00002.299	UM
evm_27.model.AmTr_v1.0_scaffold00002.3	CG-gbm
evm_27.model.AmTr_v1.0_scaffold00002.30	UM
evm_27.model.AmTr_v1.0_scaffold00002.300	UM
evm_27.model.AmTr_v1.0_scaffold00002.301	UM
evm_27.model.AmTr_v1.0_scaffold00002.302	UM
evm_27.model.AmTr_v1.0_scaffold00002.303	UM
evm_27.model.AmTr_v1.0_scaffold00002.304	UM
evm_27.model.AmTr_v1.0_scaffold00002.305	UM
evm_27.model.AmTr_v1.0_scaffold00002.306	UM
evm_27.model.AmTr_v1.0_scaffold00002.307	UM
evm_27.model.AmTr_v1.0_scaffold00002.308	UM
evm_27.model.AmTr_v1.0_scaffold00002.309	UM
evm_27.model.AmTr_v1.0_scaffold00002.31	UM
evm_27.model.AmTr_v1.0_scaffold00002.310	UM
evm_27.model.AmTr_v1.0_scaffold00002.311	UM
evm_27.model.AmTr_v1.0_scaffold00002.312	UM
evm_27.model.AmTr_v1.0_scaffold00002.313	UM
evm_27.model.AmTr_v1.0_scaffold00002.314	UM
evm_27.model.AmTr_v1.0_scaffold00002.315	UM
evm_27.model.AmTr_v1.0_scaffold00002.316	UM
evm_27.model.AmTr_v1.0_scaffold00002.317	UM
evm_27.model.AmTr_v1.0_scaffold00002.318	UM
evm_27.model.AmTr_v1.0_scaffold00002.319	UM
evm_27.model.AmTr_v1.0_scaffold00002.32	UM
evm_27.model.AmTr_v1.0_scaffold00002.320	UM
evm_27.model.AmTr_v1.0_scaffold00002.321	UM
evm_27.model.AmTr_v1.0_scaffold00002.322	UM
evm_27.model.AmTr_v1.0_scaffold00002.323	UM
evm_27.model.AmTr_v1.0_scaffold00002.324	UM
evm_27.model.AmTr_v1.0_scaffold00002.325	UM
evm_27.model.AmTr_v1.0_scaffold00002.326	UM
evm_27.model.AmTr_v1.0_scaffold00002.327	UM
evm_27.model.AmTr_v1.0_scaffold00002.328	UM
evm_27.model.AmTr_v1.0_scaffold00002.329	UM
evm_27.model.AmTr_v1.0_scaffold00002.33	CHH-gene
evm_27.model.AmTr_v1.0_scaffold00002.330	UM
evm_27.model.AmTr_v1.0_scaffold00002.332	UM
evm_27.model.AmTr_v1.0_scaffold00002.333	UM
evm_27.model.AmTr_v1.0_scaffold00002.334	UM
evm_27.model.AmTr_v1.0_scaffold00002.335	UM
evm_27.model.AmTr_v1.0_scaffold00002.336	CHH-gene
evm_27.model.AmTr_v1.0_scaffold00002.337	UM
evm_27.model.AmTr_v1.0_scaffold00002.338	UM
evm_27.model.AmTr_v1.0_scaffold00002.339	UM
evm_27.model.AmTr_v1.0_scaffold00002.34	CG-gbm
evm_27.model.AmTr_v1.0_scaffold00002.340	UM
evm_27.model.AmTr_v1.0_scaffold00002.341	CHH-gene
evm_27.model.AmTr_v1.0_scaffold00002.342	UM
evm_27.model.AmTr_v1.0_scaffold00002.343	UM
evm_27.model.AmTr_v1.0_scaffold00002.344	UM
evm_27.model.AmTr_v1.0_scaffold00002.345	UM
evm_27.model.AmTr_v1.0_scaffold00002.346	CG-gbm
evm_27.model.AmTr_v1.0_scaffold00002.347	UM
evm_27.model.AmTr_v1.0_scaffold00002.348	UM
evm_27.model.AmTr_v1.0_scaffold00002.349	UM
evm_27.model.AmTr_v1.0_scaffold00002.35	CG-gbm
evm_27.model.AmTr_v1.0_scaffold00002.350	UM
evm_27.model.AmTr_v1.0_scaffold00002.351	CHG-gene
evm_27.model.AmTr_v1.0_scaffold00002.352	UM
evm_27.model.AmTr_v1.0_scaffold00002.353	UM
evm_27.model.AmTr_v1.0_scaffold00002.354	UM
evm_27.model.AmTr_v1.0_scaffold00002.355	UM
evm_27.model.AmTr_v1.0_scaffold00002.356	CG-gbm
evm_27.model.AmTr_v1.0_scaffold00002.357	CG-gbm
evm_27.model.AmTr_v1.0_scaffold00002.358	UM
evm_27.model.AmTr_v1.0_scaffold00002.359	UM
evm_27.model.AmTr_v1.0_scaffold00002.36	CG-gbm
evm_27.model.AmTr_v1.0_scaffold00002.360	UM
evm_27.model.AmTr_v1.0_scaffold00002.361	UM
evm_27.model.AmTr_v1.0_scaffold00002.362	UM
evm_27.model.AmTr_v1.0_scaffold00002.363	UM
evm_27.model.AmTr_v1.0_scaffold00002.364	UM
evm_27.model.AmTr_v1.0_scaffold00002.365	UM
evm_27.model.AmTr_v1.0_scaffold00002.366	UM
evm_27.model.AmTr_v1.0_scaffold00002.367	UM
evm_27.model.AmTr_v1.0_scaffold00002.368	CG-gbm
evm_27.model.AmTr_v1.0_scaffold00002.369	UM
evm_27.model.AmTr_v1.0_scaffold00002.37	CG-gbm
evm_27.model.AmTr_v1.0_scaffold00002.370	UM
evm_27.model.AmTr_v1.0_scaffold00002.371	CG-gbm
evm_27.model.AmTr_v1.0_scaffold00002.372	UM
evm_27.model.AmTr_v1.0_scaffold00002.373	UM
evm_27.model.AmTr_v1.0_scaffold00002.374	UM
evm_27.model.AmTr_v1.0_scaffold00002.375	UM
evm_27.model.AmTr_v1.0_scaffold00002.376	UM
evm_27.model.AmTr_v1.0_scaffold00002.377	UM
evm_27.model.AmTr_v1.0_scaffold00002.378	UM
evm_27.model.AmTr_v1.0_scaffold00002.379	UM
evm_27.model.AmTr_v1.0_scaffold00002.38	UM
evm_27.model.AmTr_v1.0_scaffold00002.380	UM
evm_27.model.AmTr_v1.0_scaffold00002.381	UM
evm_27.model.AmTr_v1.0_scaffold00002.382	UM
evm_27.model.AmTr_v1.0_scaffold00002.383	UM
evm_27.model.AmTr_v1.0_scaffold00002.384	UM
evm_27.model.AmTr_v1.0_scaffold00002.385	UM
evm_27.model.AmTr_v1.0_scaffold00002.386	UM
evm_27.model.AmTr_v1.0_scaffold00002.387	UM
evm_27.model.AmTr_v1.0_scaffold00002.388	UM
evm_27.model.AmTr_v1.0_scaffold00002.389	UM
evm_27.model.AmTr_v1.0_scaffold00002.39	CG-gbm
evm_27.model.AmTr_v1.0_scaffold00002.390	UM
evm_27.model.AmTr_v1.0_scaffold00002.391	UM
evm_27.model.AmTr_v1.0_scaffold00002.392	CHH-gene
evm_27.model.AmTr_v1.0_scaffold00002.393	UM
evm_27.model.AmTr_v1.0_scaffold00002.394	UM
evm_27.model.AmTr_v1.0_scaffold00002.395	UM
evm_27.model.AmTr_v1.0_scaffold00002.396	CG-gbm
evm_27.model.AmTr_v1.0_scaffold00002.397	UM
evm_27.model.AmTr_v1.0_scaffold00002.398	UM
evm_27.model.AmTr_v1.0_scaffold00002.399	CG-gbm
evm_27.model.AmTr_v1.0_scaffold00002.4	CG-gbm
evm_27.model.AmTr_v1.0_scaffold00002.40	UM
evm_27.model.AmTr_v1.0_scaffold00002.400	UM
evm_27.model.AmTr_v1.0_scaffold00002.401	UM
evm_27.model.AmTr_v1.0_scaffold00002.402	UM
evm_27.model.AmTr_v1.0_scaffold00002.403	UM
evm_27.model.AmTr_v1.0_scaffold00002.404	UM
evm_27.model.AmTr_v1.0_scaffold00002.405	UM
evm_27.model.AmTr_v1.0_scaffold00002.406	UM
evm_27.model.AmTr_v1.0_scaffold00002.407	UM
evm_27.model.AmTr_v1.0_scaffold00002.408	UM
evm_27.model.AmTr_v1.0_scaffold00002.409	UM
evm_27.model.AmTr_v1.0_scaffold00002.41	CHG-gene
evm_27.model.AmTr_v1.0_scaffold00002.410	UM
evm_27.model.AmTr_v1.0_scaffold00002.411	UM
evm_27.model.AmTr_v1.0_scaffold00002.412	UM
evm_27.model.AmTr_v1.0_scaffold00002.413	UM
evm_27.model.AmTr_v1.0_scaffold00002.414	UM
evm_27.model.AmTr_v1.0_scaffold00002.415	CHG-gene
evm_27.model.AmTr_v1.0_scaffold00002.416	UM
evm_27.model.AmTr_v1.0_scaffold00002.417	CHG-gene
evm_27.model.AmTr_v1.0_scaffold00002.418	UM
evm_27.model.AmTr_v1.0_scaffold00002.419	UM
evm_27.model.AmTr_v1.0_scaffold00002.42	CG-gbm
evm_27.model.AmTr_v1.0_scaffold00002.420	CG-gbm
evm_27.model.AmTr_v1.0_scaffold00002.421	CHH-gene
evm_27.model.AmTr_v1.0_scaffold00002.422	UM
evm_27.model.AmTr_v1.0_scaffold00002.423	CG-gbm
evm_27.model.AmTr_v1.0_scaffold00002.424	UM
evm_27.model.AmTr_v1.0_scaffold00002.425	UM
evm_27.model.AmTr_v1.0_scaffold00002.426	UM
evm_27.model.AmTr_v1.0_scaffold00002.427	UM
evm_27.model.AmTr_v1.0_scaffold00002.428	UM
evm_27.model.AmTr_v1.0_scaffold00002.429	CG-gbm
evm_27.model.AmTr_v1.0_scaffold00002.43	UM
evm_27.model.AmTr_v1.0_scaffold00002.430	UM
evm_27.model.AmTr_v1.0_scaffold00002.431	UM
evm_27.model.AmTr_v1.0_scaffold00002.432	UM
evm_27.model.AmTr_v1.0_scaffold00002.433	UM
evm_27.model.AmTr_v1.0_scaffold00002.434	UM
evm_27.model.AmTr_v1.0_scaffold00002.435	UM
evm_27.model.AmTr_v1.0_scaffold00002.436	UM
evm_27.model.AmTr_v1.0_scaffold00002.437	UM
evm_27.model.AmTr_v1.0_scaffold00002.438	UM
evm_27.model.AmTr_v1.0_scaffold00002.439	UM
evm_27.model.AmTr_v1.0_scaffold00002.44	CG-gbm
evm_27.model.AmTr_v1.0_scaffold00002.440	CG-gbm
evm_27.model.AmTr_v1.0_scaffold00002.441	UM
evm_27.model.AmTr_v1.0_scaffold00002.442	CG-gbm
evm_27.model.AmTr_v1.0_scaffold00002.443	UM
evm_27.model.AmTr_v1.0_scaffold00002.444	UM
evm_27.model.AmTr_v1.0_scaffold00002.445	UM
evm_27.model.AmTr_v1.0_scaffold00002.446	CG-gbm
evm_27.model.AmTr_v1.0_scaffold00002.447	UM
evm_27.model.AmTr_v1.0_scaffold00002.448	UM
evm_27.model.AmTr_v1.0_scaffold00002.449	UM
evm_27.model.AmTr_v1.0_scaffold00002.45	CG-gbm
evm_27.model.AmTr_v1.0_scaffold00002.450	UM
evm_27.model.AmTr_v1.0_scaffold00002.451	UM
evm_27.model.AmTr_v1.0_scaffold00002.452	UM
evm_27.model.AmTr_v1.0_scaffold00002.453	UM
evm_27.model.AmTr_v1.0_scaffold00002.454	UM
evm_27.model.AmTr_v1.0_scaffold00002.455	UM
evm_27.model.AmTr_v1.0_scaffold00002.456	UM
evm_27.model.AmTr_v1.0_scaffold00002.457	CHH-gene
evm_27.model.AmTr_v1.0_scaffold00002.458	UM
evm_27.model.AmTr_v1.0_scaffold00002.459	CG-gbm
evm_27.model.AmTr_v1.0_scaffold00002.46	CG-gbm
evm_27.model.AmTr_v1.0_scaffold00002.460	UM
evm_27.model.AmTr_v1.0_scaffold00002.461	UM
evm_27.model.AmTr_v1.0_scaffold00002.462	UM
evm_27.model.AmTr_v1.0_scaffold00002.463	UM
evm_27.model.AmTr_v1.0_scaffold00002.464	UM
evm_27.model.AmTr_v1.0_scaffold00002.465	UM
evm_27.model.AmTr_v1.0_scaffold00002.466	UM
evm_27.model.AmTr_v1.0_scaffold00002.467	UM
evm_27.model.AmTr_v1.0_scaffold00002.468	UM
evm_27.model.AmTr_v1.0_scaffold00002.469	UM
evm_27.model.AmTr_v1.0_scaffold00002.47	UM
evm_27.model.AmTr_v1.0_scaffold00002.470	UM
evm_27.model.AmTr_v1.0_scaffold00002.471	UM
evm_27.model.AmTr_v1.0_scaffold00002.472	UM
evm_27.model.AmTr_v1.0_scaffold00002.473	UM
evm_27.model.AmTr_v1.0_scaffold00002.474	UM
evm_27.model.AmTr_v1.0_scaffold00002.475	UM
evm_27.model.AmTr_v1.0_scaffold00002.476	UM
evm_27.model.AmTr_v1.0_scaffold00002.477	UM
evm_27.model.AmTr_v1.0_scaffold00002.478	UM
evm_27.model.AmTr_v1.0_scaffold00002.479	UM
evm_27.model.AmTr_v1.0_scaffold00002.48	CG-gbm
evm_27.model.AmTr_v1.0_scaffold00002.480	UM
evm_27.model.AmTr_v1.0_scaffold00002.481	UM
evm_27.model.AmTr_v1.0_scaffold00002.482	UM
evm_27.model.AmTr_v1.0_scaffold00002.483	UM
evm_27.model.AmTr_v1.0_scaffold00002.484	CG-gbm
evm_27.model.AmTr_v1.0_scaffold00002.485	CG-gbm
evm_27.model.AmTr_v1.0_scaffold00002.486	UM
evm_27.model.AmTr_v1.0_scaffold00002.487	UM
evm_27.model.AmTr_v1.0_scaffold00002.488	UM
evm_27.model.AmTr_v1.0_scaffold00002.489	UM
evm_27.model.AmTr_v1.0_scaffold00002.49	CG-gbm
evm_27.model.AmTr_v1.0_scaffold00002.490	UM
evm_27.model.AmTr_v1.0_scaffold00002.491	UM
evm_27.model.AmTr_v1.0_scaffold00002.492	UM
evm_27.model.AmTr_v1.0_scaffold00002.493	UM
evm_27.model.AmTr_v1.0_scaffold00002.494	UM
evm_27.model.AmTr_v1.0_scaffold00002.495	CG-gbm
evm_27.model.AmTr_v1.0_scaffold00002.496	UM
evm_27.model.AmTr_v1.0_scaffold00002.497	UM
evm_27.model.AmTr_v1.0_scaffold00002.498	UM
evm_27.model.AmTr_v1.0_scaffold00002.499	CG-gbm
evm_27.model.AmTr_v1.0_scaffold00002.5	CG-gbm
evm_27.model.AmTr_v1.0_scaffold00002.50	CG-gbm
evm_27.model.AmTr_v1.0_scaffold00002.500	UM
evm_27.model.AmTr_v1.0_scaffold00002.501	UM
evm_27.model.AmTr_v1.0_scaffold00002.502	UM
evm_27.model.AmTr_v1.0_scaffold00002.503	CG-gbm
evm_27.model.AmTr_v1.0_scaffold00002.504	UM
evm_27.model.AmTr_v1.0_scaffold00002.505	UM
evm_27.model.AmTr_v1.0_scaffold00002.506	UM
evm_27.model.AmTr_v1.0_scaffold00002.507	UM
evm_27.model.AmTr_v1.0_scaffold00002.508	UM
evm_27.model.AmTr_v1.0_scaffold00002.509	UM
evm_27.model.AmTr_v1.0_scaffold00002.51	CG-gbm
evm_27.model.AmTr_v1.0_scaffold00002.510	UM
evm_27.model.AmTr_v1.0_scaffold00002.511	UM
evm_27.model.AmTr_v1.0_scaffold00002.512	UM
evm_27.model.AmTr_v1.0_scaffold00002.513	UM
evm_27.model.AmTr_v1.0_scaffold00002.514	UM
evm_27.model.AmTr_v1.0_scaffold00002.515	CG-gbm
evm_27.model.AmTr_v1.0_scaffold00002.516	CG-gbm
evm_27.model.AmTr_v1.0_scaffold00002.517	UM
evm_27.model.AmTr_v1.0_scaffold00002.518	CG-gbm
evm_27.model.AmTr_v1.0_scaffold00002.519	UM
evm_27.model.AmTr_v1.0_scaffold00002.52	UM
evm_27.model.AmTr_v1.0_scaffold00002.520	UM
evm_27.model.AmTr_v1.0_scaffold00002.521	UM
evm_27.model.AmTr_v1.0_scaffold00002.522	UM
evm_27.model.AmTr_v1.0_scaffold00002.523	UM
evm_27.model.AmTr_v1.0_scaffold00002.524	UM
evm_27.model.AmTr_v1.0_scaffold00002.525	UM
evm_27.model.AmTr_v1.0_scaffold00002.526	UM
evm_27.model.AmTr_v1.0_scaffold00002.527	UM
evm_27.model.AmTr_v1.0_scaffold00002.528	UM
evm_27.model.AmTr_v1.0_scaffold00002.529	UM
evm_27.model.AmTr_v1.0_scaffold00002.53	CG-gbm
evm_27.model.AmTr_v1.0_scaffold00002.530	UM
evm_27.model.AmTr_v1.0_scaffold00002.531	UM
evm_27.model.AmTr_v1.0_scaffold00002.532	UM
evm_27.model.AmTr_v1.0_scaffold00002.533	UM
evm_27.model.AmTr_v1.0_scaffold00002.534	CG-gbm
evm_27.model.AmTr_v1.0_scaffold00002.535	UM
evm_27.model.AmTr_v1.0_scaffold00002.536	UM
evm_27.model.AmTr_v1.0_scaffold00002.537	UM
evm_27.model.AmTr_v1.0_scaffold00002.538	UM
evm_27.model.AmTr_v1.0_scaffold00002.539	UM
evm_27.model.AmTr_v1.0_scaffold00002.54	CG-gbm
evm_27.model.AmTr_v1.0_scaffold00002.540	CG-gbm
evm_27.model.AmTr_v1.0_scaffold00002.541	UM
evm_27.model.AmTr_v1.0_scaffold00002.542	UM
evm_27.model.AmTr_v1.0_scaffold00002.543	UM
evm_27.model.AmTr_v1.0_scaffold00002.544	UM
evm_27.model.AmTr_v1.0_scaffold00002.545	CG-gbm
evm_27.model.AmTr_v1.0_scaffold00002.546	UM
evm_27.model.AmTr_v1.0_scaffold00002.547	UM
evm_27.model.AmTr_v1.0_scaffold00002.548	UM
evm_27.model.AmTr_v1.0_scaffold00002.549	UM
evm_27.model.AmTr_v1.0_scaffold00002.55	CG-gbm
evm_27.model.AmTr_v1.0_scaffold00002.550	UM
evm_27.model.AmTr_v1.0_scaffold00002.551	CG-gbm
evm_27.model.AmTr_v1.0_scaffold00002.552	UM
evm_27.model.AmTr_v1.0_scaffold00002.553	UM
evm_27.model.AmTr_v1.0_scaffold00002.554	UM
evm_27.model.AmTr_v1.0_scaffold00002.555	UM
evm_27.model.AmTr_v1.0_scaffold00002.556	UM
evm_27.model.AmTr_v1.0_scaffold00002.557	UM
evm_27.model.AmTr_v1.0_scaffold00002.558	UM
evm_27.model.AmTr_v1.0_scaffold00002.559	UM
evm_27.model.AmTr_v1.0_scaffold00002.56	CG-gbm
evm_27.model.AmTr_v1.0_scaffold00002.560	UM
evm_27.model.AmTr_v1.0_scaffold00002.561	UM
evm_27.model.AmTr_v1.0_scaffold00002.562	CG-gbm
evm_27.model.AmTr_v1.0_scaffold00002.563	UM
evm_27.model.AmTr_v1.0_scaffold00002.564	UM
evm_27.model.AmTr_v1.0_scaffold00002.565	UM
evm_27.model.AmTr_v1.0_scaffold00002.566	UM
evm_27.model.AmTr_v1.0_scaffold00002.567	CG-gbm
evm_27.model.AmTr_v1.0_scaffold00002.568	UM
evm_27.model.AmTr_v1.0_scaffold00002.569	UM
evm_27.model.AmTr_v1.0_scaffold00002.57	CG-gbm
evm_27.model.AmTr_v1.0_scaffold00002.570	UM
evm_27.model.AmTr_v1.0_scaffold00002.571	CG-gbm
evm_27.model.AmTr_v1.0_scaffold00002.572	CHH-gene
evm_27.model.AmTr_v1.0_scaffold00002.573	CHH-gene
evm_27.model.AmTr_v1.0_scaffold00002.574	UM
evm_27.model.AmTr_v1.0_scaffold00002.575	UM
evm_27.model.AmTr_v1.0_scaffold00002.576	UM
evm_27.model.AmTr_v1.0_scaffold00002.577	CHG-gene
evm_27.model.AmTr_v1.0_scaffold00002.578	CHG-gene
evm_27.model.AmTr_v1.0_scaffold00002.579	UM
evm_27.model.AmTr_v1.0_scaffold00002.58	CG-gbm
evm_27.model.AmTr_v1.0_scaffold00002.580	UM
evm_27.model.AmTr_v1.0_scaffold00002.581	CG-gbm
evm_27.model.AmTr_v1.0_scaffold00002.582	UM
evm_27.model.AmTr_v1.0_scaffold00002.583	UM
evm_27.model.AmTr_v1.0_scaffold00002.584	UM
evm_27.model.AmTr_v1.0_scaffold00002.585	UM
evm_27.model.AmTr_v1.0_scaffold00002.586	UM
evm_27.model.AmTr_v1.0_scaffold00002.587	UM
evm_27.model.AmTr_v1.0_scaffold00002.588	UM
evm_27.model.AmTr_v1.0_scaffold00002.589	UM
evm_27.model.AmTr_v1.0_scaffold00002.59	CG-gbm
evm_27.model.AmTr_v1.0_scaffold00002.590	UM
evm_27.model.AmTr_v1.0_scaffold00002.591	UM
evm_27.model.AmTr_v1.0_scaffold00002.592	UM
evm_27.model.AmTr_v1.0_scaffold00002.593	UM
evm_27.model.AmTr_v1.0_scaffold00002.594	UM
evm_27.model.AmTr_v1.0_scaffold00002.595	CG-gbm
evm_27.model.AmTr_v1.0_scaffold00002.596	UM
evm_27.model.AmTr_v1.0_scaffold00002.597	UM
evm_27.model.AmTr_v1.0_scaffold00002.598	UM
evm_27.model.AmTr_v1.0_scaffold00002.599	UM
evm_27.model.AmTr_v1.0_scaffold00002.6	CG-gbm
evm_27.model.AmTr_v1.0_scaffold00002.60	CHH-gene
evm_27.model.AmTr_v1.0_scaffold00002.600	UM
evm_27.model.AmTr_v1.0_scaffold00002.601	UM
evm_27.model.AmTr_v1.0_scaffold00002.602	UM
evm_27.model.AmTr_v1.0_scaffold00002.603	UM
evm_27.model.AmTr_v1.0_scaffold00002.604	CHH-gene
evm_27.model.AmTr_v1.0_scaffold00002.605	UM
evm_27.model.AmTr_v1.0_scaffold00002.606	UM
evm_27.model.AmTr_v1.0_scaffold00002.607	UM
evm_27.model.AmTr_v1.0_scaffold00002.608	UM
evm_27.model.AmTr_v1.0_scaffold00002.609	UM
evm_27.model.AmTr_v1.0_scaffold00002.61	UM
evm_27.model.AmTr_v1.0_scaffold00002.610	UM
evm_27.model.AmTr_v1.0_scaffold00002.611	UM
evm_27.model.AmTr_v1.0_scaffold00002.612	UM
evm_27.model.AmTr_v1.0_scaffold00002.613	UM
evm_27.model.AmTr_v1.0_scaffold00002.614	UM
evm_27.model.AmTr_v1.0_scaffold00002.615	UM
evm_27.model.AmTr_v1.0_scaffold00002.616	UM
evm_27.model.AmTr_v1.0_scaffold00002.617	UM
evm_27.model.AmTr_v1.0_scaffold00002.618	UM
evm_27.model.AmTr_v1.0_scaffold00002.619	UM
evm_27.model.AmTr_v1.0_scaffold00002.62	CG-gbm
evm_27.model.AmTr_v1.0_scaffold00002.620	CG-gbm
evm_27.model.AmTr_v1.0_scaffold00002.621	UM
evm_27.model.AmTr_v1.0_scaffold00002.622	UM
evm_27.model.AmTr_v1.0_scaffold00002.623	UM
evm_27.model.AmTr_v1.0_scaffold00002.624	CG-gbm
evm_27.model.AmTr_v1.0_scaffold00002.625	CG-gbm
evm_27.model.AmTr_v1.0_scaffold00002.626	CG-gbm
evm_27.model.AmTr_v1.0_scaffold00002.627	UM
evm_27.model.AmTr_v1.0_scaffold00002.628	UM
evm_27.model.AmTr_v1.0_scaffold00002.629	UM
evm_27.model.AmTr_v1.0_scaffold00002.63	CG-gbm
evm_27.model.AmTr_v1.0_scaffold00002.630	UM
evm_27.model.AmTr_v1.0_scaffold00002.631	UM
evm_27.model.AmTr_v1.0_scaffold00002.632	UM
evm_27.model.AmTr_v1.0_scaffold00002.633	UM
evm_27.model.AmTr_v1.0_scaffold00002.634	UM
evm_27.model.AmTr_v1.0_scaffold00002.635	CG-gbm
evm_27.model.AmTr_v1.0_scaffold00002.636	CG-gbm
evm_27.model.AmTr_v1.0_scaffold00002.637	CG-gbm
evm_27.model.AmTr_v1.0_scaffold00002.638	CG-gbm
evm_27.model.AmTr_v1.0_scaffold00002.639	UM
evm_27.model.AmTr_v1.0_scaffold00002.64	CG-gbm
evm_27.model.AmTr_v1.0_scaffold00002.640	UM
evm_27.model.AmTr_v1.0_scaffold00002.641	UM
evm_27.model.AmTr_v1.0_scaffold00002.642	UM
evm_27.model.AmTr_v1.0_scaffold00002.643	UM
evm_27.model.AmTr_v1.0_scaffold00002.644	UM
evm_27.model.AmTr_v1.0_scaffold00002.645	UM
evm_27.model.AmTr_v1.0_scaffold00002.646	UM
evm_27.model.AmTr_v1.0_scaffold00002.647	UM
evm_27.model.AmTr_v1.0_scaffold00002.648	UM
evm_27.model.AmTr_v1.0_scaffold00002.649	CG-gbm
evm_27.model.AmTr_v1.0_scaffold00002.65	CG-gbm
evm_27.model.AmTr_v1.0_scaffold00002.650	UM
evm_27.model.AmTr_v1.0_scaffold00002.651	CG-gbm
evm_27.model.AmTr_v1.0_scaffold00002.652	UM
evm_27.model.AmTr_v1.0_scaffold00002.653	UM
evm_27.model.AmTr_v1.0_scaffold00002.654	UM
evm_27.model.AmTr_v1.0_scaffold00002.655	UM
evm_27.model.AmTr_v1.0_scaffold00002.656	UM
evm_27.model.AmTr_v1.0_scaffold00002.657	UM
evm_27.model.AmTr_v1.0_scaffold00002.658	CG-gbm
evm_27.model.AmTr_v1.0_scaffold00002.659	UM
evm_27.model.AmTr_v1.0_scaffold00002.66	CG-gbm
evm_27.model.AmTr_v1.0_scaffold00002.660	UM
evm_27.model.AmTr_v1.0_scaffold00002.661	CG-gbm
evm_27.model.AmTr_v1.0_scaffold00002.662	UM
evm_27.model.AmTr_v1.0_scaffold00002.663	UM
evm_27.model.AmTr_v1.0_scaffold00002.664	UM
evm_27.model.AmTr_v1.0_scaffold00002.665	UM
evm_27.model.AmTr_v1.0_scaffold00002.666	UM
evm_27.model.AmTr_v1.0_scaffold00002.667	CG-gbm
evm_27.model.AmTr_v1.0_scaffold00002.668	UM
evm_27.model.AmTr_v1.0_scaffold00002.669	CG-gbm
evm_27.model.AmTr_v1.0_scaffold00002.67	CG-gbm
evm_27.model.AmTr_v1.0_scaffold00002.670	UM
evm_27.model.AmTr_v1.0_scaffold00002.671	CG-gbm
evm_27.model.AmTr_v1.0_scaffold00002.672	UM
evm_27.model.AmTr_v1.0_scaffold00002.68	UM
evm_27.model.AmTr_v1.0_scaffold00002.69	UM
evm_27.model.AmTr_v1.0_scaffold00002.7	CG-gbm
evm_27.model.AmTr_v1.0_scaffold00002.70	UM
evm_27.model.AmTr_v1.0_scaffold00002.71	UM
evm_27.model.AmTr_v1.0_scaffold00002.72	UM
evm_27.model.AmTr_v1.0_scaffold00002.73	CG-gbm
evm_27.model.AmTr_v1.0_scaffold00002.74	CG-gbm
evm_27.model.AmTr_v1.0_scaffold00002.75	CHH-gene
evm_27.model.AmTr_v1.0_scaffold00002.76	UM
evm_27.model.AmTr_v1.0_scaffold00002.77	UM
evm_27.model.AmTr_v1.0_scaffold00002.78	UM
evm_27.model.AmTr_v1.0_scaffold00002.79	UM
evm_27.model.AmTr_v1.0_scaffold00002.8	UM
evm_27.model.AmTr_v1.0_scaffold00002.80	UM
evm_27.model.AmTr_v1.0_scaffold00002.81	UM
evm_27.model.AmTr_v1.0_scaffold00002.82	UM
evm_27.model.AmTr_v1.0_scaffold00002.83	UM
evm_27.model.AmTr_v1.0_scaffold00002.84	UM
evm_27.model.AmTr_v1.0_scaffold00002.85	UM
evm_27.model.AmTr_v1.0_scaffold00002.86	UM
evm_27.model.AmTr_v1.0_scaffold00002.87	UM
evm_27.model.AmTr_v1.0_scaffold00002.88	UM
evm_27.model.AmTr_v1.0_scaffold00002.89	UM
evm_27.model.AmTr_v1.0_scaffold00002.9	CG-gbm
evm_27.model.AmTr_v1.0_scaffold00002.90	UM
evm_27.model.AmTr_v1.0_scaffold00002.91	UM
evm_27.model.AmTr_v1.0_scaffold00002.92	UM
evm_27.model.AmTr_v1.0_scaffold00002.93	UM
evm_27.model.AmTr_v1.0_scaffold00002.94	UM
evm_27.model.AmTr_v1.0_scaffold00002.95	UM
evm_27.model.AmTr_v1.0_scaffold00002.96	CG-gbm
evm_27.model.AmTr_v1.0_scaffold00002.97	UM
evm_27.model.AmTr_v1.0_scaffold00002.98	UM
evm_27.model.AmTr_v1.0_scaffold00002.99	UM
evm_27.model.AmTr_v1.0_scaffold00003.1	CG-gbm
evm_27.model.AmTr_v1.0_scaffold00003.10	UM
evm_27.model.AmTr_v1.0_scaffold00003.100	UM
evm_27.model.AmTr_v1.0_scaffold00003.101	UM
evm_27.model.AmTr_v1.0_scaffold00003.102	UM
evm_27.model.AmTr_v1.0_scaffold00003.103	UM
evm_27.model.AmTr_v1.0_scaffold00003.104	UM
evm_27.model.AmTr_v1.0_scaffold00003.105	UM
evm_27.model.AmTr_v1.0_scaffold00003.106	UM
evm_27.model.AmTr_v1.0_scaffold00003.107	UM
evm_27.model.AmTr_v1.0_scaffold00003.108	UM
evm_27.model.AmTr_v1.0_scaffold00003.109	UM
evm_27.model.AmTr_v1.0_scaffold00003.11	CG-gbm
evm_27.model.AmTr_v1.0_scaffold00003.110	CG-gbm
evm_27.model.AmTr_v1.0_scaffold00003.111	UM
evm_27.model.AmTr_v1.0_scaffold00003.112	UM
evm_27.model.AmTr_v1.0_scaffold00003.113	CG-gbm
evm_27.model.AmTr_v1.0_scaffold00003.114	UM
evm_27.model.AmTr_v1.0_scaffold00003.115	UM
evm_27.model.AmTr_v1.0_scaffold00003.116	UM
evm_27.model.AmTr_v1.0_scaffold00003.117	UM
evm_27.model.AmTr_v1.0_scaffold00003.118	UM
evm_27.model.AmTr_v1.0_scaffold00003.119	UM
evm_27.model.AmTr_v1.0_scaffold00003.12	CG-gbm
evm_27.model.AmTr_v1.0_scaffold00003.120	UM
evm_27.model.AmTr_v1.0_scaffold00003.121	UM
evm_27.model.AmTr_v1.0_scaffold00003.122	UM
evm_27.model.AmTr_v1.0_scaffold00003.123	UM
evm_27.model.AmTr_v1.0_scaffold00003.124	UM
evm_27.model.AmTr_v1.0_scaffold00003.125	UM
evm_27.model.AmTr_v1.0_scaffold00003.126	CG-gbm
evm_27.model.AmTr_v1.0_scaffold00003.127	UM
evm_27.model.AmTr_v1.0_scaffold00003.128	UM
evm_27.model.AmTr_v1.0_scaffold00003.129	UM
evm_27.model.AmTr_v1.0_scaffold00003.13	CG-gbm
evm_27.model.AmTr_v1.0_scaffold00003.130	UM
evm_27.model.AmTr_v1.0_scaffold00003.131	UM
evm_27.model.AmTr_v1.0_scaffold00003.132	CG-gbm
evm_27.model.AmTr_v1.0_scaffold00003.133	UM
evm_27.model.AmTr_v1.0_scaffold00003.134	UM
evm_27.model.AmTr_v1.0_scaffold00003.135	UM
evm_27.model.AmTr_v1.0_scaffold00003.136	CG-gbm
evm_27.model.AmTr_v1.0_scaffold00003.137	UM
evm_27.model.AmTr_v1.0_scaffold00003.138	UM
evm_27.model.AmTr_v1.0_scaffold00003.139	UM
evm_27.model.AmTr_v1.0_scaffold00003.14	CG-gbm
evm_27.model.AmTr_v1.0_scaffold00003.140	UM
evm_27.model.AmTr_v1.0_scaffold00003.141	UM
evm_27.model.AmTr_v1.0_scaffold00003.142	UM
evm_27.model.AmTr_v1.0_scaffold00003.143	UM
evm_27.model.AmTr_v1.0_scaffold00003.144	CG-gbm
evm_27.model.AmTr_v1.0_scaffold00003.145	UM
evm_27.model.AmTr_v1.0_scaffold00003.146	UM
evm_27.model.AmTr_v1.0_scaffold00003.147	CHG-gene
evm_27.model.AmTr_v1.0_scaffold00003.148	CHG-gene
evm_27.model.AmTr_v1.0_scaffold00003.149	UM
evm_27.model.AmTr_v1.0_scaffold00003.15	CG-gbm
evm_27.model.AmTr_v1.0_scaffold00003.150	UM
evm_27.model.AmTr_v1.0_scaffold00003.151	UM
evm_27.model.AmTr_v1.0_scaffold00003.152	CG-gbm
evm_27.model.AmTr_v1.0_scaffold00003.153	UM
evm_27.model.AmTr_v1.0_scaffold00003.154	UM
evm_27.model.AmTr_v1.0_scaffold00003.155	UM
evm_27.model.AmTr_v1.0_scaffold00003.156	UM
evm_27.model.AmTr_v1.0_scaffold00003.157	UM
evm_27.model.AmTr_v1.0_scaffold00003.158	UM
evm_27.model.AmTr_v1.0_scaffold00003.159	UM
evm_27.model.AmTr_v1.0_scaffold00003.16	CG-gbm
evm_27.model.AmTr_v1.0_scaffold00003.160	CHH-gene
evm_27.model.AmTr_v1.0_scaffold00003.161	CG-gbm
evm_27.model.AmTr_v1.0_scaffold00003.162	UM
evm_27.model.AmTr_v1.0_scaffold00003.163	UM
evm_27.model.AmTr_v1.0_scaffold00003.164	CG-gbm
evm_27.model.AmTr_v1.0_scaffold00003.165	UM
evm_27.model.AmTr_v1.0_scaffold00003.166	UM
evm_27.model.AmTr_v1.0_scaffold00003.167	UM
evm_27.model.AmTr_v1.0_scaffold00003.168	UM
evm_27.model.AmTr_v1.0_scaffold00003.169	CHH-gene
evm_27.model.AmTr_v1.0_scaffold00003.170	UM
evm_27.model.AmTr_v1.0_scaffold00003.171	UM
evm_27.model.AmTr_v1.0_scaffold00003.172	UM
evm_27.model.AmTr_v1.0_scaffold00003.173	CG-gbm
evm_27.model.AmTr_v1.0_scaffold00003.174	UM
evm_27.model.AmTr_v1.0_scaffold00003.175	UM
evm_27.model.AmTr_v1.0_scaffold00003.176	CG-gbm
evm_27.model.AmTr_v1.0_scaffold00003.177	CG-gbm
evm_27.model.AmTr_v1.0_scaffold00003.178	UM
evm_27.model.AmTr_v1.0_scaffold00003.179	CG-gbm
evm_27.model.AmTr_v1.0_scaffold00003.18	CG-gbm
evm_27.model.AmTr_v1.0_scaffold00003.180	UM
evm_27.model.AmTr_v1.0_scaffold00003.181	UM
evm_27.model.AmTr_v1.0_scaffold00003.182	UM
evm_27.model.AmTr_v1.0_scaffold00003.183	UM
evm_27.model.AmTr_v1.0_scaffold00003.184	UM
evm_27.model.AmTr_v1.0_scaffold00003.185	UM
evm_27.model.AmTr_v1.0_scaffold00003.186	CG-gbm
evm_27.model.AmTr_v1.0_scaffold00003.187	UM
evm_27.model.AmTr_v1.0_scaffold00003.188	UM
evm_27.model.AmTr_v1.0_scaffold00003.189	UM
evm_27.model.AmTr_v1.0_scaffold00003.19	CG-gbm
evm_27.model.AmTr_v1.0_scaffold00003.190	CG-gbm
evm_27.model.AmTr_v1.0_scaffold00003.191	CG-gbm
evm_27.model.AmTr_v1.0_scaffold00003.192	UM
evm_27.model.AmTr_v1.0_scaffold00003.193	UM
evm_27.model.AmTr_v1.0_scaffold00003.194	UM
evm_27.model.AmTr_v1.0_scaffold00003.195	UM
evm_27.model.AmTr_v1.0_scaffold00003.196	CG-gbm
evm_27.model.AmTr_v1.0_scaffold00003.197	UM
evm_27.model.AmTr_v1.0_scaffold00003.198	UM
evm_27.model.AmTr_v1.0_scaffold00003.199	UM
evm_27.model.AmTr_v1.0_scaffold00003.2	CG-gbm
evm_27.model.AmTr_v1.0_scaffold00003.20	CG-gbm
evm_27.model.AmTr_v1.0_scaffold00003.200	UM
evm_27.model.AmTr_v1.0_scaffold00003.201	UM
evm_27.model.AmTr_v1.0_scaffold00003.202	UM
evm_27.model.AmTr_v1.0_scaffold00003.203	UM
evm_27.model.AmTr_v1.0_scaffold00003.204	CG-gbm
evm_27.model.AmTr_v1.0_scaffold00003.205	UM
evm_27.model.AmTr_v1.0_scaffold00003.206	UM
evm_27.model.AmTr_v1.0_scaffold00003.207	CG-gbm
evm_27.model.AmTr_v1.0_scaffold00003.208	UM
evm_27.model.AmTr_v1.0_scaffold00003.209	UM
evm_27.model.AmTr_v1.0_scaffold00003.21	CG-gbm
evm_27.model.AmTr_v1.0_scaffold00003.210	UM
evm_27.model.AmTr_v1.0_scaffold00003.211	CHG-gene
evm_27.model.AmTr_v1.0_scaffold00003.212	UM
evm_27.model.AmTr_v1.0_scaffold00003.213	UM
evm_27.model.AmTr_v1.0_scaffold00003.214	UM
evm_27.model.AmTr_v1.0_scaffold00003.215	CG-gbm
evm_27.model.AmTr_v1.0_scaffold00003.216	UM
evm_27.model.AmTr_v1.0_scaffold00003.217	UM
evm_27.model.AmTr_v1.0_scaffold00003.218	UM
evm_27.model.AmTr_v1.0_scaffold00003.219	UM
evm_27.model.AmTr_v1.0_scaffold00003.22	CG-gbm
evm_27.model.AmTr_v1.0_scaffold00003.220	UM
evm_27.model.AmTr_v1.0_scaffold00003.221	UM
evm_27.model.AmTr_v1.0_scaffold00003.222	CG-gbm
evm_27.model.AmTr_v1.0_scaffold00003.223	UM
evm_27.model.AmTr_v1.0_scaffold00003.224	UM
evm_27.model.AmTr_v1.0_scaffold00003.225	UM
evm_27.model.AmTr_v1.0_scaffold00003.226	UM
evm_27.model.AmTr_v1.0_scaffold00003.227	UM
evm_27.model.AmTr_v1.0_scaffold00003.228	UM
evm_27.model.AmTr_v1.0_scaffold00003.229	UM
evm_27.model.AmTr_v1.0_scaffold00003.23	CG-gbm
evm_27.model.AmTr_v1.0_scaffold00003.230	UM
evm_27.model.AmTr_v1.0_scaffold00003.231	UM
evm_27.model.AmTr_v1.0_scaffold00003.232	UM
evm_27.model.AmTr_v1.0_scaffold00003.233	CG-gbm
evm_27.model.AmTr_v1.0_scaffold00003.234	UM
evm_27.model.AmTr_v1.0_scaffold00003.235	UM
evm_27.model.AmTr_v1.0_scaffold00003.236	UM
evm_27.model.AmTr_v1.0_scaffold00003.237	CG-gbm
evm_27.model.AmTr_v1.0_scaffold00003.238	CG-gbm
evm_27.model.AmTr_v1.0_scaffold00003.239	UM
evm_27.model.AmTr_v1.0_scaffold00003.24	CG-gbm
evm_27.model.AmTr_v1.0_scaffold00003.240	UM
evm_27.model.AmTr_v1.0_scaffold00003.241	UM
evm_27.model.AmTr_v1.0_scaffold00003.242	CG-gbm
evm_27.model.AmTr_v1.0_scaffold00003.243	CG-gbm
evm_27.model.AmTr_v1.0_scaffold00003.244	UM
evm_27.model.AmTr_v1.0_scaffold00003.245	UM
evm_27.model.AmTr_v1.0_scaffold00003.246	UM
evm_27.model.AmTr_v1.0_scaffold00003.247	UM
evm_27.model.AmTr_v1.0_scaffold00003.248	UM
evm_27.model.AmTr_v1.0_scaffold00003.249	UM
evm_27.model.AmTr_v1.0_scaffold00003.25	CHG-gene
evm_27.model.AmTr_v1.0_scaffold00003.250	UM
evm_27.model.AmTr_v1.0_scaffold00003.251	UM
evm_27.model.AmTr_v1.0_scaffold00003.252	UM
evm_27.model.AmTr_v1.0_scaffold00003.253	UM
evm_27.model.AmTr_v1.0_scaffold00003.254	CHG-gene
evm_27.model.AmTr_v1.0_scaffold00003.255	UM
evm_27.model.AmTr_v1.0_scaffold00003.256	UM
evm_27.model.AmTr_v1.0_scaffold00003.257	UM
evm_27.model.AmTr_v1.0_scaffold00003.258	UM
evm_27.model.AmTr_v1.0_scaffold00003.259	UM
evm_27.model.AmTr_v1.0_scaffold00003.26	CG-gbm
evm_27.model.AmTr_v1.0_scaffold00003.260	UM
evm_27.model.AmTr_v1.0_scaffold00003.261	UM
evm_27.model.AmTr_v1.0_scaffold00003.262	UM
evm_27.model.AmTr_v1.0_scaffold00003.263	CG-gbm
evm_27.model.AmTr_v1.0_scaffold00003.264	UM
evm_27.model.AmTr_v1.0_scaffold00003.265	UM
evm_27.model.AmTr_v1.0_scaffold00003.266	CG-gbm
evm_27.model.AmTr_v1.0_scaffold00003.267	UM
evm_27.model.AmTr_v1.0_scaffold00003.268	UM
evm_27.model.AmTr_v1.0_scaffold00003.269	CHG-gene
evm_27.model.AmTr_v1.0_scaffold00003.27	CG-gbm
evm_27.model.AmTr_v1.0_scaffold00003.270	UM
evm_27.model.AmTr_v1.0_scaffold00003.271	UM
evm_27.model.AmTr_v1.0_scaffold00003.272	CG-gbm
evm_27.model.AmTr_v1.0_scaffold00003.273	UM
evm_27.model.AmTr_v1.0_scaffold00003.274	UM
evm_27.model.AmTr_v1.0_scaffold00003.275	UM
evm_27.model.AmTr_v1.0_scaffold00003.276	UM
evm_27.model.AmTr_v1.0_scaffold00003.277	UM
evm_27.model.AmTr_v1.0_scaffold00003.278	CHH-gene
evm_27.model.AmTr_v1.0_scaffold00003.279	UM
evm_27.model.AmTr_v1.0_scaffold00003.28	CG-gbm
evm_27.model.AmTr_v1.0_scaffold00003.280	CG-gbm
evm_27.model.AmTr_v1.0_scaffold00003.281	UM
evm_27.model.AmTr_v1.0_scaffold00003.282	UM
evm_27.model.AmTr_v1.0_scaffold00003.283	CG-gbm
evm_27.model.AmTr_v1.0_scaffold00003.284	UM
evm_27.model.AmTr_v1.0_scaffold00003.285	UM
evm_27.model.AmTr_v1.0_scaffold00003.286	UM
evm_27.model.AmTr_v1.0_scaffold00003.287	UM
evm_27.model.AmTr_v1.0_scaffold00003.288	UM
evm_27.model.AmTr_v1.0_scaffold00003.289	UM
evm_27.model.AmTr_v1.0_scaffold00003.29	UM
evm_27.model.AmTr_v1.0_scaffold00003.290	UM
evm_27.model.AmTr_v1.0_scaffold00003.291	UM
evm_27.model.AmTr_v1.0_scaffold00003.292	UM
evm_27.model.AmTr_v1.0_scaffold00003.293	UM
evm_27.model.AmTr_v1.0_scaffold00003.294	UM
evm_27.model.AmTr_v1.0_scaffold00003.295	UM
evm_27.model.AmTr_v1.0_scaffold00003.296	UM
evm_27.model.AmTr_v1.0_scaffold00003.297	UM
evm_27.model.AmTr_v1.0_scaffold00003.298	UM
evm_27.model.AmTr_v1.0_scaffold00003.299	UM
evm_27.model.AmTr_v1.0_scaffold00003.3	CG-gbm
evm_27.model.AmTr_v1.0_scaffold00003.30	CG-gbm
evm_27.model.AmTr_v1.0_scaffold00003.300	UM
evm_27.model.AmTr_v1.0_scaffold00003.301	UM
evm_27.model.AmTr_v1.0_scaffold00003.302	UM
evm_27.model.AmTr_v1.0_scaffold00003.303	UM
evm_27.model.AmTr_v1.0_scaffold00003.304	UM
evm_27.model.AmTr_v1.0_scaffold00003.305	UM
evm_27.model.AmTr_v1.0_scaffold00003.306	CHH-gene
evm_27.model.AmTr_v1.0_scaffold00003.307	UM
evm_27.model.AmTr_v1.0_scaffold00003.308	UM
evm_27.model.AmTr_v1.0_scaffold00003.309	UM
evm_27.model.AmTr_v1.0_scaffold00003.31	CG-gbm
evm_27.model.AmTr_v1.0_scaffold00003.310	UM
evm_27.model.AmTr_v1.0_scaffold00003.311	UM
evm_27.model.AmTr_v1.0_scaffold00003.312	UM
evm_27.model.AmTr_v1.0_scaffold00003.313	UM
evm_27.model.AmTr_v1.0_scaffold00003.314	CHH-gene
evm_27.model.AmTr_v1.0_scaffold00003.315	UM
evm_27.model.AmTr_v1.0_scaffold00003.316	UM
evm_27.model.AmTr_v1.0_scaffold00003.317	UM
evm_27.model.AmTr_v1.0_scaffold00003.318	UM
evm_27.model.AmTr_v1.0_scaffold00003.319	CG-gbm
evm_27.model.AmTr_v1.0_scaffold00003.32	CG-gbm
evm_27.model.AmTr_v1.0_scaffold00003.320	UM
evm_27.model.AmTr_v1.0_scaffold00003.321	CG-gbm
evm_27.model.AmTr_v1.0_scaffold00003.322	UM
evm_27.model.AmTr_v1.0_scaffold00003.323	UM
evm_27.model.AmTr_v1.0_scaffold00003.324	UM
evm_27.model.AmTr_v1.0_scaffold00003.325	UM
evm_27.model.AmTr_v1.0_scaffold00003.326	UM
evm_27.model.AmTr_v1.0_scaffold00003.327	UM
evm_27.model.AmTr_v1.0_scaffold00003.328	CG-gbm
evm_27.model.AmTr_v1.0_scaffold00003.329	UM
evm_27.model.AmTr_v1.0_scaffold00003.33	CG-gbm
evm_27.model.AmTr_v1.0_scaffold00003.330	UM
evm_27.model.AmTr_v1.0_scaffold00003.331	UM
evm_27.model.AmTr_v1.0_scaffold00003.332	CG-gbm
evm_27.model.AmTr_v1.0_scaffold00003.333	UM
evm_27.model.AmTr_v1.0_scaffold00003.334	UM
evm_27.model.AmTr_v1.0_scaffold00003.335	UM
evm_27.model.AmTr_v1.0_scaffold00003.336	UM
evm_27.model.AmTr_v1.0_scaffold00003.337	UM
evm_27.model.AmTr_v1.0_scaffold00003.338	UM
evm_27.model.AmTr_v1.0_scaffold00003.339	UM
evm_27.model.AmTr_v1.0_scaffold00003.34	UM
evm_27.model.AmTr_v1.0_scaffold00003.340	UM
evm_27.model.AmTr_v1.0_scaffold00003.341	UM
evm_27.model.AmTr_v1.0_scaffold00003.342	UM
evm_27.model.AmTr_v1.0_scaffold00003.343	UM
evm_27.model.AmTr_v1.0_scaffold00003.344	UM
evm_27.model.AmTr_v1.0_scaffold00003.345	UM
evm_27.model.AmTr_v1.0_scaffold00003.346	UM
evm_27.model.AmTr_v1.0_scaffold00003.347	UM
evm_27.model.AmTr_v1.0_scaffold00003.348	UM
evm_27.model.AmTr_v1.0_scaffold00003.349	UM
evm_27.model.AmTr_v1.0_scaffold00003.35	CG-gbm
evm_27.model.AmTr_v1.0_scaffold00003.350	UM
evm_27.model.AmTr_v1.0_scaffold00003.351	UM
evm_27.model.AmTr_v1.0_scaffold00003.352	UM
evm_27.model.AmTr_v1.0_scaffold00003.353	UM
evm_27.model.AmTr_v1.0_scaffold00003.354	UM
evm_27.model.AmTr_v1.0_scaffold00003.355	UM
evm_27.model.AmTr_v1.0_scaffold00003.356	UM
evm_27.model.AmTr_v1.0_scaffold00003.357	UM
evm_27.model.AmTr_v1.0_scaffold00003.358	CG-gbm
evm_27.model.AmTr_v1.0_scaffold00003.359	UM
evm_27.model.AmTr_v1.0_scaffold00003.36	UM
evm_27.model.AmTr_v1.0_scaffold00003.360	UM
evm_27.model.AmTr_v1.0_scaffold00003.361	UM
evm_27.model.AmTr_v1.0_scaffold00003.362	UM
evm_27.model.AmTr_v1.0_scaffold00003.363	UM
evm_27.model.AmTr_v1.0_scaffold00003.364	UM
evm_27.model.AmTr_v1.0_scaffold00003.365	UM
evm_27.model.AmTr_v1.0_scaffold00003.366	UM
evm_27.model.AmTr_v1.0_scaffold00003.367	UM
evm_27.model.AmTr_v1.0_scaffold00003.368	UM
evm_27.model.AmTr_v1.0_scaffold00003.369	UM
evm_27.model.AmTr_v1.0_scaffold00003.37	CHG-gene
evm_27.model.AmTr_v1.0_scaffold00003.370	CHH-gene
evm_27.model.AmTr_v1.0_scaffold00003.371	CHH-gene
evm_27.model.AmTr_v1.0_scaffold00003.372	UM
evm_27.model.AmTr_v1.0_scaffold00003.373	UM
evm_27.model.AmTr_v1.0_scaffold00003.374	UM
evm_27.model.AmTr_v1.0_scaffold00003.375	UM
evm_27.model.AmTr_v1.0_scaffold00003.376	UM
evm_27.model.AmTr_v1.0_scaffold00003.377	CHG-gene
evm_27.model.AmTr_v1.0_scaffold00003.378	UM
evm_27.model.AmTr_v1.0_scaffold00003.379	UM
evm_27.model.AmTr_v1.0_scaffold00003.38	CG-gbm
evm_27.model.AmTr_v1.0_scaffold00003.380	CG-gbm
evm_27.model.AmTr_v1.0_scaffold00003.381	CHG-gene
evm_27.model.AmTr_v1.0_scaffold00003.382	UM
evm_27.model.AmTr_v1.0_scaffold00003.383	UM
evm_27.model.AmTr_v1.0_scaffold00003.384	UM
evm_27.model.AmTr_v1.0_scaffold00003.385	UM
evm_27.model.AmTr_v1.0_scaffold00003.386	CG-gbm
evm_27.model.AmTr_v1.0_scaffold00003.387	UM
evm_27.model.AmTr_v1.0_scaffold00003.388	CHH-gene
evm_27.model.AmTr_v1.0_scaffold00003.389	UM
evm_27.model.AmTr_v1.0_scaffold00003.39	CG-gbm
evm_27.model.AmTr_v1.0_scaffold00003.390	UM
evm_27.model.AmTr_v1.0_scaffold00003.391	CHH-gene
evm_27.model.AmTr_v1.0_scaffold00003.392	UM
evm_27.model.AmTr_v1.0_scaffold00003.393	UM
evm_27.model.AmTr_v1.0_scaffold00003.394	UM
evm_27.model.AmTr_v1.0_scaffold00003.395	UM
evm_27.model.AmTr_v1.0_scaffold00003.396	UM
evm_27.model.AmTr_v1.0_scaffold00003.397	UM
evm_27.model.AmTr_v1.0_scaffold00003.398	CG-gbm
evm_27.model.AmTr_v1.0_scaffold00003.399	UM
evm_27.model.AmTr_v1.0_scaffold00003.4	CG-gbm
evm_27.model.AmTr_v1.0_scaffold00003.40	CG-gbm
evm_27.model.AmTr_v1.0_scaffold00003.400	UM
evm_27.model.AmTr_v1.0_scaffold00003.401	UM
evm_27.model.AmTr_v1.0_scaffold00003.402	UM
evm_27.model.AmTr_v1.0_scaffold00003.403	CHG-gene
evm_27.model.AmTr_v1.0_scaffold00003.404	UM
evm_27.model.AmTr_v1.0_scaffold00003.405	UM
evm_27.model.AmTr_v1.0_scaffold00003.406	UM
evm_27.model.AmTr_v1.0_scaffold00003.407	UM
evm_27.model.AmTr_v1.0_scaffold00003.408	CG-gbm
evm_27.model.AmTr_v1.0_scaffold00003.409	UM
evm_27.model.AmTr_v1.0_scaffold00003.41	CG-gbm
evm_27.model.AmTr_v1.0_scaffold00003.410	UM
evm_27.model.AmTr_v1.0_scaffold00003.411	UM
evm_27.model.AmTr_v1.0_scaffold00003.412	CG-gbm
evm_27.model.AmTr_v1.0_scaffold00003.413	UM
evm_27.model.AmTr_v1.0_scaffold00003.414	CG-gbm
evm_27.model.AmTr_v1.0_scaffold00003.415	UM
evm_27.model.AmTr_v1.0_scaffold00003.416	UM
evm_27.model.AmTr_v1.0_scaffold00003.417	UM
evm_27.model.AmTr_v1.0_scaffold00003.418	CHG-gene
evm_27.model.AmTr_v1.0_scaffold00003.419	UM
evm_27.model.AmTr_v1.0_scaffold00003.42	CG-gbm
evm_27.model.AmTr_v1.0_scaffold00003.420	CHH-gene
evm_27.model.AmTr_v1.0_scaffold00003.421	UM
evm_27.model.AmTr_v1.0_scaffold00003.422	UM
evm_27.model.AmTr_v1.0_scaffold00003.423	CG-gbm
evm_27.model.AmTr_v1.0_scaffold00003.424	CG-gbm
evm_27.model.AmTr_v1.0_scaffold00003.425	UM
evm_27.model.AmTr_v1.0_scaffold00003.426	CG-gbm
evm_27.model.AmTr_v1.0_scaffold00003.427	UM
evm_27.model.AmTr_v1.0_scaffold00003.428	UM
evm_27.model.AmTr_v1.0_scaffold00003.429	UM
evm_27.model.AmTr_v1.0_scaffold00003.43	CG-gbm
evm_27.model.AmTr_v1.0_scaffold00003.430	UM
evm_27.model.AmTr_v1.0_scaffold00003.431	UM
evm_27.model.AmTr_v1.0_scaffold00003.432	UM
evm_27.model.AmTr_v1.0_scaffold00003.433	UM
evm_27.model.AmTr_v1.0_scaffold00003.434	UM
evm_27.model.AmTr_v1.0_scaffold00003.435	CG-gbm
evm_27.model.AmTr_v1.0_scaffold00003.436	UM
evm_27.model.AmTr_v1.0_scaffold00003.437	UM
evm_27.model.AmTr_v1.0_scaffold00003.438	UM
evm_27.model.AmTr_v1.0_scaffold00003.439	UM
evm_27.model.AmTr_v1.0_scaffold00003.44	CG-gbm
evm_27.model.AmTr_v1.0_scaffold00003.440	UM
evm_27.model.AmTr_v1.0_scaffold00003.441	UM
evm_27.model.AmTr_v1.0_scaffold00003.442	CHH-gene
evm_27.model.AmTr_v1.0_scaffold00003.443	UM
evm_27.model.AmTr_v1.0_scaffold00003.444	UM
evm_27.model.AmTr_v1.0_scaffold00003.445	UM
evm_27.model.AmTr_v1.0_scaffold00003.446	UM
evm_27.model.AmTr_v1.0_scaffold00003.447	UM
evm_27.model.AmTr_v1.0_scaffold00003.448	UM
evm_27.model.AmTr_v1.0_scaffold00003.449	UM
evm_27.model.AmTr_v1.0_scaffold00003.45	CG-gbm
evm_27.model.AmTr_v1.0_scaffold00003.450	UM
evm_27.model.AmTr_v1.0_scaffold00003.451	UM
evm_27.model.AmTr_v1.0_scaffold00003.452	UM
evm_27.model.AmTr_v1.0_scaffold00003.453	UM
evm_27.model.AmTr_v1.0_scaffold00003.454	UM
evm_27.model.AmTr_v1.0_scaffold00003.455	UM
evm_27.model.AmTr_v1.0_scaffold00003.456	UM
evm_27.model.AmTr_v1.0_scaffold00003.457	CHG-gene
evm_27.model.AmTr_v1.0_scaffold00003.458	UM
evm_27.model.AmTr_v1.0_scaffold00003.459	UM
evm_27.model.AmTr_v1.0_scaffold00003.46	CG-gbm
evm_27.model.AmTr_v1.0_scaffold00003.460	UM
evm_27.model.AmTr_v1.0_scaffold00003.461	UM
evm_27.model.AmTr_v1.0_scaffold00003.462	UM
evm_27.model.AmTr_v1.0_scaffold00003.463	UM
evm_27.model.AmTr_v1.0_scaffold00003.464	UM
evm_27.model.AmTr_v1.0_scaffold00003.465	CG-gbm
evm_27.model.AmTr_v1.0_scaffold00003.466	UM
evm_27.model.AmTr_v1.0_scaffold00003.467	UM
evm_27.model.AmTr_v1.0_scaffold00003.468	CG-gbm
evm_27.model.AmTr_v1.0_scaffold00003.469	CHG-gene
evm_27.model.AmTr_v1.0_scaffold00003.47	CG-gbm
evm_27.model.AmTr_v1.0_scaffold00003.470	UM
evm_27.model.AmTr_v1.0_scaffold00003.48	UM
evm_27.model.AmTr_v1.0_scaffold00003.49	CHG-gene
evm_27.model.AmTr_v1.0_scaffold00003.5	UM
evm_27.model.AmTr_v1.0_scaffold00003.50	UM
evm_27.model.AmTr_v1.0_scaffold00003.51	UM
evm_27.model.AmTr_v1.0_scaffold00003.52	UM
evm_27.model.AmTr_v1.0_scaffold00003.53	UM
evm_27.model.AmTr_v1.0_scaffold00003.54	UM
evm_27.model.AmTr_v1.0_scaffold00003.55	UM
evm_27.model.AmTr_v1.0_scaffold00003.56	UM
evm_27.model.AmTr_v1.0_scaffold00003.57	UM
evm_27.model.AmTr_v1.0_scaffold00003.58	UM
evm_27.model.AmTr_v1.0_scaffold00003.59	UM
evm_27.model.AmTr_v1.0_scaffold00003.6	CG-gbm
evm_27.model.AmTr_v1.0_scaffold00003.60	CG-gbm
evm_27.model.AmTr_v1.0_scaffold00003.61	CG-gbm
evm_27.model.AmTr_v1.0_scaffold00003.62	UM
evm_27.model.AmTr_v1.0_scaffold00003.63	CG-gbm
evm_27.model.AmTr_v1.0_scaffold00003.64	CG-gbm
evm_27.model.AmTr_v1.0_scaffold00003.65	UM
evm_27.model.AmTr_v1.0_scaffold00003.66	UM
evm_27.model.AmTr_v1.0_scaffold00003.67	UM
evm_27.model.AmTr_v1.0_scaffold00003.68	UM
evm_27.model.AmTr_v1.0_scaffold00003.69	UM
evm_27.model.AmTr_v1.0_scaffold00003.7	CG-gbm
evm_27.model.AmTr_v1.0_scaffold00003.70	UM
evm_27.model.AmTr_v1.0_scaffold00003.71	CHG-gene
evm_27.model.AmTr_v1.0_scaffold00003.72	UM
evm_27.model.AmTr_v1.0_scaffold00003.73	UM
evm_27.model.AmTr_v1.0_scaffold00003.74	UM
evm_27.model.AmTr_v1.0_scaffold00003.75	CG-gbm
evm_27.model.AmTr_v1.0_scaffold00003.76	CG-gbm
evm_27.model.AmTr_v1.0_scaffold00003.77	UM
evm_27.model.AmTr_v1.0_scaffold00003.78	CHH-gene
evm_27.model.AmTr_v1.0_scaffold00003.79	UM
evm_27.model.AmTr_v1.0_scaffold00003.8	CG-gbm
evm_27.model.AmTr_v1.0_scaffold00003.80	UM
evm_27.model.AmTr_v1.0_scaffold00003.81	UM
evm_27.model.AmTr_v1.0_scaffold00003.82	UM
evm_27.model.AmTr_v1.0_scaffold00003.83	UM
evm_27.model.AmTr_v1.0_scaffold00003.84	UM
evm_27.model.AmTr_v1.0_scaffold00003.85	UM
evm_27.model.AmTr_v1.0_scaffold00003.86	UM
evm_27.model.AmTr_v1.0_scaffold00003.87	UM
evm_27.model.AmTr_v1.0_scaffold00003.88	CG-gbm
evm_27.model.AmTr_v1.0_scaffold00003.89	CG-gbm
evm_27.model.AmTr_v1.0_scaffold00003.9	CG-gbm
evm_27.model.AmTr_v1.0_scaffold00003.90	UM
evm_27.model.AmTr_v1.0_scaffold00003.91	UM
evm_27.model.AmTr_v1.0_scaffold00003.92	UM
evm_27.model.AmTr_v1.0_scaffold00003.93	UM
evm_27.model.AmTr_v1.0_scaffold00003.94	UM
evm_27.model.AmTr_v1.0_scaffold00003.95	UM
evm_27.model.AmTr_v1.0_scaffold00003.96	CG-gbm
evm_27.model.AmTr_v1.0_scaffold00003.97	UM
evm_27.model.AmTr_v1.0_scaffold00003.98	UM
evm_27.model.AmTr_v1.0_scaffold00003.99	UM
evm_27.model.AmTr_v1.0_scaffold00004.1	CG-gbm
evm_27.model.AmTr_v1.0_scaffold00004.10	CG-gbm
evm_27.model.AmTr_v1.0_scaffold00004.100	UM
evm_27.model.AmTr_v1.0_scaffold00004.101	CG-gbm
evm_27.model.AmTr_v1.0_scaffold00004.102	UM
evm_27.model.AmTr_v1.0_scaffold00004.103	UM
evm_27.model.AmTr_v1.0_scaffold00004.104	UM
evm_27.model.AmTr_v1.0_scaffold00004.105	UM
evm_27.model.AmTr_v1.0_scaffold00004.106	UM
evm_27.model.AmTr_v1.0_scaffold00004.107	UM
evm_27.model.AmTr_v1.0_scaffold00004.108	CG-gbm
evm_27.model.AmTr_v1.0_scaffold00004.109	CHG-gene
evm_27.model.AmTr_v1.0_scaffold00004.11	CG-gbm
evm_27.model.AmTr_v1.0_scaffold00004.110	CG-gbm
evm_27.model.AmTr_v1.0_scaffold00004.111	UM
evm_27.model.AmTr_v1.0_scaffold00004.112	UM
evm_27.model.AmTr_v1.0_scaffold00004.113	UM
evm_27.model.AmTr_v1.0_scaffold00004.114	UM
evm_27.model.AmTr_v1.0_scaffold00004.115	UM
evm_27.model.AmTr_v1.0_scaffold00004.116	UM
evm_27.model.AmTr_v1.0_scaffold00004.117	CG-gbm
evm_27.model.AmTr_v1.0_scaffold00004.118	CG-gbm
evm_27.model.AmTr_v1.0_scaffold00004.119	UM
evm_27.model.AmTr_v1.0_scaffold00004.12	CG-gbm
evm_27.model.AmTr_v1.0_scaffold00004.120	UM
evm_27.model.AmTr_v1.0_scaffold00004.121	UM
evm_27.model.AmTr_v1.0_scaffold00004.122	CG-gbm
evm_27.model.AmTr_v1.0_scaffold00004.123	UM
evm_27.model.AmTr_v1.0_scaffold00004.124	UM
evm_27.model.AmTr_v1.0_scaffold00004.125	UM
evm_27.model.AmTr_v1.0_scaffold00004.126	UM
evm_27.model.AmTr_v1.0_scaffold00004.127	UM
evm_27.model.AmTr_v1.0_scaffold00004.128	CG-gbm
evm_27.model.AmTr_v1.0_scaffold00004.129	UM
evm_27.model.AmTr_v1.0_scaffold00004.13	CG-gbm
evm_27.model.AmTr_v1.0_scaffold00004.130	CG-gbm
evm_27.model.AmTr_v1.0_scaffold00004.131	UM
evm_27.model.AmTr_v1.0_scaffold00004.132	UM
evm_27.model.AmTr_v1.0_scaffold00004.133	UM
evm_27.model.AmTr_v1.0_scaffold00004.134	UM
evm_27.model.AmTr_v1.0_scaffold00004.135	UM
evm_27.model.AmTr_v1.0_scaffold00004.136	UM
evm_27.model.AmTr_v1.0_scaffold00004.137	CG-gbm
evm_27.model.AmTr_v1.0_scaffold00004.138	UM
evm_27.model.AmTr_v1.0_scaffold00004.139	UM
evm_27.model.AmTr_v1.0_scaffold00004.14	CG-gbm
evm_27.model.AmTr_v1.0_scaffold00004.140	CG-gbm
evm_27.model.AmTr_v1.0_scaffold00004.141	CHG-gene
evm_27.model.AmTr_v1.0_scaffold00004.142	UM
evm_27.model.AmTr_v1.0_scaffold00004.143	UM
evm_27.model.AmTr_v1.0_scaffold00004.144	UM
evm_27.model.AmTr_v1.0_scaffold00004.145	CG-gbm
evm_27.model.AmTr_v1.0_scaffold00004.146	CG-gbm
evm_27.model.AmTr_v1.0_scaffold00004.147	CG-gbm
evm_27.model.AmTr_v1.0_scaffold00004.148	UM
evm_27.model.AmTr_v1.0_scaffold00004.149	UM
evm_27.model.AmTr_v1.0_scaffold00004.15	UM
evm_27.model.AmTr_v1.0_scaffold00004.150	UM
evm_27.model.AmTr_v1.0_scaffold00004.151	UM
evm_27.model.AmTr_v1.0_scaffold00004.152	UM
evm_27.model.AmTr_v1.0_scaffold00004.153	UM
evm_27.model.AmTr_v1.0_scaffold00004.154	UM
evm_27.model.AmTr_v1.0_scaffold00004.155	UM
evm_27.model.AmTr_v1.0_scaffold00004.156	UM
evm_27.model.AmTr_v1.0_scaffold00004.157	UM
evm_27.model.AmTr_v1.0_scaffold00004.158	UM
evm_27.model.AmTr_v1.0_scaffold00004.159	UM
evm_27.model.AmTr_v1.0_scaffold00004.16	CG-gbm
evm_27.model.AmTr_v1.0_scaffold00004.160	UM
evm_27.model.AmTr_v1.0_scaffold00004.161	UM
evm_27.model.AmTr_v1.0_scaffold00004.162	UM
evm_27.model.AmTr_v1.0_scaffold00004.163	UM
evm_27.model.AmTr_v1.0_scaffold00004.164	UM
evm_27.model.AmTr_v1.0_scaffold00004.165	UM
evm_27.model.AmTr_v1.0_scaffold00004.166	UM
evm_27.model.AmTr_v1.0_scaffold00004.167	UM
evm_27.model.AmTr_v1.0_scaffold00004.168	UM
evm_27.model.AmTr_v1.0_scaffold00004.169	UM
evm_27.model.AmTr_v1.0_scaffold00004.17	UM
evm_27.model.AmTr_v1.0_scaffold00004.170	UM
evm_27.model.AmTr_v1.0_scaffold00004.171	UM
evm_27.model.AmTr_v1.0_scaffold00004.172	UM
evm_27.model.AmTr_v1.0_scaffold00004.173	UM
evm_27.model.AmTr_v1.0_scaffold00004.174	UM
evm_27.model.AmTr_v1.0_scaffold00004.175	UM
evm_27.model.AmTr_v1.0_scaffold00004.176	UM
evm_27.model.AmTr_v1.0_scaffold00004.177	UM
evm_27.model.AmTr_v1.0_scaffold00004.178	UM
evm_27.model.AmTr_v1.0_scaffold00004.179	UM
evm_27.model.AmTr_v1.0_scaffold00004.18	CG-gbm
evm_27.model.AmTr_v1.0_scaffold00004.180	UM
evm_27.model.AmTr_v1.0_scaffold00004.181	CG-gbm
evm_27.model.AmTr_v1.0_scaffold00004.182	UM
evm_27.model.AmTr_v1.0_scaffold00004.183	CG-gbm
evm_27.model.AmTr_v1.0_scaffold00004.184	UM
evm_27.model.AmTr_v1.0_scaffold00004.185	CG-gbm
evm_27.model.AmTr_v1.0_scaffold00004.186	UM
evm_27.model.AmTr_v1.0_scaffold00004.187	UM
evm_27.model.AmTr_v1.0_scaffold00004.188	UM
evm_27.model.AmTr_v1.0_scaffold00004.189	CG-gbm
evm_27.model.AmTr_v1.0_scaffold00004.19	CG-gbm
evm_27.model.AmTr_v1.0_scaffold00004.190	UM
evm_27.model.AmTr_v1.0_scaffold00004.191	UM
evm_27.model.AmTr_v1.0_scaffold00004.192	UM
evm_27.model.AmTr_v1.0_scaffold00004.193	UM
evm_27.model.AmTr_v1.0_scaffold00004.194	CG-gbm
evm_27.model.AmTr_v1.0_scaffold00004.195	UM
evm_27.model.AmTr_v1.0_scaffold00004.196	CG-gbm
evm_27.model.AmTr_v1.0_scaffold00004.197	UM
evm_27.model.AmTr_v1.0_scaffold00004.198	CG-gbm
evm_27.model.AmTr_v1.0_scaffold00004.199	UM
evm_27.model.AmTr_v1.0_scaffold00004.2	CG-gbm
evm_27.model.AmTr_v1.0_scaffold00004.20	CG-gbm
evm_27.model.AmTr_v1.0_scaffold00004.200	UM
evm_27.model.AmTr_v1.0_scaffold00004.201	CG-gbm
evm_27.model.AmTr_v1.0_scaffold00004.202	UM
evm_27.model.AmTr_v1.0_scaffold00004.203	CG-gbm
evm_27.model.AmTr_v1.0_scaffold00004.204	CG-gbm
evm_27.model.AmTr_v1.0_scaffold00004.205	UM
evm_27.model.AmTr_v1.0_scaffold00004.206	CHG-gene
evm_27.model.AmTr_v1.0_scaffold00004.207	CHH-gene
evm_27.model.AmTr_v1.0_scaffold00004.208	CHH-gene
evm_27.model.AmTr_v1.0_scaffold00004.209	UM
evm_27.model.AmTr_v1.0_scaffold00004.21	CG-gbm
evm_27.model.AmTr_v1.0_scaffold00004.210	CHG-gene
evm_27.model.AmTr_v1.0_scaffold00004.211	UM
evm_27.model.AmTr_v1.0_scaffold00004.212	CHH-gene
evm_27.model.AmTr_v1.0_scaffold00004.213	UM
evm_27.model.AmTr_v1.0_scaffold00004.214	UM
evm_27.model.AmTr_v1.0_scaffold00004.215	CHG-gene
evm_27.model.AmTr_v1.0_scaffold00004.216	UM
evm_27.model.AmTr_v1.0_scaffold00004.217	UM
evm_27.model.AmTr_v1.0_scaffold00004.218	UM
evm_27.model.AmTr_v1.0_scaffold00004.219	UM
evm_27.model.AmTr_v1.0_scaffold00004.22	CG-gbm
evm_27.model.AmTr_v1.0_scaffold00004.220	UM
evm_27.model.AmTr_v1.0_scaffold00004.221	UM
evm_27.model.AmTr_v1.0_scaffold00004.222	CHG-gene
evm_27.model.AmTr_v1.0_scaffold00004.223	UM
evm_27.model.AmTr_v1.0_scaffold00004.224	UM
evm_27.model.AmTr_v1.0_scaffold00004.225	CG-gbm
evm_27.model.AmTr_v1.0_scaffold00004.226	UM
evm_27.model.AmTr_v1.0_scaffold00004.227	CHH-gene
evm_27.model.AmTr_v1.0_scaffold00004.228	CHH-gene
evm_27.model.AmTr_v1.0_scaffold00004.229	UM
evm_27.model.AmTr_v1.0_scaffold00004.23	CG-gbm
evm_27.model.AmTr_v1.0_scaffold00004.230	CHH-gene
evm_27.model.AmTr_v1.0_scaffold00004.231	UM
evm_27.model.AmTr_v1.0_scaffold00004.232	UM
evm_27.model.AmTr_v1.0_scaffold00004.233	UM
evm_27.model.AmTr_v1.0_scaffold00004.234	CHH-gene
evm_27.model.AmTr_v1.0_scaffold00004.235	UM
evm_27.model.AmTr_v1.0_scaffold00004.236	UM
evm_27.model.AmTr_v1.0_scaffold00004.237	CG-gbm
evm_27.model.AmTr_v1.0_scaffold00004.238	UM
evm_27.model.AmTr_v1.0_scaffold00004.239	CHH-gene
evm_27.model.AmTr_v1.0_scaffold00004.24	CG-gbm
evm_27.model.AmTr_v1.0_scaffold00004.240	CG-gbm
evm_27.model.AmTr_v1.0_scaffold00004.241	UM
evm_27.model.AmTr_v1.0_scaffold00004.242	UM
evm_27.model.AmTr_v1.0_scaffold00004.243	UM
evm_27.model.AmTr_v1.0_scaffold00004.244	UM
evm_27.model.AmTr_v1.0_scaffold00004.245	CHH-gene
evm_27.model.AmTr_v1.0_scaffold00004.246	UM
evm_27.model.AmTr_v1.0_scaffold00004.247	CHH-gene
evm_27.model.AmTr_v1.0_scaffold00004.248	UM
evm_27.model.AmTr_v1.0_scaffold00004.249	UM
evm_27.model.AmTr_v1.0_scaffold00004.25	CHH-gene
evm_27.model.AmTr_v1.0_scaffold00004.250	UM
evm_27.model.AmTr_v1.0_scaffold00004.251	UM
evm_27.model.AmTr_v1.0_scaffold00004.252	UM
evm_27.model.AmTr_v1.0_scaffold00004.253	UM
evm_27.model.AmTr_v1.0_scaffold00004.254	CHH-gene
evm_27.model.AmTr_v1.0_scaffold00004.255	UM
evm_27.model.AmTr_v1.0_scaffold00004.256	UM
evm_27.model.AmTr_v1.0_scaffold00004.257	UM
evm_27.model.AmTr_v1.0_scaffold00004.258	UM
evm_27.model.AmTr_v1.0_scaffold00004.259	UM
evm_27.model.AmTr_v1.0_scaffold00004.26	CG-gbm
evm_27.model.AmTr_v1.0_scaffold00004.260	UM
evm_27.model.AmTr_v1.0_scaffold00004.261	UM
evm_27.model.AmTr_v1.0_scaffold00004.262	CHH-gene
evm_27.model.AmTr_v1.0_scaffold00004.263	UM
evm_27.model.AmTr_v1.0_scaffold00004.264	UM
evm_27.model.AmTr_v1.0_scaffold00004.265	UM
evm_27.model.AmTr_v1.0_scaffold00004.266	CHH-gene
evm_27.model.AmTr_v1.0_scaffold00004.267	UM
evm_27.model.AmTr_v1.0_scaffold00004.268	CG-gbm
evm_27.model.AmTr_v1.0_scaffold00004.269	UM
evm_27.model.AmTr_v1.0_scaffold00004.27	CG-gbm
evm_27.model.AmTr_v1.0_scaffold00004.270	UM
evm_27.model.AmTr_v1.0_scaffold00004.271	UM
evm_27.model.AmTr_v1.0_scaffold00004.272	UM
evm_27.model.AmTr_v1.0_scaffold00004.273	UM
evm_27.model.AmTr_v1.0_scaffold00004.274	CG-gbm
evm_27.model.AmTr_v1.0_scaffold00004.275	UM
evm_27.model.AmTr_v1.0_scaffold00004.276	CHH-gene
evm_27.model.AmTr_v1.0_scaffold00004.277	CG-gbm
evm_27.model.AmTr_v1.0_scaffold00004.278	CHH-gene
evm_27.model.AmTr_v1.0_scaffold00004.279	UM
evm_27.model.AmTr_v1.0_scaffold00004.28	CG-gbm
evm_27.model.AmTr_v1.0_scaffold00004.280	CHG-gene
evm_27.model.AmTr_v1.0_scaffold00004.281	UM
evm_27.model.AmTr_v1.0_scaffold00004.282	UM
evm_27.model.AmTr_v1.0_scaffold00004.283	CHH-gene
evm_27.model.AmTr_v1.0_scaffold00004.284	UM
evm_27.model.AmTr_v1.0_scaffold00004.285	UM
evm_27.model.AmTr_v1.0_scaffold00004.286	UM
evm_27.model.AmTr_v1.0_scaffold00004.287	CHG-gene
evm_27.model.AmTr_v1.0_scaffold00004.288	CHG-gene
evm_27.model.AmTr_v1.0_scaffold00004.289	CG-gbm
evm_27.model.AmTr_v1.0_scaffold00004.29	CG-gbm
evm_27.model.AmTr_v1.0_scaffold00004.290	UM
evm_27.model.AmTr_v1.0_scaffold00004.291	UM
evm_27.model.AmTr_v1.0_scaffold00004.292	CHH-gene
evm_27.model.AmTr_v1.0_scaffold00004.293	CG-gbm
evm_27.model.AmTr_v1.0_scaffold00004.294	UM
evm_27.model.AmTr_v1.0_scaffold00004.295	UM
evm_27.model.AmTr_v1.0_scaffold00004.296	UM
evm_27.model.AmTr_v1.0_scaffold00004.297	CHG-gene
evm_27.model.AmTr_v1.0_scaffold00004.298	CHH-gene
evm_27.model.AmTr_v1.0_scaffold00004.299	CHG-gene
evm_27.model.AmTr_v1.0_scaffold00004.3	CG-gbm
evm_27.model.AmTr_v1.0_scaffold00004.30	CG-gbm
evm_27.model.AmTr_v1.0_scaffold00004.300	CHH-gene
evm_27.model.AmTr_v1.0_scaffold00004.301	CHG-gene
evm_27.model.AmTr_v1.0_scaffold00004.302	CG-gbm
evm_27.model.AmTr_v1.0_scaffold00004.303	UM
evm_27.model.AmTr_v1.0_scaffold00004.304	CHG-gene
evm_27.model.AmTr_v1.0_scaffold00004.31	UM
evm_27.model.AmTr_v1.0_scaffold00004.32	UM
evm_27.model.AmTr_v1.0_scaffold00004.33	UM
evm_27.model.AmTr_v1.0_scaffold00004.34	UM
evm_27.model.AmTr_v1.0_scaffold00004.35	CG-gbm
evm_27.model.AmTr_v1.0_scaffold00004.36	UM
evm_27.model.AmTr_v1.0_scaffold00004.37	UM
evm_27.model.AmTr_v1.0_scaffold00004.38	UM
evm_27.model.AmTr_v1.0_scaffold00004.39	UM
evm_27.model.AmTr_v1.0_scaffold00004.4	CG-gbm
evm_27.model.AmTr_v1.0_scaffold00004.40	UM
evm_27.model.AmTr_v1.0_scaffold00004.41	UM
evm_27.model.AmTr_v1.0_scaffold00004.42	UM
evm_27.model.AmTr_v1.0_scaffold00004.43	UM
evm_27.model.AmTr_v1.0_scaffold00004.44	UM
evm_27.model.AmTr_v1.0_scaffold00004.45	CG-gbm
evm_27.model.AmTr_v1.0_scaffold00004.46	UM
evm_27.model.AmTr_v1.0_scaffold00004.47	UM
evm_27.model.AmTr_v1.0_scaffold00004.48	CG-gbm
evm_27.model.AmTr_v1.0_scaffold00004.49	CG-gbm
evm_27.model.AmTr_v1.0_scaffold00004.5	CG-gbm
evm_27.model.AmTr_v1.0_scaffold00004.50	UM
evm_27.model.AmTr_v1.0_scaffold00004.51	UM
evm_27.model.AmTr_v1.0_scaffold00004.52	UM
evm_27.model.AmTr_v1.0_scaffold00004.53	UM
evm_27.model.AmTr_v1.0_scaffold00004.54	CG-gbm
evm_27.model.AmTr_v1.0_scaffold00004.55	UM
evm_27.model.AmTr_v1.0_scaffold00004.56	UM
evm_27.model.AmTr_v1.0_scaffold00004.57	UM
evm_27.model.AmTr_v1.0_scaffold00004.58	UM
evm_27.model.AmTr_v1.0_scaffold00004.59	CG-gbm
evm_27.model.AmTr_v1.0_scaffold00004.6	CG-gbm
evm_27.model.AmTr_v1.0_scaffold00004.60	UM
[truncated: 25,314 more rows]

## Sheet: B. distachyon
gene	class
Bradi0011s00100	CG-gbm
Bradi0011s00200	UM
Bradi0015s00100	CHG-gene
Bradi0022s00100	UM
Bradi0022s00200	UM
Bradi0022s00300	UM
Bradi0022s00400	CG-gbm
Bradi0022s00500	UM
Bradi0026s00100	UM
Bradi0026s00201	UM
Bradi0026s00301	CG-gbm
Bradi0149s00100	UM
Bradi1g00100	CHG-gene
Bradi1g00200	CHG-gene
Bradi1g00205	CHG-gene
Bradi1g00210	CHG-gene
Bradi1g00213	CHG-gene
Bradi1g00216	UM
Bradi1g00219	CG-gbm
Bradi1g00222	UM
Bradi1g00227	UM
Bradi1g00232	UM
Bradi1g00237	CG-gbm
Bradi1g00247	UM
Bradi1g00253	UM
Bradi1g00260	CG-gbm
Bradi1g00266	CG-gbm
Bradi1g00272	CG-gbm
Bradi1g00278	UM
Bradi1g00284	UM
Bradi1g00291	UM
Bradi1g00300	CHG-gene
Bradi1g00305	UM
Bradi1g00310	UM
Bradi1g00316	UM
Bradi1g00322	CHG-gene
Bradi1g00330	UM
Bradi1g00335	UM
Bradi1g00341	UM
Bradi1g00346	CHG-gene
Bradi1g00350	UM
Bradi1g00360	UM
Bradi1g00362	UM
Bradi1g00364	UM
Bradi1g00366	CG-gbm
Bradi1g00368	CHG-gene
Bradi1g00370	CG-gbm
Bradi1g00381	UM
Bradi1g00390	CHG-gene
Bradi1g00400	UM
Bradi1g00405	UM
Bradi1g00410	UM
Bradi1g00411	UM
Bradi1g00412	UM
Bradi1g00413	UM
Bradi1g00417	CG-gbm
Bradi1g00427	CG-gbm
Bradi1g00450	CG-gbm
Bradi1g00460	CG-gbm
Bradi1g00470	UM
Bradi1g00480	CG-gbm
Bradi1g00485	CG-gbm
Bradi1g00491	CG-gbm
Bradi1g00497	UM
Bradi1g00503	CHG-gene
Bradi1g00510	CG-gbm
Bradi1g00517	CG-gbm
Bradi1g00530	UM
Bradi1g00540	UM
Bradi1g00551	UM
Bradi1g00560	CG-gbm
Bradi1g00563	UM
Bradi1g00567	CG-gbm
Bradi1g00580	CG-gbm
Bradi1g00587	UM
Bradi1g00600	UM
Bradi1g00607	CG-gbm
Bradi1g00620	CG-gbm
Bradi1g00625	UM
Bradi1g00630	UM
Bradi1g00642	UM
Bradi1g00654	UM
Bradi1g00666	UM
Bradi1g00678	UM
Bradi1g00690	UM
Bradi1g00700	UM
Bradi1g00710	UM
Bradi1g00720	UM
Bradi1g00730	CG-gbm
Bradi1g00740	UM
Bradi1g00750	CG-gbm
Bradi1g00760	CG-gbm
Bradi1g00765	CHG-gene
Bradi1g00770	UM
Bradi1g00780	UM
Bradi1g00785	UM
Bradi1g00790	UM
Bradi1g00800	UM
Bradi1g00807	UM
Bradi1g00820	UM
Bradi1g00830	UM
Bradi1g00840	UM
Bradi1g00847	CG-gbm
Bradi1g00860	CG-gbm
Bradi1g00867	UM
Bradi1g00880	UM
Bradi1g00887	CG-gbm
Bradi1g00900	UM
Bradi1g00910	UM
Bradi1g00920	UM
Bradi1g00931	UM
Bradi1g00940	UM
Bradi1g00950	UM
Bradi1g00960	CG-gbm
Bradi1g00970	UM
Bradi1g00980	UM
Bradi1g00990	CG-gbm
Bradi1g01000	UM
Bradi1g01007	CG-gbm
Bradi1g01014	CG-gbm
Bradi1g01021	UM
Bradi1g01030	UM
Bradi1g01040	UM
Bradi1g01047	UM
Bradi1g01058	UM
Bradi1g01070	UM
Bradi1g01080	UM
Bradi1g01090	CG-gbm
Bradi1g01100	UM
Bradi1g01110	UM
Bradi1g01120	UM
Bradi1g01130	CG-gbm
Bradi1g01140	CG-gbm
Bradi1g01150	UM
Bradi1g01160	UM
Bradi1g01170	CG-gbm
Bradi1g01175	UM
Bradi1g01180	CHG-gene
Bradi1g01190	UM
Bradi1g01200	CG-gbm
Bradi1g01210	UM
Bradi1g01220	UM
Bradi1g01227	CG-gbm
Bradi1g01240	CHG-gene
Bradi1g01250	UM
Bradi1g01257	CG-gbm
Bradi1g01270	CG-gbm
Bradi1g01280	CG-gbm
Bradi1g01290	CG-gbm
Bradi1g01300	UM
Bradi1g01310	UM
Bradi1g01320	CG-gbm
Bradi1g01330	UM
Bradi1g01341	UM
Bradi1g01350	CG-gbm
Bradi1g01356	CHG-gene
Bradi1g01362	UM
Bradi1g01368	CG-gbm
Bradi1g01377	UM
Bradi1g01387	CG-gbm
Bradi1g01397	CG-gbm
Bradi1g01407	CG-gbm
Bradi1g01420	CG-gbm
Bradi1g01431	UM
Bradi1g01442	UM
Bradi1g01450	UM
Bradi1g01455	CG-gbm
Bradi1g01460	UM
Bradi1g01470	CG-gbm
Bradi1g01480	UM
Bradi1g01487	UM
Bradi1g01500	UM
Bradi1g01507	CG-gbm
Bradi1g01520	UM
Bradi1g01530	CG-gbm
Bradi1g01541	UM
Bradi1g01550	CHG-gene
Bradi1g01555	UM
Bradi1g01560	CG-gbm
Bradi1g01570	UM
Bradi1g01580	CG-gbm
Bradi1g01590	UM
Bradi1g01592	UM
Bradi1g01594	UM
Bradi1g01596	UM
Bradi1g01598	UM
Bradi1g01600	UM
Bradi1g01610	UM
Bradi1g01620	UM
Bradi1g01630	UM
Bradi1g01640	UM
Bradi1g01645	UM
Bradi1g01650	UM
Bradi1g01656	UM
Bradi1g01660	UM
Bradi1g01670	UM
Bradi1g01680	UM
Bradi1g01683	UM
Bradi1g01686	UM
Bradi1g01689	UM
Bradi1g01692	UM
Bradi1g01695	UM
Bradi1g01700	UM
Bradi1g01710	CG-gbm
Bradi1g01715	UM
Bradi1g01720	UM
Bradi1g01730	UM
Bradi1g01740	UM
Bradi1g01750	UM
Bradi1g01760	UM
Bradi1g01770	CG-gbm
Bradi1g01780	UM
Bradi1g01790	UM
Bradi1g01795	CHG-gene
Bradi1g01800	CG-gbm
Bradi1g01801	UM
Bradi1g01802	UM
Bradi1g01805	UM
Bradi1g01807	UM
Bradi1g01810	CG-gbm
Bradi1g01820	UM
Bradi1g01830	CG-gbm
Bradi1g01840	CG-gbm
Bradi1g01847	CG-gbm
Bradi1g01860	CG-gbm
Bradi1g01870	UM
Bradi1g01880	UM
Bradi1g01890	UM
Bradi1g01900	CG-gbm
Bradi1g01910	CHG-gene
Bradi1g01920	UM
Bradi1g01930	CG-gbm
Bradi1g01933	CHG-gene
Bradi1g01936	CG-gbm
Bradi1g01942	CHG-gene
Bradi1g01946	UM
Bradi1g01950	CHG-gene
Bradi1g01957	UM
Bradi1g01965	UM
Bradi1g01970	UM
Bradi1g01980	UM
Bradi1g01990	CG-gbm
Bradi1g02000	CG-gbm
Bradi1g02010	UM
Bradi1g02020	CG-gbm
Bradi1g02030	UM
Bradi1g02040	CHG-gene
Bradi1g02050	CG-gbm
Bradi1g02053	CHG-gene
Bradi1g02056	UM
Bradi1g02060	UM
Bradi1g02070	UM
Bradi1g02080	CG-gbm
Bradi1g02090	UM
Bradi1g02100	CG-gbm
Bradi1g02103	UM
Bradi1g02107	UM
Bradi1g02117	UM
Bradi1g02123	CG-gbm
Bradi1g02130	CG-gbm
Bradi1g02137	UM
Bradi1g02145	UM
Bradi1g02150	UM
Bradi1g02160	CG-gbm
Bradi1g02165	UM
Bradi1g02170	UM
Bradi1g02175	UM
Bradi1g02180	CG-gbm
Bradi1g02185	UM
Bradi1g02190	UM
Bradi1g02200	UM
Bradi1g02205	UM
Bradi1g02210	CG-gbm
Bradi1g02220	UM
Bradi1g02230	CG-gbm
Bradi1g02240	UM
Bradi1g02247	CHG-gene
Bradi1g02260	UM
Bradi1g02270	CHG-gene
Bradi1g02273	UM
Bradi1g02276	CG-gbm
Bradi1g02280	CG-gbm
Bradi1g02290	CG-gbm
Bradi1g02300	UM
Bradi1g02303	CG-gbm
Bradi1g02306	UM
Bradi1g02310	CG-gbm
Bradi1g02327	CG-gbm
Bradi1g02350	CG-gbm
Bradi1g02361	CHG-gene
Bradi1g02370	UM
Bradi1g02380	UM
Bradi1g02390	CG-gbm
Bradi1g02400	CG-gbm
Bradi1g02410	UM
Bradi1g02420	UM
Bradi1g02430	UM
Bradi1g02440	UM
Bradi1g02450	CG-gbm
Bradi1g02460	UM
Bradi1g02465	UM
Bradi1g02470	UM
Bradi1g02475	CHG-gene
Bradi1g02480	CG-gbm
Bradi1g02483	UM
Bradi1g02486	UM
Bradi1g02490	CG-gbm
Bradi1g02505	UM
Bradi1g02510	CG-gbm
Bradi1g02517	UM
Bradi1g02530	UM
Bradi1g02535	CG-gbm
Bradi1g02540	CG-gbm
Bradi1g02550	UM
Bradi1g02560	UM
Bradi1g02570	CG-gbm
Bradi1g02575	CG-gbm
Bradi1g02580	CG-gbm
Bradi1g02590	CG-gbm
Bradi1g02597	CG-gbm
Bradi1g02610	CG-gbm
Bradi1g02621	CG-gbm
Bradi1g02630	CG-gbm
Bradi1g02635	UM
Bradi1g02640	UM
Bradi1g02650	UM
Bradi1g02670	UM
Bradi1g02680	CG-gbm
Bradi1g02690	CG-gbm
Bradi1g02697	CG-gbm
Bradi1g02703	UM
Bradi1g02710	CG-gbm
Bradi1g02720	CG-gbm
Bradi1g02730	CHG-gene
Bradi1g02735	UM
Bradi1g02740	CG-gbm
Bradi1g02750	UM
Bradi1g02760	CG-gbm
Bradi1g02770	CG-gbm
Bradi1g02780	CG-gbm
Bradi1g02790	UM
Bradi1g02800	CG-gbm
Bradi1g02805	UM
Bradi1g02810	CG-gbm
Bradi1g02820	UM
Bradi1g02830	UM
Bradi1g02840	CG-gbm
Bradi1g02850	CG-gbm
Bradi1g02860	UM
Bradi1g02870	UM
Bradi1g02880	CG-gbm
Bradi1g02890	CG-gbm
Bradi1g02900	UM
Bradi1g02910	CG-gbm
Bradi1g02920	UM
Bradi1g02930	UM
Bradi1g02940	UM
Bradi1g02950	CG-gbm
Bradi1g02960	CG-gbm
Bradi1g02970	UM
Bradi1g02980	CG-gbm
Bradi1g02990	UM
Bradi1g03000	UM
Bradi1g03010	UM
Bradi1g03020	UM
Bradi1g03030	CG-gbm
Bradi1g03040	UM
Bradi1g03050	UM
Bradi1g03056	UM
Bradi1g03062	CHG-gene
Bradi1g03070	UM
Bradi1g03080	UM
Bradi1g03090	UM
Bradi1g03100	UM
Bradi1g03110	UM
Bradi1g03120	UM
Bradi1g03130	UM
Bradi1g03136	UM
Bradi1g03142	UM
Bradi1g03146	UM
Bradi1g03150	UM
Bradi1g03160	CG-gbm
Bradi1g03170	CG-gbm
Bradi1g03180	CG-gbm
Bradi1g03185	UM
Bradi1g03191	UM
Bradi1g03196	CHG-gene
Bradi1g03200	UM
Bradi1g03207	UM
Bradi1g03220	UM
Bradi1g03230	UM
Bradi1g03240	UM
Bradi1g03245	UM
Bradi1g03250	UM
Bradi1g03260	CG-gbm
Bradi1g03270	UM
Bradi1g03277	CG-gbm
Bradi1g03283	UM
Bradi1g03290	CG-gbm
Bradi1g03307	UM
Bradi1g03313	UM
Bradi1g03320	CG-gbm
Bradi1g03330	UM
Bradi1g03340	UM
Bradi1g03350	CG-gbm
Bradi1g03360	UM
Bradi1g03367	UM
Bradi1g03380	CG-gbm
Bradi1g03391	UM
Bradi1g03400	UM
Bradi1g03410	UM
Bradi1g03420	UM
Bradi1g03440	CG-gbm
Bradi1g03450	CG-gbm
Bradi1g03460	UM
Bradi1g03470	CG-gbm
Bradi1g03480	UM
Bradi1g03490	UM
Bradi1g03500	UM
Bradi1g03510	UM
Bradi1g03520	UM
Bradi1g03530	UM
Bradi1g03537	UM
Bradi1g03550	CG-gbm
Bradi1g03555	CG-gbm
Bradi1g03560	CG-gbm
Bradi1g03570	UM
Bradi1g03580	UM
Bradi1g03590	CG-gbm
Bradi1g03595	UM
Bradi1g03600	UM
Bradi1g03610	UM
Bradi1g03620	UM
Bradi1g03626	UM
Bradi1g03632	UM
Bradi1g03640	UM
Bradi1g03650	CG-gbm
Bradi1g03660	CG-gbm
Bradi1g03670	CG-gbm
Bradi1g03675	UM
Bradi1g03681	UM
Bradi1g03686	UM
Bradi1g03690	UM
Bradi1g03700	UM
Bradi1g03710	UM
Bradi1g03720	CG-gbm
Bradi1g03730	CG-gbm
Bradi1g03737	CG-gbm
Bradi1g03750	UM
Bradi1g03760	UM
Bradi1g03765	UM
Bradi1g03770	UM
Bradi1g03780	UM
Bradi1g03790	UM
Bradi1g03800	CG-gbm
Bradi1g03810	UM
Bradi1g03820	CG-gbm
Bradi1g03827	CG-gbm
Bradi1g03840	UM
Bradi1g03850	UM
Bradi1g03853	UM
Bradi1g03856	UM
Bradi1g03860	UM
Bradi1g03867	CG-gbm
Bradi1g03880	UM
Bradi1g03890	UM
Bradi1g03900	UM
Bradi1g03910	UM
Bradi1g03920	CG-gbm
Bradi1g03925	UM
Bradi1g03930	UM
Bradi1g03940	UM
Bradi1g03947	UM
Bradi1g03950	UM
Bradi1g03953	UM
Bradi1g03956	UM
Bradi1g03959	UM
Bradi1g03962	UM
Bradi1g03965	UM
Bradi1g03968	UM
Bradi1g03971	CHG-gene
Bradi1g03980	UM
Bradi1g03990	UM
Bradi1g04000	CG-gbm
Bradi1g04010	UM
Bradi1g04020	UM
Bradi1g04030	CG-gbm
Bradi1g04040	UM
Bradi1g04050	UM
Bradi1g04055	CHG-gene
Bradi1g04060	CG-gbm
Bradi1g04070	CG-gbm
Bradi1g04080	CG-gbm
Bradi1g04090	CG-gbm
Bradi1g04097	CG-gbm
Bradi1g04110	UM
Bradi1g04120	CG-gbm
Bradi1g04130	UM
Bradi1g04135	UM
Bradi1g04140	CG-gbm
Bradi1g04150	UM
Bradi1g04160	CG-gbm
Bradi1g04170	UM
Bradi1g04180	CG-gbm
Bradi1g04191	UM
Bradi1g04200	UM
Bradi1g04210	CG-gbm
Bradi1g04220	CG-gbm
Bradi1g04226	CG-gbm
Bradi1g04232	UM
Bradi1g04240	UM
Bradi1g04245	CHG-gene
Bradi1g04250	UM
Bradi1g04261	UM
Bradi1g04270	CG-gbm
Bradi1g04280	UM
Bradi1g04286	UM
Bradi1g04289	UM
Bradi1g04292	CG-gbm
Bradi1g04300	CG-gbm
Bradi1g04310	CG-gbm
Bradi1g04320	UM
Bradi1g04330	CG-gbm
Bradi1g04337	UM
Bradi1g04353	UM
Bradi1g04370	UM
Bradi1g04390	UM
Bradi1g04397	CG-gbm
Bradi1g04403	UM
Bradi1g04410	UM
Bradi1g04420	UM
Bradi1g04430	UM
Bradi1g04440	UM
Bradi1g04450	UM
Bradi1g04460	UM
Bradi1g04470	UM
Bradi1g04477	CG-gbm
Bradi1g04490	UM
Bradi1g04500	CG-gbm
Bradi1g04503	UM
Bradi1g04506	CHG-gene
Bradi1g04510	UM
Bradi1g04520	CG-gbm
Bradi1g04527	UM
Bradi1g04540	CG-gbm
Bradi1g04550	UM
Bradi1g04570	CG-gbm
Bradi1g04580	UM
Bradi1g04590	UM
Bradi1g04597	CG-gbm
Bradi1g04603	CG-gbm
Bradi1g04610	CHG-gene
Bradi1g04620	UM
Bradi1g04630	UM
Bradi1g04641	CHG-gene
Bradi1g04650	UM
Bradi1g04660	UM
Bradi1g04670	UM
Bradi1g04677	UM
Bradi1g04683	CG-gbm
Bradi1g04690	UM
Bradi1g04700	UM
Bradi1g04710	CG-gbm
Bradi1g04720	UM
Bradi1g04730	UM
Bradi1g04740	UM
Bradi1g04750	UM
Bradi1g04760	CG-gbm
Bradi1g04771	CHG-gene
Bradi1g04780	UM
Bradi1g04790	CG-gbm
Bradi1g04800	UM
Bradi1g04810	UM
Bradi1g04820	CG-gbm
Bradi1g04830	UM
Bradi1g04835	UM
Bradi1g04840	UM
Bradi1g04850	CG-gbm
Bradi1g04860	CG-gbm
Bradi1g04870	CG-gbm
Bradi1g04880	UM
Bradi1g04890	UM
Bradi1g04900	UM
Bradi1g04903	UM
Bradi1g04907	UM
Bradi1g04917	CG-gbm
Bradi1g04930	UM
Bradi1g04940	UM
Bradi1g04950	CG-gbm
Bradi1g04953	UM
Bradi1g04957	UM
Bradi1g04963	UM
Bradi1g04970	UM
Bradi1g04980	CG-gbm
Bradi1g04990	UM
Bradi1g05000	UM
Bradi1g05010	UM
Bradi1g05020	UM
Bradi1g05030	UM
Bradi1g05037	UM
Bradi1g05050	CG-gbm
Bradi1g05056	CG-gbm
Bradi1g05062	UM
Bradi1g05070	CG-gbm
Bradi1g05080	UM
Bradi1g05090	UM
Bradi1g05100	UM
Bradi1g05110	CG-gbm
Bradi1g05116	CG-gbm
Bradi1g05122	CG-gbm
Bradi1g05130	CG-gbm
Bradi1g05141	UM
Bradi1g05150	UM
Bradi1g05156	UM
Bradi1g05162	UM
Bradi1g05170	CG-gbm
Bradi1g05180	UM
Bradi1g05190	UM
Bradi1g05194	CHG-gene
Bradi1g05198	UM
Bradi1g05202	CHG-gene
Bradi1g05206	UM
Bradi1g05210	CG-gbm
Bradi1g05217	CG-gbm
Bradi1g05230	CG-gbm
Bradi1g05240	UM
Bradi1g05247	CG-gbm
Bradi1g05260	CG-gbm
Bradi1g05270	UM
Bradi1g05276	CHG-gene
Bradi1g05282	UM
Bradi1g05290	UM
Bradi1g05295	CHG-gene
Bradi1g05301	UM
Bradi1g05306	UM
Bradi1g05310	UM
Bradi1g05320	CG-gbm
Bradi1g05325	UM
Bradi1g05327	CHG-gene
Bradi1g05330	UM
Bradi1g05340	UM
Bradi1g05346	UM
Bradi1g05352	UM
Bradi1g05360	CG-gbm
Bradi1g05371	UM
Bradi1g05380	CG-gbm
Bradi1g05390	CG-gbm
Bradi1g05397	UM
Bradi1g05410	UM
Bradi1g05420	CG-gbm
Bradi1g05430	UM
Bradi1g05450	UM
Bradi1g05460	UM
Bradi1g05467	CG-gbm
Bradi1g05480	UM
Bradi1g05490	CG-gbm
Bradi1g05500	UM
Bradi1g05510	UM
Bradi1g05520	UM
Bradi1g05530	UM
Bradi1g05535	UM
Bradi1g05540	UM
Bradi1g05550	UM
Bradi1g05560	UM
Bradi1g05570	UM
Bradi1g05580	UM
Bradi1g05585	UM
Bradi1g05590	CG-gbm
Bradi1g05600	UM
Bradi1g05610	UM
Bradi1g05620	UM
Bradi1g05630	CG-gbm
Bradi1g05640	UM
Bradi1g05650	UM
Bradi1g05660	CG-gbm
Bradi1g05670	UM
Bradi1g05680	CG-gbm
Bradi1g05690	UM
Bradi1g05700	UM
Bradi1g05707	CHG-gene
Bradi1g05714	UM
Bradi1g05721	CHG-gene
Bradi1g05728	CHG-gene
Bradi1g05735	UM
Bradi1g05739	UM
Bradi1g05740	CHG-gene
Bradi1g05741	UM
Bradi1g05742	UM
Bradi1g05743	UM
Bradi1g05744	UM
Bradi1g05745	UM
Bradi1g05747	UM
Bradi1g05749	UM
Bradi1g05750	CHG-gene
Bradi1g05752	UM
Bradi1g05753	UM
Bradi1g05756	CG-gbm
Bradi1g05757	CHG-gene
Bradi1g05758	CHG-gene
Bradi1g05760	UM
Bradi1g05761	CHG-gene
Bradi1g05762	UM
Bradi1g05763	CHG-gene
Bradi1g05764	UM
Bradi1g05765	UM
Bradi1g05766	UM
Bradi1g05767	UM
Bradi1g05768	CHG-gene
Bradi1g05769	UM
Bradi1g05771	UM
Bradi1g05772	CHG-gene
Bradi1g05773	UM
Bradi1g05774	CHG-gene
Bradi1g05775	UM
Bradi1g05776	CHG-gene
Bradi1g05777	UM
Bradi1g05778	CHG-gene
Bradi1g05779	UM
Bradi1g05781	CHG-gene
Bradi1g05782	UM
Bradi1g05783	UM
Bradi1g05784	UM
Bradi1g05785	UM
Bradi1g05788	UM
Bradi1g05790	CHG-gene
Bradi1g05792	UM
Bradi1g05794	CHG-gene
Bradi1g05795	UM
Bradi1g05796	CHG-gene
Bradi1g05798	CHG-gene
Bradi1g05799	UM
Bradi1g05801	CG-gbm
Bradi1g05802	CHG-gene
Bradi1g05804	UM
Bradi1g05810	CG-gbm
Bradi1g05813	UM
Bradi1g05817	UM
Bradi1g05837	UM
Bradi1g05850	UM
Bradi1g05860	CHG-gene
Bradi1g05870	CHG-gene
Bradi1g05880	CG-gbm
Bradi1g05885	UM
Bradi1g05890	CG-gbm
Bradi1g05895	CG-gbm
Bradi1g05900	UM
Bradi1g05910	UM
Bradi1g05920	CG-gbm
Bradi1g05930	UM
Bradi1g05940	UM
Bradi1g05950	CG-gbm
Bradi1g05960	UM
Bradi1g05970	CG-gbm
Bradi1g05980	UM
Bradi1g05983	UM
Bradi1g05986	CHG-gene
Bradi1g05990	UM
Bradi1g05996	UM
Bradi1g06002	UM
Bradi1g06010	UM
Bradi1g06020	UM
Bradi1g06030	CHG-gene
Bradi1g06036	UM
Bradi1g06042	UM
Bradi1g06050	UM
Bradi1g06060	CG-gbm
Bradi1g06070	UM
Bradi1g06080	CG-gbm
Bradi1g06090	UM
Bradi1g06095	CG-gbm
Bradi1g06100	UM
Bradi1g06110	CG-gbm
Bradi1g06121	UM
Bradi1g06130	UM
Bradi1g06140	UM
Bradi1g06150	UM
Bradi1g06160	UM
Bradi1g06170	UM
Bradi1g06177	CG-gbm
Bradi1g06190	UM
Bradi1g06200	UM
Bradi1g06210	UM
Bradi1g06220	CG-gbm
Bradi1g06225	UM
Bradi1g06230	UM
Bradi1g06241	UM
Bradi1g06250	UM
Bradi1g06260	UM
Bradi1g06270	UM
Bradi1g06280	UM
Bradi1g06290	UM
Bradi1g06300	UM
Bradi1g06310	CG-gbm
Bradi1g06315	UM
Bradi1g06320	UM
Bradi1g06330	UM
Bradi1g06340	UM
Bradi1g06350	CG-gbm
Bradi1g06360	UM
Bradi1g06366	UM
Bradi1g06372	UM
Bradi1g06380	CG-gbm
Bradi1g06387	CG-gbm
Bradi1g06400	UM
Bradi1g06410	UM
Bradi1g06420	UM
Bradi1g06425	UM
Bradi1g06430	UM
Bradi1g06435	UM
Bradi1g06440	CG-gbm
Bradi1g06450	UM
Bradi1g06460	UM
Bradi1g06470	CG-gbm
Bradi1g06480	CG-gbm
Bradi1g06490	UM
Bradi1g06495	UM
Bradi1g06500	UM
Bradi1g06511	UM
Bradi1g06520	CG-gbm
Bradi1g06530	CG-gbm
Bradi1g06540	CG-gbm
Bradi1g06550	UM
Bradi1g06560	UM
Bradi1g06570	CG-gbm
Bradi1g06580	CG-gbm
Bradi1g06590	CG-gbm
Bradi1g06610	UM
Bradi1g06620	UM
Bradi1g06630	CG-gbm
Bradi1g06636	CHG-gene
Bradi1g06640	UM
Bradi1g06650	UM
Bradi1g06660	CG-gbm
Bradi1g06670	UM
Bradi1g06680	UM
Bradi1g06686	UM
Bradi1g06692	UM
Bradi1g06700	CG-gbm
Bradi1g06710	UM
Bradi1g06720	UM
Bradi1g06730	CHG-gene
Bradi1g06740	CHG-gene
Bradi1g06750	UM
Bradi1g06760	UM
Bradi1g06766	CG-gbm
Bradi1g06772	UM
Bradi1g06780	UM
Bradi1g06790	CG-gbm
Bradi1g06800	CG-gbm
Bradi1g06810	UM
Bradi1g06821	CG-gbm
Bradi1g06830	UM
Bradi1g06840	UM
Bradi1g06851	CG-gbm
Bradi1g06861	UM
Bradi1g06870	CG-gbm
Bradi1g06880	UM
Bradi1g06883	UM
Bradi1g06886	CHG-gene
Bradi1g06890	UM
Bradi1g06900	CG-gbm
Bradi1g06902	CHG-gene
Bradi1g06904	UM
Bradi1g06907	CG-gbm
Bradi1g06917	UM
Bradi1g06930	UM
Bradi1g06945	CG-gbm
Bradi1g06960	UM
Bradi1g06970	UM
Bradi1g06980	CG-gbm
Bradi1g06990	UM
Bradi1g06997	UM
Bradi1g07001	UM
Bradi1g07005	CHG-gene
Bradi1g07010	UM
Bradi1g07020	CG-gbm
Bradi1g07027	UM
Bradi1g07035	CG-gbm
Bradi1g07043	UM
Bradi1g07051	CHG-gene
Bradi1g07060	UM
Bradi1g07070	CG-gbm
Bradi1g07080	UM
Bradi1g07090	CG-gbm
Bradi1g07110	CG-gbm
Bradi1g07120	UM
Bradi1g07126	UM
Bradi1g07133	UM
Bradi1g07140	CG-gbm
Bradi1g07150	CG-gbm
Bradi1g07160	UM
Bradi1g07170	CG-gbm
Bradi1g07180	UM
Bradi1g07185	UM
Bradi1g07190	CG-gbm
Bradi1g07195	CHG-gene
Bradi1g07200	UM
Bradi1g07210	UM
Bradi1g07220	UM
Bradi1g07225	UM
Bradi1g07230	UM
Bradi1g07237	UM
Bradi1g07247	UM
Bradi1g07260	UM
Bradi1g07270	UM
Bradi1g07277	UM
Bradi1g07290	UM
Bradi1g07300	UM
Bradi1g07310	UM
Bradi1g07320	UM
Bradi1g07325	UM
Bradi1g07330	UM
Bradi1g07340	CG-gbm
Bradi1g07350	UM
Bradi1g07360	CG-gbm
Bradi1g07370	UM
Bradi1g07380	UM
Bradi1g07390	CG-gbm
Bradi1g07400	UM
Bradi1g07410	UM
Bradi1g07420	UM
Bradi1g07430	UM
Bradi1g07441	UM
Bradi1g07450	UM
Bradi1g07457	UM
Bradi1g07470	UM
Bradi1g07480	UM
Bradi1g07490	UM
Bradi1g07492	UM
Bradi1g07495	UM
Bradi1g07500	UM
Bradi1g07511	UM
Bradi1g07520	UM
Bradi1g07530	UM
Bradi1g07540	UM
Bradi1g07550	UM
Bradi1g07560	CHG-gene
Bradi1g07565	UM
Bradi1g07570	CG-gbm
Bradi1g07577	UM
Bradi1g07590	UM
Bradi1g07600	UM
Bradi1g07611	UM
Bradi1g07620	CG-gbm
Bradi1g07630	UM
Bradi1g07635	UM
Bradi1g07640	UM
Bradi1g07650	CG-gbm
Bradi1g07660	UM
Bradi1g07670	CHG-gene
Bradi1g07680	UM
Bradi1g07686	UM
Bradi1g07692	CHG-gene
Bradi1g07700	UM
Bradi1g07710	CG-gbm
Bradi1g07717	CG-gbm
Bradi1g07737	UM
Bradi1g07750	UM
Bradi1g07755	CG-gbm
Bradi1g07760	CG-gbm
Bradi1g07770	UM
Bradi1g07780	UM
Bradi1g07790	UM
Bradi1g07797	UM
Bradi1g07810	CG-gbm
Bradi1g07820	UM
Bradi1g07830	UM
Bradi1g07840	UM
Bradi1g07850	CG-gbm
Bradi1g07860	UM
Bradi1g07870	UM
Bradi1g07880	UM
Bradi1g07890	UM
Bradi1g07900	UM
Bradi1g07910	UM
Bradi1g07920	CG-gbm
Bradi1g07930	UM
Bradi1g07936	UM
Bradi1g07942	CG-gbm
Bradi1g07950	UM
Bradi1g07960	UM
Bradi1g07970	UM
Bradi1g07980	UM
Bradi1g07990	CG-gbm
Bradi1g08000	CG-gbm
Bradi1g08010	CG-gbm
Bradi1g08020	UM
Bradi1g08030	UM
Bradi1g08040	UM
Bradi1g08050	UM
Bradi1g08060	UM
Bradi1g08070	CG-gbm
Bradi1g08075	CHG-gene
Bradi1g08080	CG-gbm
Bradi1g08094	CHG-gene
Bradi1g08106	UM
Bradi1g08120	UM
Bradi1g08130	CG-gbm
Bradi1g08135	UM
Bradi1g08140	UM
Bradi1g08145	UM
Bradi1g08150	UM
Bradi1g08157	UM
Bradi1g08170	UM
Bradi1g08177	UM
Bradi1g08190	UM
Bradi1g08201	UM
Bradi1g08210	CG-gbm
Bradi1g08217	UM
Bradi1g08230	UM
Bradi1g08235	UM
Bradi1g08240	CG-gbm
Bradi1g08250	CHG-gene
Bradi1g08260	UM
Bradi1g08270	CG-gbm
Bradi1g08280	CG-gbm
Bradi1g08287	CG-gbm
Bradi1g08290	CG-gbm
Bradi1g08294	UM
Bradi1g08301	CG-gbm
Bradi1g08310	CG-gbm
Bradi1g08320	UM
Bradi1g08326	UM
Bradi1g08333	CHG-gene
Bradi1g08340	UM
Bradi1g08350	CG-gbm
Bradi1g08357	UM
Bradi1g08370	UM
Bradi1g08380	CG-gbm
Bradi1g08390	UM
Bradi1g08400	CG-gbm
Bradi1g08410	UM
Bradi1g08421	UM
Bradi1g08430	CG-gbm
Bradi1g08435	UM
Bradi1g08440	UM
Bradi1g08451	UM
Bradi1g08460	UM
Bradi1g08470	CG-gbm
Bradi1g08480	UM
Bradi1g08490	UM
Bradi1g08500	CG-gbm
Bradi1g08505	CHG-gene
Bradi1g08510	UM
Bradi1g08517	UM
Bradi1g08521	UM
Bradi1g08525	UM
Bradi1g08530	UM
Bradi1g08540	CG-gbm
Bradi1g08550	UM
Bradi1g08560	UM
Bradi1g08570	UM
Bradi1g08580	UM
Bradi1g08587	UM
Bradi1g08597	CG-gbm
Bradi1g08607	CG-gbm
Bradi1g08620	CG-gbm
Bradi1g08627	UM
Bradi1g08638	CHG-gene
Bradi1g08649	UM
Bradi1g08660	CG-gbm
Bradi1g08670	UM
Bradi1g08680	UM
Bradi1g08690	CG-gbm
Bradi1g08697	UM
Bradi1g08710	CG-gbm
Bradi1g08718	UM
Bradi1g08727	CG-gbm
Bradi1g08740	UM
Bradi1g08745	UM
Bradi1g08750	UM
Bradi1g08760	CG-gbm
Bradi1g08771	CHG-gene
Bradi1g08780	CG-gbm
Bradi1g08790	UM
Bradi1g08800	UM
Bradi1g08810	CG-gbm
Bradi1g08820	UM
Bradi1g08830	CG-gbm
Bradi1g08840	CG-gbm
Bradi1g08847	CG-gbm
Bradi1g08860	UM
Bradi1g08865	UM
Bradi1g08870	UM
Bradi1g08875	CHG-gene
Bradi1g08880	UM
Bradi1g08891	UM
Bradi1g08900	UM
Bradi1g08907	CG-gbm
Bradi1g08917	CG-gbm
Bradi1g08930	CG-gbm
Bradi1g08940	CG-gbm
Bradi1g08950	UM
Bradi1g08960	UM
Bradi1g08977	CG-gbm
Bradi1g08988	CHG-gene
Bradi1g09000	CG-gbm
Bradi1g09010	UM
Bradi1g09020	UM
Bradi1g09030	UM
Bradi1g09041	UM
Bradi1g09050	UM
Bradi1g09080	UM
Bradi1g09090	UM
Bradi1g09100	CG-gbm
Bradi1g09110	CG-gbm
Bradi1g09120	UM
Bradi1g09130	UM
Bradi1g09133	UM
Bradi1g09136	UM
Bradi1g09140	UM
Bradi1g09150	UM
Bradi1g09160	UM
Bradi1g09170	CG-gbm
Bradi1g09173	CG-gbm
Bradi1g09177	UM
Bradi1g09187	UM
Bradi1g09200	CG-gbm
Bradi1g09210	CG-gbm
Bradi1g09215	UM
Bradi1g09220	UM
Bradi1g09230	UM
Bradi1g09240	UM
Bradi1g09243	CHG-gene
Bradi1g09246	CHG-gene
Bradi1g09250	UM
Bradi1g09260	UM
Bradi1g09270	UM
Bradi1g09280	CHG-gene
Bradi1g09290	CG-gbm
Bradi1g09300	UM
Bradi1g09310	CG-gbm
Bradi1g09320	UM
Bradi1g09327	UM
Bradi1g09340	CG-gbm
Bradi1g09350	UM
Bradi1g09357	CG-gbm
Bradi1g09370	CG-gbm
Bradi1g09376	UM
Bradi1g09382	UM
Bradi1g09390	CG-gbm
Bradi1g09400	CG-gbm
Bradi1g09410	UM
Bradi1g09420	UM
Bradi1g09431	UM
Bradi1g09440	UM
Bradi1g09450	UM
Bradi1g09460	UM
Bradi1g09470	UM
Bradi1g09480	UM
Bradi1g09487	UM
Bradi1g09500	UM
Bradi1g09507	CG-gbm
Bradi1g09520	UM
Bradi1g09530	CG-gbm
Bradi1g09537	UM
Bradi1g09550	UM
Bradi1g09560	CG-gbm
Bradi1g09570	UM
Bradi1g09577	UM
Bradi1g09583	UM
Bradi1g09590	UM
Bradi1g09600	UM
Bradi1g09603	UM
Bradi1g09606	CHG-gene
Bradi1g09609	UM
Bradi1g09615	UM
Bradi1g09630	UM
Bradi1g09637	UM
Bradi1g09650	CG-gbm
Bradi1g09660	CG-gbm
Bradi1g09670	UM
Bradi1g09680	UM
Bradi1g09690	UM
Bradi1g09700	UM
Bradi1g09710	UM
Bradi1g09720	UM
Bradi1g09728	CG-gbm
Bradi1g09737	CG-gbm
Bradi1g09750	CG-gbm
Bradi1g09760	UM
Bradi1g09770	UM
Bradi1g09773	UM
Bradi1g09776	CHG-gene
Bradi1g09780	UM
Bradi1g09790	UM
Bradi1g09800	UM
Bradi1g09810	CG-gbm
Bradi1g09813	CHH-gene
Bradi1g09816	CHG-gene
Bradi1g09820	CHG-gene
Bradi1g09830	CHH-gene
Bradi1g09835	CHG-gene
Bradi1g09840	UM
Bradi1g09847	UM
Bradi1g09860	UM
Bradi1g09870	CG-gbm
Bradi1g09877	UM
Bradi1g09890	UM
Bradi1g09900	UM
Bradi1g09910	UM
Bradi1g09917	UM
Bradi1g09930	UM
Bradi1g09940	UM
Bradi1g09950	UM
Bradi1g09960	CG-gbm
Bradi1g09970	CG-gbm
Bradi1g09980	CG-gbm
Bradi1g09990	UM
Bradi1g10000	CG-gbm
Bradi1g10007	CG-gbm
Bradi1g10017	UM
Bradi1g10023	UM
Bradi1g10030	UM
Bradi1g10040	UM
Bradi1g10047	UM
Bradi1g10058	UM
Bradi1g10070	CG-gbm
Bradi1g10080	UM
Bradi1g10090	CG-gbm
Bradi1g10100	CG-gbm
Bradi1g10110	UM
Bradi1g10115	UM
Bradi1g10120	CG-gbm
Bradi1g10130	UM
Bradi1g10140	CG-gbm
Bradi1g10150	CG-gbm
Bradi1g10161	CHG-gene
Bradi1g10170	UM
Bradi1g10180	UM
Bradi1g10190	CG-gbm
Bradi1g10200	UM
Bradi1g10210	CG-gbm
Bradi1g10220	CG-gbm
Bradi1g10230	UM
Bradi1g10240	UM
Bradi1g10250	CG-gbm
Bradi1g10260	UM
Bradi1g10270	UM
Bradi1g10275	UM
Bradi1g10280	UM
Bradi1g10290	UM
Bradi1g10300	UM
Bradi1g10310	UM
Bradi1g10320	UM
Bradi1g10330	UM
Bradi1g10340	CG-gbm
Bradi1g10347	UM
Bradi1g10353	CHG-gene
Bradi1g10360	CG-gbm
Bradi1g10370	CG-gbm
Bradi1g10380	UM
Bradi1g10390	UM
Bradi1g10400	UM
Bradi1g10410	UM
Bradi1g10421	UM
Bradi1g10430	UM
Bradi1g10440	UM
Bradi1g10447	CG-gbm
Bradi1g10470	UM
Bradi1g10475	UM
Bradi1g10480	UM
Bradi1g10490	CG-gbm
Bradi1g10500	UM
Bradi1g10510	CHG-gene
Bradi1g10515	CHG-gene
Bradi1g10520	CG-gbm
Bradi1g10530	CG-gbm
Bradi1g10540	UM
Bradi1g10550	CG-gbm
Bradi1g10560	UM
Bradi1g10567	CHG-gene
Bradi1g10580	UM
Bradi1g10590	UM
Bradi1g10600	UM
Bradi1g10610	UM
Bradi1g10630	CG-gbm
Bradi1g10635	UM
Bradi1g10640	UM
Bradi1g10650	UM
Bradi1g10660	CG-gbm
Bradi1g10670	UM
Bradi1g10680	UM
Bradi1g10688	CHG-gene
Bradi1g10697	CG-gbm
Bradi1g10710	UM
Bradi1g10715	CHG-gene
Bradi1g10720	CG-gbm
Bradi1g10731	UM
Bradi1g10741	CHG-gene
Bradi1g10750	CHG-gene
Bradi1g10760	CG-gbm
Bradi1g10770	UM
Bradi1g10780	UM
Bradi1g10790	UM
Bradi1g10795	CHG-gene
Bradi1g10800	UM
Bradi1g10810	CG-gbm
Bradi1g10820	UM
Bradi1g10831	CHG-gene
Bradi1g10840	UM
Bradi1g10845	CHG-gene
Bradi1g10850	UM
Bradi1g10860	UM
Bradi1g10865	UM
Bradi1g10870	CG-gbm
Bradi1g10875	UM
Bradi1g10890	CG-gbm
Bradi1g10895	CHG-gene
Bradi1g10910	UM
Bradi1g10917	CG-gbm
Bradi1g10930	CHG-gene
Bradi1g10940	CG-gbm
Bradi1g10945	CHG-gene
Bradi1g10950	CG-gbm
Bradi1g10960	CG-gbm
Bradi1g10970	UM
Bradi1g10975	UM
Bradi1g10980	UM
Bradi1g10990	UM
Bradi1g11000	UM
Bradi1g11010	CG-gbm
Bradi1g11020	CG-gbm
Bradi1g11027	UM
Bradi1g11040	UM
Bradi1g11050	UM
Bradi1g11060	UM
Bradi1g11065	CHG-gene
Bradi1g11070	CG-gbm
Bradi1g11080	CG-gbm
Bradi1g11090	UM
Bradi1g11110	CG-gbm
Bradi1g11120	UM
Bradi1g11130	CG-gbm
Bradi1g11140	CHG-gene
Bradi1g11145	CHG-gene
Bradi1g11150	CG-gbm
Bradi1g11160	UM
Bradi1g11171	UM
Bradi1g11180	CG-gbm
Bradi1g11187	UM
Bradi1g11200	UM
Bradi1g11210	CG-gbm
Bradi1g11220	UM
Bradi1g11230	UM
Bradi1g11240	UM
Bradi1g11250	UM
Bradi1g11260	CG-gbm
Bradi1g11270	UM
Bradi1g11273	CHG-gene
Bradi1g11276	CHG-gene
Bradi1g11280	UM
Bradi1g11290	CG-gbm
Bradi1g11300	CG-gbm
Bradi1g11310	UM
Bradi1g11317	CG-gbm
Bradi1g11330	CHG-gene
Bradi1g11340	CG-gbm
Bradi1g11350	UM
Bradi1g11357	CHG-gene
Bradi1g11365	UM
Bradi1g11372	UM
Bradi1g11380	CG-gbm
Bradi1g11390	UM
Bradi1g11397	CG-gbm
Bradi1g11410	CG-gbm
Bradi1g11420	CHG-gene
Bradi1g11430	UM
Bradi1g11435	CHG-gene
Bradi1g11440	CG-gbm
Bradi1g11450	UM
Bradi1g11465	CG-gbm
Bradi1g11480	CG-gbm
Bradi1g11490	CG-gbm
Bradi1g11495	CHG-gene
Bradi1g11500	CG-gbm
Bradi1g11510	UM
Bradi1g11520	CG-gbm
Bradi1g11525	UM
Bradi1g11530	CG-gbm
Bradi1g11540	CG-gbm
Bradi1g11550	UM
Bradi1g11557	UM
Bradi1g11567	UM
Bradi1g11580	UM
Bradi1g11600	UM
Bradi1g11610	UM
Bradi1g11620	UM
Bradi1g11630	UM
Bradi1g11640	CG-gbm
Bradi1g11650	CG-gbm
Bradi1g11670	CG-gbm
Bradi1g11680	UM
Bradi1g11687	UM
Bradi1g11700	UM
Bradi1g11710	UM
Bradi1g11720	CG-gbm
Bradi1g11730	CG-gbm
Bradi1g11740	CG-gbm
Bradi1g11750	UM
Bradi1g11752	CHG-gene
Bradi1g11754	UM
Bradi1g11756	UM
Bradi1g11760	CG-gbm
Bradi1g11770	UM
Bradi1g11780	UM
Bradi1g11785	UM
Bradi1g11790	UM
Bradi1g11800	UM
Bradi1g11810	UM
Bradi1g11817	CG-gbm
Bradi1g11830	UM
Bradi1g11837	UM
Bradi1g11843	UM
Bradi1g11850	UM
Bradi1g11860	UM
Bradi1g11870	UM
Bradi1g11876	CG-gbm
Bradi1g11882	CG-gbm
Bradi1g11890	UM
Bradi1g11900	CG-gbm
Bradi1g11910	UM
Bradi1g11920	UM
Bradi1g11930	UM
Bradi1g11940	UM
Bradi1g11950	UM
Bradi1g11960	UM
Bradi1g11970	CHH-gene
Bradi1g11980	UM
Bradi1g11986	UM
Bradi1g11992	UM
Bradi1g12000	UM
Bradi1g12010	CG-gbm
Bradi1g12021	UM
Bradi1g12030	UM
Bradi1g12040	UM
Bradi1g12045	CHG-gene
Bradi1g12050	CG-gbm
Bradi1g12060	UM
Bradi1g12062	CG-gbm
Bradi1g12064	UM
Bradi1g12067	CG-gbm
Bradi1g12080	UM
Bradi1g12090	UM
Bradi1g12100	CG-gbm
Bradi1g12110	UM
Bradi1g12117	CG-gbm
Bradi1g12130	CHG-gene
Bradi1g12140	CG-gbm
Bradi1g12150	UM
Bradi1g12157	UM
Bradi1g12163	UM
Bradi1g12170	UM
Bradi1g12180	CG-gbm
Bradi1g12190	UM
Bradi1g12195	UM
Bradi1g12200	UM
Bradi1g12210	UM
Bradi1g12216	CG-gbm
Bradi1g12222	CG-gbm
Bradi1g12230	CG-gbm
Bradi1g12240	UM
Bradi1g12250	UM
Bradi1g12260	UM
Bradi1g12270	UM
Bradi1g12280	UM
Bradi1g12290	CG-gbm
Bradi1g12300	CG-gbm
Bradi1g12306	CHG-gene
Bradi1g12312	UM
Bradi1g12320	CG-gbm
Bradi1g12325	CHG-gene
Bradi1g12330	CG-gbm
Bradi1g12340	CG-gbm
Bradi1g12350	UM
Bradi1g12355	CHG-gene
Bradi1g12360	UM
Bradi1g12370	UM
Bradi1g12377	UM
Bradi1g12390	UM
Bradi1g12397	UM
Bradi1g12410	UM
Bradi1g12420	UM
Bradi1g12431	UM
Bradi1g12440	UM
Bradi1g12451	UM
Bradi1g12460	CG-gbm
Bradi1g12470	UM
Bradi1g12475	CHH-gene
Bradi1g12480	UM
Bradi1g12490	CG-gbm
Bradi1g12497	CG-gbm
Bradi1g12503	CHG-gene
Bradi1g12510	CG-gbm
Bradi1g12520	UM
Bradi1g12530	CG-gbm
Bradi1g12540	UM
Bradi1g12543	UM
Bradi1g12546	UM
Bradi1g12550	CG-gbm
Bradi1g12560	UM
Bradi1g12570	UM
Bradi1g12580	UM
Bradi1g12590	UM
Bradi1g12600	UM
Bradi1g12610	UM
Bradi1g12615	UM
Bradi1g12620	UM
Bradi1g12630	UM
Bradi1g12640	UM
Bradi1g12650	CG-gbm
Bradi1g12660	UM
Bradi1g12670	CG-gbm
Bradi1g12672	UM
Bradi1g12674	UM
Bradi1g12677	UM
Bradi1g12690	UM
Bradi1g12697	CG-gbm
Bradi1g12701	CHG-gene
Bradi1g12705	UM
Bradi1g12710	UM
Bradi1g12715	UM
Bradi1g12720	UM
Bradi1g12727	UM
Bradi1g12740	UM
Bradi1g12750	CG-gbm
Bradi1g12760	UM
Bradi1g12770	UM
Bradi1g12780	UM
Bradi1g12787	UM
Bradi1g12800	UM
Bradi1g12810	UM
Bradi1g12820	CG-gbm
Bradi1g12830	UM
Bradi1g12837	UM
Bradi1g12850	UM
Bradi1g12853	CG-gbm
Bradi1g12856	UM
Bradi1g12860	UM
Bradi1g12870	UM
Bradi1g12875	CHG-gene
Bradi1g12880	CG-gbm
Bradi1g12890	CG-gbm
Bradi1g12900	UM
Bradi1g12910	CG-gbm
Bradi1g12920	CG-gbm
Bradi1g12940	UM
Bradi1g12950	UM
Bradi1g12955	UM
Bradi1g12960	UM
Bradi1g12970	UM
Bradi1g12980	UM
Bradi1g12990	UM
Bradi1g13000	UM
Bradi1g13010	UM
Bradi1g13020	UM
Bradi1g13030	UM
Bradi1g13040	UM
Bradi1g13047	CG-gbm
Bradi1g13060	UM
Bradi1g13070	UM
Bradi1g13080	UM
Bradi1g13090	UM
Bradi1g13097	UM
Bradi1g13110	CHG-gene
Bradi1g13115	UM
Bradi1g13121	UM
Bradi1g13127	UM
Bradi1g13140	UM
Bradi1g13150	CG-gbm
Bradi1g13160	UM
Bradi1g13165	UM
Bradi1g13170	CHG-gene
Bradi1g13180	CG-gbm
Bradi1g13190	UM
Bradi1g13200	UM
Bradi1g13207	UM
Bradi1g13220	CG-gbm
Bradi1g13223	UM
Bradi1g13226	UM
Bradi1g13232	UM
Bradi1g13240	UM
Bradi1g13250	UM
Bradi1g13261	UM
Bradi1g13270	UM
Bradi1g13280	UM
Bradi1g13290	CG-gbm
Bradi1g13300	UM
Bradi1g13310	CG-gbm
Bradi1g13321	UM
Bradi1g13330	UM
Bradi1g13340	CG-gbm
Bradi1g13350	UM
Bradi1g13355	UM
Bradi1g13361	CHG-gene
Bradi1g13367	CG-gbm
Bradi1g13373	UM
Bradi1g13380	UM
Bradi1g13387	CG-gbm
Bradi1g13400	UM
Bradi1g13410	UM
Bradi1g13420	CG-gbm
Bradi1g13430	CG-gbm
Bradi1g13440	CG-gbm
Bradi1g13450	CG-gbm
Bradi1g13460	UM
Bradi1g13470	CG-gbm
Bradi1g13475	UM
Bradi1g13480	CG-gbm
Bradi1g13490	UM
Bradi1g13500	CG-gbm
Bradi1g13510	UM
Bradi1g13512	UM
Bradi1g13514	CHG-gene
Bradi1g13516	UM
Bradi1g13520	CG-gbm
Bradi1g13525	UM
Bradi1g13530	UM
Bradi1g13550	UM
Bradi1g13560	UM
Bradi1g13570	UM
Bradi1g13575	CHG-gene
Bradi1g13580	CG-gbm
Bradi1g13590	UM
Bradi1g13600	CG-gbm
Bradi1g13610	UM
Bradi1g13620	UM
Bradi1g13630	CG-gbm
Bradi1g13635	UM
Bradi1g13640	CG-gbm
Bradi1g13650	CG-gbm
Bradi1g13660	UM
Bradi1g13670	UM
Bradi1g13680	CG-gbm
Bradi1g13690	CG-gbm
Bradi1g13700	UM
Bradi1g13710	CG-gbm
Bradi1g13720	CG-gbm
Bradi1g13725	CHG-gene
Bradi1g13730	UM
Bradi1g13740	UM
Bradi1g13750	UM
Bradi1g13760	UM
Bradi1g13770	CG-gbm
Bradi1g13777	CG-gbm
Bradi1g13787	CG-gbm
Bradi1g13793	UM
Bradi1g13800	UM
Bradi1g13807	UM
Bradi1g13820	CHG-gene
Bradi1g13823	UM
Bradi1g13827	UM
Bradi1g13833	UM
Bradi1g13840	UM
Bradi1g13850	CG-gbm
Bradi1g13856	UM
Bradi1g13862	CG-gbm
Bradi1g13868	UM
Bradi1g13874	UM
Bradi1g13880	CG-gbm
Bradi1g13890	CG-gbm
Bradi1g13900	UM
Bradi1g13910	CG-gbm
Bradi1g13920	UM
Bradi1g13930	UM
Bradi1g13940	UM
Bradi1g13950	CG-gbm
Bradi1g13960	UM
Bradi1g13965	UM
Bradi1g13971	UM
Bradi1g13976	UM
Bradi1g13980	UM
Bradi1g13983	UM
Bradi1g13986	CHG-gene
Bradi1g13990	UM
Bradi1g14000	CG-gbm
Bradi1g14010	CG-gbm
Bradi1g14020	UM
Bradi1g14030	CG-gbm
Bradi1g14040	CG-gbm
Bradi1g14050	UM
Bradi1g14060	UM
Bradi1g14070	CG-gbm
Bradi1g14080	CHG-gene
Bradi1g14090	UM
Bradi1g14093	CHG-gene
Bradi1g14096	CHG-gene
Bradi1g14100	UM
Bradi1g14110	UM
Bradi1g14113	CHG-gene
Bradi1g14117	UM
Bradi1g14127	UM
Bradi1g14140	UM
Bradi1g14150	UM
Bradi1g14160	UM
Bradi1g14170	UM
Bradi1g14175	CHG-gene
Bradi1g14181	UM
Bradi1g14186	CHG-gene
Bradi1g14190	CG-gbm
Bradi1g14200	UM
Bradi1g14210	UM
Bradi1g14220	UM
Bradi1g14230	UM
Bradi1g14240	UM
Bradi1g14250	UM
Bradi1g14260	CHG-gene
Bradi1g14265	CHG-gene
Bradi1g14270	CG-gbm
Bradi1g14290	UM
Bradi1g14300	CG-gbm
Bradi1g14307	UM
Bradi1g14320	CG-gbm
Bradi1g14325	UM
Bradi1g14330	UM
Bradi1g14340	CG-gbm
Bradi1g14343	CHG-gene
Bradi1g14346	UM
Bradi1g14350	UM
Bradi1g14360	CG-gbm
Bradi1g14370	UM
Bradi1g14380	UM
Bradi1g14391	UM
Bradi1g14400	CG-gbm
Bradi1g14410	CG-gbm
Bradi1g14420	CG-gbm
Bradi1g14422	UM
Bradi1g14425	UM
Bradi1g14430	CHG-gene
Bradi1g14450	CG-gbm
Bradi1g14460	UM
Bradi1g14467	UM
Bradi1g14480	UM
Bradi1g14483	UM
Bradi1g14486	UM
Bradi1g14489	UM
Bradi1g14492	UM
Bradi1g14495	UM
Bradi1g14500	CHG-gene
Bradi1g14510	CG-gbm
Bradi1g14517	CG-gbm
Bradi1g14530	UM
Bradi1g14540	CG-gbm
Bradi1g14550	CG-gbm
Bradi1g14553	CHG-gene
Bradi1g14556	CHG-gene
Bradi1g14560	CG-gbm
Bradi1g14565	UM
Bradi1g14570	UM
Bradi1g14575	CHG-gene
Bradi1g14580	UM
Bradi1g14590	CG-gbm
Bradi1g14600	UM
Bradi1g14606	UM
Bradi1g14610	UM
Bradi1g14620	CG-gbm
Bradi1g14630	CG-gbm
Bradi1g14640	UM
Bradi1g14650	UM
Bradi1g14660	CG-gbm
Bradi1g14670	UM
Bradi1g14677	UM
Bradi1g14690	CG-gbm
Bradi1g14700	UM
Bradi1g14710	CG-gbm
Bradi1g14720	UM
Bradi1g14730	UM
Bradi1g14740	UM
Bradi1g14745	UM
Bradi1g14750	UM
Bradi1g14760	UM
Bradi1g14770	CG-gbm
Bradi1g14780	UM
Bradi1g14790	UM
Bradi1g14800	UM
Bradi1g14810	UM
Bradi1g14820	UM
Bradi1g14830	CG-gbm
Bradi1g14835	UM
Bradi1g14840	UM
Bradi1g14845	UM
Bradi1g14850	UM
Bradi1g14855	UM
Bradi1g14860	UM
Bradi1g14863	CHG-gene
Bradi1g14866	CHH-gene
Bradi1g14870	UM
Bradi1g14877	CG-gbm
Bradi1g14890	UM
Bradi1g14900	UM
Bradi1g14910	CG-gbm
Bradi1g14915	CHG-gene
Bradi1g14920	UM
Bradi1g14931	UM
Bradi1g14940	CG-gbm
Bradi1g14950	CG-gbm
Bradi1g14960	UM
Bradi1g14965	UM
Bradi1g14971	CG-gbm
Bradi1g14976	CG-gbm
Bradi1g14980	UM
Bradi1g14983	UM
Bradi1g14986	UM
Bradi1g14988	UM
Bradi1g14990	UM
Bradi1g15000	UM
Bradi1g15010	CG-gbm
Bradi1g15020	CG-gbm
Bradi1g15030	UM
Bradi1g15040	UM
Bradi1g15050	UM
Bradi1g15055	UM
Bradi1g15060	CG-gbm
Bradi1g15065	CHH-gene
Bradi1g15070	CG-gbm
Bradi1g15090	UM
Bradi1g15095	CHG-gene
Bradi1g15100	UM
Bradi1g15110	CG-gbm
Bradi1g15120	CG-gbm
Bradi1g15123	UM
Bradi1g15126	CHG-gene
Bradi1g15130	CHG-gene
Bradi1g15140	CG-gbm
Bradi1g15150	UM
Bradi1g15161	CG-gbm
Bradi1g15170	UM
Bradi1g15180	UM
Bradi1g15190	UM
Bradi1g15201	CHG-gene
Bradi1g15210	UM
Bradi1g15230	UM
Bradi1g15241	UM
Bradi1g15251	UM
Bradi1g15260	CG-gbm
Bradi1g15270	UM
Bradi1g15280	UM
Bradi1g15290	CG-gbm
Bradi1g15295	UM
Bradi1g15297	UM
Bradi1g15300	CG-gbm
Bradi1g15310	UM
Bradi1g15317	CG-gbm
Bradi1g15330	UM
Bradi1g15340	UM
Bradi1g15350	UM
Bradi1g15360	CG-gbm
Bradi1g15370	CG-gbm
Bradi1g15377	CG-gbm
Bradi1g15390	CG-gbm
Bradi1g15400	UM
Bradi1g15410	UM
Bradi1g15420	UM
Bradi1g15430	UM
Bradi1g15440	CG-gbm
Bradi1g15450	UM
Bradi1g15460	UM
Bradi1g15470	UM
Bradi1g15474	CHG-gene
Bradi1g15478	CHG-gene
Bradi1g15482	UM
Bradi1g15486	UM
Bradi1g15490	CG-gbm
Bradi1g15495	UM
Bradi1g15500	UM
Bradi1g15507	UM
Bradi1g15520	UM
Bradi1g15530	UM
Bradi1g15540	UM
Bradi1g15543	UM
Bradi1g15547	UM
Bradi1g15560	UM
Bradi1g15571	CHG-gene
Bradi1g15581	UM
Bradi1g15590	UM
Bradi1g15595	UM
Bradi1g15600	UM
Bradi1g15610	UM
Bradi1g15620	UM
Bradi1g15623	UM
Bradi1g15627	UM
Bradi1g15640	UM
Bradi1g15650	UM
Bradi1g15660	UM
Bradi1g15665	CG-gbm
Bradi1g15670	UM
Bradi1g15680	UM
Bradi1g15695	UM
Bradi1g15710	UM
Bradi1g15720	CG-gbm
Bradi1g15725	UM
Bradi1g15730	CG-gbm
Bradi1g15740	CG-gbm
Bradi1g15743	CHG-gene
Bradi1g15746	CHG-gene
Bradi1g15750	UM
Bradi1g15760	UM
Bradi1g15770	UM
Bradi1g15780	UM
Bradi1g15790	UM
Bradi1g15800	CG-gbm
Bradi1g15810	CG-gbm
Bradi1g15820	CG-gbm
Bradi1g15825	UM
Bradi1g15830	UM
Bradi1g15840	UM
Bradi1g15850	UM
Bradi1g15857	CG-gbm
Bradi1g15870	UM
Bradi1g15880	UM
Bradi1g15890	CG-gbm
Bradi1g15900	CG-gbm
Bradi1g15910	UM
Bradi1g15920	CG-gbm
Bradi1g15930	UM
Bradi1g15940	CG-gbm
Bradi1g15950	UM
Bradi1g15960	CG-gbm
Bradi1g15970	CG-gbm
Bradi1g15980	UM
Bradi1g15990	UM
Bradi1g16000	UM
Bradi1g16010	UM
Bradi1g16020	UM
Bradi1g16030	UM
Bradi1g16040	UM
Bradi1g16060	CG-gbm
Bradi1g16075	CG-gbm
Bradi1g16082	CHH-gene
Bradi1g16089	UM
Bradi1g16097	CG-gbm
Bradi1g16110	UM
Bradi1g16120	CG-gbm
Bradi1g16140	CG-gbm
Bradi1g16151	UM
Bradi1g16160	UM
Bradi1g16170	CG-gbm
Bradi1g16180	CG-gbm
Bradi1g16190	CG-gbm
Bradi1g16195	UM
Bradi1g16200	UM
Bradi1g16203	UM
Bradi1g16206	CHG-gene
Bradi1g16210	UM
Bradi1g16221	CHG-gene
Bradi1g16230	UM
Bradi1g16240	UM
Bradi1g16297	UM
Bradi1g16355	UM
Bradi1g16460	CG-gbm
Bradi1g16470	CG-gbm
Bradi1g16480	UM
Bradi1g16490	CG-gbm
Bradi1g16500	UM
Bradi1g16510	UM
Bradi1g16517	UM
Bradi1g16522	UM
Bradi1g16527	UM
Bradi1g16540	UM
Bradi1g16550	UM
Bradi1g16555	UM
Bradi1g16560	UM
Bradi1g16570	CG-gbm
Bradi1g16580	UM
Bradi1g16590	CG-gbm
Bradi1g16595	CG-gbm
Bradi1g16600	UM
Bradi1g16610	UM
Bradi1g16620	CG-gbm
Bradi1g16630	UM
Bradi1g16640	CG-gbm
Bradi1g16646	CHG-gene
Bradi1g16652	CHG-gene
Bradi1g16660	UM
Bradi1g16670	CG-gbm
Bradi1g16680	CG-gbm
Bradi1g16690	UM
Bradi1g16700	UM
Bradi1g16710	UM
Bradi1g16720	CG-gbm
Bradi1g16730	UM
Bradi1g16740	UM
Bradi1g16750	UM
Bradi1g16760	UM
Bradi1g16770	CG-gbm
Bradi1g16780	UM
Bradi1g16787	CHG-gene
Bradi1g16794	UM
Bradi1g16801	UM
Bradi1g16810	CG-gbm
Bradi1g16820	CG-gbm
Bradi1g16830	UM
Bradi1g16840	CG-gbm
Bradi1g16880	UM
Bradi1g16920	CHG-gene
Bradi1g16960	CHG-gene
Bradi1g17000	UM
Bradi1g17040	UM
Bradi1g17043	CHH-gene
[truncated: 29,695 more rows]

## Sheet: B. oleracea
gene	class
Bo00285s010	CHG-gene
Bo00285s020	CHH-gene
Bo00285s030	CHG-gene
Bo00285s040	CHH-gene
Bo00285s050	CHG-gene
Bo00285s060	CHG-gene
Bo00285s070	CHH-gene
Bo00285s080	CHH-gene
Bo00285s090	UM
Bo00285s100	CHH-gene
Bo00285s110	CHH-gene
Bo00285s120	CHH-gene
Bo00285s130	CHH-gene
Bo00285s140	CHH-gene
Bo00285s150	CG-gbm
Bo00285s160	UM
Bo00285s170	CHH-gene
Bo00285s180	CHG-gene
Bo00285s190	CHH-gene
Bo00285s200	CHH-gene
Bo00285s210	CHH-gene
Bo00285s220	UM
Bo00285s230	UM
Bo00285s240	CG-gbm
Bo00285s250	CHH-gene
Bo00285s260	UM
Bo00285s270	UM
Bo00285s280	CHH-gene
Bo00285s290	UM
Bo00285s300	CHH-gene
Bo00285s310	UM
Bo00285s320	UM
Bo00285s330	CHH-gene
Bo00285s340	UM
Bo00285s350	CHH-gene
Bo00285s360	UM
Bo00285s370	UM
Bo00285s380	UM
Bo00285s390	UM
Bo00285s400	UM
Bo00285s410	UM
Bo00285s420	UM
Bo00285s430	UM
Bo00285s440	UM
Bo00285s450	UM
Bo00285s460	UM
Bo00285s470	UM
Bo00285s480	CHH-gene
Bo00285s490	CHG-gene
Bo00285s500	CHH-gene
Bo00285s510	UM
Bo00285s520	CHH-gene
Bo00285s530	UM
Bo00285s540	UM
Bo00285s550	UM
Bo00285s560	UM
Bo00285s570	UM
Bo00285s580	UM
Bo00285s590	UM
Bo00285s600	CHH-gene
Bo00285s610	CHH-gene
Bo00285s620	UM
Bo00285s630	UM
Bo00285s640	UM
Bo00285s650	UM
Bo00285s660	UM
Bo00285s670	CHH-gene
Bo00418s010	UM
Bo00418s020	UM
Bo00418s030	UM
Bo00418s040	CG-gbm
Bo00418s050	CHH-gene
Bo00418s060	UM
Bo00418s070	UM
Bo00418s080	UM
Bo00418s090	UM
Bo00418s100	UM
Bo00418s110	CHH-gene
Bo00418s120	CHH-gene
Bo00418s130	UM
Bo00418s140	UM
Bo00418s150	UM
Bo00418s160	UM
Bo00418s170	UM
Bo00418s200	CHH-gene
Bo00434s010	UM
Bo00434s020	CHH-gene
Bo00434s030	CHH-gene
Bo00434s040	CHH-gene
Bo00434s050	CHH-gene
Bo00434s060	CHH-gene
Bo00434s070	CHH-gene
Bo00434s080	CHH-gene
Bo00434s090	CHH-gene
Bo00434s100	CHG-gene
Bo00434s110	CHH-gene
Bo00434s120	UM
Bo00434s130	UM
Bo00434s140	CHH-gene
Bo00452s010	CHH-gene
Bo00452s020	CG-gbm
Bo00452s030	CHG-gene
Bo00452s040	CHH-gene
Bo00452s050	CHH-gene
Bo00452s060	CHH-gene
Bo00452s070	UM
Bo00452s080	CHH-gene
Bo00452s090	CHH-gene
Bo00452s100	CHH-gene
Bo00452s110	CHH-gene
Bo00452s120	CHH-gene
Bo00452s130	CHH-gene
Bo00452s140	CHH-gene
Bo00452s150	UM
Bo00452s160	UM
Bo00452s170	CHH-gene
Bo00452s180	CHH-gene
Bo00452s190	CHH-gene
Bo00452s200	CHH-gene
Bo00534s010	UM
Bo00534s020	CHH-gene
Bo00534s030	CHH-gene
Bo00534s040	CG-gbm
Bo00534s050	UM
Bo00534s060	UM
Bo00534s070	UM
Bo00534s080	UM
Bo00534s090	UM
Bo00534s100	CG-gbm
Bo00534s110	UM
Bo00534s120	CHH-gene
Bo00534s130	UM
Bo00534s140	UM
Bo00534s150	UM
Bo00534s160	UM
Bo00534s170	UM
Bo00534s180	UM
Bo00534s190	CHH-gene
Bo00534s200	UM
Bo00534s210	UM
Bo00534s220	UM
Bo00534s230	UM
Bo00576s010	UM
Bo00576s020	CHH-gene
Bo00576s030	CHH-gene
Bo00576s040	CHG-gene
Bo00576s050	CHG-gene
Bo00576s060	UM
Bo00576s070	UM
Bo00576s080	UM
Bo00576s090	CHG-gene
Bo00576s100	UM
Bo00576s110	CG-gbm
Bo00576s120	UM
Bo00576s130	UM
Bo00576s140	UM
Bo00576s150	CHH-gene
Bo00576s160	CHH-gene
Bo00576s170	UM
Bo00576s180	CG-gbm
Bo00576s190	UM
Bo00578s010	CHH-gene
Bo00578s020	UM
Bo00578s030	UM
Bo00578s040	UM
Bo00578s060	UM
Bo00578s070	UM
Bo00578s080	CG-gbm
Bo00578s090	UM
Bo00578s100	UM
Bo00578s110	UM
Bo00578s120	CHH-gene
Bo00578s130	UM
Bo00578s140	UM
Bo00578s150	UM
Bo00578s160	UM
Bo00578s170	UM
Bo00578s180	UM
Bo00578s190	CG-gbm
Bo00578s200	CHH-gene
Bo00578s210	CHH-gene
Bo00578s220	UM
Bo00578s230	UM
Bo00578s240	CHG-gene
Bo00578s250	CHH-gene
Bo00578s260	CHH-gene
Bo00578s270	UM
Bo00578s280	UM
Bo00579s010	UM
Bo00579s020	UM
Bo00579s030	UM
Bo00579s040	CHH-gene
Bo00579s050	UM
Bo00579s060	UM
Bo00579s070	CHH-gene
Bo00579s080	UM
Bo00579s090	CHH-gene
Bo00579s100	UM
Bo00579s110	UM
Bo00579s120	CHH-gene
Bo00579s130	UM
Bo00579s140	CHH-gene
Bo00579s150	UM
Bo00579s170	UM
Bo00579s180	UM
Bo00579s190	CHH-gene
Bo00579s200	CHH-gene
Bo00579s210	UM
Bo00579s220	CHG-gene
Bo00579s230	UM
Bo00579s240	UM
Bo00579s250	CHH-gene
Bo00579s260	UM
Bo00579s270	UM
Bo00580s010	UM
Bo00580s020	CHH-gene
Bo00580s030	CHH-gene
Bo00580s040	CHH-gene
Bo00580s050	CHH-gene
Bo00580s060	CHG-gene
Bo00580s070	CHG-gene
Bo00580s080	CHH-gene
Bo00580s090	CHG-gene
Bo00580s100	CHH-gene
Bo00580s110	CG-gbm
Bo00581s010	UM
Bo00581s020	CHH-gene
Bo00581s030	UM
Bo00581s040	CHH-gene
Bo00581s050	CHH-gene
Bo00581s060	UM
Bo00581s070	UM
Bo00581s080	UM
Bo00581s100	CHH-gene
Bo00581s110	CHH-gene
Bo00581s120	UM
Bo00581s130	UM
Bo00581s140	CHH-gene
Bo00581s150	UM
Bo00613s010	UM
Bo00613s020	CG-gbm
Bo00613s030	CHH-gene
Bo00613s040	UM
Bo00613s050	UM
Bo00613s060	UM
Bo00613s070	CG-gbm
Bo00613s080	CHG-gene
Bo00613s090	CHH-gene
Bo00613s100	UM
Bo00613s120	CHH-gene
Bo00613s130	CG-gbm
Bo00613s140	UM
Bo00613s160	UM
Bo00613s170	CHH-gene
Bo00613s180	CHH-gene
Bo00613s190	CHH-gene
Bo00613s200	CHG-gene
Bo00613s210	CHH-gene
Bo00613s220	UM
Bo00615s010	UM
Bo00615s020	UM
Bo00615s030	UM
Bo00615s040	UM
Bo00615s050	UM
Bo00615s060	UM
Bo00615s070	UM
Bo00615s080	UM
Bo00615s090	UM
Bo00615s100	UM
Bo00615s110	CHH-gene
Bo00615s120	UM
Bo00615s130	UM
Bo00615s140	UM
Bo00615s150	UM
Bo00615s160	UM
Bo00615s170	UM
Bo00615s180	UM
Bo00615s190	UM
Bo00615s200	UM
Bo00615s210	UM
Bo00615s220	UM
Bo00615s230	UM
Bo00615s240	UM
Bo00615s250	UM
Bo00615s260	UM
Bo00615s270	UM
Bo00616s010	CHH-gene
Bo00616s020	CHG-gene
Bo00616s030	CHH-gene
Bo00616s040	UM
Bo00616s050	CHH-gene
Bo00616s060	CHH-gene
Bo00616s080	CHH-gene
Bo00616s090	CHG-gene
Bo00616s100	CHG-gene
Bo00616s110	CHH-gene
Bo00616s120	CHH-gene
Bo00616s130	CHG-gene
Bo00616s140	CHH-gene
Bo00616s150	UM
Bo00616s160	CHH-gene
Bo00616s170	CHH-gene
Bo00616s180	UM
Bo00626s010	CG-gbm
Bo00626s030	CHH-gene
Bo00626s040	CHH-gene
Bo00626s050	UM
Bo00626s060	UM
Bo00629s010	CHH-gene
Bo00629s020	UM
Bo00629s030	UM
Bo00629s040	CHH-gene
Bo00629s050	CHH-gene
Bo00629s060	UM
Bo00629s070	CHH-gene
Bo00629s080	UM
Bo00629s090	CHG-gene
Bo00629s100	UM
Bo00629s110	UM
Bo00629s120	UM
Bo00629s130	UM
Bo00629s140	UM
Bo00629s150	UM
Bo00629s160	UM
Bo00629s170	UM
Bo00629s180	UM
Bo00629s190	UM
Bo00629s200	CG-gbm
Bo00629s210	UM
Bo00629s220	UM
Bo00629s230	UM
Bo00629s240	UM
Bo00640s010	UM
Bo00640s020	UM
Bo00640s030	UM
Bo00640s040	CHH-gene
Bo00640s050	CHH-gene
Bo00640s060	CHH-gene
Bo00640s070	CHH-gene
Bo00640s080	CHG-gene
Bo00640s090	CHH-gene
Bo00640s100	CHH-gene
Bo00640s110	UM
Bo00641s010	UM
Bo00641s020	CHH-gene
Bo00641s030	UM
Bo00641s040	UM
Bo00641s050	CHH-gene
Bo00641s060	CHH-gene
Bo00641s070	CHH-gene
Bo00641s080	UM
Bo00641s090	CHH-gene
Bo00641s100	UM
Bo00641s110	UM
Bo00641s120	UM
Bo00641s130	CHH-gene
Bo00641s140	CHH-gene
Bo00667s010	CHH-gene
Bo00667s020	UM
Bo00667s030	CHH-gene
Bo00667s040	UM
Bo00667s050	CHH-gene
Bo00667s060	UM
Bo00667s070	UM
Bo00667s080	CHH-gene
Bo00667s090	CG-gbm
Bo00667s100	CHH-gene
Bo00667s110	UM
Bo00667s120	UM
Bo00667s130	UM
Bo00667s140	UM
Bo00667s150	CHH-gene
Bo00667s160	UM
Bo00667s170	UM
Bo00671s010	UM
Bo00671s020	CHH-gene
Bo00673s010	CHH-gene
Bo00673s020	CHH-gene
Bo00673s030	CHH-gene
Bo00673s040	CHH-gene
Bo00673s050	CHH-gene
Bo00673s060	CHH-gene
Bo00673s070	CHH-gene
Bo00673s080	CHH-gene
Bo00673s090	CHH-gene
Bo00673s100	UM
Bo00673s110	CHH-gene
Bo00673s120	CHG-gene
Bo00673s130	CHH-gene
Bo00673s140	CHH-gene
Bo00673s150	CHH-gene
Bo00673s160	CHG-gene
Bo00673s170	CHG-gene
Bo00673s180	CHH-gene
Bo00673s190	CHH-gene
Bo00673s200	UM
Bo00673s210	CHH-gene
Bo00679s010	UM
Bo00679s020	UM
Bo00679s030	UM
Bo00679s040	UM
Bo00679s050	CHH-gene
Bo00679s060	CHH-gene
Bo00679s070	CHH-gene
Bo00679s080	UM
Bo00679s090	CHH-gene
Bo00679s100	CHH-gene
Bo00679s110	CG-gbm
Bo00679s120	UM
Bo00679s130	CHH-gene
Bo00679s140	UM
Bo00679s150	CG-gbm
Bo00679s160	CHH-gene
Bo00679s170	CHH-gene
Bo00679s180	UM
Bo00685s010	UM
Bo00685s020	UM
Bo00685s030	UM
Bo00685s060	UM
Bo00685s070	UM
Bo00685s080	CHH-gene
Bo00685s090	UM
Bo00685s100	CHH-gene
Bo00686s010	CHH-gene
Bo00686s020	CG-gbm
Bo00686s030	CHH-gene
Bo00686s040	CHH-gene
Bo00686s050	CHH-gene
Bo00686s060	CHH-gene
Bo00686s070	UM
Bo00686s080	UM
Bo00686s090	CHG-gene
Bo00689s010	UM
Bo00689s020	CHH-gene
Bo00689s030	UM
Bo00689s040	UM
Bo00689s050	CHG-gene
Bo00689s060	CHH-gene
Bo00689s070	CHH-gene
Bo00689s080	CHH-gene
Bo00689s090	UM
Bo00689s100	UM
Bo00689s110	UM
Bo00689s120	CHH-gene
Bo00692s010	UM
Bo00692s020	UM
Bo00692s030	UM
Bo00692s040	CHH-gene
Bo00692s050	CHH-gene
Bo00692s060	UM
Bo00692s070	UM
Bo00692s080	CHH-gene
Bo00692s090	UM
Bo00692s100	CHH-gene
Bo00692s110	CHG-gene
Bo00692s120	UM
Bo00703s010	CHH-gene
Bo00703s020	UM
Bo00703s030	CHH-gene
Bo00703s040	CHH-gene
Bo00703s050	CHH-gene
Bo00703s060	CHH-gene
Bo00703s070	UM
Bo00703s080	UM
Bo00703s090	UM
Bo00703s100	CHH-gene
Bo00703s110	CHH-gene
Bo00703s140	UM
Bo00703s160	UM
Bo00706s020	CHH-gene
Bo00706s030	CHG-gene
Bo00706s040	UM
Bo00706s050	UM
Bo00706s070	UM
Bo00706s080	CHH-gene
Bo00709s010	CHG-gene
Bo00709s020	CHG-gene
Bo00709s030	CHH-gene
Bo00709s040	CHH-gene
Bo00709s050	CHH-gene
Bo00709s060	CHH-gene
Bo00709s070	CHH-gene
Bo00709s080	CHH-gene
Bo00709s090	CHH-gene
Bo00709s100	CHH-gene
Bo00714s010	CHH-gene
Bo00714s030	CHH-gene
Bo00714s040	CHH-gene
Bo00714s050	CHH-gene
Bo00714s060	CHH-gene
Bo00722s010	UM
Bo00722s020	UM
Bo00722s030	CHG-gene
Bo00722s040	UM
Bo00722s050	UM
Bo00722s060	UM
Bo00722s070	UM
Bo00722s080	UM
Bo00722s090	UM
Bo00722s100	CHH-gene
Bo00722s110	UM
Bo00722s120	UM
Bo00722s130	UM
Bo00722s140	CHH-gene
Bo00722s150	UM
Bo00722s160	CHH-gene
Bo00722s170	CHG-gene
Bo00737s020	CHH-gene
Bo00737s030	CHG-gene
Bo00737s050	CHH-gene
Bo00737s060	CHH-gene
Bo00737s070	CHH-gene
Bo00746s010	UM
Bo00746s020	CHH-gene
Bo00746s030	CHH-gene
Bo00746s040	UM
Bo00746s050	UM
Bo00746s060	CHH-gene
Bo00746s070	CHH-gene
Bo00746s080	CHH-gene
Bo00746s090	CHH-gene
Bo00751s010	UM
Bo00751s020	CHH-gene
Bo00751s030	UM
Bo00751s040	CHH-gene
Bo00751s050	UM
Bo00751s060	UM
Bo00751s070	UM
Bo00751s080	CHH-gene
Bo00751s090	CHH-gene
Bo00751s100	CHH-gene
Bo00751s110	CHH-gene
Bo00758s010	UM
Bo00758s020	CHG-gene
Bo00758s030	UM
Bo00758s040	UM
Bo00758s050	UM
Bo00758s060	UM
Bo00758s070	UM
Bo00758s080	UM
Bo00758s090	UM
Bo00758s100	CHH-gene
Bo00758s110	UM
Bo00758s120	UM
Bo00763s010	UM
Bo00763s020	UM
Bo00763s030	UM
Bo00763s040	UM
Bo00763s050	UM
Bo00763s060	UM
Bo00763s070	UM
Bo00763s080	CHH-gene
Bo00763s090	UM
Bo00763s100	UM
Bo00763s110	CHH-gene
Bo00763s120	UM
Bo00763s130	CG-gbm
Bo00763s140	CHH-gene
Bo00763s150	CHH-gene
Bo00763s160	CHH-gene
Bo00763s170	CHH-gene
Bo00763s180	CHH-gene
Bo00763s190	CHH-gene
Bo00766s010	CHH-gene
Bo00766s020	CHH-gene
Bo00766s030	CHG-gene
Bo00766s040	CHH-gene
Bo00766s050	CHH-gene
Bo00766s060	CHH-gene
Bo00766s070	CHH-gene
Bo00766s080	CHH-gene
Bo00766s090	UM
Bo00767s010	CHH-gene
Bo00767s020	UM
Bo00767s030	UM
Bo00767s040	CHH-gene
Bo00767s050	UM
Bo00767s060	CHH-gene
Bo00767s070	CHH-gene
Bo00767s080	CHH-gene
Bo00767s090	UM
Bo00770s010	CHH-gene
Bo00770s020	CHH-gene
Bo00770s030	CHH-gene
Bo00770s040	CHH-gene
Bo00770s050	CHH-gene
Bo00770s060	CHH-gene
Bo00774s010	CHH-gene
Bo00774s020	UM
Bo00774s030	CHH-gene
Bo00774s040	UM
Bo00774s050	CHH-gene
Bo00779s010	CHH-gene
Bo00779s020	UM
Bo00779s030	UM
Bo00779s040	CHH-gene
Bo00779s050	CHH-gene
Bo00779s060	CHH-gene
Bo00787s010	UM
Bo00787s020	UM
Bo00787s030	UM
Bo00787s040	CG-gbm
Bo00787s050	UM
Bo00787s060	CHH-gene
Bo00787s070	CG-gbm
Bo00787s080	CHG-gene
Bo00790s010	UM
Bo00790s020	CHH-gene
Bo00790s030	UM
Bo00790s040	CHH-gene
Bo00790s050	UM
Bo00790s060	UM
Bo00790s070	UM
Bo00790s080	UM
Bo00792s010	CHH-gene
Bo00792s020	UM
Bo00792s030	UM
Bo00792s040	UM
Bo00792s050	CHH-gene
Bo00792s060	UM
Bo00795s010	UM
Bo00795s020	UM
Bo00795s030	UM
Bo00795s040	UM
Bo00795s050	UM
Bo00795s060	UM
Bo00795s070	UM
Bo00795s080	UM
Bo00795s090	CHH-gene
Bo00795s100	UM
Bo00795s110	UM
Bo00795s120	UM
Bo00796s010	UM
Bo00796s020	UM
Bo00796s030	UM
Bo00796s040	UM
Bo00796s050	UM
Bo00796s060	UM
Bo00798s010	UM
Bo00798s020	UM
Bo00798s030	CHH-gene
Bo00798s040	CHH-gene
Bo00798s050	UM
Bo00798s060	CHH-gene
Bo00798s070	CHH-gene
Bo00798s080	UM
Bo00802s010	CHG-gene
Bo00802s020	CHH-gene
Bo00802s030	CHH-gene
Bo00802s050	UM
Bo00802s060	UM
Bo00802s070	UM
Bo00802s080	UM
Bo00802s090	UM
Bo00802s100	UM
Bo00802s110	UM
Bo00805s020	UM
Bo00805s030	CHH-gene
Bo00805s040	CHH-gene
Bo00805s050	CHH-gene
Bo00810s010	CHH-gene
Bo00810s020	CHH-gene
Bo00810s030	CHH-gene
Bo00816s010	UM
Bo00816s020	CHG-gene
Bo00816s030	UM
Bo00817s010	CHH-gene
Bo00817s020	CHH-gene
Bo00817s030	UM
Bo00817s040	CHH-gene
Bo00817s050	CHH-gene
Bo00825s010	CHH-gene
Bo00825s020	UM
Bo00825s030	CHH-gene
Bo00825s040	UM
Bo00825s050	UM
Bo00825s060	CHH-gene
Bo00825s070	CHH-gene
Bo00825s080	CHH-gene
Bo00825s090	UM
Bo00825s100	UM
Bo00826s010	CHH-gene
Bo00826s020	CHH-gene
Bo00826s030	UM
Bo00826s040	CHH-gene
Bo00826s050	CHH-gene
Bo00828s010	UM
Bo00828s020	UM
Bo00828s030	UM
Bo00828s040	UM
Bo00828s050	UM
Bo00828s060	UM
Bo00828s070	UM
Bo00828s080	UM
Bo00828s090	UM
Bo00828s100	UM
Bo00828s110	CHH-gene
Bo00828s120	UM
Bo00828s130	UM
Bo00829s010	CHH-gene
Bo00829s020	UM
Bo00829s030	CHH-gene
Bo00829s040	UM
Bo00831s010	UM
Bo00831s020	CHH-gene
Bo00831s030	CG-gbm
Bo00831s040	UM
Bo00831s050	UM
Bo00831s060	UM
Bo00831s070	UM
Bo00831s080	UM
Bo00831s090	UM
Bo00831s100	CHH-gene
Bo00831s110	UM
Bo00831s120	UM
Bo00831s130	UM
Bo00834s010	CHH-gene
Bo00834s020	UM
Bo00834s030	UM
Bo00834s040	UM
Bo00834s050	CHG-gene
Bo00834s060	UM
Bo00834s070	UM
Bo00834s080	UM
Bo00834s090	UM
Bo00834s100	UM
Bo00835s010	CHH-gene
Bo00835s020	CHH-gene
Bo00835s030	CHH-gene
Bo00835s040	CHH-gene
Bo00835s050	UM
Bo00835s060	UM
Bo00835s070	UM
Bo00837s010	UM
Bo00837s020	UM
Bo00837s030	UM
Bo00837s040	UM
Bo00837s050	UM
Bo00837s060	CHH-gene
Bo00837s070	UM
Bo00842s010	UM
Bo00842s020	CHG-gene
Bo00842s030	CHH-gene
Bo00842s040	CHH-gene
Bo00842s050	CHH-gene
Bo00843s010	CHH-gene
Bo00843s020	CHH-gene
Bo00846s010	UM
Bo00846s020	CHH-gene
Bo00846s030	CHH-gene
Bo00846s040	UM
Bo00846s050	UM
Bo00846s060	UM
Bo00847s010	CHH-gene
Bo00847s020	CG-gbm
Bo00847s030	UM
Bo00847s040	UM
Bo00847s050	UM
Bo00847s060	UM
Bo00847s070	UM
Bo00847s080	CHH-gene
Bo00847s090	UM
Bo00848s010	CHH-gene
Bo00848s020	CHH-gene
Bo00848s030	UM
Bo00848s040	UM
Bo00848s050	UM
Bo00851s010	CG-gbm
Bo00851s050	UM
Bo00851s060	UM
Bo00851s070	UM
Bo00851s080	UM
Bo00851s090	UM
Bo00851s100	UM
Bo00851s110	UM
Bo00851s120	UM
Bo00851s130	UM
Bo00851s140	UM
Bo00852s010	CHH-gene
Bo00852s020	UM
Bo00852s030	CHH-gene
Bo00852s040	UM
Bo00852s050	UM
Bo00853s010	UM
Bo00853s020	CHH-gene
Bo00853s030	UM
Bo00853s040	CHH-gene
Bo00853s050	CHH-gene
Bo00853s060	UM
Bo00853s070	UM
Bo00853s080	UM
Bo00853s090	UM
Bo00853s100	CHG-gene
Bo00854s010	CG-gbm
Bo00854s020	CHH-gene
Bo00854s030	CHH-gene
Bo00854s040	CHH-gene
Bo00854s050	CHH-gene
Bo00854s060	CHG-gene
Bo00854s070	CHH-gene
Bo00854s080	CHH-gene
Bo00858s010	CHH-gene
Bo00858s020	UM
Bo00858s030	CHG-gene
Bo00858s040	CHH-gene
Bo00858s050	CHH-gene
Bo00859s010	CHH-gene
Bo00859s020	CHH-gene
Bo00859s030	UM
Bo00859s040	CHH-gene
Bo00859s050	UM
Bo00859s060	UM
Bo00861s010	UM
Bo00861s020	UM
Bo00861s030	CHH-gene
Bo00861s040	CHH-gene
Bo00864s010	UM
Bo00864s020	CHH-gene
Bo00864s030	UM
Bo00866s010	UM
Bo00866s020	UM
Bo00866s030	CG-gbm
Bo00866s040	CHG-gene
Bo00866s050	CHH-gene
Bo00866s060	UM
Bo00868s010	CHH-gene
Bo00868s020	CHH-gene
Bo00869s010	CHH-gene
Bo00869s020	CHH-gene
Bo00869s030	CHH-gene
Bo00870s010	CHG-gene
Bo00870s020	UM
Bo00870s030	CG-gbm
Bo00871s020	UM
Bo00871s030	CHH-gene
Bo00871s040	UM
Bo00871s050	CHH-gene
Bo00871s060	CHH-gene
Bo00874s010	CHH-gene
Bo00874s020	UM
Bo00874s030	UM
Bo00874s040	CHH-gene
Bo00874s050	UM
Bo00874s060	CHH-gene
Bo00875s010	CHH-gene
Bo00875s020	CHH-gene
Bo00875s030	CHG-gene
Bo00875s040	UM
Bo00875s050	UM
Bo00875s060	UM
Bo00875s070	CHH-gene
Bo00875s080	UM
Bo00875s090	CHG-gene
Bo00875s100	CHH-gene
Bo00876s010	UM
Bo00876s020	UM
Bo00876s030	UM
Bo00876s040	CHG-gene
Bo00876s050	CHH-gene
Bo00877s010	UM
Bo00877s020	CHH-gene
Bo00877s030	UM
Bo00877s040	CHH-gene
Bo00877s050	UM
Bo00877s060	UM
Bo00877s070	UM
Bo00879s010	CHH-gene
Bo00879s020	CHH-gene
Bo00879s030	CHH-gene
Bo00879s040	CHG-gene
Bo00881s010	CHH-gene
Bo00881s020	CHH-gene
Bo00881s030	CHG-gene
Bo00881s040	CHH-gene
Bo00881s050	CHG-gene
Bo00881s060	CHH-gene
Bo00883s010	CHG-gene
Bo00883s020	CHH-gene
Bo00883s030	UM
Bo00883s040	UM
Bo00883s050	CHH-gene
Bo00883s060	UM
Bo00883s070	UM
Bo00883s080	UM
Bo00883s090	CHH-gene
Bo00883s100	CHH-gene
Bo00883s110	CHH-gene
Bo00883s120	UM
Bo00883s130	UM
Bo00884s010	UM
Bo00884s020	CHH-gene
Bo00884s030	CHH-gene
Bo00884s040	CG-gbm
Bo00884s050	CHH-gene
Bo00884s060	CG-gbm
Bo00884s070	CHG-gene
Bo00884s080	UM
Bo00884s090	CHH-gene
Bo00886s010	CHH-gene
Bo00886s020	UM
Bo00886s030	UM
Bo00887s010	UM
Bo00887s020	UM
Bo00887s030	UM
Bo00887s040	CHG-gene
Bo00889s010	UM
Bo00889s020	UM
Bo00889s030	UM
Bo00889s040	UM
Bo00889s050	UM
Bo00889s060	UM
Bo00889s070	UM
Bo00890s010	CHH-gene
Bo00890s020	CHH-gene
Bo00890s030	CHH-gene
Bo00891s020	CHH-gene
Bo00891s030	UM
Bo00891s040	CG-gbm
Bo00891s050	CHH-gene
Bo00891s060	UM
Bo00891s070	CHH-gene
Bo00893s010	UM
Bo00893s020	CHH-gene
Bo00893s030	CHH-gene
Bo00895s010	UM
Bo00895s020	CHH-gene
Bo00895s030	UM
Bo00895s040	UM
Bo00895s050	CG-gbm
Bo00895s060	UM
Bo00895s070	UM
Bo00895s080	UM
Bo00895s090	UM
Bo00895s100	UM
Bo00898s020	CHH-gene
Bo00898s030	UM
Bo00898s040	UM
Bo00898s050	UM
Bo00898s060	CHH-gene
Bo00900s010	CHH-gene
Bo00900s020	UM
Bo00900s030	UM
Bo00900s040	UM
Bo00900s050	UM
Bo00900s060	UM
Bo00900s070	CHH-gene
Bo00900s080	CHH-gene
Bo00900s090	CHH-gene
Bo00902s010	CHH-gene
Bo00902s020	UM
Bo00902s030	CHG-gene
Bo00902s040	CHH-gene
Bo00902s050	CHH-gene
Bo00902s060	UM
Bo00902s070	UM
Bo00902s080	UM
Bo00902s090	CHH-gene
Bo00904s010	UM
Bo00904s020	CHH-gene
Bo00904s030	CHH-gene
Bo00904s040	UM
Bo00908s010	CHG-gene
Bo00908s020	CHH-gene
Bo00911s010	UM
Bo00911s020	UM
Bo00911s030	UM
Bo00911s040	UM
Bo00911s050	UM
Bo00911s060	UM
Bo00911s070	UM
Bo00913s010	UM
Bo00915s010	CHH-gene
Bo00915s020	UM
Bo00915s030	UM
Bo00915s040	UM
Bo00916s010	UM
Bo00916s020	UM
Bo00916s030	UM
Bo00916s040	CHH-gene
Bo00916s050	CHH-gene
Bo00916s060	UM
Bo00916s070	CHH-gene
Bo00918s010	CHH-gene
Bo00918s020	UM
Bo00918s030	CHH-gene
Bo00918s040	CHH-gene
Bo00919s010	UM
Bo00919s020	CHH-gene
Bo00919s030	CHH-gene
Bo00920s010	UM
Bo00920s020	CHG-gene
Bo00920s030	CHH-gene
Bo00920s040	CG-gbm
Bo00920s050	CG-gbm
Bo00920s060	UM
Bo00920s070	UM
Bo00921s010	CHH-gene
Bo00921s020	CHH-gene
Bo00923s010	UM
Bo00923s020	CHH-gene
Bo00923s030	CHH-gene
Bo00923s040	CHH-gene
Bo00923s050	CHG-gene
Bo00924s010	UM
Bo00924s020	UM
Bo00924s030	CHH-gene
Bo00924s040	CHH-gene
Bo00924s050	UM
Bo00924s060	CHH-gene
Bo00926s010	UM
Bo00926s020	UM
Bo00926s030	CHH-gene
Bo00926s040	CHH-gene
Bo00927s010	UM
Bo00927s020	UM
Bo00927s030	UM
Bo00927s040	UM
Bo00927s050	UM
Bo00927s060	UM
Bo00927s070	CHH-gene
Bo00928s010	CG-gbm
Bo00928s020	UM
Bo00929s010	CHH-gene
Bo00930s010	CHH-gene
Bo00930s020	CHH-gene
Bo00930s030	UM
Bo00931s010	CHH-gene
Bo00932s010	UM
Bo00932s020	CG-gbm
Bo00932s030	UM
Bo00932s040	CHH-gene
Bo00932s050	CHH-gene
Bo00933s010	CHH-gene
Bo00934s010	UM
Bo00934s020	CHH-gene
Bo00934s030	CHG-gene
Bo00934s040	UM
Bo00934s050	UM
Bo00934s070	CHH-gene
Bo00934s080	UM
Bo00935s010	UM
Bo00935s020	UM
Bo00935s030	UM
Bo00935s040	UM
Bo00935s050	UM
Bo00935s060	UM
Bo00935s070	UM
Bo00939s010	CHH-gene
Bo00939s020	CHH-gene
Bo00940s010	UM
Bo00940s020	UM
Bo00940s030	UM
Bo00940s040	UM
Bo00940s050	UM
Bo00940s060	UM
Bo00941s010	UM
Bo00941s020	CHH-gene
Bo00941s030	CHH-gene
Bo00944s010	UM
Bo00944s020	CHG-gene
Bo00944s030	UM
Bo00944s040	UM
Bo00944s050	UM
Bo00945s010	UM
Bo00945s020	UM
Bo00945s030	UM
Bo00945s040	CHH-gene
Bo00945s050	UM
Bo00945s060	UM
Bo00946s010	UM
Bo00946s020	UM
Bo00946s030	UM
Bo00946s040	UM
Bo00946s050	UM
Bo00946s060	UM
Bo00947s010	UM
Bo00947s020	CHH-gene
Bo00947s030	CHH-gene
Bo00947s040	CHH-gene
Bo00947s050	CHH-gene
Bo00948s010	CHH-gene
Bo00948s020	UM
Bo00948s030	UM
Bo00948s040	CG-gbm
Bo00948s050	CHH-gene
Bo00950s010	UM
Bo00950s020	UM
Bo00950s030	UM
Bo00950s040	CHH-gene
Bo00950s050	UM
Bo00951s010	CG-gbm
Bo00951s020	CHH-gene
Bo00951s030	UM
Bo00951s040	UM
Bo00951s050	CHH-gene
Bo00953s010	CHH-gene
Bo00953s020	CHH-gene
Bo00953s030	CHH-gene
Bo00954s010	UM
Bo00954s020	UM
Bo00954s030	CHH-gene
Bo00954s040	CHH-gene
Bo00954s050	CG-gbm
Bo00954s060	CG-gbm
Bo00954s070	UM
Bo00954s080	UM
Bo00954s090	UM
Bo00954s100	UM
Bo00955s010	CG-gbm
Bo00955s020	UM
Bo00955s030	UM
Bo00955s040	UM
Bo00955s050	UM
Bo00956s010	UM
Bo00956s020	CG-gbm
Bo00956s030	UM
Bo00957s010	CHH-gene
Bo00957s020	CHH-gene
Bo00957s030	UM
Bo00957s040	UM
Bo00957s050	UM
Bo00957s060	UM
Bo00957s070	CHH-gene
Bo00957s080	UM
Bo00957s090	UM
Bo00958s010	UM
Bo00958s020	UM
Bo00958s030	UM
Bo00958s040	UM
Bo00958s050	UM
Bo00958s060	CHG-gene
Bo00958s070	UM
Bo00958s080	UM
Bo00960s010	CHH-gene
Bo00960s020	CHH-gene
Bo00960s030	CHH-gene
Bo00961s010	CHH-gene
Bo00962s010	UM
Bo00962s020	CHH-gene
Bo00962s030	UM
Bo00963s010	CHG-gene
Bo00963s020	CG-gbm
Bo00963s030	UM
Bo00963s040	CHH-gene
Bo00966s010	CG-gbm
Bo00966s020	UM
Bo00966s030	UM
Bo00967s030	UM
Bo00969s010	UM
Bo00969s020	UM
Bo00969s030	CG-gbm
Bo00969s040	UM
Bo00969s050	UM
Bo00969s060	UM
Bo00969s070	UM
Bo00970s010	CHH-gene
Bo00970s020	CHH-gene
Bo00971s010	CHH-gene
Bo00974s010	UM
Bo00974s020	UM
Bo00975s010	UM
Bo00975s020	CHH-gene
Bo00975s030	CHH-gene
Bo00977s010	CHH-gene
Bo00981s010	UM
Bo00982s010	UM
Bo00982s020	UM
Bo00982s040	UM
Bo00983s010	UM
Bo00983s020	UM
Bo00983s030	UM
Bo00983s040	UM
Bo00983s050	UM
Bo00983s060	UM
Bo00983s070	UM
Bo00983s080	UM
Bo00984s010	CG-gbm
Bo00984s020	CHH-gene
Bo00984s030	CHH-gene
Bo00984s040	CHH-gene
Bo00986s010	CHG-gene
Bo00986s020	CHH-gene
Bo00986s030	CHH-gene
Bo00986s040	UM
Bo00986s050	UM
Bo00986s060	UM
Bo00986s070	UM
Bo00988s010	CHH-gene
Bo00988s020	CHH-gene
Bo00988s030	CHH-gene
Bo00988s040	CHH-gene
Bo00988s050	CHH-gene
Bo00988s060	CHH-gene
Bo00989s010	CHH-gene
Bo00990s010	CHG-gene
Bo00992s010	CHH-gene
Bo00992s020	CHH-gene
Bo00992s030	UM
Bo00992s040	CHH-gene
Bo00993s010	UM
Bo00993s020	CG-gbm
Bo00997s010	UM
Bo00998s010	CHH-gene
Bo00998s020	UM
Bo00998s030	UM
Bo00998s040	UM
Bo00998s050	UM
Bo00998s060	CHH-gene
Bo01000s010	CG-gbm
Bo01001s010	UM
Bo01001s020	UM
Bo01001s030	CHG-gene
Bo01001s040	CHH-gene
Bo01002s010	CHH-gene
Bo01002s020	CHG-gene
Bo01002s030	CHH-gene
Bo01002s040	UM
Bo01002s050	CHH-gene
Bo01004s010	UM
Bo01004s020	UM
Bo01004s030	UM
Bo01004s040	UM
Bo01005s010	CHH-gene
Bo01005s020	UM
Bo01005s030	UM
Bo01006s010	UM
Bo01007s010	UM
Bo01007s020	CHH-gene
Bo01007s030	UM
Bo01008s010	CHH-gene
Bo01008s020	CHH-gene
Bo01010s010	CG-gbm
Bo01011s010	UM
Bo01013s010	CHH-gene
Bo01013s020	UM
Bo01013s030	CHH-gene
Bo01014s010	CG-gbm
Bo01014s020	UM
Bo01014s030	CHH-gene
Bo01014s040	UM
Bo01014s050	UM
Bo01016s010	UM
Bo01016s020	CHH-gene
Bo01016s030	CHH-gene
Bo01016s040	UM
Bo01018s010	CHH-gene
Bo01018s020	CHH-gene
Bo01019s010	UM
Bo01019s020	CHH-gene
Bo01020s010	CHG-gene
Bo01020s020	CHG-gene
Bo01020s030	CHH-gene
Bo01021s010	CHH-gene
Bo01021s020	UM
Bo01021s030	UM
Bo01021s040	UM
Bo01022s010	UM
Bo01022s020	UM
Bo01022s030	CHH-gene
Bo01022s040	UM
Bo01023s010	UM
Bo01023s020	UM
Bo01023s030	UM
Bo01023s040	UM
Bo01023s050	UM
Bo01023s060	UM
Bo01024s010	UM
Bo01024s020	UM
Bo01024s030	UM
Bo01025s010	UM
Bo01025s020	CHH-gene
Bo01026s010	CG-gbm
Bo01026s020	CG-gbm
Bo01026s030	CHH-gene
Bo01027s010	CHG-gene
Bo01027s020	CHH-gene
Bo01027s030	CHH-gene
Bo01027s040	UM
Bo01028s010	CG-gbm
Bo01028s020	UM
Bo01028s030	CG-gbm
Bo01028s040	UM
Bo01029s010	UM
Bo01029s020	CG-gbm
Bo01030s010	UM
Bo01031s010	UM
Bo01031s020	UM
Bo01031s030	UM
Bo01031s040	UM
Bo01031s050	CHH-gene
Bo01033s010	UM
Bo01033s020	CHH-gene
Bo01033s030	CHH-gene
Bo01034s010	CHH-gene
Bo01034s020	CHH-gene
Bo01035s010	CHH-gene
Bo01035s020	UM
Bo01035s030	CHH-gene
Bo01035s040	CHH-gene
Bo01035s050	UM
Bo01035s060	UM
Bo01036s010	CHH-gene
Bo01037s010	CHH-gene
Bo01038s010	CHH-gene
Bo01038s020	CHH-gene
Bo01038s030	CHH-gene
Bo01038s040	CHH-gene
Bo01038s050	CHH-gene
Bo01038s060	CHH-gene
Bo01039s010	UM
Bo01039s020	CHH-gene
Bo01040s010	UM
Bo01040s020	CHH-gene
Bo01040s030	CHH-gene
Bo01040s040	CHH-gene
Bo01040s050	UM
Bo01040s060	CG-gbm
Bo01041s010	CHH-gene
Bo01041s020	UM
Bo01041s030	CHH-gene
Bo01041s040	CHH-gene
Bo01041s050	CHH-gene
Bo01042s010	UM
Bo01042s020	UM
Bo01042s030	UM
Bo01042s040	UM
Bo01042s050	CHH-gene
Bo01042s060	UM
Bo01042s070	CHH-gene
Bo01045s010	CHH-gene
Bo01045s020	CHH-gene
Bo01045s030	CHH-gene
Bo01045s040	CHG-gene
Bo01045s050	CHH-gene
Bo01045s060	CHG-gene
Bo01045s070	CHH-gene
Bo01047s010	CG-gbm
Bo01047s020	UM
Bo01047s030	CHH-gene
Bo01049s010	UM
Bo01049s020	UM
Bo01049s030	UM
Bo01049s040	UM
Bo01050s010	UM
Bo01050s020	UM
Bo01050s030	CHH-gene
Bo01050s040	CHH-gene
Bo01051s010	CHH-gene
Bo01051s020	CHH-gene
Bo01051s030	UM
Bo01051s040	CHH-gene
Bo01051s050	UM
Bo01051s060	CHH-gene
Bo01051s070	CHH-gene
Bo01051s080	CHH-gene
Bo01052s010	UM
Bo01053s010	CHH-gene
Bo01053s020	CHH-gene
Bo01054s010	UM
Bo01054s020	CHH-gene
Bo01054s030	UM
Bo01054s050	UM
Bo01055s010	UM
Bo01055s020	UM
Bo01055s030	UM
Bo01055s040	CHH-gene
Bo01057s010	UM
Bo01057s020	UM
Bo01057s030	UM
Bo01057s040	UM
Bo01057s050	UM
Bo01057s060	UM
Bo01058s010	CG-gbm
Bo01058s020	CG-gbm
Bo01058s030	CHH-gene
Bo01058s040	CHH-gene
Bo01059s010	CHH-gene
Bo01060s010	UM
Bo01060s020	CG-gbm
Bo01061s010	UM
Bo01061s020	UM
Bo01061s030	UM
Bo01061s040	CG-gbm
Bo01062s010	CHH-gene
Bo01063s010	UM
Bo01063s020	UM
Bo01063s030	UM
Bo01063s040	UM
Bo01065s010	CHH-gene
Bo01065s020	UM
Bo01065s030	CHH-gene
Bo01066s010	UM
Bo01067s010	UM
Bo01067s020	UM
Bo01068s010	CHH-gene
Bo01068s020	CHH-gene
Bo01071s010	CHG-gene
Bo01073s010	CHH-gene
Bo01073s020	CHH-gene
Bo01073s030	CHH-gene
Bo01073s040	CHH-gene
Bo01073s050	UM
Bo01073s060	UM
Bo01074s010	CHH-gene
Bo01074s020	UM
Bo01074s030	UM
Bo01074s040	UM
Bo01074s050	UM
Bo01074s060	UM
Bo01074s070	UM
Bo01075s010	CHH-gene
Bo01075s020	CHH-gene
Bo01075s030	UM
Bo01075s040	UM
Bo01076s010	CHG-gene
Bo01078s010	UM
Bo01078s020	UM
Bo01079s010	UM
Bo01079s020	UM
Bo01080s010	CHH-gene
Bo01080s020	UM
Bo01081s010	UM
Bo01081s020	UM
Bo01081s030	CHH-gene
Bo01081s040	UM
Bo01083s010	UM
Bo01084s010	CHH-gene
Bo01086s010	CHH-gene
Bo01087s010	UM
Bo01087s020	UM
Bo01087s030	UM
Bo01087s040	UM
Bo01087s050	CHH-gene
Bo01087s060	UM
Bo01087s070	UM
Bo01087s080	UM
Bo01088s010	CHH-gene
Bo01088s020	CHH-gene
Bo01088s030	UM
Bo01088s040	UM
Bo01089s010	UM
Bo01089s020	CG-gbm
Bo01090s010	CHH-gene
Bo01091s010	CHH-gene
Bo01092s010	UM
Bo01092s020	CG-gbm
Bo01092s030	CHH-gene
Bo01093s010	CHH-gene
Bo01093s020	UM
Bo01094s010	CHH-gene
Bo01094s020	CG-gbm
Bo01094s030	CHH-gene
Bo01095s010	UM
Bo01095s020	CHH-gene
Bo01096s010	UM
Bo01096s020	UM
Bo01097s010	CHH-gene
Bo01097s020	UM
Bo01097s030	UM
Bo01097s040	UM
Bo01097s050	UM
Bo01098s010	UM
Bo01099s010	UM
Bo01099s020	UM
Bo01099s030	UM
Bo01100s020	UM
Bo01101s010	UM
Bo01101s020	CHH-gene
Bo01101s030	CG-gbm
Bo01102s010	UM
Bo01102s040	CG-gbm
Bo01106s010	UM
Bo01107s010	CHH-gene
Bo01107s020	CHH-gene
Bo01107s030	CHH-gene
Bo01108s010	CHH-gene
Bo01108s020	CHH-gene
Bo01108s030	CHH-gene
Bo01108s040	CHG-gene
Bo01108s050	UM
Bo01109s010	CG-gbm
Bo01109s020	UM
Bo01109s030	CHG-gene
Bo01110s010	CHH-gene
Bo01110s020	CHH-gene
Bo01110s030	CHH-gene
Bo01112s010	CHH-gene
Bo01112s020	UM
Bo01113s010	CHH-gene
Bo01113s020	UM
Bo01113s030	CHG-gene
Bo01114s010	UM
Bo01114s020	CHH-gene
Bo01114s030	CHH-gene
Bo01118s010	UM
Bo01118s020	UM
Bo01118s030	UM
Bo01118s040	CHH-gene
Bo01118s050	CHH-gene
Bo01120s010	CHH-gene
Bo01120s020	UM
Bo01121s010	UM
Bo01121s020	CHH-gene
Bo01121s030	UM
Bo01121s040	CG-gbm
Bo01122s010	CHH-gene
Bo01122s020	CG-gbm
Bo01122s030	UM
Bo01124s010	CHH-gene
Bo01124s020	UM
Bo01125s010	UM
Bo01125s020	UM
Bo01127s010	UM
Bo01127s020	UM
Bo01128s010	UM
Bo01128s020	UM
Bo01128s030	UM
Bo01129s010	UM
Bo01129s020	CHH-gene
Bo01129s030	UM
Bo01130s010	UM
Bo01130s020	CHH-gene
Bo01131s010	CHH-gene
Bo01132s010	UM
Bo01133s010	CHG-gene
Bo01133s020	CG-gbm
Bo01134s010	CHH-gene
Bo01135s010	UM
Bo01135s020	UM
Bo01136s010	CHH-gene
Bo01138s010	CHH-gene
Bo01139s010	UM
Bo01139s020	CG-gbm
Bo01139s030	UM
Bo01139s040	UM
Bo01139s050	UM
Bo01139s060	UM
Bo01139s070	CG-gbm
Bo01141s010	UM
Bo01142s010	CHH-gene
Bo01143s010	CG-gbm
Bo01143s020	UM
Bo01143s030	UM
Bo01143s040	UM
Bo01143s050	UM
Bo01144s010	CHH-gene
Bo01144s020	UM
Bo01145s010	UM
Bo01145s020	CHH-gene
Bo01146s010	UM
Bo01146s020	UM
Bo01146s030	CHH-gene
Bo01148s010	UM
Bo01148s020	CHH-gene
Bo01148s030	CHG-gene
Bo01149s010	CHH-gene
Bo01149s020	CHH-gene
Bo01149s030	UM
Bo01149s040	CHH-gene
Bo01150s010	CHH-gene
Bo01151s010	CHH-gene
Bo01152s010	UM
Bo01153s010	CHH-gene
Bo01153s020	CHH-gene
Bo01153s030	CHH-gene
Bo01155s010	UM
Bo01155s020	UM
Bo01155s030	UM
Bo01156s010	UM
Bo01156s020	UM
Bo01156s030	UM
Bo01156s050	CHH-gene
Bo01157s010	CHH-gene
Bo01158s010	UM
Bo01158s020	CHH-gene
Bo01158s030	UM
Bo01158s040	UM
Bo01158s050	UM
Bo01160s010	UM
Bo01160s020	CHH-gene
Bo01160s030	CHH-gene
Bo01161s020	CG-gbm
Bo01162s010	UM
Bo01162s020	UM
Bo01162s030	CHH-gene
Bo01162s040	UM
Bo01163s010	UM
Bo01165s010	CHH-gene
Bo01166s010	CHH-gene
Bo01166s020	CHG-gene
Bo01167s010	UM
Bo01167s020	CHH-gene
Bo01167s030	CHG-gene
Bo01168s010	UM
Bo01168s020	CHH-gene
Bo01170s010	UM
Bo01170s020	UM
Bo01171s010	CHH-gene
Bo01171s020	UM
Bo01171s030	CHH-gene
Bo01171s040	CG-gbm
Bo01171s050	UM
Bo01172s010	CHH-gene
Bo01172s020	CHH-gene
Bo01172s030	UM
Bo01172s040	CHH-gene
Bo01173s010	CHH-gene
Bo01173s020	UM
Bo01173s030	UM
Bo01173s040	UM
Bo01174s010	CHH-gene
Bo01174s020	UM
Bo01174s030	CHH-gene
Bo01175s010	UM
Bo01175s020	UM
Bo01176s010	UM
Bo01176s020	UM
Bo01176s030	UM
Bo01178s010	CHH-gene
Bo01178s020	UM
Bo01178s030	UM
Bo01178s040	UM
Bo01178s050	UM
Bo01178s060	UM
Bo01179s010	CHH-gene
Bo01179s020	UM
Bo01180s010	CHH-gene
Bo01180s020	CHH-gene
Bo01180s030	UM
Bo01181s010	UM
Bo01181s020	CHH-gene
Bo01181s030	UM
Bo01181s040	UM
Bo01182s010	UM
Bo01182s020	UM
Bo01183s010	CHH-gene
Bo01183s020	CHH-gene
Bo01184s010	CHH-gene
Bo01186s010	CHH-gene
Bo01186s020	UM
Bo01186s030	UM
Bo01186s040	CHH-gene
Bo01187s010	UM
Bo01187s020	CHH-gene
Bo01187s030	CHH-gene
Bo01188s010	CHH-gene
Bo01189s010	CHH-gene
Bo01189s020	UM
Bo01190s010	CG-gbm
Bo01190s020	CHH-gene
Bo01194s010	UM
Bo01195s010	UM
Bo01195s020	UM
Bo01196s010	UM
Bo01198s010	CHH-gene
Bo01198s020	CHH-gene
Bo01198s030	CHH-gene
Bo01200s020	UM
Bo01200s030	CHH-gene
Bo01201s010	UM
Bo01201s020	CHH-gene
Bo01202s010	UM
Bo01202s020	CHH-gene
Bo01203s010	CHH-gene
Bo01203s020	UM
Bo01206s010	CHH-gene
Bo01206s020	UM
Bo01206s030	CHH-gene
Bo01209s010	CHH-gene
Bo01209s020	UM
Bo01209s030	CHH-gene
Bo01210s010	UM
Bo01210s020	UM
Bo01210s030	CHH-gene
Bo01210s040	UM
Bo01211s010	CG-gbm
Bo01211s020	CHH-gene
Bo01212s010	UM
Bo01212s020	UM
Bo01213s010	UM
Bo01213s020	UM
Bo01214s010	CG-gbm
Bo01214s020	CHH-gene
Bo01214s030	CHH-gene
Bo01214s040	CG-gbm
Bo01215s010	UM
Bo01217s010	UM
Bo01217s020	UM
Bo01219s010	UM
Bo01220s010	CG-gbm
Bo01220s020	CG-gbm
Bo01222s010	CHH-gene
Bo01222s020	CHH-gene
Bo01222s030	CHH-gene
Bo01223s010	UM
Bo01223s020	UM
Bo01223s030	UM
Bo01224s010	UM
Bo01224s020	UM
Bo01224s030	UM
Bo01224s040	UM
Bo01224s050	CHG-gene
Bo01226s010	CHH-gene
Bo01226s020	CHH-gene
Bo01228s010	UM
Bo01229s010	UM
Bo01231s010	CG-gbm
Bo01232s010	CHH-gene
Bo01233s010	UM
Bo01233s020	CHH-gene
Bo01233s030	CHG-gene
Bo01234s010	UM
Bo01234s020	UM
Bo01235s010	UM
Bo01235s020	CHH-gene
Bo01236s010	CHH-gene
Bo01239s010	UM
Bo01239s020	CG-gbm
Bo01239s030	UM
Bo01239s040	UM
Bo01239s050	UM
Bo01240s010	CHH-gene
Bo01242s010	UM
Bo01242s020	UM
Bo01242s030	UM
Bo01243s010	UM
Bo01243s020	UM
Bo01244s010	UM
Bo01244s020	CHH-gene
Bo01245s010	CHH-gene
Bo01246s010	UM
Bo01246s020	CHH-gene
Bo01247s010	CHH-gene
Bo01250s010	UM
Bo01252s010	UM
Bo01253s010	CHH-gene
Bo01253s020	UM
Bo01253s030	CHG-gene
Bo01254s010	CHH-gene
Bo01254s020	CHH-gene
Bo01255s010	UM
Bo01256s030	UM
Bo01257s010	CHH-gene
Bo01258s010	CHH-gene
Bo01259s010	UM
Bo01260s010	UM
Bo01260s020	UM
Bo01263s010	CHH-gene
Bo01263s020	CHH-gene
Bo01264s010	CHH-gene
Bo01264s020	CHG-gene
Bo01265s010	UM
Bo01265s020	UM
Bo01267s010	CHH-gene
Bo01267s020	UM
Bo01267s030	UM
Bo01269s010	UM
Bo01269s020	UM
Bo01274s010	CG-gbm
Bo01274s020	UM
Bo01274s030	UM
Bo01275s010	CHH-gene
Bo01276s010	UM
Bo01278s010	UM
Bo01278s020	CG-gbm
Bo01279s010	UM
Bo01279s020	CHH-gene
Bo01280s010	UM
Bo01280s020	UM
Bo01280s030	UM
Bo01280s040	UM
Bo01281s010	UM
Bo01281s020	UM
Bo01282s010	UM
Bo01282s020	CHH-gene
Bo01284s010	UM
Bo01284s020	UM
Bo01285s010	UM
Bo01285s020	UM
Bo01287s010	UM
Bo01291s010	UM
Bo01293s010	UM
Bo01293s020	UM
Bo01293s030	UM
Bo01294s010	CHH-gene
Bo01295s010	UM
Bo01297s010	UM
Bo01298s010	CHH-gene
Bo01298s020	UM
Bo01299s010	CHG-gene
Bo01301s010	CHG-gene
Bo01301s020	UM
Bo01304s010	CHG-gene
Bo01304s020	CG-gbm
Bo01306s010	UM
Bo01306s020	UM
Bo01308s010	UM
Bo01308s020	UM
Bo01308s030	UM
Bo01309s010	CHH-gene
Bo01309s020	UM
Bo01309s030	UM
Bo01311s010	UM
Bo01311s020	UM
Bo01314s010	UM
Bo01316s010	CHH-gene
Bo01317s010	CHH-gene
Bo01317s020	UM
Bo01317s030	UM
Bo01318s010	UM
Bo01320s010	UM
Bo01320s020	UM
Bo01320s030	UM
Bo01320s040	UM
Bo01320s050	CHH-gene
Bo01322s010	UM
Bo01326s010	UM
Bo01326s020	UM
Bo01327s010	UM
Bo01327s020	UM
Bo01327s030	UM
Bo01328s010	CHG-gene
Bo01328s020	UM
Bo01328s030	CHG-gene
Bo01328s040	CHH-gene
Bo01331s010	CHH-gene
Bo01332s010	UM
Bo01334s010	UM
Bo01334s020	UM
Bo01334s030	CHH-gene
Bo01335s010	UM
Bo01337s010	CHH-gene
Bo01339s010	UM
Bo01340s010	UM
Bo01340s020	CHH-gene
Bo01340s030	UM
Bo01342s010	CHH-gene
Bo01342s020	UM
Bo01343s010	UM
Bo01347s010	UM
Bo01347s020	CHH-gene
Bo01347s030	UM
Bo01349s010	UM
Bo01351s010	UM
Bo01353s010	UM
Bo01353s020	UM
Bo01353s030	UM
Bo01353s040	UM
Bo01353s050	UM
Bo01357s010	UM
Bo01357s020	UM
Bo01357s030	CHH-gene
Bo01358s010	CHH-gene
Bo01359s010	UM
Bo01359s020	CHH-gene
Bo01362s010	UM
Bo01365s010	CHH-gene
Bo01367s010	UM
Bo01369s010	UM
Bo01369s020	CHH-gene
Bo01372s010	CHH-gene
Bo01373s010	CG-gbm
Bo01373s020	CHG-gene
Bo01374s010	UM
Bo01374s020	UM
Bo01374s030	CHG-gene
Bo01375s010	CHH-gene
Bo01376s010	CHH-gene
Bo01377s010	UM
Bo01378s010	CHH-gene
Bo01378s020	CHH-gene
Bo01378s030	CHG-gene
Bo01379s010	UM
Bo01379s020	UM
Bo01379s030	CG-gbm
Bo01380s010	CHH-gene
Bo01383s010	UM
Bo01383s020	UM
Bo01384s010	CHH-gene
Bo01385s010	CHH-gene
Bo01385s020	UM
Bo01387s010	CHH-gene
Bo01387s020	UM
Bo01389s010	CHH-gene
Bo01390s010	UM
Bo01390s020	UM
Bo01390s030	CG-gbm
Bo01390s040	UM
Bo01390s050	CHH-gene
Bo01391s010	CHG-gene
Bo01392s010	UM
Bo01392s020	UM
Bo01393s010	UM
Bo01393s020	CHG-gene
Bo01394s010	CHH-gene
Bo01394s020	UM
Bo01396s010	CHH-gene
Bo01396s020	UM
Bo01396s030	CHH-gene
Bo01398s010	CHH-gene
Bo01400s010	CHH-gene
Bo01400s020	UM
Bo01401s010	UM
Bo01402s010	UM
Bo01402s020	CHH-gene
Bo01403s010	CHH-gene
Bo01403s020	CHH-gene
Bo01404s010	UM
Bo01408s010	CHG-gene
Bo01409s010	UM
Bo01410s010	CHH-gene
Bo01410s020	CHH-gene
Bo01412s010	CG-gbm
Bo01416s010	UM
Bo01416s020	CG-gbm
Bo01417s010	UM
Bo01417s020	UM
Bo01418s010	CHH-gene
Bo01419s010	UM
Bo01421s010	CHH-gene
Bo01423s010	UM
Bo01425s010	UM
Bo01425s020	UM
Bo01426s010	UM
Bo01427s010	UM
Bo01427s020	UM
Bo01428s010	UM
Bo01429s010	UM
Bo01432s010	CHH-gene
Bo01432s020	UM
Bo01432s030	UM
Bo01434s010	UM
Bo01437s010	CHG-gene
Bo01438s010	UM
Bo01440s010	UM
Bo01440s020	CHH-gene
Bo01441s010	CHH-gene
Bo01442s010	CHH-gene
Bo01443s010	UM
Bo01444s010	UM
Bo01444s020	CHG-gene
Bo01445s010	CHH-gene
Bo01447s010	UM
Bo01447s020	CHH-gene
Bo01447s030	CG-gbm
Bo01449s010	CHH-gene
Bo01449s020	UM
Bo01451s010	CHH-gene
Bo01451s020	CHH-gene
Bo01451s030	UM
Bo01453s010	CHH-gene
Bo01455s010	UM
Bo01455s020	UM
Bo01458s010	UM
Bo01461s010	UM
Bo01463s010	CHH-gene
Bo01463s020	UM
Bo01463s030	UM
Bo01463s040	UM
Bo01464s010	CHH-gene
Bo01464s020	CG-gbm
Bo01466s010	UM
Bo01467s010	CHH-gene
Bo01468s010	UM
Bo01470s010	UM
Bo01471s010	UM
Bo01471s020	UM
Bo01476s010	UM
Bo01476s020	UM
Bo01476s030	UM
Bo01477s010	UM
Bo01477s020	UM
Bo01479s010	CHH-gene
Bo01482s010	UM
Bo01483s010	UM
Bo01484s010	CHH-gene
Bo01485s010	UM
Bo01487s010	UM
Bo01488s010	CHH-gene
Bo01489s010	CHH-gene
Bo01490s010	CHH-gene
Bo01490s020	CHH-gene
Bo01491s010	CHH-gene
Bo01495s010	UM
Bo01496s010	UM
Bo01497s010	CHH-gene
Bo01497s020	CHH-gene
Bo01497s030	CHH-gene
Bo01498s010	CHH-gene
Bo01499s010	CHH-gene
Bo01499s020	CG-gbm
Bo01499s030	CHH-gene
Bo01499s040	CHH-gene
Bo01502s010	UM
Bo01507s010	UM
Bo01509s010	UM
Bo01510s010	UM
Bo01512s010	UM
Bo01514s010	UM
[truncated: 57,226 more rows]

## Sheet: B. rapa
gene	class
Brara.A00001	UM
Brara.A00002	CHH-gene
Brara.A00003	UM
Brara.A00004	UM
Brara.A00005	CHH-gene
Brara.A00006	UM
Brara.A00007	UM
Brara.A00008	UM
Brara.A00009	UM
Brara.A00010	UM
Brara.A00011	UM
Brara.A00012	UM
Brara.A00013	UM
Brara.A00014	UM
Brara.A00015	UM
Brara.A00016	UM
Brara.A00017	UM
Brara.A00018	UM
Brara.A00019	UM
Brara.A00020	UM
Brara.A00021	UM
Brara.A00022	UM
Brara.A00023	UM
Brara.A00024	UM
Brara.A00025	UM
Brara.A00026	UM
Brara.A00027	UM
Brara.A00028	UM
Brara.A00029	UM
Brara.A00030	UM
Brara.A00031	UM
Brara.A00032	UM
Brara.A00033	UM
Brara.A00034	UM
Brara.A00035	UM
Brara.A00036	UM
Brara.A00037	UM
Brara.A00038	UM
Brara.A00039	UM
Brara.A00040	UM
Brara.A00041	UM
Brara.A00042	UM
Brara.A00043	UM
Brara.A00044	UM
Brara.A00045	UM
Brara.A00046	UM
Brara.A00047	UM
Brara.A00048	UM
Brara.A00049	UM
Brara.A00050	UM
Brara.A00051	UM
Brara.A00052	UM
Brara.A00053	UM
Brara.A00054	UM
Brara.A00055	UM
Brara.A00056	UM
Brara.A00057	UM
Brara.A00058	UM
Brara.A00059	UM
Brara.A00060	UM
Brara.A00061	UM
Brara.A00062	UM
Brara.A00063	UM
Brara.A00064	UM
Brara.A00065	UM
Brara.A00066	UM
Brara.A00067	UM
Brara.A00068	UM
Brara.A00069	UM
Brara.A00070	UM
Brara.A00071	UM
Brara.A00072	UM
Brara.A00073	UM
Brara.A00074	UM
Brara.A00075	UM
Brara.A00076	UM
Brara.A00077	UM
Brara.A00078	UM
Brara.A00079	UM
Brara.A00080	UM
Brara.A00081	UM
Brara.A00082	UM
Brara.A00083	UM
Brara.A00084	UM
Brara.A00085	UM
Brara.A00086	UM
Brara.A00087	UM
Brara.A00088	UM
Brara.A00089	UM
Brara.A00090	UM
Brara.A00091	UM
Brara.A00092	UM
Brara.A00093	UM
Brara.A00094	UM
Brara.A00095	UM
Brara.A00096	UM
Brara.A00097	UM
Brara.A00098	UM
Brara.A00099	UM
Brara.A00100	UM
Brara.A00101	UM
Brara.A00102	UM
Brara.A00103	UM
Brara.A00104	UM
Brara.A00105	UM
Brara.A00106	UM
Brara.A00107	UM
Brara.A00108	UM
Brara.A00109	UM
Brara.A00110	UM
Brara.A00111	UM
Brara.A00112	UM
Brara.A00113	UM
Brara.A00114	UM
Brara.A00115	UM
Brara.A00116	UM
Brara.A00117	UM
Brara.A00118	UM
Brara.A00119	UM
Brara.A00120	UM
Brara.A00121	UM
Brara.A00122	UM
Brara.A00123	UM
Brara.A00124	UM
Brara.A00125	UM
Brara.A00126	UM
Brara.A00127	UM
Brara.A00128	UM
Brara.A00129	UM
Brara.A00130	UM
Brara.A00131	UM
Brara.A00132	UM
Brara.A00133	UM
Brara.A00134	UM
Brara.A00135	UM
Brara.A00136	UM
Brara.A00137	UM
Brara.A00138	UM
Brara.A00139	UM
Brara.A00140	UM
Brara.A00141	UM
Brara.A00142	UM
Brara.A00143	UM
Brara.A00144	UM
Brara.A00145	UM
Brara.A00146	UM
Brara.A00147	UM
Brara.A00148	UM
Brara.A00149	UM
Brara.A00150	UM
Brara.A00151	UM
Brara.A00152	UM
Brara.A00153	UM
Brara.A00154	UM
Brara.A00155	UM
Brara.A00156	UM
Brara.A00157	UM
Brara.A00158	UM
Brara.A00159	UM
Brara.A00160	UM
Brara.A00161	UM
Brara.A00162	UM
Brara.A00163	UM
Brara.A00164	UM
Brara.A00165	UM
Brara.A00166	UM
Brara.A00167	UM
Brara.A00168	UM
Brara.A00169	UM
Brara.A00170	UM
Brara.A00171	UM
Brara.A00172	CHG-gene
Brara.A00173	UM
Brara.A00174	UM
Brara.A00175	UM
Brara.A00176	UM
Brara.A00177	UM
Brara.A00178	UM
Brara.A00179	UM
Brara.A00180	UM
Brara.A00181	UM
Brara.A00182	UM
Brara.A00183	UM
Brara.A00184	UM
Brara.A00185	UM
Brara.A00186	UM
Brara.A00187	UM
Brara.A00188	UM
Brara.A00189	UM
Brara.A00190	UM
Brara.A00191	UM
Brara.A00192	UM
Brara.A00193	UM
Brara.A00194	UM
Brara.A00195	UM
Brara.A00196	UM
Brara.A00197	UM
Brara.A00198	UM
Brara.A00199	UM
Brara.A00200	UM
Brara.A00201	UM
Brara.A00202	UM
Brara.A00203	UM
Brara.A00204	UM
Brara.A00205	UM
Brara.A00206	UM
Brara.A00207	UM
Brara.A00208	UM
Brara.A00209	UM
Brara.A00210	UM
Brara.A00211	UM
Brara.A00212	UM
Brara.A00213	UM
Brara.A00214	UM
Brara.A00215	UM
Brara.A00216	UM
Brara.A00217	UM
Brara.A00218	UM
Brara.A00219	UM
Brara.A00220	UM
Brara.A00221	UM
Brara.A00222	UM
Brara.A00223	UM
Brara.A00224	UM
Brara.A00225	UM
Brara.A00226	UM
Brara.A00227	UM
Brara.A00228	UM
Brara.A00229	UM
Brara.A00230	UM
Brara.A00231	UM
Brara.A00232	CHH-gene
Brara.A00233	UM
Brara.A00234	UM
Brara.A00235	UM
Brara.A00236	UM
Brara.A00237	UM
Brara.A00238	UM
Brara.A00239	UM
Brara.A00240	UM
Brara.A00241	UM
Brara.A00242	UM
Brara.A00243	UM
Brara.A00244	UM
Brara.A00245	UM
Brara.A00246	UM
Brara.A00247	UM
Brara.A00248	UM
Brara.A00249	UM
Brara.A00250	UM
Brara.A00251	UM
Brara.A00252	UM
Brara.A00253	UM
Brara.A00254	UM
Brara.A00255	UM
Brara.A00256	UM
Brara.A00257	UM
Brara.A00258	UM
Brara.A00259	UM
Brara.A00260	UM
Brara.A00261	UM
Brara.A00262	UM
Brara.A00263	UM
Brara.A00264	UM
Brara.A00265	UM
Brara.A00266	UM
Brara.A00267	UM
Brara.A00268	UM
Brara.A00269	UM
Brara.A00270	UM
Brara.A00271	UM
Brara.A00272	UM
Brara.A00273	UM
Brara.A00274	UM
Brara.A00275	UM
Brara.A00276	UM
Brara.A00277	UM
Brara.A00278	UM
Brara.A00279	UM
Brara.A00280	UM
Brara.A00281	UM
Brara.A00282	UM
Brara.A00283	UM
Brara.A00284	UM
Brara.A00285	UM
Brara.A00286	CHH-gene
Brara.A00287	UM
Brara.A00288	UM
Brara.A00289	UM
Brara.A00290	UM
Brara.A00291	UM
Brara.A00292	UM
Brara.A00293	UM
Brara.A00294	UM
Brara.A00295	UM
Brara.A00296	UM
Brara.A00297	UM
Brara.A00298	UM
Brara.A00299	UM
Brara.A00300	UM
Brara.A00301	UM
Brara.A00302	UM
Brara.A00303	UM
Brara.A00304	UM
Brara.A00305	UM
Brara.A00306	UM
Brara.A00307	UM
Brara.A00308	UM
Brara.A00309	UM
Brara.A00310	UM
Brara.A00311	UM
Brara.A00312	UM
Brara.A00313	UM
Brara.A00314	UM
Brara.A00315	UM
Brara.A00316	UM
Brara.A00317	UM
Brara.A00318	UM
Brara.A00319	UM
Brara.A00320	UM
Brara.A00321	UM
Brara.A00322	UM
Brara.A00323	UM
Brara.A00324	UM
Brara.A00325	UM
Brara.A00326	CHH-gene
Brara.A00327	UM
Brara.A00328	UM
Brara.A00329	UM
Brara.A00330	UM
Brara.A00331	UM
Brara.A00332	UM
Brara.A00333	UM
Brara.A00334	UM
Brara.A00335	UM
Brara.A00336	UM
Brara.A00337	UM
Brara.A00338	UM
Brara.A00339	UM
Brara.A00340	UM
Brara.A00341	UM
Brara.A00342	UM
Brara.A00343	UM
Brara.A00344	UM
Brara.A00345	UM
Brara.A00346	UM
Brara.A00347	UM
Brara.A00348	UM
Brara.A00349	UM
Brara.A00350	UM
Brara.A00351	UM
Brara.A00352	UM
Brara.A00353	UM
Brara.A00354	UM
Brara.A00355	UM
Brara.A00356	UM
Brara.A00357	UM
Brara.A00358	UM
Brara.A00359	UM
Brara.A00360	UM
Brara.A00361	UM
Brara.A00362	UM
Brara.A00363	UM
Brara.A00364	UM
Brara.A00365	UM
Brara.A00366	UM
Brara.A00367	UM
Brara.A00368	UM
Brara.A00369	UM
Brara.A00370	UM
Brara.A00371	UM
Brara.A00372	UM
Brara.A00373	UM
Brara.A00374	UM
Brara.A00375	UM
Brara.A00376	UM
Brara.A00377	UM
Brara.A00378	UM
Brara.A00379	UM
Brara.A00380	UM
Brara.A00381	UM
Brara.A00382	UM
Brara.A00383	UM
Brara.A00384	UM
Brara.A00385	UM
Brara.A00386	UM
Brara.A00387	UM
Brara.A00388	UM
Brara.A00389	UM
Brara.A00390	UM
Brara.A00391	UM
Brara.A00392	UM
Brara.A00393	UM
Brara.A00394	UM
Brara.A00395	UM
Brara.A00396	UM
Brara.A00397	UM
Brara.A00398	UM
Brara.A00399	UM
Brara.A00400	UM
Brara.A00401	UM
Brara.A00402	UM
Brara.A00403	UM
Brara.A00404	UM
Brara.A00405	UM
Brara.A00406	UM
Brara.A00407	UM
Brara.A00408	UM
Brara.A00409	UM
Brara.A00410	UM
Brara.A00411	UM
Brara.A00412	UM
Brara.A00413	UM
Brara.A00414	UM
Brara.A00415	UM
Brara.A00416	UM
Brara.A00417	UM
Brara.A00418	UM
Brara.A00419	UM
Brara.A00420	UM
Brara.A00421	UM
Brara.A00422	UM
Brara.A00423	UM
Brara.A00424	UM
Brara.A00425	UM
Brara.A00426	UM
Brara.A00427	UM
Brara.A00428	UM
Brara.A00429	UM
Brara.A00430	UM
Brara.A00431	UM
Brara.A00432	CHH-gene
Brara.A00433	UM
Brara.A00434	UM
Brara.A00435	UM
Brara.A00436	UM
Brara.A00437	UM
Brara.A00438	UM
Brara.A00439	UM
Brara.A00440	UM
Brara.A00441	UM
Brara.A00442	UM
Brara.A00443	UM
Brara.A00444	UM
Brara.A00445	UM
Brara.A00446	UM
Brara.A00447	UM
Brara.A00448	UM
Brara.A00449	UM
Brara.A00450	UM
Brara.A00451	UM
Brara.A00452	UM
Brara.A00453	UM
Brara.A00454	UM
Brara.A00455	UM
Brara.A00456	UM
Brara.A00457	UM
Brara.A00458	UM
Brara.A00459	UM
Brara.A00460	UM
Brara.A00461	UM
Brara.A00462	UM
Brara.A00463	UM
Brara.A00464	UM
Brara.A00465	UM
Brara.A00466	UM
Brara.A00467	UM
Brara.A00468	UM
Brara.A00469	UM
Brara.A00470	UM
Brara.A00471	UM
Brara.A00472	UM
Brara.A00473	UM
Brara.A00474	UM
Brara.A00475	UM
Brara.A00476	UM
Brara.A00477	UM
Brara.A00478	UM
Brara.A00479	UM
Brara.A00480	UM
Brara.A00481	UM
Brara.A00482	UM
Brara.A00483	UM
Brara.A00484	UM
Brara.A00485	UM
Brara.A00486	UM
Brara.A00487	UM
Brara.A00488	UM
Brara.A00489	UM
Brara.A00490	UM
Brara.A00491	UM
Brara.A00492	UM
Brara.A00493	UM
Brara.A00494	UM
Brara.A00495	UM
Brara.A00496	UM
Brara.A00497	UM
Brara.A00498	UM
Brara.A00499	UM
Brara.A00500	UM
Brara.A00501	UM
Brara.A00502	UM
Brara.A00503	UM
Brara.A00504	UM
Brara.A00505	UM
Brara.A00506	UM
Brara.A00507	UM
Brara.A00508	CG-gbm
Brara.A00509	UM
Brara.A00510	UM
Brara.A00511	UM
Brara.A00512	UM
Brara.A00513	UM
Brara.A00514	UM
Brara.A00515	UM
Brara.A00516	UM
Brara.A00517	UM
Brara.A00518	UM
Brara.A00519	UM
Brara.A00520	UM
Brara.A00521	UM
Brara.A00522	UM
Brara.A00523	UM
Brara.A00524	UM
Brara.A00525	UM
Brara.A00526	UM
Brara.A00527	UM
Brara.A00528	UM
Brara.A00529	UM
Brara.A00530	UM
Brara.A00531	UM
Brara.A00532	UM
Brara.A00533	UM
Brara.A00534	UM
Brara.A00535	UM
Brara.A00536	UM
Brara.A00537	UM
Brara.A00538	UM
Brara.A00539	UM
Brara.A00540	UM
Brara.A00541	UM
Brara.A00542	UM
Brara.A00543	UM
Brara.A00544	UM
Brara.A00545	UM
Brara.A00546	UM
Brara.A00547	UM
Brara.A00548	UM
Brara.A00549	UM
Brara.A00550	UM
Brara.A00551	UM
Brara.A00552	UM
Brara.A00553	UM
Brara.A00554	UM
Brara.A00555	CHH-gene
Brara.A00556	UM
Brara.A00557	UM
Brara.A00558	UM
Brara.A00559	UM
Brara.A00560	UM
Brara.A00561	UM
Brara.A00562	UM
Brara.A00563	UM
Brara.A00564	UM
Brara.A00565	UM
Brara.A00566	UM
Brara.A00567	UM
Brara.A00568	UM
Brara.A00569	UM
Brara.A00570	UM
Brara.A00571	UM
Brara.A00572	UM
Brara.A00573	UM
Brara.A00574	UM
Brara.A00575	UM
Brara.A00576	UM
Brara.A00577	UM
Brara.A00578	UM
Brara.A00579	UM
Brara.A00580	UM
Brara.A00581	UM
Brara.A00582	UM
Brara.A00583	UM
Brara.A00584	UM
Brara.A00585	CG-gbm
Brara.A00586	UM
Brara.A00587	UM
Brara.A00588	UM
Brara.A00589	UM
Brara.A00590	UM
Brara.A00591	UM
Brara.A00592	CHH-gene
Brara.A00593	UM
Brara.A00594	UM
Brara.A00595	UM
Brara.A00596	UM
Brara.A00597	UM
Brara.A00598	UM
Brara.A00599	UM
Brara.A00600	UM
Brara.A00601	UM
Brara.A00602	UM
Brara.A00603	UM
Brara.A00604	UM
Brara.A00605	UM
Brara.A00606	UM
Brara.A00607	UM
Brara.A00608	UM
Brara.A00609	UM
Brara.A00610	UM
Brara.A00611	UM
Brara.A00612	UM
Brara.A00613	UM
Brara.A00614	UM
Brara.A00615	UM
Brara.A00616	UM
Brara.A00617	UM
Brara.A00618	UM
Brara.A00619	UM
Brara.A00620	UM
Brara.A00621	UM
Brara.A00622	UM
Brara.A00623	UM
Brara.A00624	UM
Brara.A00625	UM
Brara.A00626	UM
Brara.A00627	UM
Brara.A00628	UM
Brara.A00629	UM
Brara.A00630	UM
Brara.A00631	UM
Brara.A00632	UM
Brara.A00633	UM
Brara.A00634	UM
Brara.A00635	UM
Brara.A00636	UM
Brara.A00637	UM
Brara.A00638	UM
Brara.A00639	UM
Brara.A00640	UM
Brara.A00641	UM
Brara.A00642	UM
Brara.A00643	UM
Brara.A00644	UM
Brara.A00645	UM
Brara.A00646	UM
Brara.A00647	UM
Brara.A00648	UM
Brara.A00649	UM
Brara.A00650	UM
Brara.A00651	UM
Brara.A00652	UM
Brara.A00653	UM
Brara.A00654	UM
Brara.A00655	UM
Brara.A00656	UM
Brara.A00657	UM
Brara.A00658	UM
Brara.A00659	UM
Brara.A00660	UM
Brara.A00661	UM
Brara.A00662	UM
Brara.A00663	UM
Brara.A00664	UM
Brara.A00665	UM
Brara.A00666	UM
Brara.A00667	UM
Brara.A00668	UM
Brara.A00669	UM
Brara.A00670	UM
Brara.A00671	UM
Brara.A00672	UM
Brara.A00673	UM
Brara.A00674	UM
Brara.A00675	UM
Brara.A00676	UM
Brara.A00677	UM
Brara.A00678	UM
Brara.A00679	UM
Brara.A00680	UM
Brara.A00681	UM
Brara.A00682	UM
Brara.A00683	UM
Brara.A00684	UM
Brara.A00685	UM
Brara.A00686	UM
Brara.A00687	UM
Brara.A00688	UM
Brara.A00689	UM
Brara.A00690	UM
Brara.A00691	UM
Brara.A00692	UM
Brara.A00693	UM
Brara.A00694	UM
Brara.A00695	CHH-gene
Brara.A00696	UM
Brara.A00697	UM
Brara.A00698	UM
Brara.A00699	UM
Brara.A00700	UM
Brara.A00701	UM
Brara.A00702	CHH-gene
Brara.A00703	CHH-gene
Brara.A00704	CHH-gene
Brara.A00705	UM
Brara.A00706	UM
Brara.A00707	UM
Brara.A00708	UM
Brara.A00709	UM
Brara.A00710	UM
Brara.A00711	CHH-gene
Brara.A00712	UM
Brara.A00713	UM
Brara.A00714	UM
Brara.A00715	UM
Brara.A00716	UM
Brara.A00717	UM
Brara.A00718	UM
Brara.A00719	UM
Brara.A00720	UM
Brara.A00721	UM
Brara.A00722	UM
Brara.A00723	UM
Brara.A00724	UM
Brara.A00725	UM
Brara.A00726	UM
Brara.A00727	UM
Brara.A00728	UM
Brara.A00729	UM
Brara.A00730	UM
Brara.A00731	UM
Brara.A00732	UM
Brara.A00733	UM
Brara.A00734	UM
Brara.A00735	UM
Brara.A00736	UM
Brara.A00737	UM
Brara.A00738	UM
Brara.A00739	UM
Brara.A00740	UM
Brara.A00741	UM
Brara.A00742	UM
Brara.A00743	CHH-gene
Brara.A00744	UM
Brara.A00745	UM
Brara.A00746	UM
Brara.A00747	UM
Brara.A00748	UM
Brara.A00749	UM
Brara.A00750	UM
Brara.A00751	UM
Brara.A00752	UM
Brara.A00753	UM
Brara.A00754	UM
Brara.A00755	UM
Brara.A00756	UM
Brara.A00757	UM
Brara.A00758	UM
Brara.A00759	UM
Brara.A00760	UM
Brara.A00761	UM
Brara.A00762	UM
Brara.A00763	UM
Brara.A00764	UM
Brara.A00765	UM
Brara.A00766	UM
Brara.A00767	UM
Brara.A00768	UM
Brara.A00769	UM
Brara.A00770	UM
Brara.A00771	UM
Brara.A00772	UM
Brara.A00773	UM
Brara.A00774	UM
Brara.A00775	UM
Brara.A00776	UM
Brara.A00777	UM
Brara.A00778	UM
Brara.A00779	UM
Brara.A00780	UM
Brara.A00781	UM
Brara.A00782	UM
Brara.A00783	UM
Brara.A00784	UM
Brara.A00785	UM
Brara.A00786	UM
Brara.A00787	UM
Brara.A00788	UM
Brara.A00789	UM
Brara.A00790	UM
Brara.A00791	UM
Brara.A00792	UM
Brara.A00793	UM
Brara.A00794	UM
Brara.A00795	UM
Brara.A00796	UM
Brara.A00797	UM
Brara.A00798	UM
Brara.A00799	UM
Brara.A00800	UM
Brara.A00801	UM
Brara.A00802	UM
Brara.A00803	UM
Brara.A00804	UM
Brara.A00805	UM
Brara.A00806	UM
Brara.A00807	UM
Brara.A00808	UM
Brara.A00809	UM
Brara.A00810	UM
Brara.A00811	UM
Brara.A00812	CHG-gene
Brara.A00813	UM
Brara.A00814	UM
Brara.A00815	UM
Brara.A00816	UM
Brara.A00817	UM
Brara.A00818	UM
Brara.A00819	UM
Brara.A00820	UM
Brara.A00821	UM
Brara.A00822	UM
Brara.A00823	UM
Brara.A00824	UM
Brara.A00825	UM
Brara.A00826	UM
Brara.A00827	UM
Brara.A00828	UM
Brara.A00829	UM
Brara.A00830	UM
Brara.A00831	UM
Brara.A00832	UM
Brara.A00833	UM
Brara.A00834	UM
Brara.A00835	UM
Brara.A00836	UM
Brara.A00837	UM
Brara.A00838	UM
Brara.A00839	UM
Brara.A00840	UM
Brara.A00841	UM
Brara.A00842	UM
Brara.A00843	UM
Brara.A00844	UM
Brara.A00845	UM
Brara.A00846	UM
Brara.A00847	UM
Brara.A00848	UM
Brara.A00849	UM
Brara.A00850	UM
Brara.A00851	UM
Brara.A00852	UM
Brara.A00853	UM
Brara.A00854	UM
Brara.A00855	UM
Brara.A00856	CHH-gene
Brara.A00857	UM
Brara.A00858	UM
Brara.A00859	UM
Brara.A00860	UM
Brara.A00861	UM
Brara.A00862	UM
Brara.A00863	UM
Brara.A00864	UM
Brara.A00865	UM
Brara.A00866	UM
Brara.A00867	UM
Brara.A00868	UM
Brara.A00869	UM
Brara.A00870	CHH-gene
Brara.A00871	UM
Brara.A00872	UM
Brara.A00873	UM
Brara.A00874	UM
Brara.A00875	UM
Brara.A00876	UM
Brara.A00877	UM
Brara.A00878	UM
Brara.A00879	UM
Brara.A00880	UM
Brara.A00881	UM
Brara.A00882	UM
Brara.A00883	UM
Brara.A00884	UM
Brara.A00885	UM
Brara.A00886	UM
Brara.A00887	UM
Brara.A00888	UM
Brara.A00889	UM
Brara.A00890	UM
Brara.A00891	UM
Brara.A00892	UM
Brara.A00893	UM
Brara.A00894	UM
Brara.A00895	UM
Brara.A00896	UM
Brara.A00897	UM
Brara.A00898	UM
Brara.A00899	UM
Brara.A00900	UM
Brara.A00901	UM
Brara.A00902	CHH-gene
Brara.A00903	UM
Brara.A00904	UM
Brara.A00905	UM
Brara.A00906	UM
Brara.A00907	UM
Brara.A00908	UM
Brara.A00909	CHH-gene
Brara.A00910	UM
Brara.A00911	UM
Brara.A00912	UM
Brara.A00913	UM
Brara.A00914	UM
Brara.A00915	UM
Brara.A00916	UM
Brara.A00917	UM
Brara.A00918	UM
Brara.A00919	UM
Brara.A00920	UM
Brara.A00921	UM
Brara.A00922	UM
Brara.A00923	UM
Brara.A00924	UM
Brara.A00925	UM
Brara.A00926	UM
Brara.A00927	UM
Brara.A00928	UM
Brara.A00929	UM
Brara.A00930	UM
Brara.A00931	UM
Brara.A00932	UM
Brara.A00933	UM
Brara.A00934	UM
Brara.A00935	UM
Brara.A00936	UM
Brara.A00937	UM
Brara.A00938	UM
Brara.A00939	UM
Brara.A00940	UM
Brara.A00941	UM
Brara.A00942	UM
Brara.A00943	UM
Brara.A00944	UM
Brara.A00945	UM
Brara.A00946	UM
Brara.A00947	UM
Brara.A00948	UM
Brara.A00950	UM
Brara.A00951	UM
Brara.A00952	UM
Brara.A00953	UM
Brara.A00954	UM
Brara.A00955	UM
Brara.A00956	UM
Brara.A00957	UM
Brara.A00958	UM
Brara.A00959	UM
Brara.A00960	UM
Brara.A00961	UM
Brara.A00962	UM
Brara.A00963	UM
Brara.A00964	UM
Brara.A00965	UM
Brara.A00966	UM
Brara.A00967	UM
Brara.A00968	UM
Brara.A00969	UM
Brara.A00970	UM
Brara.A00971	UM
Brara.A00972	UM
Brara.A00973	UM
Brara.A00974	UM
Brara.A00975	UM
Brara.A00976	UM
Brara.A00977	UM
Brara.A00978	UM
Brara.A00979	UM
Brara.A00980	UM
Brara.A00981	UM
Brara.A00982	UM
Brara.A00983	UM
Brara.A00984	UM
Brara.A00985	UM
Brara.A00986	UM
Brara.A00987	UM
Brara.A00988	UM
Brara.A00989	UM
Brara.A00990	UM
Brara.A00991	UM
Brara.A00992	UM
Brara.A00993	UM
Brara.A00994	UM
Brara.A00995	UM
Brara.A00997	UM
Brara.A00998	UM
Brara.A00999	UM
Brara.A01000	UM
Brara.A01001	UM
Brara.A01002	UM
Brara.A01003	UM
Brara.A01004	UM
Brara.A01005	UM
Brara.A01006	UM
Brara.A01007	UM
Brara.A01008	UM
Brara.A01009	UM
Brara.A01010	UM
Brara.A01011	UM
Brara.A01012	UM
Brara.A01013	UM
Brara.A01014	UM
Brara.A01015	UM
Brara.A01016	UM
Brara.A01017	UM
Brara.A01019	UM
Brara.A01020	UM
Brara.A01021	UM
Brara.A01022	UM
Brara.A01023	UM
Brara.A01024	UM
Brara.A01025	UM
Brara.A01026	UM
Brara.A01027	UM
Brara.A01028	UM
Brara.A01029	UM
Brara.A01030	UM
Brara.A01031	UM
Brara.A01032	UM
Brara.A01033	UM
Brara.A01034	UM
Brara.A01035	UM
Brara.A01036	UM
Brara.A01037	UM
Brara.A01038	UM
Brara.A01039	UM
Brara.A01040	UM
Brara.A01041	UM
Brara.A01042	UM
Brara.A01043	UM
Brara.A01044	UM
Brara.A01045	UM
Brara.A01046	UM
Brara.A01047	UM
Brara.A01048	UM
Brara.A01049	UM
Brara.A01050	UM
Brara.A01051	UM
Brara.A01052	UM
Brara.A01053	UM
Brara.A01054	UM
Brara.A01055	UM
Brara.A01056	UM
Brara.A01057	UM
Brara.A01058	UM
Brara.A01059	UM
Brara.A01060	UM
Brara.A01061	UM
Brara.A01062	UM
Brara.A01063	UM
Brara.A01064	UM
Brara.A01065	UM
Brara.A01066	UM
Brara.A01067	UM
Brara.A01068	UM
Brara.A01069	UM
Brara.A01070	CHH-gene
Brara.A01071	UM
Brara.A01072	UM
Brara.A01073	UM
Brara.A01074	UM
Brara.A01075	UM
Brara.A01076	UM
Brara.A01077	UM
Brara.A01078	UM
Brara.A01079	UM
Brara.A01080	UM
Brara.A01081	UM
Brara.A01082	UM
Brara.A01083	UM
Brara.A01084	UM
Brara.A01085	UM
Brara.A01086	UM
Brara.A01087	UM
Brara.A01088	UM
Brara.A01089	UM
Brara.A01090	UM
Brara.A01091	UM
Brara.A01092	UM
Brara.A01093	UM
Brara.A01094	UM
Brara.A01095	UM
Brara.A01096	UM
Brara.A01097	UM
Brara.A01098	UM
Brara.A01099	UM
Brara.A01100	UM
Brara.A01101	UM
Brara.A01102	UM
Brara.A01103	UM
Brara.A01104	UM
Brara.A01105	UM
Brara.A01106	UM
Brara.A01107	UM
Brara.A01108	UM
Brara.A01109	UM
Brara.A01110	UM
Brara.A01111	UM
Brara.A01112	UM
Brara.A01113	UM
Brara.A01114	UM
Brara.A01115	UM
Brara.A01116	UM
Brara.A01117	UM
Brara.A01118	UM
Brara.A01119	UM
Brara.A01120	UM
Brara.A01121	UM
Brara.A01122	UM
Brara.A01123	UM
Brara.A01124	UM
Brara.A01125	UM
Brara.A01126	UM
Brara.A01127	CHH-gene
Brara.A01128	UM
Brara.A01129	UM
Brara.A01130	CHH-gene
Brara.A01131	UM
Brara.A01132	UM
Brara.A01133	UM
Brara.A01134	UM
Brara.A01135	UM
Brara.A01136	UM
Brara.A01137	UM
Brara.A01138	UM
Brara.A01139	UM
Brara.A01140	UM
Brara.A01141	UM
Brara.A01142	UM
Brara.A01143	UM
Brara.A01144	UM
Brara.A01145	UM
Brara.A01146	UM
Brara.A01147	UM
Brara.A01148	UM
Brara.A01149	UM
Brara.A01150	UM
Brara.A01151	UM
Brara.A01152	UM
Brara.A01153	UM
Brara.A01154	UM
Brara.A01155	UM
Brara.A01156	UM
Brara.A01157	UM
Brara.A01158	UM
Brara.A01159	UM
Brara.A01160	UM
Brara.A01161	UM
Brara.A01162	UM
Brara.A01163	UM
Brara.A01164	UM
Brara.A01165	UM
Brara.A01166	UM
Brara.A01167	UM
Brara.A01168	UM
Brara.A01169	UM
Brara.A01170	UM
Brara.A01171	UM
Brara.A01172	UM
Brara.A01173	UM
Brara.A01174	UM
Brara.A01175	UM
Brara.A01176	UM
Brara.A01177	UM
Brara.A01178	UM
Brara.A01179	UM
Brara.A01180	UM
Brara.A01181	UM
Brara.A01182	UM
Brara.A01183	UM
Brara.A01184	UM
Brara.A01185	UM
Brara.A01186	UM
Brara.A01187	UM
Brara.A01188	UM
Brara.A01189	UM
Brara.A01190	UM
Brara.A01191	UM
Brara.A01192	UM
Brara.A01195	UM
Brara.A01196	UM
Brara.A01197	UM
Brara.A01198	UM
Brara.A01199	UM
Brara.A01200	UM
Brara.A01201	UM
Brara.A01202	UM
Brara.A01203	UM
Brara.A01205	UM
Brara.A01206	UM
Brara.A01207	UM
Brara.A01208	UM
Brara.A01209	UM
Brara.A01210	UM
Brara.A01211	UM
Brara.A01212	UM
Brara.A01213	UM
Brara.A01214	UM
Brara.A01215	UM
Brara.A01216	UM
Brara.A01217	UM
Brara.A01218	UM
Brara.A01219	UM
Brara.A01220	UM
Brara.A01221	UM
Brara.A01222	UM
Brara.A01223	UM
Brara.A01224	UM
Brara.A01225	UM
Brara.A01226	UM
Brara.A01227	UM
Brara.A01228	UM
Brara.A01229	UM
Brara.A01230	UM
Brara.A01234	UM
Brara.A01235	UM
Brara.A01236	UM
Brara.A01237	UM
Brara.A01238	UM
Brara.A01239	UM
Brara.A01240	UM
Brara.A01241	UM
Brara.A01242	UM
Brara.A01243	UM
Brara.A01244	UM
Brara.A01245	UM
Brara.A01246	UM
Brara.A01247	UM
Brara.A01248	UM
Brara.A01249	UM
Brara.A01250	UM
Brara.A01251	UM
Brara.A01252	UM
Brara.A01253	UM
Brara.A01254	UM
Brara.A01255	UM
Brara.A01256	UM
Brara.A01257	UM
Brara.A01258	UM
Brara.A01259	UM
Brara.A01261	UM
Brara.A01262	UM
Brara.A01263	UM
Brara.A01264	UM
Brara.A01265	UM
Brara.A01266	UM
Brara.A01267	UM
Brara.A01268	UM
Brara.A01269	UM
Brara.A01270	UM
Brara.A01271	UM
Brara.A01273	UM
Brara.A01274	UM
Brara.A01275	UM
Brara.A01276	UM
Brara.A01277	UM
Brara.A01278	UM
Brara.A01279	UM
Brara.A01280	UM
Brara.A01281	UM
Brara.A01282	UM
Brara.A01283	UM
Brara.A01284	UM
Brara.A01285	UM
Brara.A01286	UM
Brara.A01287	UM
Brara.A01288	UM
Brara.A01289	UM
Brara.A01290	UM
Brara.A01291	UM
Brara.A01292	UM
Brara.A01293	UM
Brara.A01294	UM
Brara.A01295	UM
Brara.A01296	UM
Brara.A01297	UM
Brara.A01298	UM
Brara.A01299	UM
Brara.A01300	UM
Brara.A01301	UM
Brara.A01302	UM
Brara.A01303	UM
Brara.A01304	UM
Brara.A01305	UM
Brara.A01306	UM
Brara.A01307	UM
Brara.A01308	CHH-gene
Brara.A01309	CHH-gene
Brara.A01310	CHH-gene
Brara.A01311	CHH-gene
Brara.A01312	UM
Brara.A01313	UM
Brara.A01314	UM
Brara.A01315	UM
Brara.A01316	UM
Brara.A01317	UM
Brara.A01318	UM
Brara.A01319	CHH-gene
Brara.A01320	UM
Brara.A01321	UM
Brara.A01322	UM
Brara.A01323	UM
Brara.A01324	UM
Brara.A01325	UM
Brara.A01326	UM
Brara.A01327	UM
Brara.A01328	UM
Brara.A01329	UM
Brara.A01330	UM
Brara.A01331	UM
Brara.A01332	UM
Brara.A01333	UM
Brara.A01334	CHH-gene
Brara.A01335	CHH-gene
Brara.A01336	UM
Brara.A01337	UM
Brara.A01338	UM
Brara.A01339	CHH-gene
Brara.A01340	UM
Brara.A01341	UM
Brara.A01342	UM
Brara.A01343	UM
Brara.A01344	UM
Brara.A01345	UM
Brara.A01346	UM
Brara.A01347	UM
Brara.A01348	UM
Brara.A01349	UM
Brara.A01350	UM
Brara.A01351	UM
Brara.A01352	UM
Brara.A01353	UM
Brara.A01354	UM
Brara.A01355	UM
Brara.A01356	UM
Brara.A01357	UM
Brara.A01358	UM
Brara.A01359	UM
Brara.A01360	UM
Brara.A01361	UM
Brara.A01362	UM
Brara.A01363	UM
Brara.A01364	UM
Brara.A01365	CHH-gene
Brara.A01366	UM
Brara.A01367	UM
Brara.A01368	UM
Brara.A01369	UM
Brara.A01370	UM
Brara.A01371	UM
Brara.A01372	UM
Brara.A01373	UM
Brara.A01374	UM
Brara.A01375	UM
Brara.A01376	UM
Brara.A01377	UM
Brara.A01378	UM
Brara.A01379	UM
Brara.A01380	UM
Brara.A01381	UM
Brara.A01382	UM
Brara.A01383	UM
Brara.A01384	UM
Brara.A01385	UM
Brara.A01386	UM
Brara.A01387	UM
Brara.A01388	UM
Brara.A01389	UM
Brara.A01390	UM
Brara.A01391	UM
Brara.A01392	UM
Brara.A01393	UM
Brara.A01394	UM
Brara.A01395	UM
Brara.A01396	UM
Brara.A01397	UM
Brara.A01398	UM
Brara.A01399	UM
Brara.A01400	UM
Brara.A01401	UM
Brara.A01402	UM
Brara.A01403	UM
Brara.A01404	UM
Brara.A01406	UM
Brara.A01407	UM
Brara.A01408	UM
Brara.A01409	UM
Brara.A01410	UM
Brara.A01411	UM
Brara.A01412	UM
Brara.A01413	UM
Brara.A01414	UM
Brara.A01415	UM
Brara.A01416	UM
Brara.A01417	UM
Brara.A01418	UM
Brara.A01420	UM
Brara.A01421	UM
Brara.A01422	UM
Brara.A01423	UM
Brara.A01424	UM
Brara.A01425	UM
Brara.A01426	UM
Brara.A01427	UM
Brara.A01428	UM
Brara.A01429	UM
Brara.A01430	UM
Brara.A01431	UM
Brara.A01432	UM
Brara.A01433	UM
Brara.A01434	UM
Brara.A01435	UM
Brara.A01436	UM
Brara.A01437	UM
Brara.A01438	UM
Brara.A01439	UM
Brara.A01440	UM
Brara.A01441	UM
Brara.A01442	UM
Brara.A01443	UM
Brara.A01444	UM
Brara.A01445	UM
Brara.A01446	UM
Brara.A01447	UM
Brara.A01448	UM
Brara.A01449	UM
Brara.A01450	UM
Brara.A01451	UM
Brara.A01452	UM
Brara.A01453	UM
Brara.A01454	UM
Brara.A01455	UM
Brara.A01456	UM
Brara.A01457	UM
Brara.A01458	UM
Brara.A01459	UM
Brara.A01460	UM
Brara.A01461	UM
Brara.A01462	UM
Brara.A01463	UM
Brara.A01464	UM
Brara.A01465	UM
Brara.A01466	UM
Brara.A01467	UM
Brara.A01468	UM
Brara.A01469	UM
Brara.A01470	UM
Brara.A01471	UM
Brara.A01472	UM
Brara.A01473	UM
Brara.A01474	UM
Brara.A01475	UM
Brara.A01476	UM
Brara.A01477	UM
Brara.A01478	UM
Brara.A01479	UM
Brara.A01480	UM
Brara.A01481	UM
Brara.A01482	UM
Brara.A01483	UM
Brara.A01484	UM
Brara.A01485	UM
Brara.A01486	UM
Brara.A01487	UM
Brara.A01488	UM
Brara.A01489	UM
Brara.A01490	UM
Brara.A01491	UM
Brara.A01492	UM
Brara.A01493	UM
Brara.A01495	UM
Brara.A01496	UM
Brara.A01497	UM
Brara.A01498	UM
Brara.A01499	UM
Brara.A01500	UM
Brara.A01501	CHH-gene
Brara.A01502	CHH-gene
Brara.A01503	UM
Brara.A01504	CHH-gene
Brara.A01505	UM
Brara.A01506	UM
Brara.A01507	UM
Brara.A01508	UM
Brara.A01509	UM
Brara.A01510	UM
Brara.A01511	UM
Brara.A01512	UM
Brara.A01513	UM
Brara.A01514	UM
Brara.A01515	UM
Brara.A01516	UM
Brara.A01517	UM
Brara.A01518	UM
Brara.A01519	UM
Brara.A01520	CHH-gene
Brara.A01521	UM
Brara.A01522	UM
Brara.A01523	UM
Brara.A01524	UM
Brara.A01525	UM
Brara.A01526	CHH-gene
Brara.A01527	UM
Brara.A01528	UM
Brara.A01529	UM
Brara.A01530	UM
Brara.A01531	UM
Brara.A01532	UM
Brara.A01533	UM
Brara.A01534	UM
Brara.A01535	UM
Brara.A01536	UM
Brara.A01537	UM
Brara.A01538	UM
Brara.A01539	UM
Brara.A01540	UM
Brara.A01541	UM
Brara.A01542	UM
Brara.A01543	UM
Brara.A01545	UM
Brara.A01546	UM
Brara.A01547	UM
Brara.A01548	UM
Brara.A01549	UM
Brara.A01550	UM
Brara.A01551	UM
Brara.A01552	UM
Brara.A01553	UM
Brara.A01554	UM
Brara.A01555	UM
Brara.A01556	UM
Brara.A01557	UM
Brara.A01558	UM
Brara.A01559	UM
Brara.A01560	UM
Brara.A01561	UM
Brara.A01562	UM
Brara.A01563	UM
Brara.A01564	UM
Brara.A01565	CHH-gene
Brara.A01566	UM
Brara.A01567	UM
Brara.A01568	UM
Brara.A01569	UM
Brara.A01570	UM
Brara.A01571	UM
Brara.A01572	UM
Brara.A01573	UM
Brara.A01574	UM
Brara.A01575	UM
Brara.A01576	UM
Brara.A01577	UM
Brara.A01578	UM
Brara.A01579	UM
Brara.A01580	UM
Brara.A01581	UM
Brara.A01582	UM
Brara.A01583	UM
Brara.A01584	UM
Brara.A01585	UM
Brara.A01586	UM
Brara.A01587	UM
Brara.A01588	UM
Brara.A01589	UM
Brara.A01590	UM
Brara.A01591	UM
Brara.A01592	UM
Brara.A01593	UM
Brara.A01594	UM
Brara.A01595	UM
Brara.A01596	UM
Brara.A01597	UM
Brara.A01598	UM
Brara.A01599	UM
Brara.A01600	UM
Brara.A01601	UM
Brara.A01602	UM
Brara.A01603	UM
Brara.A01604	UM
Brara.A01605	UM
Brara.A01606	UM
Brara.A01607	UM
Brara.A01608	UM
Brara.A01609	UM
Brara.A01610	UM
Brara.A01611	UM
Brara.A01612	UM
Brara.A01613	UM
Brara.A01614	UM
Brara.A01615	UM
Brara.A01616	UM
Brara.A01617	UM
Brara.A01618	UM
Brara.A01619	UM
Brara.A01620	UM
Brara.A01621	UM
Brara.A01622	UM
Brara.A01623	UM
Brara.A01624	UM
Brara.A01625	UM
Brara.A01626	UM
Brara.A01627	UM
Brara.A01628	UM
Brara.A01629	UM
Brara.A01630	UM
Brara.A01631	UM
Brara.A01632	UM
Brara.A01633	UM
Brara.A01634	UM
Brara.A01635	UM
Brara.A01636	UM
Brara.A01637	UM
Brara.A01638	UM
Brara.A01639	UM
Brara.A01640	UM
Brara.A01641	UM
Brara.A01642	UM
Brara.A01643	UM
Brara.A01644	UM
Brara.A01645	UM
Brara.A01646	UM
Brara.A01647	UM
Brara.A01648	UM
Brara.A01649	UM
Brara.A01650	UM
Brara.A01651	UM
Brara.A01652	UM
Brara.A01653	UM
Brara.A01654	UM
Brara.A01655	UM
Brara.A01656	UM
Brara.A01657	UM
Brara.A01658	UM
Brara.A01659	UM
Brara.A01660	UM
Brara.A01661	UM
Brara.A01662	UM
Brara.A01663	UM
Brara.A01664	UM
Brara.A01665	UM
Brara.A01666	UM
Brara.A01667	UM
Brara.A01668	UM
Brara.A01669	UM
Brara.A01670	UM
Brara.A01671	UM
Brara.A01672	UM
Brara.A01673	UM
Brara.A01674	UM
Brara.A01675	UM
Brara.A01676	UM
Brara.A01677	UM
Brara.A01678	UM
Brara.A01679	UM
Brara.A01680	UM
Brara.A01681	UM
Brara.A01682	UM
Brara.A01683	UM
Brara.A01684	UM
Brara.A01685	UM
Brara.A01686	UM
Brara.A01687	UM
Brara.A01688	CHH-gene
Brara.A01689	UM
Brara.A01690	UM
Brara.A01691	CHH-gene
Brara.A01692	UM
Brara.A01693	UM
Brara.A01694	UM
Brara.A01695	UM
Brara.A01696	UM
Brara.A01697	UM
Brara.A01698	UM
Brara.A01699	UM
Brara.A01700	UM
Brara.A01701	UM
Brara.A01702	CHH-gene
Brara.A01703	UM
Brara.A01704	UM
Brara.A01705	UM
Brara.A01706	UM
Brara.A01707	CHG-gene
Brara.A01708	UM
Brara.A01709	UM
Brara.A01710	UM
Brara.A01711	CHH-gene
Brara.A01712	UM
Brara.A01713	UM
Brara.A01714	UM
Brara.A01715	UM
Brara.A01716	UM
Brara.A01717	UM
Brara.A01718	CHH-gene
Brara.A01719	UM
Brara.A01720	UM
Brara.A01721	UM
Brara.A01722	UM
Brara.A01723	UM
Brara.A01724	UM
Brara.A01725	UM
Brara.A01726	UM
Brara.A01727	UM
Brara.A01728	UM
Brara.A01729	UM
Brara.A01730	UM
Brara.A01731	UM
Brara.A01732	UM
Brara.A01733	UM
Brara.A01734	UM
Brara.A01735	UM
Brara.A01736	UM
Brara.A01737	UM
Brara.A01738	UM
Brara.A01739	UM
Brara.A01740	CHH-gene
Brara.A01741	UM
Brara.A01742	CHH-gene
Brara.A01743	UM
Brara.A01744	UM
Brara.A01745	UM
Brara.A01746	UM
Brara.A01747	UM
Brara.A01748	UM
Brara.A01749	UM
Brara.A01750	UM
Brara.A01751	UM
Brara.A01752	UM
Brara.A01753	UM
Brara.A01754	UM
Brara.A01755	UM
Brara.A01756	UM
Brara.A01757	UM
Brara.A01758	UM
Brara.A01759	UM
Brara.A01760	UM
Brara.A01761	CHH-gene
Brara.A01762	UM
Brara.A01763	UM
Brara.A01764	UM
Brara.A01765	UM
Brara.A01766	UM
Brara.A01767	UM
Brara.A01768	UM
Brara.A01769	UM
Brara.A01770	UM
Brara.A01771	UM
Brara.A01772	UM
Brara.A01773	UM
Brara.A01774	UM
Brara.A01775	UM
Brara.A01776	UM
Brara.A01777	UM
Brara.A01778	UM
Brara.A01779	UM
Brara.A01780	UM
Brara.A01781	UM
Brara.A01782	UM
Brara.A01783	UM
Brara.A01784	CHH-gene
Brara.A01785	CHH-gene
Brara.A01786	UM
Brara.A01787	UM
Brara.A01788	UM
Brara.A01789	UM
Brara.A01790	UM
Brara.A01791	UM
Brara.A01792	UM
Brara.A01793	UM
Brara.A01794	UM
Brara.A01795	UM
Brara.A01796	UM
Brara.A01797	CHH-gene
Brara.A01798	UM
Brara.A01799	UM
Brara.A01800	UM
Brara.A01801	UM
Brara.A01802	UM
Brara.A01803	UM
Brara.A01804	UM
Brara.A01805	UM
Brara.A01806	UM
Brara.A01807	UM
Brara.A01808	UM
Brara.A01809	UM
Brara.A01810	UM
Brara.A01811	UM
Brara.A01812	UM
Brara.A01813	UM
Brara.A01814	UM
Brara.A01815	UM
Brara.A01816	UM
Brara.A01817	UM
Brara.A01818	UM
Brara.A01819	UM
Brara.A01820	UM
Brara.A01821	UM
Brara.A01822	UM
Brara.A01823	UM
Brara.A01824	UM
Brara.A01825	UM
Brara.A01826	UM
Brara.A01827	UM
Brara.A01828	UM
Brara.A01829	UM
Brara.A01830	UM
Brara.A01831	UM
Brara.A01832	UM
Brara.A01833	UM
Brara.A01834	UM
Brara.A01835	UM
Brara.A01836	UM
Brara.A01837	UM
Brara.A01838	UM
Brara.A01839	UM
Brara.A01840	UM
Brara.A01841	UM
Brara.A01842	UM
Brara.A01843	UM
Brara.A01844	UM
Brara.A01845	UM
Brara.A01846	UM
Brara.A01847	UM
Brara.A01848	UM
Brara.A01849	UM
Brara.A01850	UM
Brara.A01851	UM
Brara.A01852	UM
Brara.A01853	UM
Brara.A01854	CHH-gene
Brara.A01855	UM
Brara.A01856	UM
Brara.A01857	UM
Brara.A01858	CHH-gene
Brara.A01859	UM
Brara.A01860	UM
Brara.A01861	UM
Brara.A01862	UM
Brara.A01863	UM
Brara.A01864	UM
Brara.A01865	UM
Brara.A01866	UM
Brara.A01867	UM
Brara.A01868	CHH-gene
Brara.A01869	UM
Brara.A01870	UM
Brara.A01871	UM
Brara.A01872	UM
Brara.A01873	UM
Brara.A01874	UM
Brara.A01875	UM
Brara.A01876	UM
Brara.A01877	UM
Brara.A01878	UM
Brara.A01879	UM
Brara.A01880	UM
Brara.A01881	UM
Brara.A01882	UM
Brara.A01883	UM
Brara.A01884	UM
Brara.A01885	UM
Brara.A01886	UM
Brara.A01887	UM
Brara.A01888	UM
Brara.A01889	UM
Brara.A01890	UM
Brara.A01891	CHH-gene
Brara.A01892	UM
Brara.A01893	CHH-gene
Brara.A01894	UM
Brara.A01895	UM
Brara.A01896	UM
Brara.A01897	UM
Brara.A01898	UM
Brara.A01899	UM
Brara.A01900	CHH-gene
Brara.A01901	UM
Brara.A01902	UM
Brara.A01904	UM
Brara.A01905	UM
Brara.A01906	CHH-gene
Brara.A01907	UM
Brara.A01908	UM
Brara.A01909	UM
Brara.A01910	UM
Brara.A01911	UM
Brara.A01912	UM
Brara.A01913	UM
Brara.A01914	CHH-gene
Brara.A01915	UM
Brara.A01916	UM
Brara.A01917	UM
Brara.A01918	UM
Brara.A01919	UM
Brara.A01920	UM
Brara.A01921	UM
Brara.A01922	UM
Brara.A01923	UM
Brara.A01924	UM
Brara.A01925	UM
Brara.A01926	UM
Brara.A01927	UM
Brara.A01928	UM
Brara.A01929	UM
Brara.A01930	UM
Brara.A01931	UM
Brara.A01932	UM
Brara.A01933	UM
Brara.A01934	UM
Brara.A01935	CHH-gene
Brara.A01936	UM
Brara.A01937	UM
Brara.A01938	UM
Brara.A01939	UM
Brara.A01940	UM
Brara.A01941	UM
Brara.A01942	UM
Brara.A01943	UM
Brara.A01944	UM
Brara.A01945	UM
Brara.A01946	UM
Brara.A01947	UM
Brara.A01948	UM
Brara.A01949	UM
Brara.A01950	CHH-gene
Brara.A01951	UM
Brara.A01952	UM
Brara.A01953	CHH-gene
Brara.A01954	CHH-gene
Brara.A01955	UM
Brara.A01956	UM
Brara.A01957	UM
Brara.A01958	UM
Brara.A01959	UM
Brara.A01960	UM
Brara.A01961	UM
Brara.A01962	UM
Brara.A01963	CHH-gene
Brara.A01964	CHH-gene
Brara.A01965	CHH-gene
Brara.A01966	UM
Brara.A01967	UM
Brara.A01968	CHH-gene
Brara.A01969	UM
Brara.A01970	UM
Brara.A01971	UM
Brara.A01972	CHG-gene
Brara.A01973	UM
Brara.A01974	UM
Brara.A01975	UM
Brara.A01976	UM
Brara.A01977	UM
Brara.A01978	UM
Brara.A01979	UM
Brara.A01980	CG-gbm
Brara.A01981	UM
Brara.A01982	UM
Brara.A01983	UM
Brara.A01984	UM
Brara.A01985	UM
Brara.A01986	UM
Brara.A01987	CHH-gene
Brara.A01988	UM
Brara.A01989	UM
Brara.A01990	UM
Brara.A01991	CHH-gene
Brara.A01992	CHH-gene
Brara.A01993	CHH-gene
Brara.A01994	UM
Brara.A01995	UM
Brara.A01996	CHH-gene
Brara.A01997	UM
Brara.A01998	UM
Brara.A01999	UM
Brara.A02000	UM
Brara.A02001	UM
Brara.A02002	UM
Brara.A02003	CHH-gene
Brara.A02004	UM
Brara.A02005	UM
Brara.A02006	CHH-gene
Brara.A02007	CHH-gene
Brara.A02008	UM
Brara.A02009	UM
Brara.A02010	UM
Brara.A02011	UM
Brara.A02012	UM
Brara.A02013	CHH-gene
Brara.A02014	UM
Brara.A02015	UM
[truncated: 38,493 more rows]

## Sheet: B. vulgaris
gene	class
Bv_00010_phxm	UM
Bv_00020_mzxp	CG-gbm
Bv_00030_dkjs	UM
Bv_00040_ruoq	CHH-gene
Bv_00050_pacg	UM
Bv_00060_icuw	CG-gbm
Bv_00070_sjje	UM
Bv_00100_iorn	UM
Bv_00110_aycw	CG-gbm
Bv_00120_pdds	CHH-gene
Bv_00130_qwek	CG-gbm
Bv_00140_schn	CHH-gene
Bv_00150_rorc	UM
Bv_00170_ioxg	UM
Bv_00180_ejow	CG-gbm
Bv_00190_usot	CHH-gene
Bv_00200_rxsx	UM
Bv_00210_yowg	CHH-gene
Bv_00220_nfcp	CHH-gene
Bv_00230_cxzq	CHH-gene
Bv_00270_mghs	CHH-gene
Bv_00280_ijdp	CHH-gene
Bv_00290_mejd	UM
Bv_00300_aqck	CHH-gene
Bv_00310_rpxh	CHH-gene
Bv_00320_krkm	CG-gbm
Bv_00330_rutk	UM
Bv_00340_nrxn	UM
Bv_00350_kryd	CG-gbm
Bv_00360_gakn	CG-gbm
Bv_00370_unnx	UM
Bv_00380_kufg	CHH-gene
Bv_00390_pfwr	CG-gbm
Bv_00400_gtew	CHH-gene
Bv_00410_mfyr	CHH-gene
Bv_00420_uaqe	UM
Bv_00430_nsny	CHH-gene
Bv_00450_dpqn	UM
Bv_00460_mogj	UM
Bv_00470_cqek	UM
Bv_00480_itxk	CG-gbm
Bv_00490_krfz	UM
Bv_00500_ccse	UM
Bv_00510_rfup	UM
Bv_00550_rqhj	CHH-gene
Bv_00560_ungj	CHH-gene
Bv_00570_pgoz	CHH-gene
Bv_00580_dgyz	CHH-gene
Bv_00590_hseh	UM
Bv_00600_stdi	UM
Bv_00610_idxi	UM
Bv_00620_irtc	UM
Bv_00630_jesm	CHH-gene
Bv_00640_oegr	UM
Bv_00650_zzij	UM
Bv_00670_fihh	CHH-gene
Bv_00680_wykx	UM
Bv_00700_uzsd	CHH-gene
Bv_00710_pian	CHH-gene
Bv_00720_ycnh	UM
Bv_00730_jjup	UM
Bv_00740_drop	CG-gbm
Bv_00750_drpg	CHH-gene
Bv_00770_imqg	UM
Bv_00790_wmgy	CG-gbm
Bv_00800_qerg	CHH-gene
Bv_00810_ktdu	CHH-gene
Bv_00820_sdyx	UM
Bv_00830_udox	UM
Bv_00840_suzz	CHH-gene
Bv_00850_gigj	UM
Bv_00900_hrrf	CHH-gene
Bv_00920_kkod	UM
Bv_00940_nomp	CHH-gene
Bv_00950_xjui	UM
Bv_00960_ssgy	UM
Bv_00970_kszs	UM
Bv_00980_qkdi	CG-gbm
Bv_00990_fifa	UM
Bv_01010_xguk	CG-gbm
Bv_01020_okwo	UM
Bv_01030_gkmm	UM
Bv_01060_jnme	CG-gbm
Bv_01080_jpzm	UM
Bv_01100_widu	UM
Bv_01110_fhsx	CHH-gene
Bv_01120_xgqp	UM
Bv_01140_wtmq	CHH-gene
Bv_01150_cquj	UM
Bv_01160_make	CHH-gene
Bv_01190_zahq	CG-gbm
Bv_01200_ojnf	UM
Bv_01210_rgdi	UM
Bv_01230_rkqg	CG-gbm
Bv_01240_wifn	UM
Bv_01260_kqff	UM
Bv_01270_xcrg	UM
Bv_01280_yhmk	CHH-gene
Bv_01320_gjoj	CHH-gene
Bv_01340_cjkj	CHH-gene
Bv_01350_texx	UM
Bv_01370_qaaj	CHH-gene
Bv_01380_oaoa	CHH-gene
Bv_01390_pnci	UM
Bv_01400_gpgr	CHH-gene
Bv_01420_ngmz	UM
Bv_01430_jgpp	CG-gbm
Bv_01450_oxcm	CG-gbm
Bv_01470_jynr	CHH-gene
Bv_01480_pzhp	CHH-gene
Bv_01490_ctzo	CHH-gene
Bv_01500_juiz	UM
Bv_01510_fsrk	CG-gbm
Bv_01520_fhof	CHH-gene
Bv_01530_qwsn	CHH-gene
Bv_01540_kkjm	UM
Bv_01550_uauk	CG-gbm
Bv_01560_emgd	CG-gbm
Bv_01570_ngji	CHH-gene
Bv_01590_yuzh	UM
Bv_01600_ehmp	UM
Bv_01610_ijxm	CG-gbm
Bv_01620_wksi	UM
Bv_01630_nkex	UM
Bv_01640_nthw	CG-gbm
Bv_01660_rxhu	CG-gbm
Bv_01670_krzm	CG-gbm
Bv_01680_jamk	UM
Bv_01690_ptpz	CHH-gene
Bv_01700_xqjo	CG-gbm
Bv_01710_ymit	UM
Bv_01720_yysm	UM
Bv_01740_fjmj	CHH-gene
Bv_01760_xwtn	UM
Bv_01770_duun	UM
Bv_01790_cndj	UM
Bv_01800_gmkd	CHH-gene
Bv_01810_yejp	CG-gbm
Bv_01820_pruc	CG-gbm
Bv_01830_rzac	CHH-gene
Bv_01840_iiyf	CHH-gene
Bv_01850_cnax	CG-gbm
Bv_01860_iiwq	CHH-gene
Bv_01870_fgmk	CHH-gene
Bv_01880_whgr	CG-gbm
Bv_01890_snsf	UM
Bv_01900_qdpg	CG-gbm
Bv_01910_tcfy	UM
Bv_01920_nhwj	CG-gbm
Bv_01930_nffr	UM
Bv_01940_fjaz	UM
Bv_01950_ydou	CG-gbm
Bv_01970_ahcc	CHH-gene
Bv_01990_dhkx	CHH-gene
Bv_02000_mmaf	UM
Bv_02010_ijrw	UM
Bv_02020_ffky	UM
Bv_02030_ipua	UM
Bv_02040_uxcz	UM
Bv_02050_inxw	CG-gbm
Bv_02060_yhuc	UM
Bv_02070_jjru	UM
Bv_02080_topm	CHH-gene
Bv_02090_autp	CG-gbm
Bv_02110_iadf	UM
Bv_02120_kzid	CG-gbm
Bv_02130_fcjr	CG-gbm
Bv_02140_sahh	CG-gbm
Bv_02150_eyhq	CG-gbm
Bv_02160_jpou	CHH-gene
Bv_02170_qrqs	UM
Bv_02180_igjr	UM
Bv_02200_ejaj	UM
Bv_02210_ones	CHH-gene
Bv_02220_seni	CHH-gene
Bv_02230_ysuo	CHH-gene
Bv_02240_jhzu	UM
Bv_02250_zjzh	CG-gbm
Bv_02260_ngiy	UM
Bv_02270_wrhu	CG-gbm
Bv_02280_ryth	UM
Bv_02290_fhdx	UM
Bv_02300_gyao	UM
Bv_02310_hhot	CHH-gene
Bv_02340_cmkn	UM
Bv_02360_wtti	UM
Bv_02370_fmdw	UM
Bv_02390_zwsm	CG-gbm
Bv_02400_irch	UM
Bv_02410_azuo	UM
Bv_02430_tdcc	UM
Bv_02440_qmdq	UM
Bv_02450_azad	UM
Bv_02460_rrgt	CG-gbm
Bv_02470_otgr	CG-gbm
Bv_02480_jexa	CG-gbm
Bv_02490_owzt	UM
Bv_02500_gtik	CHH-gene
Bv_02510_mixs	CHH-gene
Bv_02520_dtkw	UM
Bv_02530_shro	CHH-gene
Bv_02540_tkyp	CG-gbm
Bv_02550_tppt	UM
Bv_02560_qjes	CG-gbm
Bv_02570_scac	CG-gbm
Bv_02580_qpnk	UM
Bv_02590_wffg	UM
Bv_02600_sjji	CHH-gene
Bv_02610_qypp	CG-gbm
Bv_02620_pudi	CG-gbm
Bv_02630_fegq	CG-gbm
Bv_02640_zzqu	CG-gbm
Bv_02650_qgzg	UM
Bv_02660_zxxr	UM
Bv_02670_hjnd	CHH-gene
Bv_02680_askk	UM
Bv_02690_ksxt	UM
Bv_02700_xgwe	UM
Bv_02710_ysof	CG-gbm
Bv_02720_xehm	UM
Bv_02730_nkct	CG-gbm
Bv_02740_iywn	CG-gbm
Bv_02750_gfzt	UM
Bv_02760_wwfm	UM
Bv_02770_gpnk	UM
Bv_02780_gphc	UM
Bv_02790_cfte	UM
Bv_02800_imei	UM
Bv_02810_jaqn	CG-gbm
Bv_02820_ipex	UM
Bv_02830_qxfh	UM
Bv_02840_auyy	UM
Bv_02850_utso	UM
Bv_02860_atrm	CG-gbm
Bv_02870_kurt	CG-gbm
Bv_02880_xamz	CHH-gene
Bv_02890_ddpx	CG-gbm
Bv_02900_pyye	UM
Bv_02910_yrnu	UM
Bv_02920_oxen	CHH-gene
Bv_02930_saij	CHH-gene
Bv_02940_cufa	UM
Bv_02950_meew	CG-gbm
Bv_02960_rzue	CHH-gene
Bv_02970_ekix	CHH-gene
Bv_02980_emtc	CHH-gene
Bv_02990_retr	UM
Bv_03010_xmrj	UM
Bv_03020_dihy	UM
Bv_03030_xfnf	UM
Bv_03040_hqwp	UM
Bv_03050_cimk	UM
Bv_03060_jeda	UM
Bv_03070_mmzo	UM
Bv_03080_rgys	UM
Bv_03090_tesc	UM
Bv_03100_jpds	UM
Bv_03110_gwie	CG-gbm
Bv_03120_nweu	CHH-gene
Bv_03130_uxaj	UM
Bv_03140_hemf	CHH-gene
Bv_03160_pprc	UM
Bv_03170_emmy	CHH-gene
Bv_03180_jneh	CHH-gene
Bv_03190_oszt	CG-gbm
Bv_03200_fmii	UM
Bv_03210_yozc	UM
Bv_03220_dyzk	UM
Bv_03230_hduh	UM
Bv_03240_kejm	UM
Bv_03260_tfmt	CG-gbm
Bv_03270_gefx	CHH-gene
Bv_03280_uyam	UM
Bv_03290_zrjz	UM
Bv_03320_zhrq	CHH-gene
Bv_03330_gkae	CHH-gene
Bv_03340_qtyg	UM
Bv_03370_imjr	UM
Bv_03420_qopz	CHH-gene
Bv_03430_rutq	UM
Bv_03450_faxh	UM
Bv_03460_axta	UM
Bv_03470_yomk	CHH-gene
Bv_03480_kgso	CG-gbm
Bv_03490_perr	CG-gbm
Bv_03500_mgmk	CHH-gene
Bv_03510_xfyn	UM
Bv_03530_gype	CHH-gene
Bv_03540_heas	UM
Bv_03560_zycn	CG-gbm
Bv_03570_scjm	CHH-gene
Bv_03580_ineq	UM
Bv_03590_kues	CHH-gene
Bv_03600_ffys	UM
Bv_03610_xuag	CG-gbm
Bv_03620_rsxf	UM
Bv_03630_hoty	CG-gbm
Bv_03640_zstx	CHH-gene
Bv_03650_uffc	UM
Bv_03660_pmqw	UM
Bv_03670_cysc	UM
Bv_03690_gead	UM
Bv_03700_pdiy	CHG-gene
Bv_03710_snsi	UM
Bv_03720_mgia	CG-gbm
Bv_03730_zpzr	CG-gbm
Bv_03740_znoq	CHH-gene
Bv_03750_inyw	UM
Bv_03760_mfgu	UM
Bv_03780_zaoa	UM
Bv_03790_usnw	UM
Bv_03800_ogiz	UM
Bv_03810_esmt	CG-gbm
Bv_03820_xosx	CG-gbm
Bv_03830_pprt	UM
Bv_03840_iyjw	CHH-gene
Bv_03850_catk	UM
Bv_03860_ardw	CG-gbm
Bv_03870_hpan	CG-gbm
Bv_03880_hhom	CHH-gene
Bv_03890_xtuc	UM
Bv_03900_pnuu	CHH-gene
Bv_03910_mxcx	CHH-gene
Bv_03920_ezhe	UM
Bv_03930_fyio	UM
Bv_03940_dwhm	CG-gbm
Bv_03950_yous	CHH-gene
Bv_03960_gwhx	UM
Bv_03970_piyr	CHH-gene
Bv_03990_ojck	UM
Bv_04010_xrjr	CG-gbm
Bv_04030_ecsz	CHH-gene
Bv_04040_rzgh	UM
Bv_04070_deph	CHH-gene
Bv_04080_uhic	CHH-gene
Bv_04100_pdgt	CHH-gene
Bv_04110_ppjr	CHH-gene
Bv_04120_zioa	UM
Bv_04130_emjz	CHH-gene
Bv_04140_qwcr	CHH-gene
Bv_04150_jrpi	UM
Bv_04170_oetn	CHG-gene
Bv_04190_gdsx	UM
Bv_04210_afok	CG-gbm
Bv_04220_xkst	CHH-gene
Bv_04230_epea	UM
Bv_04240_dfpk	UM
Bv_04260_fecm	CG-gbm
Bv_04280_zgon	CHH-gene
Bv_04290_ehez	CHG-gene
Bv_04300_wzdm	CG-gbm
Bv_04320_ktxe	CG-gbm
Bv_04330_zezw	CHH-gene
Bv_04350_jann	CHH-gene
Bv_04360_yeck	CHH-gene
Bv_04370_tgqa	UM
Bv_04380_ixtx	UM
Bv_04390_tqqq	CG-gbm
Bv_04400_smmy	CG-gbm
Bv_04410_xexu	UM
Bv_04420_fxze	CHG-gene
Bv_04430_qfkp	CHH-gene
Bv_04460_kkeu	CG-gbm
Bv_04480_miks	CHH-gene
Bv_04510_zzhu	CG-gbm
Bv_04520_pqko	CG-gbm
Bv_04530_kmmx	CHH-gene
Bv_04540_xduz	CHH-gene
Bv_04550_keat	UM
Bv_04570_pajf	CHH-gene
Bv_04580_xwij	CHH-gene
Bv_04590_uczs	CHH-gene
Bv_04600_dhgc	CHH-gene
Bv_04610_rwcq	UM
Bv_04620_teis	CG-gbm
Bv_04640_mrcu	CG-gbm
Bv_04650_emsy	UM
Bv_04660_kdxn	CHH-gene
Bv_04670_shnr	CHH-gene
Bv_04680_yfkh	CHH-gene
Bv_04690_sgnn	CHH-gene
Bv_04700_esng	CHH-gene
Bv_04710_pyeg	CG-gbm
Bv_04720_phfw	CHH-gene
Bv_04730_wqok	UM
Bv_04740_ezsp	CHH-gene
Bv_04750_aupm	CG-gbm
Bv_04760_egph	UM
Bv_04780_grax	CHH-gene
Bv_04800_akcj	UM
Bv_04810_tsyo	CG-gbm
Bv_04820_tmaz	UM
Bv_04840_ggri	CHH-gene
Bv_04850_gtdq	CG-gbm
Bv_04870_hgaz	UM
Bv_04880_qkot	CG-gbm
Bv_04890_woho	CG-gbm
Bv_04900_oeyo	UM
Bv_04910_tfke	UM
Bv_04920_tadx	UM
Bv_04930_ffkq	CG-gbm
Bv_04950_szas	UM
Bv_04960_aqcr	UM
Bv_04970_ykta	CHH-gene
Bv_04990_jsym	CHH-gene
Bv_05000_attt	CHH-gene
Bv_05010_ofwf	UM
Bv_05020_zigk	CHH-gene
Bv_05030_jjuf	CHH-gene
Bv_05040_wapo	CG-gbm
Bv_05060_yeyr	UM
Bv_05080_gzwo	UM
Bv_05090_tyut	UM
Bv_05100_peni	CHH-gene
Bv_05130_ccem	CHH-gene
Bv_05140_iwkj	UM
Bv_05170_pyrf	UM
Bv_05210_rqdy	CHH-gene
Bv_05220_kqpa	CHH-gene
Bv_05230_pjhe	CHH-gene
Bv_05260_hask	CHH-gene
Bv_05270_dsja	CG-gbm
Bv_05280_yfzt	UM
Bv_05290_ipsh	CG-gbm
Bv_05300_heme	CG-gbm
Bv_05310_yzxa	CG-gbm
Bv_05320_omnk	CG-gbm
Bv_05330_xism	CHH-gene
Bv_05340_mxdg	CHH-gene
Bv_05350_rich	CHH-gene
Bv_05360_kroz	CHH-gene
Bv_05370_dsee	UM
Bv_05380_xyza	CHH-gene
Bv_05400_tqys	UM
Bv_05410_oeir	UM
Bv_05420_ratf	CG-gbm
Bv_05430_trif	UM
Bv_05440_gkyf	UM
Bv_05450_wzpp	UM
Bv_05460_nywc	CHH-gene
Bv_05490_nfhp	UM
Bv_05500_uemc	CHH-gene
Bv_05520_tepo	UM
Bv_05530_ftde	CG-gbm
Bv_05540_zsgn	CHH-gene
Bv_05550_tyxm	CG-gbm
Bv_05560_fjyr	CG-gbm
Bv_05570_rjxm	CG-gbm
Bv_05580_ywaq	CG-gbm
Bv_05610_yydi	CHH-gene
Bv_05630_qgki	CHH-gene
Bv_05690_azij	CG-gbm
Bv_05700_rsra	CG-gbm
Bv_05710_ozst	CHH-gene
Bv_05720_qmrd	UM
Bv_05730_fpqu	UM
Bv_05740_tdax	UM
Bv_05750_kqdf	CHH-gene
Bv_05760_zzne	CHH-gene
Bv_05770_jxyp	CG-gbm
Bv_05780_mrsu	CHH-gene
Bv_05790_jeoj	CHG-gene
Bv_05810_cfdu	CG-gbm
Bv_05820_dsdq	CG-gbm
Bv_05830_cuwx	UM
Bv_05850_tqrp	UM
Bv_05860_qrno	CG-gbm
Bv_05870_mggg	CG-gbm
Bv_05880_mdpq	CHH-gene
Bv_05890_yuak	CG-gbm
Bv_05920_sapz	CG-gbm
Bv_05930_pmfj	CG-gbm
Bv_05940_ghti	CG-gbm
Bv_05950_inss	CHH-gene
Bv_05960_satd	CG-gbm
Bv_05970_cjng	UM
Bv_05980_ueac	UM
Bv_05990_igoa	CG-gbm
Bv_06000_hnwk	UM
Bv_06010_hgze	CG-gbm
Bv_06030_pfyh	CHH-gene
Bv_06040_euey	UM
Bv_06060_mfhs	UM
Bv_06070_sttm	CG-gbm
Bv_06080_tsyq	CHH-gene
Bv_06100_hnar	UM
Bv_06110_snea	CHH-gene
Bv_06120_ricu	UM
Bv_06130_nqfi	UM
Bv_06140_kuye	CHH-gene
Bv_06170_fxnk	CHH-gene
Bv_06180_idkw	CG-gbm
Bv_06190_dxhq	CG-gbm
Bv_06200_acrh	CG-gbm
Bv_06230_ycon	CHH-gene
Bv_06240_yyxp	CG-gbm
Bv_06250_qhaw	UM
Bv_06290_exhf	CHH-gene
Bv_06310_yrir	UM
Bv_06320_ixyk	CG-gbm
Bv_06330_kjsw	UM
Bv_06340_jmos	UM
Bv_06370_wtrp	CHH-gene
Bv_06390_cihi	UM
Bv_06400_iseq	UM
Bv_06410_fufw	CG-gbm
Bv_06440_iwkg	CHH-gene
Bv_06450_xotm	CHH-gene
Bv_06460_nwdp	CHH-gene
Bv_06470_efpt	CHH-gene
Bv_06480_hgpw	CHH-gene
Bv_06490_cgoi	UM
Bv_06500_pdgi	UM
Bv_06520_zcfr	UM
Bv_06530_ieoe	UM
Bv_06540_xxgs	CHH-gene
Bv_06550_muoq	UM
Bv_06560_xens	CHH-gene
Bv_06570_qyff	CHH-gene
Bv_06580_frjx	UM
Bv_06590_icen	CHH-gene
Bv_06600_jufw	UM
Bv_06610_erom	UM
Bv_06640_eqfy	UM
Bv_06660_cwtt	UM
Bv_06680_wamy	UM
Bv_06690_nhyp	UM
Bv_06710_eapk	CG-gbm
Bv_06720_wune	UM
Bv_06730_nkhm	CHH-gene
Bv_06740_mjfi	UM
Bv_06750_mzde	CG-gbm
Bv_06760_jxof	CHH-gene
Bv_06770_swyz	UM
Bv_06780_rpto	CG-gbm
Bv_06810_cmum	UM
Bv_06820_chur	UM
Bv_06830_audu	CG-gbm
Bv_06840_ijeo	CG-gbm
Bv_06850_ciyy	UM
Bv_06860_hexx	CG-gbm
Bv_06870_jhug	CG-gbm
Bv_06880_wxwo	CG-gbm
Bv_06890_rghs	CHH-gene
Bv_06900_kcci	UM
Bv_06920_rejh	CHH-gene
Bv_06930_fooj	CHH-gene
Bv_06960_sjfj	CG-gbm
Bv_06990_crwt	CHH-gene
Bv_07000_xwug	CHH-gene
Bv_07010_mgoo	CG-gbm
Bv_07020_nsyu	CHH-gene
Bv_07030_cias	CHH-gene
Bv_07040_iwfu	CHG-gene
Bv_07050_huqu	CHH-gene
Bv_07070_xzdt	UM
Bv_07080_tyzo	UM
Bv_07090_fhwx	CG-gbm
Bv_07130_nqis	UM
Bv_07140_mhgk	CHH-gene
Bv_07150_dkzs	UM
Bv_07160_acyp	CG-gbm
Bv_07170_ishy	UM
Bv_07180_kiuc	CG-gbm
Bv_07190_cftk	CG-gbm
Bv_07200_gena	CHH-gene
Bv_07210_wowa	CHH-gene
Bv_07220_swcq	CG-gbm
Bv_07230_nwhx	CG-gbm
Bv_07240_sgke	CHH-gene
Bv_07250_myet	CHH-gene
Bv_07260_oihr	UM
Bv_07280_jiks	UM
Bv_07330_kgax	UM
Bv_07340_nmdz	CHH-gene
Bv_07350_dmgs	CHH-gene
Bv_07380_jghg	UM
Bv_07390_ixjs	UM
Bv_07400_ewga	CG-gbm
Bv_07410_nusr	CHH-gene
Bv_07420_dkdg	UM
Bv_07430_jkji	CG-gbm
Bv_07440_fzck	CHH-gene
Bv_07450_fotx	CG-gbm
Bv_07460_odjs	CG-gbm
Bv_07470_tmuo	CHH-gene
Bv_07480_dwoa	CG-gbm
Bv_07490_jsxg	UM
Bv_07500_imzo	UM
Bv_07510_jnni	UM
Bv_07520_oekd	UM
Bv_07530_kspm	UM
Bv_07540_gjan	UM
Bv_07550_gerr	CHH-gene
Bv_07570_duqp	CHH-gene
Bv_07580_fnsc	CHH-gene
Bv_07590_smzt	UM
Bv_07600_zeom	UM
Bv_07630_hwfg	UM
Bv_07640_gtps	CHH-gene
Bv_07650_odkk	UM
Bv_07660_easa	CHH-gene
Bv_07670_opzf	CG-gbm
Bv_07680_spph	CG-gbm
Bv_07690_mdeg	UM
Bv_07700_jyko	UM
Bv_07710_ngft	UM
Bv_07730_zosu	CG-gbm
Bv_07740_muce	CG-gbm
Bv_07750_mfih	CHH-gene
Bv_07760_ktkn	CHH-gene
Bv_07770_rwax	CG-gbm
Bv_07790_cwpy	CG-gbm
Bv_07800_sqec	CG-gbm
Bv_07810_wjit	UM
Bv_07820_fxyo	CG-gbm
Bv_07830_ukfn	CG-gbm
Bv_07840_hqdp	CG-gbm
Bv_07850_sqnp	CHH-gene
Bv_07860_mcup	UM
Bv_07870_rgxq	UM
Bv_07880_dgeo	CG-gbm
Bv_07900_yyiy	UM
Bv_07910_npna	CG-gbm
Bv_07920_mczc	UM
Bv_07930_yect	CG-gbm
Bv_07960_yoyo	CG-gbm
Bv_07970_pzuk	CG-gbm
Bv_07980_toxx	UM
Bv_07990_snwn	CHH-gene
Bv_08010_smke	UM
Bv_08020_mzey	UM
Bv_08040_cnpg	UM
Bv_08050_fige	CHH-gene
Bv_08060_yeau	UM
Bv_08070_annc	CHH-gene
Bv_08080_hsaw	CHH-gene
Bv_08100_ppkh	UM
Bv_08110_pesm	UM
Bv_08130_thqf	CHH-gene
Bv_08140_eosg	CHH-gene
Bv_08150_mayr	CHH-gene
Bv_08190_uzww	CHH-gene
Bv_08210_acjd	CHH-gene
Bv_08220_cakn	CHH-gene
Bv_08230_czop	CHH-gene
Bv_08240_rhgw	CHH-gene
Bv_08250_xeed	CHH-gene
Bv_08270_ntwc	CHH-gene
Bv_08280_yisj	CHH-gene
Bv_08300_ogdz	CHH-gene
Bv_08310_epau	CHH-gene
Bv_08360_czwg	CHH-gene
Bv_08380_axcw	CHH-gene
Bv_08420_chfo	CHH-gene
Bv_08430_dzdt	CG-gbm
Bv_08440_ffoc	CHH-gene
Bv_08450_woai	UM
Bv_08460_iaca	UM
Bv_08470_adrn	CHH-gene
Bv_08490_kqew	UM
Bv_08500_ohrk	UM
Bv_08510_qzxi	UM
Bv_08520_oaqy	UM
Bv_08530_hcjj	UM
Bv_08540_eeos	CHH-gene
Bv_08570_zsar	UM
Bv_08590_xchr	UM
Bv_08630_onws	CHH-gene
Bv_08640_zfgr	CHH-gene
Bv_08650_runx	CG-gbm
Bv_08660_drmd	CHH-gene
Bv_08670_ccoq	UM
Bv_08680_sfoa	UM
Bv_08690_rjwd	CG-gbm
Bv_08700_sfio	UM
Bv_08710_xamm	UM
Bv_08720_zess	CG-gbm
Bv_08730_mnop	UM
Bv_08750_gmre	UM
Bv_08760_fhrx	CHH-gene
Bv_08770_stne	UM
Bv_08780_hgum	UM
Bv_08800_dwgg	CHH-gene
Bv_08810_nhrm	CG-gbm
Bv_08840_jixd	CG-gbm
Bv_08850_pxzj	UM
Bv_08860_jwdk	UM
Bv_08870_atoa	CHH-gene
Bv_08880_jwcm	UM
Bv_08890_jkcz	CHH-gene
Bv_08930_kwxi	UM
Bv_08940_nsgj	UM
Bv_08950_zgfj	CHH-gene
Bv_08960_jnpo	UM
Bv_08970_scja	UM
Bv_08980_ocqo	UM
Bv_08990_ypps	CG-gbm
Bv_09000_hcwg	UM
Bv_09010_psqc	UM
Bv_09020_dqet	UM
Bv_09030_kmqu	CHG-gene
Bv_09040_reqs	CG-gbm
Bv_09050_ynug	CG-gbm
Bv_09060_kusi	UM
Bv_09070_iznp	UM
Bv_09080_jnpe	UM
Bv_09090_hkfi	UM
Bv_09100_dngm	UM
Bv_09120_haww	UM
Bv_09130_arsq	CG-gbm
Bv_09140_topj	CG-gbm
Bv_09150_maiw	CG-gbm
Bv_09160_kzap	CG-gbm
Bv_09180_theh	UM
Bv_09210_hksf	UM
Bv_09220_swyn	CG-gbm
Bv_09230_txop	CHH-gene
Bv_09240_sdiy	CG-gbm
Bv_09260_ecuo	UM
Bv_09280_eztg	CG-gbm
Bv_09290_rtzd	CG-gbm
Bv_09300_swka	UM
Bv_09310_odkh	CG-gbm
Bv_09340_eijf	UM
Bv_09350_rwfa	CG-gbm
Bv_09360_pwkh	UM
Bv_09390_wpfg	UM
Bv_09410_kngr	UM
Bv_09420_xeyy	CG-gbm
Bv_09430_ktrn	CHG-gene
Bv_09470_ouwp	CG-gbm
Bv_09480_etgk	CG-gbm
Bv_09490_mkiy	CHH-gene
Bv_09500_teui	UM
Bv_09510_rwqn	CHH-gene
Bv_09520_yuag	UM
Bv_09530_yrkw	CHH-gene
Bv_09540_csri	CG-gbm
Bv_09550_kuuy	UM
Bv_09560_tpcz	CHH-gene
Bv_09570_mmdf	UM
Bv_09580_amgu	CHH-gene
Bv_09590_jujt	UM
Bv_09600_otga	UM
Bv_09620_sghj	CG-gbm
Bv_09630_zkzs	UM
Bv_09640_cnkm	CHH-gene
Bv_09650_sirj	CHH-gene
Bv_09660_heuk	CHH-gene
Bv_09690_znwj	CG-gbm
Bv_09710_twrj	UM
Bv_09720_sozo	UM
Bv_09760_wpjg	CHH-gene
Bv_09770_mhkr	CHH-gene
Bv_09780_ngts	CHH-gene
Bv_09790_mrts	UM
Bv_09800_dwfz	UM
Bv_09810_ngzk	UM
Bv_09820_qkjq	CHH-gene
Bv_09840_qfdm	UM
Bv_09850_wgkq	UM
Bv_09860_iiet	UM
Bv_09870_crae	CG-gbm
Bv_09880_idgw	CG-gbm
Bv_09890_wsiz	UM
Bv_09900_fauw	CG-gbm
Bv_09910_hssc	CHG-gene
Bv_09920_qgyj	CG-gbm
Bv_09930_ejkk	UM
Bv_09940_atgn	CG-gbm
Bv_09950_mguw	UM
Bv_09960_nrdw	UM
Bv_09970_pprz	CG-gbm
Bv_09980_mynf	UM
Bv1_000010_iiuw	CHG-gene
Bv1_000020_oary	UM
Bv1_000030_uojq	CHH-gene
Bv1_000040_cpku	UM
Bv1_000050_ykpj	UM
Bv1_000060_ctkw	UM
Bv1_000070_xuzy	UM
Bv1_000090_ayqs	UM
Bv_10000_ftrj	UM
Bv1_000100_pnxw	UM
Bv1_000110_tftr	UM
Bv1_000120_apyy	UM
Bv1_000130_fdjg	UM
Bv1_000140_mcgx	CG-gbm
Bv1_000150_amqi	UM
Bv1_000160_wzah	UM
Bv1_000170_utwn	CG-gbm
Bv1_000180_efnn	CG-gbm
Bv1_000190_nxgw	UM
Bv1_000200_ckiq	UM
Bv1_000210_iemq	UM
Bv1_000220_pnqr	UM
Bv1_000230_aysj	UM
Bv1_000240_ykom	UM
Bv1_000250_ccns	UM
Bv1_000260_wqjx	CG-gbm
Bv1_000270_ourr	UM
Bv1_000280_qwdp	UM
Bv1_000290_gyhc	UM
Bv1_000300_pzof	UM
Bv1_000310_dnyg	UM
Bv1_000320_xgug	UM
Bv1_000340_ofuz	UM
Bv1_000350_hyix	UM
Bv1_000360_ecyn	UM
Bv1_000370_cpzc	UM
Bv1_000380_ezio	UM
Bv1_000390_fwtz	CG-gbm
Bv1_000400_ahhr	UM
Bv1_000410_tgrr	UM
Bv1_000420_fhar	CG-gbm
Bv1_000430_ptxm	CG-gbm
Bv1_000440_zfic	CG-gbm
Bv1_000450_qumn	CG-gbm
Bv1_000460_nedh	UM
Bv1_000470_twmo	UM
Bv1_000480_xpyy	CG-gbm
Bv1_000490_jfiq	CHG-gene
Bv1_000500_rcun	UM
Bv1_000510_gnit	CG-gbm
Bv1_000520_iwzy	CG-gbm
Bv1_000530_urud	CHH-gene
Bv1_000540_ghtj	UM
Bv1_000550_kfez	CG-gbm
Bv1_000560_yixq	UM
Bv1_000570_ffrq	UM
Bv1_000580_aahw	UM
Bv1_000590_nkif	CG-gbm
Bv1_000600_qham	UM
Bv1_000610_zjoi	CG-gbm
Bv1_000620_kdst	CHH-gene
Bv1_000630_gmir	UM
Bv1_000640_wade	UM
Bv1_000650_ochx	UM
Bv1_000660_qkxk	UM
Bv1_000670_czwr	CG-gbm
Bv1_000680_phuh	CG-gbm
Bv1_000690_mpuq	UM
Bv1_000700_ftcz	CG-gbm
Bv1_000710_rqfn	CG-gbm
Bv1_000720_hitc	UM
Bv1_000730_wmjz	CG-gbm
Bv1_000740_gzum	UM
Bv1_000750_pjej	UM
Bv1_000770_meja	CG-gbm
Bv1_000780_ymmj	UM
Bv1_000790_ktzs	UM
Bv1_000800_accp	UM
Bv1_000810_ykfy	CHH-gene
Bv1_000820_agef	CG-gbm
Bv1_000830_poqd	CG-gbm
Bv1_000850_yurr	CG-gbm
Bv1_000860_xiej	CG-gbm
Bv1_000870_kqgq	UM
Bv1_000880_pchj	CG-gbm
Bv1_000890_yodk	CG-gbm
Bv1_000900_kkwz	CG-gbm
Bv1_000910_rpfo	CG-gbm
Bv1_000920_psuy	UM
Bv1_000930_djas	CG-gbm
Bv1_000940_moaq	UM
Bv1_000950_frfm	CG-gbm
Bv1_000960_dqrm	UM
Bv1_000970_rdqx	CG-gbm
Bv1_000980_twpf	CHG-gene
Bv1_000990_awoq	CG-gbm
Bv1_001000_ndes	UM
Bv1_001010_ohtg	UM
Bv1_001020_npks	CHH-gene
Bv1_001030_iptn	CG-gbm
Bv1_001040_fofx	UM
Bv1_001050_jkmf	UM
Bv1_001070_strk	UM
Bv1_001080_eaih	CG-gbm
Bv1_001090_ysrx	CG-gbm
Bv_10010_dstn	UM
Bv1_001100_nsyq	CG-gbm
Bv1_001110_kfgd	UM
Bv1_001120_jirh	CG-gbm
Bv1_001130_mjwx	CG-gbm
Bv1_001140_gjid	UM
Bv1_001150_owtt	UM
Bv1_001160_tedw	CG-gbm
Bv1_001170_ofhp	UM
Bv1_001180_hqtc	CHH-gene
Bv1_001190_ugji	CG-gbm
Bv1_001200_ptoj	CG-gbm
Bv1_001210_gatn	CHH-gene
Bv1_001220_oroi	CG-gbm
Bv1_001230_guzj	UM
Bv1_001240_nywa	UM
Bv1_001250_oini	UM
Bv1_001260_xrne	CG-gbm
Bv1_001270_azqs	UM
Bv1_001280_iquc	UM
Bv1_001290_xkhk	CHH-gene
Bv1_001300_sidm	UM
Bv1_001310_edfk	UM
Bv1_001320_zice	UM
Bv1_001330_nkgu	CG-gbm
Bv1_001340_dpig	CG-gbm
Bv1_001350_mfwa	UM
Bv1_001360_qdto	CG-gbm
Bv1_001370_weum	UM
Bv1_001380_utxu	CG-gbm
Bv1_001390_pzpo	UM
Bv1_001400_nupk	UM
Bv1_001410_xwqc	UM
Bv1_001420_dfyi	UM
Bv1_001430_osza	UM
Bv1_001440_jutx	UM
Bv1_001450_jfuq	CG-gbm
Bv1_001460_jjwj	CG-gbm
Bv1_001470_nmiw	CG-gbm
Bv1_001480_iiwe	CG-gbm
Bv1_001490_srtz	CG-gbm
Bv1_001500_scmx	CG-gbm
Bv1_001510_uati	CG-gbm
Bv1_001520_cedf	UM
Bv1_001530_zhap	UM
Bv1_001540_answ	UM
Bv1_001550_jzpq	CG-gbm
Bv1_001560_ewdr	UM
Bv1_001570_xzdn	CG-gbm
Bv1_001580_ptqf	CG-gbm
Bv1_001590_fgwn	CG-gbm
Bv1_001600_qucw	UM
Bv1_001610_oetf	CG-gbm
Bv1_001620_adjx	CG-gbm
Bv1_001630_xhgw	CG-gbm
Bv1_001640_mupk	UM
Bv1_001650_enku	CHH-gene
Bv1_001660_yoto	CHH-gene
Bv1_001670_shuh	CG-gbm
Bv1_001680_utwj	CHH-gene
Bv1_001690_upxi	UM
Bv1_001700_oono	UM
Bv1_001710_jtza	UM
Bv1_001720_gsjt	UM
Bv1_001730_doyw	UM
Bv1_001740_ewhy	CHH-gene
Bv1_001750_iqfr	CG-gbm
Bv1_001760_oyuy	CG-gbm
Bv1_001770_sycp	UM
Bv1_001780_xahi	CG-gbm
Bv1_001790_iokn	UM
Bv1_001800_owzx	CHH-gene
Bv1_001810_morm	UM
Bv1_001820_yemc	CG-gbm
Bv1_001830_rprr	UM
Bv1_001840_pxgh	CG-gbm
Bv1_001850_sads	UM
Bv1_001860_ifrq	CG-gbm
Bv1_001870_umgt	UM
Bv1_001880_qpae	UM
Bv1_001890_odzx	UM
Bv1_001900_nkmm	UM
Bv1_001910_ncwg	UM
Bv1_001920_sums	CHH-gene
Bv1_001930_okfa	UM
Bv1_001940_cdth	UM
Bv1_001950_imjw	CG-gbm
Bv1_001960_wzqf	CHH-gene
Bv1_001970_aicq	CG-gbm
Bv1_001980_pked	CG-gbm
Bv1_001990_ekgh	UM
Bv1_002000_zruk	CG-gbm
Bv1_002010_eooz	UM
Bv1_002020_txmr	CG-gbm
Bv1_002030_aexm	UM
Bv1_002040_chst	UM
Bv1_002050_xiyt	UM
Bv1_002060_swde	UM
Bv1_002070_guiy	UM
Bv1_002080_xere	CHH-gene
Bv1_002090_ehgj	UM
Bv_10020_pkhf	UM
Bv1_002100_exzk	UM
Bv1_002110_myou	UM
Bv1_002120_mede	UM
Bv1_002130_grta	UM
Bv1_002140_gcco	UM
Bv1_002150_xpwe	CG-gbm
Bv1_002160_neis	UM
Bv1_002170_hdgf	CHH-gene
Bv1_002180_ikqn	UM
Bv1_002190_epju	UM
Bv1_002200_zhtt	UM
Bv1_002210_cste	CG-gbm
Bv1_002220_rrwi	UM
Bv1_002230_gtmz	CG-gbm
Bv1_002240_xudp	UM
Bv1_002250_qseg	CHG-gene
Bv1_002260_iufk	UM
Bv1_002270_pwhy	UM
Bv1_002280_rapp	CHH-gene
Bv1_002290_pdox	UM
Bv1_002300_hmcs	UM
Bv1_002310_exug	CHH-gene
Bv1_002320_rqps	CHH-gene
Bv1_002330_jdzm	CG-gbm
Bv1_002350_jsuj	UM
Bv1_002360_zhdx	UM
Bv1_002370_dexr	CHH-gene
Bv1_002380_rzqd	UM
Bv1_002390_huch	UM
Bv1_002400_xskn	UM
Bv1_002410_axyi	CG-gbm
Bv1_002420_giok	CG-gbm
Bv1_002430_oaoi	CG-gbm
Bv1_002440_tpzf	UM
Bv1_002460_iagh	UM
Bv1_002470_mgys	UM
Bv1_002480_eufs	CG-gbm
Bv1_002490_qgwp	UM
Bv1_002500_yidu	CG-gbm
Bv1_002510_uhsd	CG-gbm
Bv1_002520_uxdq	UM
Bv1_002530_xfdr	CHH-gene
Bv1_002550_pcha	CHH-gene
Bv1_002560_nawq	UM
Bv1_002570_nyjs	UM
Bv1_002580_ujcg	CHH-gene
Bv1_002590_zftr	CHH-gene
Bv1_002600_mdro	CHH-gene
Bv1_002620_txed	UM
Bv1_002630_kaif	UM
Bv1_002640_xsno	CHH-gene
Bv1_002650_sqcd	CG-gbm
Bv1_002660_ptkg	UM
Bv1_002670_itzi	UM
Bv1_002680_muuu	CG-gbm
Bv1_002690_sxai	UM
Bv1_002700_pggp	UM
Bv1_002710_umou	CHH-gene
Bv1_002720_nyks	UM
Bv1_002730_euia	UM
Bv1_002740_psps	CG-gbm
Bv1_002750_mczy	CG-gbm
Bv1_002760_caso	UM
Bv1_002770_fexw	CG-gbm
Bv1_002780_oxhx	UM
Bv1_002790_nkrz	UM
Bv1_002800_sged	CG-gbm
Bv1_002810_jare	CG-gbm
Bv1_002820_cycr	CG-gbm
Bv1_002830_jitd	UM
Bv1_002850_whci	UM
Bv1_002860_gjdz	UM
Bv1_002870_kgfs	UM
Bv1_002880_geqg	CG-gbm
Bv1_002890_fdwr	CG-gbm
Bv1_002900_dwki	UM
Bv1_002910_jxsh	CG-gbm
Bv1_002920_eowz	UM
Bv1_002930_ezsd	CG-gbm
Bv1_002940_monq	UM
Bv1_002950_zahj	UM
Bv1_002960_qeps	CG-gbm
Bv1_002970_sudi	UM
Bv1_002980_fojr	CHH-gene
Bv1_002990_gwdi	UM
Bv1_003000_ohne	UM
Bv1_003020_qzmp	CG-gbm
Bv1_003030_zepi	CHH-gene
Bv1_003050_doao	CG-gbm
Bv1_003060_ogzq	UM
Bv1_003070_zhjk	UM
Bv1_003080_aufz	UM
Bv1_003090_wwiu	CG-gbm
Bv_10030_jiqq	CHH-gene
Bv1_003100_ksok	CG-gbm
Bv1_003110_dxwu	CHH-gene
Bv1_003120_mets	CG-gbm
Bv1_003130_spiz	UM
Bv1_003140_zofa	CG-gbm
Bv1_003150_crmm	UM
Bv1_003160_ykhw	UM
Bv1_003170_kwyn	CG-gbm
Bv1_003180_ckxq	UM
Bv1_003190_ejss	UM
Bv1_003200_rakg	CG-gbm
Bv1_003210_txdq	UM
Bv1_003220_ooez	CG-gbm
Bv1_003230_ptoi	UM
Bv1_003240_pqkd	UM
Bv1_003250_gpxp	CG-gbm
Bv1_003260_eozj	CHH-gene
Bv1_003270_esoo	CHH-gene
Bv1_003280_rgik	CG-gbm
Bv1_003290_kchz	CG-gbm
Bv1_003300_mhyy	CG-gbm
Bv1_003310_doeg	CHH-gene
Bv1_003320_nqee	UM
Bv1_003330_enju	CG-gbm
Bv1_003340_psht	UM
Bv1_003350_izyj	UM
Bv1_003360_qsmx	UM
Bv1_003370_anam	UM
Bv1_003380_czog	CG-gbm
Bv1_003390_jsci	CG-gbm
Bv1_003400_gjyn	UM
Bv1_003410_tjda	CHH-gene
Bv1_003420_jfmn	CG-gbm
Bv1_003430_gwyi	CG-gbm
Bv1_003440_oefn	UM
Bv1_003450_qfuz	CG-gbm
Bv1_003460_taqr	CG-gbm
Bv1_003470_uphx	UM
Bv1_003480_wzzj	UM
Bv1_003490_mzed	CG-gbm
Bv1_003510_nxxs	CG-gbm
Bv1_003520_qcmg	CG-gbm
Bv1_003530_zciq	CHH-gene
Bv1_003540_cpow	UM
Bv1_003550_npad	UM
Bv1_003560_ungn	UM
Bv1_003570_dnft	CHH-gene
Bv1_003590_whgz	UM
Bv1_003600_texc	UM
Bv1_003610_pfda	CG-gbm
Bv1_003620_ghtq	CG-gbm
Bv1_003630_crxn	UM
Bv1_003640_qqms	CG-gbm
Bv1_003650_unja	CG-gbm
Bv1_003660_xxdf	UM
Bv1_003670_htiq	CG-gbm
Bv1_003680_hmcf	CHH-gene
Bv1_003690_znkc	CG-gbm
Bv1_003700_nwey	UM
Bv1_003710_nmtd	CG-gbm
Bv1_003720_srxo	UM
Bv1_003730_quwj	UM
Bv1_003740_zgio	UM
Bv1_003750_hirn	CHH-gene
Bv1_003760_zsim	UM
Bv1_003770_nmfh	CG-gbm
Bv1_003780_emnh	CG-gbm
Bv1_003790_tkfj	CG-gbm
Bv1_003800_fuqn	UM
Bv1_003810_eocg	UM
Bv1_003820_aifr	UM
Bv1_003830_ywzh	CG-gbm
Bv1_003840_qagh	UM
Bv1_003850_pzdo	CG-gbm
Bv1_003860_pmrz	UM
Bv1_003870_qjtp	CG-gbm
Bv1_003880_gupy	CHH-gene
Bv1_003890_ujgj	UM
Bv1_003900_tkgz	UM
Bv1_003910_dufx	CHH-gene
Bv1_003920_zfyk	CG-gbm
Bv1_003930_ourm	UM
Bv1_003940_fwih	CG-gbm
Bv1_003950_jaej	CG-gbm
Bv1_003960_kwau	UM
Bv1_003970_xsti	UM
Bv1_003980_cdft	CG-gbm
Bv1_003990_jyhg	CG-gbm
Bv1_004000_rchm	UM
Bv1_004010_paat	UM
Bv1_004020_ymcj	CHH-gene
Bv1_004030_ixnx	CG-gbm
Bv1_004040_jemf	UM
Bv1_004050_jhum	UM
Bv1_004060_hzna	UM
Bv1_004070_hkxg	CG-gbm
Bv1_004080_hwof	UM
Bv1_004090_dren	UM
Bv1_004100_izkj	UM
Bv1_004110_zfhn	UM
Bv1_004120_oekn	CG-gbm
Bv1_004130_hukt	UM
Bv1_004140_pkxn	UM
Bv1_004150_hacp	UM
Bv1_004160_mnqa	CG-gbm
Bv1_004170_gcto	UM
Bv1_004190_rawf	UM
Bv1_004200_xhfp	UM
Bv1_004210_xhsz	UM
Bv1_004220_goda	UM
Bv1_004230_exom	CG-gbm
Bv1_004240_zunn	CG-gbm
Bv1_004250_eiyp	UM
Bv1_004260_ydqo	UM
Bv1_004270_pecd	UM
Bv1_004280_ayfy	CG-gbm
Bv1_004290_qicq	UM
Bv1_004300_csgi	CG-gbm
Bv1_004310_unnj	UM
Bv1_004320_pnzx	CG-gbm
Bv1_004330_hiix	CG-gbm
Bv1_004340_zkak	CHH-gene
Bv1_004350_agum	UM
Bv1_004360_gajk	UM
Bv1_004370_girp	CG-gbm
Bv1_004380_kmdh	UM
Bv1_004390_nwit	CHH-gene
Bv1_004410_xajt	UM
Bv1_004420_duxm	UM
Bv1_004430_ouaa	UM
Bv1_004440_ejhz	CHH-gene
Bv1_004450_ujog	UM
Bv1_004470_arou	UM
Bv1_004480_twtp	CG-gbm
Bv1_004490_wtoo	UM
Bv1_004500_ozcw	CG-gbm
Bv1_004510_puyn	UM
Bv1_004520_zyeh	UM
Bv1_004530_xiqq	CG-gbm
Bv1_004540_cioy	CG-gbm
Bv1_004560_iamy	UM
Bv1_004570_zgfa	CG-gbm
Bv1_004580_xnrs	CHG-gene
Bv1_004590_ogpg	UM
Bv1_004600_nzwt	UM
Bv1_004610_duri	UM
Bv1_004620_zgiu	CG-gbm
Bv1_004630_uddn	CG-gbm
Bv1_004640_nwto	UM
Bv1_004650_tyfq	CG-gbm
Bv1_004660_ieec	UM
Bv1_004680_prmu	CHH-gene
Bv1_004690_fpur	UM
Bv1_004720_shpz	UM
Bv1_004730_keog	CG-gbm
Bv1_004740_takp	UM
Bv1_004750_jgcq	CHH-gene
Bv1_004760_iyof	CG-gbm
Bv1_004770_yjfk	CG-gbm
Bv1_004780_oxzh	CG-gbm
Bv1_004790_mxoz	CG-gbm
Bv1_004800_szrw	CG-gbm
Bv1_004810_cxfz	CG-gbm
Bv1_004820_mqna	CG-gbm
Bv1_004830_ttyz	UM
Bv1_004840_ejnz	CG-gbm
Bv1_004850_scxk	CG-gbm
Bv1_004860_htss	UM
Bv1_004870_ixja	UM
Bv1_004880_pkqc	CG-gbm
Bv1_004890_ruwk	UM
Bv1_004900_otnc	CG-gbm
Bv1_004910_mgse	UM
Bv1_004920_wkku	UM
Bv1_004930_kocq	UM
Bv1_004940_hxrm	CG-gbm
Bv1_004950_qnjn	CHH-gene
Bv1_004960_jpfc	CG-gbm
Bv1_004970_zffm	CG-gbm
Bv1_004980_awgu	CG-gbm
Bv1_004990_yexk	CG-gbm
Bv1_005000_yqhk	CG-gbm
Bv1_005010_ften	UM
Bv1_005020_geew	CG-gbm
Bv1_005030_nafi	CG-gbm
Bv1_005040_ikds	UM
Bv1_005050_qqpi	UM
Bv1_005060_jtmy	CG-gbm
Bv1_005070_ckcj	CG-gbm
Bv1_005080_honm	UM
Bv1_005090_sxto	CHH-gene
Bv_10050_oqmo	UM
Bv1_005100_eusz	CG-gbm
Bv1_005110_kqup	CG-gbm
Bv1_005120_xcut	CHH-gene
Bv1_005130_ayrd	UM
Bv1_005140_onte	CG-gbm
Bv1_005150_expa	UM
Bv1_005160_wapg	UM
Bv1_005170_wtws	CG-gbm
Bv1_005180_xgfh	UM
Bv1_005190_isam	UM
Bv1_005200_kemp	UM
Bv1_005210_jaoq	CG-gbm
Bv1_005220_xodh	CG-gbm
Bv1_005230_qzjy	CG-gbm
Bv1_005240_ykrn	CHH-gene
Bv1_005250_thpe	CHH-gene
Bv1_005260_jdsz	UM
Bv1_005270_khhg	UM
Bv1_005280_wsok	CG-gbm
Bv1_005290_pwzk	UM
Bv1_005300_wokp	UM
Bv1_005310_arnr	CG-gbm
Bv1_005320_azdy	CG-gbm
Bv1_005360_qqyc	CHH-gene
Bv1_005370_tdmj	CHH-gene
Bv1_005400_ugje	UM
Bv1_005420_piut	CG-gbm
Bv1_005430_ysgz	UM
Bv1_005440_zjna	UM
Bv1_005450_opxx	UM
Bv1_005460_uaec	CG-gbm
Bv1_005470_zjzt	CHH-gene
Bv1_005480_ueym	UM
Bv1_005490_jshn	UM
Bv1_005500_jhnf	UM
Bv1_005510_mnyn	UM
Bv1_005520_sofu	UM
Bv1_005530_ggmn	UM
Bv1_005540_xttu	UM
Bv1_005550_cari	CHH-gene
Bv1_005560_nyko	CG-gbm
Bv1_005570_keot	UM
Bv1_005580_xhke	CHH-gene
Bv1_005590_kqfu	UM
Bv1_005600_uomx	CHH-gene
Bv1_005610_xngr	CHH-gene
Bv1_005620_angt	CG-gbm
Bv1_005630_hoog	CHH-gene
Bv1_005640_igmi	CHH-gene
Bv1_005650_tmun	UM
Bv1_005660_zexj	CG-gbm
Bv1_005670_jowg	CG-gbm
Bv1_005680_uwpa	CG-gbm
Bv1_005690_xmee	CG-gbm
Bv1_005700_hpfh	UM
Bv1_005710_ptis	CG-gbm
Bv1_005720_eaoi	CHH-gene
Bv1_005730_dayj	UM
Bv1_005740_xqwr	CG-gbm
Bv1_005750_ufji	CG-gbm
Bv1_005760_naex	UM
Bv1_005770_fkzq	CHH-gene
Bv1_005780_gweg	CG-gbm
Bv1_005790_zgmm	UM
Bv1_005800_fpcn	UM
Bv1_005810_iqjh	CG-gbm
Bv1_005820_hqts	UM
Bv1_005830_awpg	UM
Bv1_005840_tegu	CG-gbm
Bv1_005850_ojns	CG-gbm
Bv1_005860_ffre	CHH-gene
Bv1_005870_jzne	UM
Bv1_005880_xkqq	UM
Bv1_005890_mwzd	CG-gbm
Bv1_005900_asku	CG-gbm
Bv1_005910_zien	CHH-gene
Bv1_005920_hzzd	UM
Bv1_005930_cxoq	CG-gbm
Bv1_005940_rhpo	CG-gbm
Bv1_005950_zdui	UM
Bv1_005960_fmrp	UM
Bv1_005970_mrif	CHH-gene
Bv1_005980_hemo	UM
Bv1_005990_swxz	CG-gbm
Bv1_006000_duwo	UM
Bv1_006010_qxpp	UM
Bv1_006020_mytr	UM
Bv1_006030_fmrt	UM
Bv1_006040_mhwo	UM
Bv1_006050_jnru	UM
Bv1_006060_wski	CG-gbm
Bv1_006070_ernw	CG-gbm
Bv1_006080_uffe	UM
Bv1_006090_dyxj	UM
Bv_10060_zdwu	UM
Bv1_006100_wmrj	CG-gbm
Bv1_006110_ctqz	CG-gbm
Bv1_006120_tcsw	CG-gbm
Bv1_006130_jkqr	UM
Bv1_006140_toej	CG-gbm
Bv1_006150_xikd	UM
Bv1_006160_ipmu	CG-gbm
Bv1_006170_gkiw	CG-gbm
Bv1_006180_ppdi	UM
Bv1_006190_quix	UM
Bv1_006200_idta	UM
Bv1_006210_hjep	UM
Bv1_006220_mxyn	UM
Bv1_006230_nrme	UM
Bv1_006240_mdsd	UM
Bv1_006250_wtzi	CG-gbm
Bv1_006260_jsht	UM
Bv1_006270_npqc	CHG-gene
Bv1_006280_ctoy	UM
Bv1_006290_gkuq	UM
Bv1_006300_qxpi	CG-gbm
Bv1_006310_yzzj	UM
Bv1_006320_euox	UM
Bv1_006330_fsif	UM
Bv1_006340_wkoi	CG-gbm
Bv1_006350_iypr	CG-gbm
Bv1_006360_nekk	CG-gbm
Bv1_006370_uihe	CG-gbm
Bv1_006380_iwqd	UM
Bv1_006390_daft	UM
Bv1_006400_mkkq	UM
Bv1_006410_pync	UM
Bv1_006420_iyhr	UM
Bv1_006430_aaqf	CG-gbm
Bv1_006440_uece	UM
Bv1_006450_oaxr	CG-gbm
Bv1_006460_hmjr	CG-gbm
Bv1_006470_dhsn	UM
Bv1_006480_pykt	CG-gbm
Bv1_006490_dntd	UM
Bv1_006500_fdyj	CG-gbm
Bv1_006510_okio	CG-gbm
Bv1_006520_tmni	CG-gbm
Bv1_006530_cpwk	CHH-gene
Bv1_006540_nxjh	CHH-gene
Bv1_006550_fmmg	CG-gbm
Bv1_006560_prxe	UM
Bv1_006570_noeh	UM
Bv1_006580_fedf	UM
Bv1_006590_ohkz	UM
Bv1_006600_xxie	CG-gbm
Bv1_006610_gdiw	CG-gbm
Bv1_006620_wfni	UM
Bv1_006630_mwaa	CG-gbm
Bv1_006640_qmia	CHH-gene
Bv1_006650_egdw	CG-gbm
Bv1_006660_dnji	UM
Bv1_006680_hdmy	UM
Bv1_006690_qfxe	UM
Bv1_006700_ozsi	UM
Bv1_006710_uxhs	UM
Bv1_006720_pwrd	CG-gbm
Bv1_006730_cxzg	CG-gbm
Bv1_006740_oxmt	UM
Bv1_006750_wnxf	CG-gbm
Bv1_006760_cegg	UM
Bv1_006770_xkmw	CG-gbm
Bv1_006780_ongy	CG-gbm
Bv1_006790_ucuy	CHG-gene
Bv1_006800_auan	CG-gbm
Bv1_006810_okkc	UM
Bv1_006820_mtxu	UM
Bv1_006830_ooma	CG-gbm
Bv1_006840_rrmw	UM
Bv1_006850_mjtg	UM
Bv1_006860_jagy	UM
Bv1_006880_sunf	UM
Bv1_006890_dsen	CHH-gene
Bv1_006900_jtat	UM
Bv1_006910_ywpg	UM
Bv1_006920_xzao	UM
Bv1_006930_gguo	UM
Bv1_006940_xhte	UM
Bv1_006970_jood	UM
Bv1_006980_fzga	UM
Bv1_006990_hsjp	CG-gbm
Bv1_007000_xdhq	UM
Bv1_007010_wuoe	CG-gbm
Bv1_007020_xjzm	UM
Bv1_007030_uxgf	CG-gbm
Bv1_007040_oxhc	CG-gbm
Bv1_007050_yzqk	CG-gbm
Bv1_007060_gcmj	UM
Bv1_007070_gwhw	UM
Bv1_007080_cukw	CG-gbm
Bv_10070_qwkq	UM
Bv1_007100_znyy	UM
Bv1_007110_agqt	CG-gbm
Bv1_007120_ogru	CG-gbm
Bv1_007130_ieun	CG-gbm
Bv1_007140_zgoh	CHH-gene
Bv1_007150_fjsy	CHH-gene
Bv1_007160_czai	UM
Bv1_007170_axyd	UM
Bv1_007180_mswa	CHH-gene
Bv1_007200_unuu	UM
Bv1_007220_orsp	CG-gbm
Bv1_007230_zkez	CG-gbm
Bv1_007240_yjqt	UM
Bv1_007250_awct	CG-gbm
Bv1_007260_pfpg	CG-gbm
Bv1_007280_adqt	CHH-gene
Bv1_007300_rqak	UM
Bv1_007310_zrye	UM
Bv1_007330_paof	CG-gbm
Bv1_007340_yyae	CHH-gene
Bv1_007350_kwaq	UM
Bv1_007360_zwgs	UM
Bv1_007370_pjms	CG-gbm
Bv1_007380_ooqx	UM
Bv1_007390_neip	CG-gbm
Bv1_007400_kfwm	CG-gbm
Bv1_007410_hamj	UM
Bv1_007420_dupw	CG-gbm
Bv1_007430_ymaw	CG-gbm
Bv1_007450_cedm	CG-gbm
Bv1_007460_hcwn	UM
Bv1_007470_zaxs	CG-gbm
Bv1_007480_zqju	UM
Bv1_007490_wuwf	UM
Bv1_007500_jsgc	UM
Bv1_007510_skmg	UM
Bv1_007520_ytmz	UM
Bv1_007530_kmky	CG-gbm
Bv1_007540_qomq	CG-gbm
Bv1_007550_tqgy	CHH-gene
Bv1_007560_ycxu	CHH-gene
Bv1_007570_oxfa	UM
Bv1_007580_dean	UM
Bv1_007590_shyy	UM
Bv1_007600_tpth	CG-gbm
Bv1_007610_npun	CHH-gene
Bv1_007620_exhj	CG-gbm
Bv1_007630_xqgo	CHH-gene
Bv1_007640_eddx	UM
Bv1_007650_ixfe	UM
Bv1_007660_jpud	UM
Bv1_007670_garq	CG-gbm
Bv1_007680_ypqi	UM
Bv1_007690_jjmy	UM
Bv1_007700_dzsw	CG-gbm
Bv1_007710_aksy	CHH-gene
Bv1_007720_zaay	UM
Bv1_007730_kufs	UM
Bv1_007760_tpnf	UM
Bv1_007770_taoh	UM
Bv1_007780_sswc	CG-gbm
Bv1_007790_masc	CHH-gene
Bv1_007800_jger	UM
Bv1_007810_noww	UM
Bv1_007820_iucq	UM
Bv1_007830_hfos	CG-gbm
Bv1_007840_njwj	UM
Bv1_007850_ymzt	UM
Bv1_007860_kofe	CHH-gene
Bv1_007870_zqgd	UM
Bv1_007880_pgna	UM
Bv1_007890_twzc	CG-gbm
Bv1_007920_oeip	CG-gbm
Bv1_007940_tpqs	UM
Bv1_007950_emac	CHG-gene
Bv1_007960_fmti	CHH-gene
Bv1_007970_tpxd	UM
Bv1_007980_pdws	CG-gbm
Bv1_007990_ciai	UM
Bv1_008000_mkta	CHH-gene
Bv1_008010_jjmw	CG-gbm
Bv1_008020_pnec	CG-gbm
Bv1_008030_ozwn	CHH-gene
Bv1_008040_refr	UM
Bv1_008050_nzjh	CG-gbm
Bv1_008060_traq	CG-gbm
Bv1_008070_mzhe	CG-gbm
Bv1_008090_jyqa	UM
Bv1_008100_qdij	CHH-gene
Bv1_008110_idqy	UM
Bv1_008120_zcga	UM
Bv1_008130_sigj	CG-gbm
Bv1_008140_uzgx	UM
Bv1_008150_rjks	CG-gbm
Bv1_008160_zcgo	UM
Bv1_008180_ztcd	CG-gbm
Bv1_008200_dndf	UM
Bv1_008210_iasp	CHH-gene
Bv1_008220_zdtr	UM
Bv1_008240_gqek	CHH-gene
Bv1_008250_zkxp	UM
Bv1_008260_juuw	UM
Bv1_008280_ynwt	UM
Bv1_008290_oprm	CG-gbm
Bv1_008300_hzsz	UM
Bv1_008310_wwur	CG-gbm
Bv1_008320_snqy	CG-gbm
Bv1_008330_ydym	UM
Bv1_008340_ishd	CG-gbm
Bv1_008350_ycni	CG-gbm
Bv1_008360_zdfe	CG-gbm
Bv1_008370_awcw	UM
Bv1_008380_ttyt	UM
Bv1_008390_epug	UM
Bv1_008410_epto	UM
Bv1_008430_rrfg	UM
Bv1_008480_hkzm	UM
Bv1_008500_yeyg	CHH-gene
Bv1_008510_qxty	CG-gbm
Bv1_008520_aack	UM
Bv1_008530_hzuh	UM
Bv1_008540_mqhr	UM
Bv1_008550_dyzp	UM
Bv1_008560_dgrf	UM
Bv1_008570_szaz	UM
Bv1_008580_acdf	UM
Bv1_008600_asqk	CG-gbm
Bv1_008610_fgku	UM
Bv1_008620_ieoz	CHG-gene
Bv1_008630_sgzq	CG-gbm
Bv1_008650_irwc	UM
Bv1_008670_xjsc	CHH-gene
Bv1_008680_thgu	CHH-gene
Bv1_008690_hgtx	CHH-gene
Bv1_008700_qqgu	UM
Bv1_008720_zwzy	UM
Bv1_008730_onix	UM
Bv1_008740_qeuq	UM
Bv1_008750_uazh	CHH-gene
Bv1_008760_rdzo	CHH-gene
Bv1_008780_trzc	UM
Bv1_008810_qyiu	UM
Bv1_008830_inhn	CHH-gene
Bv1_008840_zoaj	UM
Bv1_008850_djgj	CHH-gene
Bv1_008860_nyzx	UM
Bv1_008870_qfmr	CHH-gene
Bv1_008880_yufj	UM
Bv1_008890_ciik	UM
Bv1_008900_dfrh	UM
Bv1_008910_riqe	UM
Bv1_008920_zwxs	UM
Bv1_008930_wfuk	CG-gbm
Bv1_008940_yutp	CG-gbm
Bv1_008950_hgmo	UM
Bv1_008960_odhe	CHH-gene
Bv1_008970_gruo	CG-gbm
Bv1_008980_eeun	UM
Bv1_008990_gowr	UM
Bv1_009000_muze	UM
Bv1_009010_izkx	UM
Bv1_009020_npcm	CHH-gene
Bv1_009030_apau	CHH-gene
Bv1_009040_noif	UM
Bv1_009050_odgk	CHH-gene
Bv1_009070_zkoj	CG-gbm
Bv1_009080_imwu	UM
Bv1_009090_xfzg	UM
Bv1_009100_oief	CHH-gene
Bv1_009110_ttxu	UM
Bv1_009120_pnap	UM
Bv1_009130_mukt	UM
Bv1_009140_pooe	UM
Bv1_009150_cmpp	CG-gbm
Bv1_009160_dxyq	CHH-gene
Bv1_009180_jmpr	UM
Bv1_009190_rczr	UM
Bv1_009200_mmma	UM
Bv1_009210_ytge	UM
Bv1_009220_eaoe	CHH-gene
Bv1_009230_zecj	CHH-gene
Bv1_009240_jnpu	UM
Bv1_009250_eygk	UM
Bv1_009260_sden	UM
Bv1_009270_qufe	UM
Bv1_009290_geac	UM
Bv1_009330_hjyw	UM
Bv1_009340_xyuj	UM
Bv1_009360_awfn	UM
Bv1_009370_cghi	UM
Bv1_009380_agmt	UM
Bv1_009410_jqjk	UM
Bv1_009430_rexn	UM
Bv1_009450_xtmj	UM
Bv1_009460_jwpc	CHH-gene
Bv1_009470_ryjc	UM
Bv1_009480_ojng	CHH-gene
Bv1_009490_qwjd	CHH-gene
Bv1_009500_kiqi	CHH-gene
Bv1_009520_hdau	CHH-gene
Bv1_009530_uwtn	CHH-gene
Bv1_009540_gadr	CHH-gene
Bv1_009550_gomt	CG-gbm
Bv1_009560_asrp	CHH-gene
Bv1_009580_shaj	CG-gbm
Bv1_009590_fkoh	UM
Bv1_009600_oyaw	UM
Bv1_009610_mjar	CG-gbm
Bv1_009630_tepj	CG-gbm
Bv1_009640_mmqy	CG-gbm
Bv1_009650_pcxr	CG-gbm
Bv1_009660_uztw	CG-gbm
Bv1_009670_emoj	CG-gbm
Bv1_009680_exqa	UM
Bv1_009690_czsg	UM
Bv1_009700_ynoc	CG-gbm
Bv1_009710_tqyk	UM
Bv1_009720_hhwr	UM
Bv1_009730_xuem	CG-gbm
Bv1_009740_rimi	UM
Bv1_009750_wiwh	CG-gbm
Bv1_009760_qiny	UM
Bv1_009770_exam	UM
Bv1_009780_mwyn	CG-gbm
Bv1_009790_dzdy	UM
Bv1_009800_pzin	UM
Bv1_009820_azut	CHH-gene
Bv1_009830_xjwe	CHH-gene
Bv1_009840_audx	CHH-gene
Bv1_009850_zatn	CHH-gene
Bv1_009860_xmsm	UM
Bv1_009870_dsts	UM
Bv1_009880_xjna	CG-gbm
Bv1_009890_prai	UM
Bv1_009900_cnou	UM
Bv1_009910_pzfz	UM
Bv1_009920_msnm	UM
Bv1_009930_qted	CHH-gene
Bv1_009940_awih	CHH-gene
Bv1_009950_zaew	UM
Bv1_009960_unoc	CG-gbm
Bv1_009980_rmjp	CG-gbm
Bv1_009990_uzxp	UM
Bv1_010000_drmw	UM
Bv1_010010_oapf	CG-gbm
Bv1_010030_xxqn	CG-gbm
Bv1_010050_hfdz	CHH-gene
Bv1_010060_mmqn	UM
Bv1_010070_amtf	UM
Bv1_010080_qcgj	CHH-gene
Bv1_010090_urui	UM
Bv_10100_aeha	UM
Bv1_010100_xrko	CG-gbm
Bv1_010110_kyxu	CHH-gene
Bv1_010120_ghjf	CHH-gene
Bv1_010140_hfps	CG-gbm
Bv1_010150_qjjj	UM
Bv1_010160_fpuu	UM
Bv1_010170_rznm	UM
Bv1_010180_gsrs	UM
Bv1_010190_niny	CHH-gene
Bv1_010200_coet	CG-gbm
Bv1_010210_snro	CG-gbm
Bv1_010220_ogpe	UM
Bv1_010240_yrap	UM
Bv1_010250_gmdm	UM
Bv1_010260_srpg	CG-gbm
Bv1_010270_irrt	UM
Bv1_010280_iiem	UM
Bv1_010300_apix	UM
Bv1_010310_cjqy	CG-gbm
Bv1_010320_ixnc	UM
Bv1_010330_zaje	CG-gbm
Bv1_010350_xhdj	CG-gbm
Bv1_010360_mohx	CG-gbm
Bv1_010370_ogsf	CG-gbm
Bv1_010390_touh	CHH-gene
Bv1_010410_ynwy	CHH-gene
Bv1_010420_jmjd	UM
Bv1_010430_kqps	CHH-gene
Bv1_010440_qksw	CG-gbm
Bv1_010450_ydkm	UM
Bv1_010470_zfme	UM
Bv1_010480_nqpg	UM
Bv1_010490_ykft	UM
Bv1_010500_xsgr	UM
Bv1_010510_iirh	CG-gbm
Bv1_010520_ekgm	CG-gbm
Bv1_010530_akdf	CHH-gene
Bv1_010540_tzeg	UM
Bv1_010550_nnzz	UM
Bv1_010560_kdtn	UM
Bv1_010570_qsyy	CG-gbm
Bv1_010580_hghx	UM
Bv1_010590_ioyn	UM
Bv1_010600_usfs	CHH-gene
Bv1_010630_izrp	UM
Bv1_010640_hnpo	UM
Bv1_010650_kasg	UM
Bv1_010660_gwht	UM
Bv1_010690_xowh	UM
Bv1_010700_fpdy	UM
Bv1_010710_ysaa	CHH-gene
Bv1_010720_fchz	UM
Bv1_010730_warc	UM
Bv1_010740_rtek	CHH-gene
Bv1_010750_yzwe	CHH-gene
Bv1_010760_himc	UM
Bv1_010770_zqap	UM
Bv1_010780_mmgz	CHH-gene
Bv1_010790_dcjy	UM
Bv1_010800_ccuu	UM
Bv1_010810_ccom	UM
Bv1_010820_hztm	CG-gbm
Bv1_010830_hygp	CG-gbm
Bv1_010850_aikk	CG-gbm
Bv1_010860_njnx	CHH-gene
Bv1_010870_cwrk	CG-gbm
Bv1_010880_aesf	CHH-gene
Bv1_010890_adqd	UM
Bv1_010900_qptx	CG-gbm
Bv1_010910_cmpi	CG-gbm
Bv1_010920_fckj	UM
Bv1_010930_esky	CG-gbm
Bv1_010940_tqpz	CG-gbm
Bv1_010950_oeux	CG-gbm
Bv1_010970_fuzd	CG-gbm
Bv1_010980_cerj	CG-gbm
Bv1_010990_zthe	UM
Bv1_011020_oexy	UM
Bv1_011050_afsd	CG-gbm
Bv1_011060_gjfd	CHH-gene
Bv1_011070_epjo	UM
Bv1_011080_snop	UM
Bv1_011090_cngi	CHH-gene
Bv_10110_kftk	UM
Bv1_011110_mfui	CHH-gene
Bv1_011120_xauk	CHH-gene
Bv1_011130_yedn	CG-gbm
Bv1_011140_rzme	CHH-gene
Bv1_011150_waer	CG-gbm
Bv1_011160_ewrm	UM
Bv1_011170_puej	CHH-gene
Bv1_011210_yuws	CG-gbm
Bv1_011220_uwni	UM
Bv1_011240_xwgp	UM
Bv1_011250_akxd	UM
Bv1_011260_hdsi	UM
Bv1_011270_qtgu	CG-gbm
Bv1_011280_ajwc	UM
Bv1_011290_qeck	CHH-gene
Bv1_011310_wtoh	UM
Bv1_011320_ptdx	CG-gbm
Bv1_011330_xqzq	CHH-gene
Bv1_011340_rqhx	UM
Bv1_011360_ncnu	UM
Bv1_011380_ewuf	UM
Bv1_011400_zhxn	CHH-gene
Bv1_011410_wmet	UM
Bv1_011420_deic	CHH-gene
Bv1_011430_sddh	UM
Bv1_011440_sehf	UM
Bv1_011450_ygch	CG-gbm
Bv1_011460_xhwh	CHG-gene
Bv1_011470_idhy	UM
Bv1_011480_zzpc	CG-gbm
Bv1_011490_prem	CHH-gene
Bv1_011500_cywf	UM
Bv1_011520_yods	CG-gbm
Bv1_011530_fwax	UM
Bv1_011540_jfsm	CHH-gene
Bv1_011550_ozen	CHH-gene
Bv1_011590_mkge	CG-gbm
Bv1_011600_zhrf	CHH-gene
Bv1_011610_nchk	UM
Bv1_011620_zeap	CG-gbm
Bv1_011640_eiiy	UM
Bv1_011650_aqjn	UM
Bv1_011680_jmgi	UM
Bv1_011690_gfpg	CG-gbm
Bv1_011710_uppi	CHH-gene
Bv1_011720_prpr	CHH-gene
Bv1_011730_hhjy	CHH-gene
Bv1_011750_ynrz	CHH-gene
Bv1_011760_pxju	UM
Bv1_011770_wqwf	UM
Bv1_011780_fraj	UM
Bv1_011800_xijk	CHH-gene
Bv1_011830_weiu	UM
Bv1_011840_neta	CG-gbm
Bv1_011850_erzt	CG-gbm
Bv1_011860_sfrd	UM
Bv1_011870_sghe	UM
Bv1_011880_ucze	CHH-gene
Bv1_011890_rsxc	CG-gbm
Bv1_011900_rxno	CHH-gene
Bv1_011910_yknu	UM
Bv1_011920_qitj	CHH-gene
Bv1_011930_jqkq	CG-gbm
Bv1_011940_zegc	CG-gbm
Bv1_011950_omut	CHH-gene
Bv1_011960_pfuc	CHH-gene
Bv1_011970_ggaz	UM
Bv1_011980_hqne	CG-gbm
Bv1_011990_pesp	CG-gbm
Bv1_012000_axcr	CHH-gene
Bv1_012010_wuqu	UM
Bv1_012020_doag	CHH-gene
Bv1_012030_ixyo	CHH-gene
Bv1_012040_akwn	CHH-gene
Bv1_012050_ruug	UM
Bv1_012060_uqct	UM
Bv1_012090_yjik	UM
Bv1_012110_zfms	UM
Bv1_012120_qdez	UM
Bv1_012130_jigh	CHH-gene
Bv1_012140_ftdh	CHH-gene
Bv1_012160_hqto	UM
Bv1_012190_zzrd	UM
Bv1_012200_akra	CG-gbm
Bv1_012210_pzmq	UM
Bv1_012220_umth	CG-gbm
Bv1_012230_zqzg	UM
Bv1_012240_rcut	UM
Bv1_012250_fgfy	CG-gbm
Bv1_012260_xymo	UM
Bv1_012270_uwzm	CHH-gene
Bv1_012280_tyza	UM
Bv1_012290_mcco	CHH-gene
Bv1_012310_owrx	UM
Bv1_012320_hwdp	CHH-gene
Bv1_012330_pngd	CHH-gene
Bv1_012340_hdnk	CG-gbm
Bv1_012350_ywjn	CHH-gene
Bv1_012370_oksw	UM
Bv1_012380_hsig	CHH-gene
Bv1_012400_zihs	UM
Bv1_012410_zfhk	UM
Bv1_012430_ensg	CG-gbm
Bv1_012450_dack	CG-gbm
Bv1_012460_asre	UM
Bv1_012480_pxii	CHH-gene
Bv1_012490_hpgq	UM
Bv1_012520_nmqu	CHH-gene
Bv1_012550_oxqt	UM
Bv1_012580_kojx	CG-gbm
Bv1_012590_cwgz	CHH-gene
Bv1_012600_dejg	UM
Bv1_012610_uwmf	UM
Bv1_012620_dsoj	UM
Bv1_012630_yiue	UM
Bv1_012660_ghcj	UM
Bv1_012670_emye	UM
Bv1_012710_jiae	UM
Bv1_012740_arxe	UM
Bv1_012760_qhps	UM
Bv1_012770_xtug	UM
Bv1_012790_iikj	CG-gbm
Bv1_012800_nxhk	UM
Bv1_012820_cdiz	CG-gbm
Bv1_012830_enaf	UM
Bv1_012850_cydk	UM
Bv1_012890_mjoa	UM
Bv1_012900_xysh	CG-gbm
Bv1_012920_srfh	UM
Bv1_012940_akku	UM
Bv1_012980_ipqq	UM
Bv1_012990_wpot	CHH-gene
Bv1_013000_gazr	UM
Bv1_013010_eyff	CHH-gene
Bv1_013020_nxoz	UM
Bv1_013030_nuic	UM
Bv1_013040_hxfa	CG-gbm
Bv1_013050_ooff	CG-gbm
Bv1_013060_nwdc	UM
Bv1_013070_xcjk	CHH-gene
Bv1_013080_ynct	UM
Bv1_013090_dqiq	CG-gbm
Bv1_013100_ywny	CHH-gene
Bv1_013110_ctky	CG-gbm
Bv1_013130_cchg	CHH-gene
Bv1_013140_wjmo	CHH-gene
Bv1_013150_ziaf	UM
Bv1_013160_hsjw	CG-gbm
Bv1_013170_gpjd	UM
Bv1_013180_gtwy	UM
Bv1_013190_noyh	UM
Bv1_013210_wsha	CHH-gene
Bv1_013220_ttss	UM
Bv1_013240_qnzs	UM
Bv1_013250_wchw	UM
Bv1_013300_ijks	CHH-gene
Bv1_013320_edrr	UM
Bv1_013330_hgjq	UM
Bv1_013350_xsqo	UM
Bv1_013360_dcep	CHH-gene
Bv1_013370_gqya	UM
Bv1_013390_qkpi	CHH-gene
Bv1_013410_rmyf	CG-gbm
Bv1_013420_nour	UM
Bv1_013450_szay	CHH-gene
Bv1_013470_tasc	CG-gbm
Bv1_013480_pegs	CHH-gene
Bv1_013490_qqfr	CHH-gene
Bv1_013510_zxun	CG-gbm
Bv1_013520_oany	CHH-gene
Bv1_013530_jaiq	UM
Bv1_013570_tsyx	CHH-gene
Bv1_013580_dgap	CG-gbm
Bv1_013600_zmku	CG-gbm
Bv1_013610_hsjy	UM
Bv1_013620_ohmh	CG-gbm
Bv1_013640_gwpk	CHH-gene
Bv1_013650_zwio	CHH-gene
Bv1_013660_sgry	CHH-gene
Bv1_013670_drkx	UM
Bv1_013690_khss	UM
Bv1_013700_wnij	UM
Bv1_013710_wkrw	UM
Bv1_013720_mhsh	CHH-gene
Bv1_013730_ffjk	UM
Bv1_013740_dcro	CHH-gene
Bv1_013750_hurs	UM
Bv1_013760_kaqn	CHH-gene
Bv1_013780_kszk	UM
Bv1_013790_dzho	UM
Bv1_013810_icjc	UM
Bv1_013820_rqfh	CG-gbm
Bv1_013830_ukxf	UM
Bv1_013840_rzko	CG-gbm
Bv1_013850_jywg	UM
Bv1_013870_zicx	UM
Bv1_013880_ukig	UM
Bv1_013890_uryq	CHH-gene
Bv1_013900_iahe	UM
Bv1_013920_pixh	CHH-gene
Bv1_013930_nkid	CHH-gene
Bv1_013940_qmuw	CG-gbm
Bv1_013960_ektd	CG-gbm
Bv1_013980_rafr	CHH-gene
[truncated: 25,422 more rows]

## Sheet: C. clementina
gene	class
Ciclev10000001m.g	CG-gbm
Ciclev10000002m.g	CG-gbm
Ciclev10000004m.g	CG-gbm
Ciclev10000005m.g	CG-gbm
Ciclev10000006m.g	CG-gbm
Ciclev10000007m.g	CG-gbm
Ciclev10000008m.g	CG-gbm
Ciclev10000009m.g	CG-gbm
Ciclev10000010m.g	CG-gbm
Ciclev10000011m.g	CG-gbm
Ciclev10000013m.g	CG-gbm
Ciclev10000014m.g	CG-gbm
Ciclev10000015m.g	CG-gbm
Ciclev10000018m.g	CG-gbm
Ciclev10000021m.g	CG-gbm
Ciclev10000022m.g	CG-gbm
Ciclev10000023m.g	CG-gbm
Ciclev10000024m.g	CG-gbm
Ciclev10000026m.g	CG-gbm
Ciclev10000027m.g	CG-gbm
Ciclev10000028m.g	CG-gbm
Ciclev10000029m.g	CG-gbm
Ciclev10000030m.g	CG-gbm
Ciclev10000033m.g	CG-gbm
Ciclev10000034m.g	CG-gbm
Ciclev10000035m.g	CG-gbm
Ciclev10000036m.g	UM
Ciclev10000037m.g	CG-gbm
Ciclev10000038m.g	CG-gbm
Ciclev10000039m.g	CG-gbm
Ciclev10000043m.g	CG-gbm
Ciclev10000045m.g	CG-gbm
Ciclev10000047m.g	CG-gbm
Ciclev10000050m.g	CG-gbm
Ciclev10000052m.g	CG-gbm
Ciclev10000054m.g	UM
Ciclev10000055m.g	UM
Ciclev10000059m.g	CG-gbm
Ciclev10000060m.g	CG-gbm
Ciclev10000062m.g	CG-gbm
Ciclev10000063m.g	CG-gbm
Ciclev10000065m.g	CG-gbm
Ciclev10000066m.g	CG-gbm
Ciclev10000067m.g	CG-gbm
Ciclev10000069m.g	CG-gbm
Ciclev10000070m.g	CG-gbm
Ciclev10000072m.g	CG-gbm
Ciclev10000073m.g	CG-gbm
Ciclev10000077m.g	CG-gbm
Ciclev10000078m.g	CG-gbm
Ciclev10000079m.g	CG-gbm
Ciclev10000080m.g	CG-gbm
Ciclev10000081m.g	CG-gbm
Ciclev10000082m.g	CG-gbm
Ciclev10000083m.g	UM
Ciclev10000084m.g	CG-gbm
Ciclev10000085m.g	CG-gbm
Ciclev10000086m.g	CG-gbm
Ciclev10000087m.g	CG-gbm
Ciclev10000088m.g	CG-gbm
Ciclev10000089m.g	CG-gbm
Ciclev10000092m.g	CG-gbm
Ciclev10000093m.g	CG-gbm
Ciclev10000095m.g	CG-gbm
Ciclev10000096m.g	CG-gbm
Ciclev10000097m.g	UM
Ciclev10000098m.g	CG-gbm
Ciclev10000100m.g	CG-gbm
Ciclev10000102m.g	CG-gbm
Ciclev10000103m.g	CG-gbm
Ciclev10000105m.g	CG-gbm
Ciclev10000108m.g	CG-gbm
Ciclev10000109m.g	CG-gbm
Ciclev10000110m.g	UM
Ciclev10000111m.g	CG-gbm
Ciclev10000115m.g	CG-gbm
Ciclev10000116m.g	CG-gbm
Ciclev10000117m.g	UM
Ciclev10000118m.g	CG-gbm
Ciclev10000119m.g	CG-gbm
Ciclev10000120m.g	CG-gbm
Ciclev10000121m.g	CG-gbm
Ciclev10000122m.g	CG-gbm
Ciclev10000123m.g	UM
Ciclev10000125m.g	CG-gbm
Ciclev10000126m.g	UM
Ciclev10000127m.g	UM
Ciclev10000128m.g	CG-gbm
Ciclev10000129m.g	UM
Ciclev10000130m.g	CG-gbm
Ciclev10000131m.g	CG-gbm
Ciclev10000132m.g	UM
Ciclev10000133m.g	CG-gbm
Ciclev10000134m.g	CG-gbm
Ciclev10000136m.g	UM
Ciclev10000138m.g	CG-gbm
Ciclev10000139m.g	CG-gbm
Ciclev10000140m.g	CG-gbm
Ciclev10000141m.g	CHH-gene
Ciclev10000142m.g	CG-gbm
Ciclev10000144m.g	CG-gbm
Ciclev10000146m.g	CG-gbm
Ciclev10000147m.g	CG-gbm
Ciclev10000148m.g	UM
Ciclev10000149m.g	CG-gbm
Ciclev10000150m.g	CG-gbm
Ciclev10000151m.g	UM
Ciclev10000152m.g	CG-gbm
Ciclev10000154m.g	CG-gbm
Ciclev10000155m.g	UM
Ciclev10000156m.g	UM
Ciclev10000159m.g	CG-gbm
Ciclev10000161m.g	CG-gbm
Ciclev10000162m.g	CHH-gene
Ciclev10000167m.g	CG-gbm
Ciclev10000168m.g	CG-gbm
Ciclev10000171m.g	CG-gbm
Ciclev10000172m.g	CG-gbm
Ciclev10000174m.g	CG-gbm
Ciclev10000175m.g	CG-gbm
Ciclev10000176m.g	UM
Ciclev10000177m.g	CG-gbm
Ciclev10000178m.g	CG-gbm
Ciclev10000179m.g	UM
Ciclev10000180m.g	UM
Ciclev10000182m.g	CG-gbm
Ciclev10000183m.g	CG-gbm
Ciclev10000185m.g	CG-gbm
Ciclev10000188m.g	CG-gbm
Ciclev10000190m.g	CG-gbm
Ciclev10000191m.g	CG-gbm
Ciclev10000192m.g	UM
Ciclev10000193m.g	CHG-gene
Ciclev10000195m.g	CG-gbm
Ciclev10000198m.g	UM
Ciclev10000199m.g	CG-gbm
Ciclev10000200m.g	CG-gbm
Ciclev10000201m.g	CG-gbm
Ciclev10000202m.g	UM
Ciclev10000203m.g	UM
Ciclev10000204m.g	CG-gbm
Ciclev10000205m.g	CG-gbm
Ciclev10000206m.g	UM
Ciclev10000207m.g	CG-gbm
Ciclev10000208m.g	CG-gbm
Ciclev10000209m.g	CG-gbm
Ciclev10000213m.g	CG-gbm
Ciclev10000215m.g	CG-gbm
Ciclev10000216m.g	CG-gbm
Ciclev10000217m.g	UM
Ciclev10000218m.g	CG-gbm
Ciclev10000220m.g	UM
Ciclev10000221m.g	UM
Ciclev10000223m.g	UM
Ciclev10000225m.g	CG-gbm
Ciclev10000226m.g	CG-gbm
Ciclev10000227m.g	UM
Ciclev10000228m.g	UM
Ciclev10000229m.g	CG-gbm
Ciclev10000230m.g	CG-gbm
Ciclev10000233m.g	CG-gbm
Ciclev10000234m.g	CG-gbm
Ciclev10000235m.g	CG-gbm
Ciclev10000236m.g	CG-gbm
Ciclev10000237m.g	CG-gbm
Ciclev10000238m.g	CG-gbm
Ciclev10000240m.g	UM
Ciclev10000241m.g	CG-gbm
Ciclev10000243m.g	CG-gbm
Ciclev10000247m.g	CG-gbm
Ciclev10000250m.g	CG-gbm
Ciclev10000251m.g	CG-gbm
Ciclev10000254m.g	CG-gbm
Ciclev10000255m.g	CG-gbm
Ciclev10000256m.g	CG-gbm
Ciclev10000257m.g	CG-gbm
Ciclev10000260m.g	CG-gbm
Ciclev10000262m.g	CG-gbm
Ciclev10000263m.g	CG-gbm
Ciclev10000264m.g	CG-gbm
Ciclev10000267m.g	CG-gbm
Ciclev10000268m.g	CG-gbm
Ciclev10000269m.g	UM
Ciclev10000271m.g	CG-gbm
Ciclev10000273m.g	UM
Ciclev10000274m.g	CG-gbm
Ciclev10000275m.g	UM
Ciclev10000276m.g	UM
Ciclev10000277m.g	UM
Ciclev10000281m.g	UM
Ciclev10000286m.g	CG-gbm
Ciclev10000287m.g	UM
Ciclev10000289m.g	CG-gbm
Ciclev10000290m.g	CG-gbm
Ciclev10000294m.g	UM
Ciclev10000295m.g	CG-gbm
Ciclev10000296m.g	CG-gbm
Ciclev10000297m.g	CG-gbm
Ciclev10000298m.g	UM
Ciclev10000301m.g	CG-gbm
Ciclev10000302m.g	CG-gbm
Ciclev10000306m.g	CG-gbm
Ciclev10000307m.g	CG-gbm
Ciclev10000309m.g	CG-gbm
Ciclev10000310m.g	CG-gbm
Ciclev10000311m.g	CG-gbm
Ciclev10000312m.g	CG-gbm
Ciclev10000313m.g	UM
Ciclev10000315m.g	UM
Ciclev10000316m.g	UM
Ciclev10000322m.g	CG-gbm
Ciclev10000323m.g	UM
Ciclev10000324m.g	CG-gbm
Ciclev10000325m.g	UM
Ciclev10000326m.g	UM
Ciclev10000327m.g	UM
Ciclev10000328m.g	CG-gbm
Ciclev10000329m.g	UM
Ciclev10000330m.g	CG-gbm
Ciclev10000331m.g	UM
Ciclev10000333m.g	UM
Ciclev10000334m.g	UM
Ciclev10000335m.g	CG-gbm
Ciclev10000336m.g	CG-gbm
Ciclev10000337m.g	UM
Ciclev10000338m.g	UM
Ciclev10000339m.g	UM
Ciclev10000341m.g	CG-gbm
Ciclev10000342m.g	CG-gbm
Ciclev10000343m.g	CG-gbm
Ciclev10000344m.g	CG-gbm
Ciclev10000345m.g	UM
Ciclev10000346m.g	UM
Ciclev10000347m.g	CG-gbm
Ciclev10000348m.g	CG-gbm
Ciclev10000349m.g	UM
Ciclev10000351m.g	CG-gbm
Ciclev10000352m.g	UM
Ciclev10000353m.g	UM
Ciclev10000354m.g	UM
Ciclev10000355m.g	UM
Ciclev10000356m.g	UM
Ciclev10000358m.g	CG-gbm
Ciclev10000359m.g	CG-gbm
Ciclev10000360m.g	CHH-gene
Ciclev10000361m.g	CG-gbm
Ciclev10000363m.g	CG-gbm
Ciclev10000364m.g	UM
Ciclev10000365m.g	UM
Ciclev10000367m.g	CG-gbm
Ciclev10000370m.g	CG-gbm
Ciclev10000372m.g	CG-gbm
Ciclev10000375m.g	CG-gbm
Ciclev10000376m.g	CG-gbm
Ciclev10000378m.g	CG-gbm
Ciclev10000379m.g	CG-gbm
Ciclev10000382m.g	CG-gbm
Ciclev10000383m.g	CG-gbm
Ciclev10000386m.g	CG-gbm
Ciclev10000387m.g	CG-gbm
Ciclev10000389m.g	UM
Ciclev10000392m.g	CG-gbm
Ciclev10000393m.g	CG-gbm
Ciclev10000394m.g	CG-gbm
Ciclev10000395m.g	CG-gbm
Ciclev10000396m.g	CG-gbm
Ciclev10000397m.g	CHG-gene
Ciclev10000400m.g	CG-gbm
Ciclev10000404m.g	CG-gbm
Ciclev10000405m.g	CG-gbm
Ciclev10000407m.g	CG-gbm
Ciclev10000408m.g	CG-gbm
Ciclev10000409m.g	CG-gbm
Ciclev10000411m.g	UM
Ciclev10000412m.g	UM
Ciclev10000415m.g	UM
Ciclev10000416m.g	CG-gbm
Ciclev10000417m.g	UM
Ciclev10000418m.g	CG-gbm
Ciclev10000419m.g	CG-gbm
Ciclev10000420m.g	UM
Ciclev10000421m.g	UM
Ciclev10000422m.g	UM
Ciclev10000424m.g	CG-gbm
Ciclev10000425m.g	UM
Ciclev10000426m.g	CG-gbm
Ciclev10000427m.g	CG-gbm
Ciclev10000428m.g	CG-gbm
Ciclev10000430m.g	CG-gbm
Ciclev10000431m.g	UM
Ciclev10000432m.g	UM
Ciclev10000433m.g	CG-gbm
Ciclev10000434m.g	CG-gbm
Ciclev10000437m.g	UM
Ciclev10000438m.g	CG-gbm
Ciclev10000439m.g	CG-gbm
Ciclev10000440m.g	CG-gbm
Ciclev10000444m.g	UM
Ciclev10000445m.g	UM
Ciclev10000447m.g	CG-gbm
Ciclev10000448m.g	CG-gbm
Ciclev10000450m.g	CG-gbm
Ciclev10000451m.g	UM
Ciclev10000454m.g	UM
Ciclev10000456m.g	CG-gbm
Ciclev10000457m.g	CG-gbm
Ciclev10000458m.g	CG-gbm
Ciclev10000459m.g	CG-gbm
Ciclev10000461m.g	CG-gbm
Ciclev10000462m.g	UM
Ciclev10000463m.g	CG-gbm
Ciclev10000464m.g	UM
Ciclev10000465m.g	CG-gbm
Ciclev10000466m.g	CG-gbm
Ciclev10000467m.g	CG-gbm
Ciclev10000468m.g	CG-gbm
Ciclev10000469m.g	CG-gbm
Ciclev10000471m.g	CG-gbm
Ciclev10000476m.g	CG-gbm
Ciclev10000478m.g	CG-gbm
Ciclev10000479m.g	CG-gbm
Ciclev10000480m.g	CG-gbm
Ciclev10000481m.g	UM
Ciclev10000482m.g	CG-gbm
Ciclev10000483m.g	UM
Ciclev10000484m.g	CG-gbm
Ciclev10000487m.g	CG-gbm
Ciclev10000488m.g	UM
Ciclev10000490m.g	CG-gbm
Ciclev10000491m.g	CG-gbm
Ciclev10000494m.g	CG-gbm
Ciclev10000495m.g	CG-gbm
Ciclev10000500m.g	CG-gbm
Ciclev10000502m.g	CG-gbm
Ciclev10000504m.g	CG-gbm
Ciclev10000505m.g	CG-gbm
Ciclev10000508m.g	CG-gbm
Ciclev10000510m.g	UM
Ciclev10000511m.g	UM
Ciclev10000513m.g	CG-gbm
Ciclev10000514m.g	CG-gbm
Ciclev10000515m.g	UM
Ciclev10000518m.g	UM
Ciclev10000521m.g	UM
Ciclev10000524m.g	CG-gbm
Ciclev10000525m.g	CG-gbm
Ciclev10000527m.g	CG-gbm
Ciclev10000528m.g	UM
Ciclev10000531m.g	CG-gbm
Ciclev10000532m.g	UM
Ciclev10000533m.g	UM
Ciclev10000534m.g	CG-gbm
Ciclev10000536m.g	CG-gbm
Ciclev10000537m.g	CG-gbm
Ciclev10000538m.g	CG-gbm
Ciclev10000539m.g	CG-gbm
Ciclev10000541m.g	CG-gbm
Ciclev10000542m.g	UM
Ciclev10000543m.g	UM
Ciclev10000544m.g	UM
Ciclev10000547m.g	CG-gbm
Ciclev10000549m.g	CG-gbm
Ciclev10000550m.g	CG-gbm
Ciclev10000551m.g	CG-gbm
Ciclev10000552m.g	CG-gbm
Ciclev10000554m.g	UM
Ciclev10000557m.g	UM
Ciclev10000558m.g	UM
Ciclev10000559m.g	CG-gbm
Ciclev10000562m.g	CG-gbm
Ciclev10000564m.g	UM
Ciclev10000565m.g	CG-gbm
Ciclev10000566m.g	UM
Ciclev10000567m.g	CG-gbm
Ciclev10000570m.g	CG-gbm
Ciclev10000571m.g	CG-gbm
Ciclev10000572m.g	CG-gbm
Ciclev10000573m.g	CG-gbm
Ciclev10000574m.g	UM
Ciclev10000575m.g	CG-gbm
Ciclev10000576m.g	UM
Ciclev10000577m.g	CG-gbm
Ciclev10000579m.g	UM
Ciclev10000580m.g	CHH-gene
Ciclev10000581m.g	UM
Ciclev10000582m.g	CG-gbm
Ciclev10000583m.g	CG-gbm
Ciclev10000585m.g	CG-gbm
Ciclev10000586m.g	CG-gbm
Ciclev10000587m.g	CG-gbm
Ciclev10000591m.g	CG-gbm
Ciclev10000592m.g	CG-gbm
Ciclev10000593m.g	UM
Ciclev10000595m.g	CG-gbm
Ciclev10000596m.g	CG-gbm
Ciclev10000597m.g	CG-gbm
Ciclev10000599m.g	CG-gbm
Ciclev10000600m.g	CG-gbm
Ciclev10000601m.g	UM
Ciclev10000602m.g	UM
Ciclev10000603m.g	UM
Ciclev10000604m.g	UM
Ciclev10000605m.g	CG-gbm
Ciclev10000608m.g	CG-gbm
Ciclev10000610m.g	UM
Ciclev10000611m.g	CG-gbm
Ciclev10000612m.g	CG-gbm
Ciclev10000613m.g	UM
Ciclev10000614m.g	CG-gbm
Ciclev10000617m.g	CG-gbm
Ciclev10000618m.g	UM
Ciclev10000620m.g	CHH-gene
Ciclev10000621m.g	CG-gbm
Ciclev10000622m.g	CG-gbm
Ciclev10000623m.g	UM
Ciclev10000624m.g	CG-gbm
Ciclev10000625m.g	CG-gbm
Ciclev10000627m.g	UM
Ciclev10000628m.g	UM
Ciclev10000629m.g	UM
Ciclev10000630m.g	CG-gbm
Ciclev10000631m.g	CG-gbm
Ciclev10000632m.g	CG-gbm
Ciclev10000635m.g	CG-gbm
Ciclev10000637m.g	CG-gbm
Ciclev10000638m.g	CG-gbm
Ciclev10000639m.g	UM
Ciclev10000643m.g	CHH-gene
Ciclev10000645m.g	UM
Ciclev10000648m.g	CG-gbm
Ciclev10000649m.g	CG-gbm
Ciclev10000650m.g	CG-gbm
Ciclev10000651m.g	UM
Ciclev10000652m.g	UM
Ciclev10000653m.g	UM
Ciclev10000654m.g	CG-gbm
Ciclev10000656m.g	UM
Ciclev10000657m.g	CG-gbm
Ciclev10000658m.g	UM
Ciclev10000659m.g	CG-gbm
Ciclev10000662m.g	CG-gbm
Ciclev10000664m.g	UM
Ciclev10000670m.g	CG-gbm
Ciclev10000671m.g	CG-gbm
Ciclev10000672m.g	CG-gbm
Ciclev10000673m.g	UM
Ciclev10000678m.g	CG-gbm
Ciclev10000680m.g	UM
Ciclev10000682m.g	UM
Ciclev10000685m.g	CG-gbm
Ciclev10000688m.g	UM
Ciclev10000689m.g	CG-gbm
Ciclev10000690m.g	CG-gbm
Ciclev10000691m.g	CG-gbm
Ciclev10000692m.g	UM
Ciclev10000693m.g	UM
Ciclev10000694m.g	CG-gbm
Ciclev10000698m.g	CG-gbm
Ciclev10000699m.g	CG-gbm
Ciclev10000702m.g	UM
Ciclev10000704m.g	UM
Ciclev10000705m.g	UM
Ciclev10000706m.g	CG-gbm
Ciclev10000707m.g	UM
Ciclev10000708m.g	CG-gbm
Ciclev10000709m.g	UM
Ciclev10000710m.g	CG-gbm
Ciclev10000711m.g	CG-gbm
Ciclev10000713m.g	CG-gbm
Ciclev10000715m.g	UM
Ciclev10000716m.g	CG-gbm
Ciclev10000719m.g	UM
Ciclev10000720m.g	CG-gbm
Ciclev10000721m.g	CG-gbm
Ciclev10000722m.g	CG-gbm
Ciclev10000723m.g	UM
Ciclev10000724m.g	CG-gbm
Ciclev10000725m.g	CG-gbm
Ciclev10000727m.g	CG-gbm
Ciclev10000728m.g	CG-gbm
Ciclev10000732m.g	UM
Ciclev10000733m.g	UM
Ciclev10000734m.g	CG-gbm
Ciclev10000735m.g	CG-gbm
Ciclev10000736m.g	UM
Ciclev10000737m.g	UM
Ciclev10000738m.g	UM
Ciclev10000739m.g	CG-gbm
Ciclev10000740m.g	UM
Ciclev10000741m.g	CG-gbm
Ciclev10000742m.g	CG-gbm
Ciclev10000745m.g	UM
Ciclev10000747m.g	UM
Ciclev10000748m.g	UM
Ciclev10000749m.g	CG-gbm
Ciclev10000750m.g	CG-gbm
Ciclev10000751m.g	UM
Ciclev10000753m.g	UM
Ciclev10000754m.g	UM
Ciclev10000755m.g	CG-gbm
Ciclev10000756m.g	CG-gbm
Ciclev10000757m.g	CG-gbm
Ciclev10000758m.g	CG-gbm
Ciclev10000759m.g	UM
Ciclev10000760m.g	CG-gbm
Ciclev10000761m.g	UM
Ciclev10000762m.g	UM
Ciclev10000763m.g	CG-gbm
Ciclev10000764m.g	UM
Ciclev10000765m.g	CG-gbm
Ciclev10000767m.g	UM
Ciclev10000768m.g	UM
Ciclev10000769m.g	UM
Ciclev10000770m.g	CG-gbm
Ciclev10000771m.g	UM
Ciclev10000772m.g	CG-gbm
Ciclev10000775m.g	CG-gbm
Ciclev10000776m.g	CG-gbm
Ciclev10000779m.g	CG-gbm
Ciclev10000781m.g	CG-gbm
Ciclev10000782m.g	CG-gbm
Ciclev10000783m.g	CG-gbm
Ciclev10000784m.g	CG-gbm
Ciclev10000788m.g	UM
Ciclev10000789m.g	UM
Ciclev10000790m.g	UM
Ciclev10000792m.g	UM
Ciclev10000793m.g	CG-gbm
Ciclev10000794m.g	UM
Ciclev10000795m.g	CG-gbm
Ciclev10000797m.g	CG-gbm
Ciclev10000798m.g	CG-gbm
Ciclev10000799m.g	CG-gbm
Ciclev10000800m.g	CG-gbm
Ciclev10000803m.g	CG-gbm
Ciclev10000804m.g	UM
Ciclev10000806m.g	UM
Ciclev10000807m.g	CG-gbm
Ciclev10000808m.g	UM
Ciclev10000809m.g	UM
Ciclev10000810m.g	UM
Ciclev10000811m.g	UM
Ciclev10000812m.g	CG-gbm
Ciclev10000813m.g	UM
Ciclev10000814m.g	UM
Ciclev10000815m.g	UM
Ciclev10000816m.g	UM
Ciclev10000817m.g	UM
Ciclev10000819m.g	UM
Ciclev10000821m.g	CG-gbm
Ciclev10000822m.g	CG-gbm
Ciclev10000825m.g	UM
Ciclev10000826m.g	UM
Ciclev10000827m.g	CG-gbm
Ciclev10000828m.g	UM
Ciclev10000831m.g	UM
Ciclev10000834m.g	CG-gbm
Ciclev10000835m.g	UM
Ciclev10000836m.g	CG-gbm
Ciclev10000838m.g	UM
Ciclev10000839m.g	CG-gbm
Ciclev10000841m.g	UM
Ciclev10000842m.g	CG-gbm
Ciclev10000843m.g	UM
Ciclev10000844m.g	UM
Ciclev10000845m.g	UM
Ciclev10000846m.g	UM
Ciclev10000847m.g	CG-gbm
Ciclev10000848m.g	UM
Ciclev10000849m.g	UM
Ciclev10000850m.g	CG-gbm
Ciclev10000851m.g	UM
Ciclev10000852m.g	UM
Ciclev10000853m.g	CG-gbm
Ciclev10000854m.g	CG-gbm
Ciclev10000855m.g	UM
Ciclev10000856m.g	UM
Ciclev10000858m.g	CG-gbm
Ciclev10000859m.g	CG-gbm
Ciclev10000860m.g	UM
Ciclev10000861m.g	CG-gbm
Ciclev10000862m.g	UM
Ciclev10000863m.g	CG-gbm
Ciclev10000865m.g	CG-gbm
Ciclev10000866m.g	UM
Ciclev10000867m.g	CG-gbm
Ciclev10000869m.g	CG-gbm
Ciclev10000871m.g	CG-gbm
Ciclev10000874m.g	CG-gbm
Ciclev10000875m.g	CG-gbm
Ciclev10000876m.g	CG-gbm
Ciclev10000877m.g	CG-gbm
Ciclev10000878m.g	UM
Ciclev10000880m.g	CG-gbm
Ciclev10000881m.g	CG-gbm
Ciclev10000884m.g	UM
Ciclev10000885m.g	CG-gbm
Ciclev10000886m.g	UM
Ciclev10000887m.g	CG-gbm
Ciclev10000889m.g	CG-gbm
Ciclev10000890m.g	CG-gbm
Ciclev10000891m.g	CG-gbm
Ciclev10000893m.g	CG-gbm
Ciclev10000894m.g	CG-gbm
Ciclev10000895m.g	UM
Ciclev10000897m.g	UM
Ciclev10000901m.g	CG-gbm
Ciclev10000902m.g	UM
Ciclev10000905m.g	UM
Ciclev10000906m.g	UM
Ciclev10000909m.g	UM
Ciclev10000910m.g	CG-gbm
Ciclev10000913m.g	UM
Ciclev10000915m.g	CG-gbm
Ciclev10000917m.g	UM
Ciclev10000918m.g	UM
Ciclev10000919m.g	CG-gbm
Ciclev10000921m.g	CHG-gene
Ciclev10000923m.g	CG-gbm
Ciclev10000924m.g	UM
Ciclev10000925m.g	UM
Ciclev10000926m.g	UM
Ciclev10000927m.g	UM
Ciclev10000928m.g	UM
Ciclev10000930m.g	CG-gbm
Ciclev10000931m.g	CG-gbm
Ciclev10000932m.g	UM
Ciclev10000934m.g	CHH-gene
Ciclev10000935m.g	CG-gbm
Ciclev10000938m.g	CG-gbm
Ciclev10000939m.g	CG-gbm
Ciclev10000940m.g	UM
Ciclev10000941m.g	UM
Ciclev10000944m.g	UM
Ciclev10000945m.g	UM
Ciclev10000946m.g	UM
Ciclev10000947m.g	UM
Ciclev10000948m.g	CG-gbm
Ciclev10000949m.g	CG-gbm
Ciclev10000950m.g	UM
Ciclev10000951m.g	CG-gbm
Ciclev10000952m.g	CG-gbm
Ciclev10000954m.g	UM
Ciclev10000955m.g	CG-gbm
Ciclev10000958m.g	UM
Ciclev10000960m.g	CG-gbm
Ciclev10000961m.g	UM
Ciclev10000962m.g	UM
Ciclev10000963m.g	CG-gbm
Ciclev10000964m.g	UM
Ciclev10000965m.g	CHH-gene
Ciclev10000967m.g	UM
Ciclev10000968m.g	UM
Ciclev10000970m.g	CG-gbm
Ciclev10000975m.g	CG-gbm
Ciclev10000976m.g	UM
Ciclev10000978m.g	CG-gbm
Ciclev10000979m.g	CG-gbm
Ciclev10000980m.g	CG-gbm
Ciclev10000981m.g	UM
Ciclev10000982m.g	UM
Ciclev10000983m.g	CG-gbm
Ciclev10000984m.g	CG-gbm
Ciclev10000985m.g	CG-gbm
Ciclev10000986m.g	UM
Ciclev10000988m.g	UM
Ciclev10000990m.g	CG-gbm
Ciclev10000991m.g	UM
Ciclev10000992m.g	CG-gbm
Ciclev10000996m.g	UM
Ciclev10000997m.g	CG-gbm
Ciclev10000998m.g	CG-gbm
Ciclev10001000m.g	CG-gbm
Ciclev10001001m.g	CG-gbm
Ciclev10001002m.g	CG-gbm
Ciclev10001005m.g	CG-gbm
Ciclev10001007m.g	UM
Ciclev10001008m.g	CG-gbm
Ciclev10001011m.g	CG-gbm
Ciclev10001013m.g	UM
Ciclev10001014m.g	UM
Ciclev10001015m.g	CG-gbm
Ciclev10001016m.g	UM
Ciclev10001017m.g	UM
Ciclev10001020m.g	UM
Ciclev10001021m.g	UM
Ciclev10001022m.g	CG-gbm
Ciclev10001023m.g	CG-gbm
Ciclev10001024m.g	UM
Ciclev10001026m.g	CG-gbm
Ciclev10001029m.g	UM
Ciclev10001030m.g	UM
Ciclev10001031m.g	CG-gbm
Ciclev10001032m.g	CG-gbm
Ciclev10001035m.g	UM
Ciclev10001037m.g	UM
Ciclev10001042m.g	UM
Ciclev10001043m.g	UM
Ciclev10001045m.g	CG-gbm
Ciclev10001046m.g	CG-gbm
Ciclev10001047m.g	UM
Ciclev10001048m.g	UM
Ciclev10001050m.g	CG-gbm
Ciclev10001051m.g	CG-gbm
Ciclev10001054m.g	CG-gbm
Ciclev10001055m.g	CG-gbm
Ciclev10001056m.g	CG-gbm
Ciclev10001057m.g	UM
Ciclev10001058m.g	CG-gbm
Ciclev10001059m.g	UM
Ciclev10001060m.g	CG-gbm
Ciclev10001062m.g	CG-gbm
Ciclev10001063m.g	CG-gbm
Ciclev10001065m.g	UM
Ciclev10001068m.g	UM
Ciclev10001069m.g	CG-gbm
Ciclev10001070m.g	UM
Ciclev10001071m.g	UM
Ciclev10001072m.g	UM
Ciclev10001073m.g	UM
Ciclev10001075m.g	CG-gbm
Ciclev10001076m.g	CG-gbm
Ciclev10001077m.g	UM
Ciclev10001078m.g	CG-gbm
Ciclev10001079m.g	CG-gbm
Ciclev10001081m.g	CG-gbm
Ciclev10001082m.g	UM
Ciclev10001083m.g	CHG-gene
Ciclev10001084m.g	UM
Ciclev10001085m.g	UM
Ciclev10001086m.g	UM
Ciclev10001087m.g	UM
Ciclev10001088m.g	UM
Ciclev10001089m.g	UM
Ciclev10001093m.g	UM
Ciclev10001095m.g	UM
Ciclev10001096m.g	UM
Ciclev10001098m.g	UM
Ciclev10001099m.g	CG-gbm
Ciclev10001100m.g	UM
Ciclev10001101m.g	UM
Ciclev10001103m.g	UM
Ciclev10001104m.g	UM
Ciclev10001105m.g	CG-gbm
Ciclev10001106m.g	UM
Ciclev10001108m.g	CG-gbm
Ciclev10001110m.g	CG-gbm
Ciclev10001111m.g	UM
Ciclev10001114m.g	UM
Ciclev10001115m.g	CG-gbm
Ciclev10001116m.g	UM
Ciclev10001117m.g	UM
Ciclev10001118m.g	UM
Ciclev10001119m.g	CG-gbm
Ciclev10001120m.g	CG-gbm
Ciclev10001121m.g	CG-gbm
Ciclev10001122m.g	CG-gbm
Ciclev10001124m.g	CG-gbm
Ciclev10001125m.g	UM
Ciclev10001126m.g	UM
Ciclev10001128m.g	CG-gbm
Ciclev10001130m.g	UM
Ciclev10001131m.g	UM
Ciclev10001133m.g	UM
Ciclev10001136m.g	CG-gbm
Ciclev10001138m.g	UM
Ciclev10001139m.g	CG-gbm
Ciclev10001140m.g	UM
Ciclev10001142m.g	CG-gbm
Ciclev10001143m.g	CG-gbm
Ciclev10001144m.g	CG-gbm
Ciclev10001145m.g	UM
Ciclev10001146m.g	CG-gbm
Ciclev10001147m.g	CG-gbm
Ciclev10001148m.g	CG-gbm
Ciclev10001149m.g	UM
Ciclev10001150m.g	UM
Ciclev10001152m.g	CG-gbm
Ciclev10001154m.g	UM
Ciclev10001155m.g	UM
Ciclev10001158m.g	UM
Ciclev10001159m.g	CG-gbm
Ciclev10001160m.g	UM
Ciclev10001161m.g	CG-gbm
Ciclev10001162m.g	UM
Ciclev10001163m.g	CG-gbm
Ciclev10001165m.g	CG-gbm
Ciclev10001166m.g	UM
Ciclev10001167m.g	CG-gbm
Ciclev10001170m.g	CG-gbm
Ciclev10001173m.g	CG-gbm
Ciclev10001174m.g	UM
Ciclev10001177m.g	UM
Ciclev10001178m.g	CG-gbm
Ciclev10001179m.g	UM
Ciclev10001180m.g	CHH-gene
Ciclev10001181m.g	CG-gbm
Ciclev10001182m.g	UM
Ciclev10001183m.g	UM
Ciclev10001184m.g	CG-gbm
Ciclev10001185m.g	UM
Ciclev10001186m.g	UM
Ciclev10001187m.g	UM
Ciclev10001189m.g	CG-gbm
Ciclev10001190m.g	CG-gbm
Ciclev10001191m.g	UM
Ciclev10001192m.g	UM
Ciclev10001194m.g	CG-gbm
Ciclev10001195m.g	CG-gbm
Ciclev10001196m.g	UM
Ciclev10001198m.g	CG-gbm
Ciclev10001200m.g	CG-gbm
Ciclev10001202m.g	CG-gbm
Ciclev10001203m.g	CG-gbm
Ciclev10001207m.g	CG-gbm
Ciclev10001211m.g	CG-gbm
Ciclev10001212m.g	UM
Ciclev10001213m.g	CG-gbm
Ciclev10001214m.g	UM
Ciclev10001215m.g	CG-gbm
Ciclev10001219m.g	CG-gbm
Ciclev10001220m.g	CG-gbm
Ciclev10001223m.g	CG-gbm
Ciclev10001224m.g	UM
Ciclev10001225m.g	UM
Ciclev10001227m.g	CG-gbm
Ciclev10001229m.g	CG-gbm
Ciclev10001231m.g	UM
Ciclev10001232m.g	CG-gbm
Ciclev10001235m.g	CG-gbm
Ciclev10001239m.g	CG-gbm
Ciclev10001246m.g	CG-gbm
Ciclev10001247m.g	UM
Ciclev10001248m.g	CG-gbm
Ciclev10001249m.g	CG-gbm
Ciclev10001250m.g	UM
Ciclev10001251m.g	CG-gbm
Ciclev10001254m.g	CG-gbm
Ciclev10001255m.g	UM
Ciclev10001261m.g	CG-gbm
Ciclev10001262m.g	UM
Ciclev10001263m.g	CG-gbm
Ciclev10001264m.g	CG-gbm
Ciclev10001266m.g	UM
Ciclev10001267m.g	UM
Ciclev10001268m.g	CG-gbm
Ciclev10001269m.g	CG-gbm
Ciclev10001270m.g	CG-gbm
Ciclev10001272m.g	CG-gbm
Ciclev10001273m.g	CG-gbm
Ciclev10001274m.g	CG-gbm
Ciclev10001275m.g	CG-gbm
Ciclev10001277m.g	CG-gbm
Ciclev10001278m.g	CG-gbm
Ciclev10001283m.g	CG-gbm
Ciclev10001285m.g	CG-gbm
Ciclev10001288m.g	CG-gbm
Ciclev10001289m.g	CG-gbm
Ciclev10001290m.g	CG-gbm
Ciclev10001291m.g	UM
Ciclev10001292m.g	UM
Ciclev10001293m.g	CG-gbm
Ciclev10001295m.g	CG-gbm
Ciclev10001297m.g	UM
Ciclev10001298m.g	CG-gbm
Ciclev10001299m.g	UM
Ciclev10001303m.g	UM
Ciclev10001304m.g	UM
Ciclev10001305m.g	CG-gbm
Ciclev10001308m.g	UM
Ciclev10001309m.g	CG-gbm
Ciclev10001310m.g	UM
Ciclev10001314m.g	CG-gbm
Ciclev10001315m.g	CG-gbm
Ciclev10001318m.g	CG-gbm
Ciclev10001322m.g	CG-gbm
Ciclev10001325m.g	UM
Ciclev10001326m.g	UM
Ciclev10001327m.g	UM
Ciclev10001330m.g	CG-gbm
Ciclev10001331m.g	UM
Ciclev10001332m.g	UM
Ciclev10001333m.g	CG-gbm
Ciclev10001334m.g	CG-gbm
Ciclev10001335m.g	UM
Ciclev10001336m.g	UM
Ciclev10001337m.g	UM
Ciclev10001338m.g	CG-gbm
Ciclev10001340m.g	CG-gbm
Ciclev10001341m.g	UM
Ciclev10001344m.g	CG-gbm
Ciclev10001346m.g	UM
Ciclev10001347m.g	CG-gbm
Ciclev10001348m.g	CG-gbm
Ciclev10001350m.g	UM
Ciclev10001352m.g	UM
Ciclev10001354m.g	CG-gbm
Ciclev10001355m.g	CG-gbm
Ciclev10001356m.g	CG-gbm
Ciclev10001357m.g	UM
Ciclev10001358m.g	CG-gbm
Ciclev10001360m.g	UM
Ciclev10001364m.g	CG-gbm
Ciclev10001370m.g	UM
Ciclev10001371m.g	CG-gbm
Ciclev10001373m.g	CG-gbm
Ciclev10001374m.g	UM
Ciclev10001376m.g	CG-gbm
Ciclev10001378m.g	UM
Ciclev10001380m.g	UM
Ciclev10001382m.g	CG-gbm
Ciclev10001383m.g	CG-gbm
Ciclev10001384m.g	CG-gbm
Ciclev10001386m.g	CG-gbm
Ciclev10001388m.g	UM
Ciclev10001389m.g	CG-gbm
Ciclev10001390m.g	UM
Ciclev10001393m.g	UM
Ciclev10001394m.g	CG-gbm
Ciclev10001395m.g	UM
Ciclev10001396m.g	UM
Ciclev10001397m.g	UM
Ciclev10001398m.g	UM
Ciclev10001399m.g	UM
Ciclev10001400m.g	CG-gbm
Ciclev10001401m.g	UM
Ciclev10001403m.g	UM
Ciclev10001405m.g	UM
Ciclev10001406m.g	UM
Ciclev10001407m.g	CG-gbm
Ciclev10001408m.g	UM
Ciclev10001409m.g	UM
Ciclev10001411m.g	CG-gbm
Ciclev10001412m.g	UM
Ciclev10001413m.g	UM
Ciclev10001414m.g	UM
Ciclev10001415m.g	CG-gbm
Ciclev10001416m.g	UM
Ciclev10001417m.g	UM
Ciclev10001418m.g	CG-gbm
Ciclev10001419m.g	CG-gbm
Ciclev10001420m.g	UM
Ciclev10001421m.g	CG-gbm
Ciclev10001422m.g	UM
Ciclev10001423m.g	CG-gbm
Ciclev10001424m.g	UM
Ciclev10001426m.g	UM
Ciclev10001427m.g	CG-gbm
Ciclev10001428m.g	UM
Ciclev10001429m.g	UM
Ciclev10001432m.g	CG-gbm
Ciclev10001433m.g	UM
Ciclev10001434m.g	UM
Ciclev10001435m.g	UM
Ciclev10001436m.g	CG-gbm
Ciclev10001437m.g	UM
Ciclev10001438m.g	UM
Ciclev10001439m.g	UM
Ciclev10001440m.g	UM
Ciclev10001443m.g	UM
Ciclev10001445m.g	UM
Ciclev10001446m.g	UM
Ciclev10001449m.g	CG-gbm
Ciclev10001450m.g	CG-gbm
Ciclev10001451m.g	UM
Ciclev10001453m.g	CG-gbm
Ciclev10001454m.g	CG-gbm
Ciclev10001456m.g	UM
Ciclev10001457m.g	CG-gbm
Ciclev10001458m.g	CG-gbm
Ciclev10001459m.g	UM
Ciclev10001460m.g	UM
Ciclev10001461m.g	UM
Ciclev10001463m.g	CG-gbm
Ciclev10001464m.g	UM
Ciclev10001467m.g	UM
Ciclev10001468m.g	CG-gbm
Ciclev10001469m.g	CG-gbm
Ciclev10001476m.g	CG-gbm
Ciclev10001478m.g	UM
Ciclev10001479m.g	CG-gbm
Ciclev10001480m.g	UM
Ciclev10001481m.g	UM
Ciclev10001482m.g	UM
Ciclev10001485m.g	CG-gbm
Ciclev10001487m.g	UM
Ciclev10001488m.g	CG-gbm
Ciclev10001489m.g	UM
Ciclev10001491m.g	CG-gbm
Ciclev10001493m.g	CG-gbm
Ciclev10001494m.g	CG-gbm
Ciclev10001495m.g	UM
Ciclev10001496m.g	CG-gbm
Ciclev10001500m.g	UM
Ciclev10001502m.g	UM
Ciclev10001505m.g	CG-gbm
Ciclev10001506m.g	CG-gbm
Ciclev10001508m.g	UM
Ciclev10001509m.g	CG-gbm
Ciclev10001510m.g	UM
Ciclev10001511m.g	UM
Ciclev10001512m.g	CG-gbm
Ciclev10001513m.g	UM
Ciclev10001514m.g	UM
Ciclev10001515m.g	UM
Ciclev10001518m.g	CG-gbm
Ciclev10001522m.g	UM
Ciclev10001524m.g	CG-gbm
Ciclev10001525m.g	CG-gbm
Ciclev10001527m.g	CG-gbm
Ciclev10001528m.g	CG-gbm
Ciclev10001531m.g	CG-gbm
Ciclev10001533m.g	CG-gbm
Ciclev10001534m.g	UM
Ciclev10001538m.g	UM
Ciclev10001539m.g	UM
Ciclev10001543m.g	UM
Ciclev10001544m.g	UM
Ciclev10001546m.g	UM
Ciclev10001547m.g	UM
Ciclev10001550m.g	CG-gbm
Ciclev10001551m.g	UM
Ciclev10001552m.g	CG-gbm
Ciclev10001555m.g	UM
Ciclev10001558m.g	CG-gbm
Ciclev10001559m.g	UM
Ciclev10001560m.g	UM
Ciclev10001561m.g	UM
Ciclev10001562m.g	CG-gbm
Ciclev10001563m.g	UM
Ciclev10001564m.g	UM
Ciclev10001565m.g	CG-gbm
Ciclev10001569m.g	CG-gbm
Ciclev10001571m.g	CG-gbm
Ciclev10001572m.g	UM
Ciclev10001575m.g	UM
Ciclev10001576m.g	UM
Ciclev10001578m.g	UM
Ciclev10001580m.g	UM
Ciclev10001581m.g	UM
Ciclev10001582m.g	UM
Ciclev10001583m.g	UM
Ciclev10001591m.g	UM
Ciclev10001595m.g	CG-gbm
Ciclev10001596m.g	CHG-gene
Ciclev10001597m.g	CG-gbm
Ciclev10001599m.g	UM
Ciclev10001600m.g	CG-gbm
Ciclev10001601m.g	CG-gbm
Ciclev10001602m.g	UM
Ciclev10001604m.g	UM
Ciclev10001605m.g	UM
Ciclev10001606m.g	UM
Ciclev10001611m.g	UM
Ciclev10001613m.g	CG-gbm
Ciclev10001614m.g	UM
Ciclev10001615m.g	CG-gbm
Ciclev10001616m.g	UM
Ciclev10001617m.g	CG-gbm
Ciclev10001618m.g	UM
Ciclev10001620m.g	UM
Ciclev10001621m.g	CG-gbm
Ciclev10001622m.g	UM
Ciclev10001623m.g	UM
Ciclev10001624m.g	CG-gbm
Ciclev10001625m.g	UM
Ciclev10001626m.g	UM
Ciclev10001627m.g	CG-gbm
Ciclev10001629m.g	UM
Ciclev10001630m.g	UM
Ciclev10001634m.g	CG-gbm
Ciclev10001635m.g	CG-gbm
Ciclev10001636m.g	UM
Ciclev10001637m.g	CG-gbm
Ciclev10001638m.g	CG-gbm
Ciclev10001639m.g	UM
Ciclev10001640m.g	CG-gbm
Ciclev10001644m.g	CG-gbm
Ciclev10001645m.g	CG-gbm
Ciclev10001646m.g	UM
Ciclev10001647m.g	UM
Ciclev10001648m.g	UM
Ciclev10001649m.g	UM
Ciclev10001652m.g	CG-gbm
Ciclev10001653m.g	UM
Ciclev10001655m.g	UM
Ciclev10001657m.g	UM
Ciclev10001658m.g	UM
Ciclev10001659m.g	CG-gbm
Ciclev10001660m.g	CG-gbm
Ciclev10001661m.g	CHH-gene
Ciclev10001665m.g	UM
Ciclev10001672m.g	CG-gbm
Ciclev10001675m.g	UM
Ciclev10001676m.g	UM
Ciclev10001677m.g	UM
Ciclev10001679m.g	UM
Ciclev10001682m.g	UM
Ciclev10001683m.g	UM
Ciclev10001685m.g	UM
Ciclev10001686m.g	CG-gbm
Ciclev10001687m.g	UM
Ciclev10001688m.g	CG-gbm
Ciclev10001689m.g	CG-gbm
Ciclev10001690m.g	UM
Ciclev10001691m.g	CG-gbm
Ciclev10001692m.g	UM
Ciclev10001693m.g	UM
Ciclev10001694m.g	CG-gbm
Ciclev10001697m.g	UM
Ciclev10001700m.g	CG-gbm
Ciclev10001701m.g	UM
Ciclev10001702m.g	CG-gbm
Ciclev10001704m.g	UM
Ciclev10001705m.g	CG-gbm
Ciclev10001706m.g	CG-gbm
Ciclev10001708m.g	CG-gbm
Ciclev10001709m.g	CG-gbm
Ciclev10001711m.g	UM
Ciclev10001712m.g	UM
Ciclev10001713m.g	CG-gbm
Ciclev10001715m.g	UM
Ciclev10001717m.g	UM
Ciclev10001718m.g	UM
Ciclev10001719m.g	UM
Ciclev10001720m.g	CG-gbm
Ciclev10001721m.g	CG-gbm
Ciclev10001722m.g	UM
Ciclev10001723m.g	UM
Ciclev10001724m.g	CG-gbm
Ciclev10001726m.g	UM
Ciclev10001727m.g	UM
Ciclev10001729m.g	CG-gbm
Ciclev10001730m.g	UM
Ciclev10001733m.g	UM
Ciclev10001734m.g	CG-gbm
Ciclev10001735m.g	CG-gbm
Ciclev10001736m.g	CG-gbm
Ciclev10001737m.g	UM
Ciclev10001739m.g	CG-gbm
Ciclev10001740m.g	UM
Ciclev10001741m.g	UM
Ciclev10001742m.g	CG-gbm
Ciclev10001743m.g	CG-gbm
Ciclev10001744m.g	UM
Ciclev10001747m.g	CG-gbm
Ciclev10001749m.g	CG-gbm
Ciclev10001751m.g	UM
Ciclev10001753m.g	UM
Ciclev10001754m.g	CG-gbm
Ciclev10001756m.g	CG-gbm
Ciclev10001757m.g	UM
Ciclev10001758m.g	CG-gbm
Ciclev10001759m.g	UM
Ciclev10001762m.g	CG-gbm
Ciclev10001764m.g	CG-gbm
Ciclev10001765m.g	CG-gbm
Ciclev10001766m.g	UM
Ciclev10001767m.g	UM
Ciclev10001768m.g	CG-gbm
Ciclev10001769m.g	CG-gbm
Ciclev10001771m.g	UM
Ciclev10001773m.g	UM
Ciclev10001775m.g	CG-gbm
Ciclev10001779m.g	UM
Ciclev10001782m.g	CG-gbm
Ciclev10001783m.g	UM
Ciclev10001784m.g	CG-gbm
Ciclev10001785m.g	CG-gbm
Ciclev10001787m.g	CG-gbm
Ciclev10001788m.g	CG-gbm
Ciclev10001790m.g	CG-gbm
Ciclev10001792m.g	CG-gbm
Ciclev10001793m.g	UM
Ciclev10001794m.g	CG-gbm
Ciclev10001796m.g	CG-gbm
Ciclev10001800m.g	UM
Ciclev10001802m.g	UM
Ciclev10001803m.g	UM
Ciclev10001804m.g	CG-gbm
Ciclev10001805m.g	UM
Ciclev10001807m.g	UM
Ciclev10001810m.g	UM
Ciclev10001811m.g	UM
Ciclev10001812m.g	UM
Ciclev10001813m.g	CG-gbm
Ciclev10001815m.g	UM
Ciclev10001816m.g	UM
Ciclev10001818m.g	UM
Ciclev10001820m.g	CG-gbm
Ciclev10001821m.g	CG-gbm
Ciclev10001822m.g	UM
Ciclev10001823m.g	CG-gbm
Ciclev10001824m.g	UM
Ciclev10001826m.g	UM
Ciclev10001827m.g	CG-gbm
Ciclev10001828m.g	UM
Ciclev10001829m.g	CG-gbm
Ciclev10001832m.g	UM
Ciclev10001834m.g	CG-gbm
Ciclev10001835m.g	CG-gbm
Ciclev10001840m.g	CG-gbm
Ciclev10001842m.g	CG-gbm
Ciclev10001844m.g	UM
Ciclev10001847m.g	UM
Ciclev10001849m.g	UM
Ciclev10001851m.g	UM
Ciclev10001852m.g	CG-gbm
Ciclev10001853m.g	UM
Ciclev10001854m.g	UM
Ciclev10001855m.g	UM
Ciclev10001857m.g	UM
Ciclev10001859m.g	CG-gbm
Ciclev10001860m.g	UM
Ciclev10001861m.g	CG-gbm
Ciclev10001862m.g	CG-gbm
Ciclev10001863m.g	UM
Ciclev10001864m.g	UM
Ciclev10001866m.g	CG-gbm
Ciclev10001867m.g	UM
Ciclev10001868m.g	UM
Ciclev10001869m.g	CG-gbm
Ciclev10001872m.g	UM
Ciclev10001873m.g	UM
Ciclev10001875m.g	CG-gbm
Ciclev10001877m.g	UM
Ciclev10001879m.g	UM
Ciclev10001881m.g	UM
Ciclev10001885m.g	UM
Ciclev10001886m.g	UM
Ciclev10001887m.g	CG-gbm
Ciclev10001888m.g	UM
Ciclev10001889m.g	UM
Ciclev10001891m.g	CG-gbm
Ciclev10001892m.g	UM
Ciclev10001893m.g	CG-gbm
Ciclev10001894m.g	UM
Ciclev10001896m.g	UM
Ciclev10001897m.g	UM
Ciclev10001898m.g	UM
Ciclev10001901m.g	CG-gbm
Ciclev10001904m.g	CG-gbm
Ciclev10001905m.g	UM
Ciclev10001906m.g	UM
Ciclev10001907m.g	CG-gbm
Ciclev10001908m.g	CG-gbm
Ciclev10001909m.g	UM
Ciclev10001912m.g	UM
Ciclev10001913m.g	UM
Ciclev10001914m.g	UM
Ciclev10001916m.g	UM
Ciclev10001923m.g	CG-gbm
Ciclev10001924m.g	UM
Ciclev10001927m.g	UM
Ciclev10001930m.g	UM
Ciclev10001931m.g	CG-gbm
Ciclev10001934m.g	UM
Ciclev10001935m.g	CG-gbm
Ciclev10001938m.g	UM
Ciclev10001939m.g	CG-gbm
Ciclev10001941m.g	UM
Ciclev10001942m.g	UM
Ciclev10001943m.g	UM
Ciclev10001944m.g	UM
Ciclev10001946m.g	UM
Ciclev10001947m.g	UM
Ciclev10001948m.g	UM
Ciclev10001952m.g	UM
Ciclev10001956m.g	UM
Ciclev10001961m.g	CG-gbm
Ciclev10001964m.g	UM
Ciclev10001965m.g	CG-gbm
Ciclev10001966m.g	CG-gbm
Ciclev10001967m.g	CG-gbm
Ciclev10001968m.g	UM
Ciclev10001970m.g	UM
Ciclev10001973m.g	UM
Ciclev10001975m.g	UM
Ciclev10001976m.g	UM
Ciclev10001978m.g	CG-gbm
Ciclev10001979m.g	UM
Ciclev10001980m.g	CG-gbm
Ciclev10001981m.g	UM
Ciclev10001982m.g	CG-gbm
Ciclev10001987m.g	CG-gbm
Ciclev10001988m.g	CG-gbm
Ciclev10001989m.g	UM
Ciclev10001990m.g	UM
Ciclev10001991m.g	CG-gbm
Ciclev10001992m.g	CG-gbm
Ciclev10001993m.g	UM
Ciclev10001994m.g	UM
Ciclev10001996m.g	UM
Ciclev10001997m.g	CG-gbm
Ciclev10001998m.g	UM
Ciclev10001999m.g	CG-gbm
Ciclev10002001m.g	UM
Ciclev10002002m.g	CG-gbm
Ciclev10002003m.g	UM
Ciclev10002005m.g	UM
Ciclev10002007m.g	CG-gbm
Ciclev10002008m.g	UM
Ciclev10002009m.g	CG-gbm
Ciclev10002010m.g	UM
Ciclev10002011m.g	CG-gbm
Ciclev10002020m.g	UM
Ciclev10002021m.g	CG-gbm
Ciclev10002023m.g	UM
Ciclev10002024m.g	CHH-gene
Ciclev10002025m.g	CG-gbm
Ciclev10002026m.g	UM
Ciclev10002028m.g	UM
Ciclev10002029m.g	UM
Ciclev10002031m.g	UM
Ciclev10002035m.g	CG-gbm
Ciclev10002036m.g	CG-gbm
Ciclev10002041m.g	UM
Ciclev10002042m.g	UM
Ciclev10002047m.g	CG-gbm
Ciclev10002048m.g	CG-gbm
Ciclev10002050m.g	CG-gbm
Ciclev10002052m.g	UM
Ciclev10002053m.g	UM
Ciclev10002054m.g	UM
Ciclev10002055m.g	UM
Ciclev10002056m.g	UM
Ciclev10002058m.g	UM
Ciclev10002059m.g	UM
Ciclev10002064m.g	CG-gbm
Ciclev10002065m.g	UM
Ciclev10002066m.g	CG-gbm
Ciclev10002068m.g	UM
Ciclev10002069m.g	UM
Ciclev10002074m.g	UM
Ciclev10002075m.g	UM
Ciclev10002076m.g	CG-gbm
Ciclev10002077m.g	UM
Ciclev10002078m.g	UM
Ciclev10002080m.g	CG-gbm
Ciclev10002081m.g	CG-gbm
Ciclev10002083m.g	UM
Ciclev10002084m.g	UM
Ciclev10002089m.g	UM
Ciclev10002090m.g	CG-gbm
Ciclev10002092m.g	UM
Ciclev10002098m.g	CG-gbm
Ciclev10002099m.g	UM
Ciclev10002100m.g	CG-gbm
Ciclev10002101m.g	UM
Ciclev10002103m.g	UM
Ciclev10002104m.g	UM
Ciclev10002106m.g	UM
Ciclev10002108m.g	UM
Ciclev10002109m.g	UM
Ciclev10002110m.g	UM
Ciclev10002111m.g	CG-gbm
Ciclev10002112m.g	UM
Ciclev10002113m.g	UM
Ciclev10002114m.g	UM
Ciclev10002116m.g	UM
Ciclev10002117m.g	UM
Ciclev10002119m.g	CHH-gene
Ciclev10002120m.g	CG-gbm
Ciclev10002125m.g	UM
Ciclev10002126m.g	CG-gbm
Ciclev10002129m.g	UM
Ciclev10002130m.g	UM
Ciclev10002132m.g	UM
Ciclev10002134m.g	CG-gbm
Ciclev10002135m.g	UM
Ciclev10002136m.g	CG-gbm
Ciclev10002139m.g	UM
Ciclev10002140m.g	CG-gbm
Ciclev10002141m.g	UM
Ciclev10002142m.g	UM
Ciclev10002145m.g	CG-gbm
Ciclev10002147m.g	UM
Ciclev10002148m.g	CG-gbm
Ciclev10002149m.g	UM
Ciclev10002150m.g	UM
Ciclev10002151m.g	CG-gbm
Ciclev10002153m.g	UM
Ciclev10002154m.g	UM
Ciclev10002155m.g	CG-gbm
Ciclev10002156m.g	UM
Ciclev10002157m.g	UM
Ciclev10002160m.g	UM
Ciclev10002163m.g	CG-gbm
Ciclev10002164m.g	UM
Ciclev10002166m.g	CG-gbm
Ciclev10002167m.g	UM
Ciclev10002169m.g	UM
Ciclev10002171m.g	UM
Ciclev10002177m.g	UM
Ciclev10002178m.g	UM
Ciclev10002179m.g	UM
Ciclev10002180m.g	UM
Ciclev10002181m.g	CHG-gene
Ciclev10002182m.g	UM
Ciclev10002183m.g	UM
Ciclev10002186m.g	CG-gbm
Ciclev10002190m.g	CG-gbm
Ciclev10002192m.g	UM
Ciclev10002193m.g	CG-gbm
Ciclev10002194m.g	UM
Ciclev10002195m.g	CG-gbm
Ciclev10002196m.g	UM
Ciclev10002197m.g	UM
Ciclev10002200m.g	CG-gbm
Ciclev10002201m.g	UM
Ciclev10002202m.g	CG-gbm
Ciclev10002204m.g	UM
Ciclev10002205m.g	UM
Ciclev10002208m.g	UM
Ciclev10002209m.g	UM
Ciclev10002211m.g	UM
Ciclev10002214m.g	CG-gbm
Ciclev10002215m.g	UM
Ciclev10002216m.g	UM
Ciclev10002218m.g	CG-gbm
Ciclev10002220m.g	CG-gbm
Ciclev10002221m.g	UM
Ciclev10002223m.g	CG-gbm
Ciclev10002226m.g	CG-gbm
Ciclev10002227m.g	CG-gbm
Ciclev10002228m.g	CG-gbm
Ciclev10002229m.g	CG-gbm
Ciclev10002231m.g	UM
Ciclev10002233m.g	UM
Ciclev10002237m.g	UM
Ciclev10002239m.g	UM
Ciclev10002241m.g	CG-gbm
Ciclev10002244m.g	CG-gbm
Ciclev10002246m.g	UM
Ciclev10002251m.g	CG-gbm
Ciclev10002254m.g	UM
Ciclev10002259m.g	UM
Ciclev10002260m.g	CG-gbm
Ciclev10002261m.g	UM
Ciclev10002263m.g	UM
Ciclev10002265m.g	CG-gbm
Ciclev10002266m.g	CG-gbm
Ciclev10002267m.g	UM
Ciclev10002268m.g	UM
Ciclev10002270m.g	UM
Ciclev10002272m.g	UM
Ciclev10002276m.g	UM
Ciclev10002279m.g	CG-gbm
Ciclev10002280m.g	UM
Ciclev10002282m.g	UM
Ciclev10002284m.g	CG-gbm
Ciclev10002288m.g	UM
Ciclev10002290m.g	UM
Ciclev10002292m.g	UM
Ciclev10002294m.g	UM
Ciclev10002295m.g	CG-gbm
Ciclev10002297m.g	UM
Ciclev10002299m.g	UM
Ciclev10002300m.g	CG-gbm
Ciclev10002301m.g	UM
Ciclev10002302m.g	UM
Ciclev10002303m.g	UM
Ciclev10002305m.g	UM
Ciclev10002306m.g	UM
Ciclev10002308m.g	UM
Ciclev10002309m.g	CG-gbm
Ciclev10002310m.g	UM
Ciclev10002311m.g	CG-gbm
Ciclev10002312m.g	UM
Ciclev10002314m.g	UM
Ciclev10002321m.g	UM
Ciclev10002322m.g	UM
Ciclev10002323m.g	CG-gbm
Ciclev10002326m.g	UM
Ciclev10002332m.g	UM
Ciclev10002333m.g	CG-gbm
Ciclev10002336m.g	UM
Ciclev10002337m.g	CG-gbm
Ciclev10002342m.g	UM
Ciclev10002343m.g	UM
Ciclev10002344m.g	UM
Ciclev10002345m.g	CG-gbm
Ciclev10002346m.g	UM
Ciclev10002348m.g	UM
Ciclev10002349m.g	UM
Ciclev10002350m.g	CG-gbm
Ciclev10002351m.g	UM
Ciclev10002352m.g	CG-gbm
Ciclev10002354m.g	CG-gbm
Ciclev10002355m.g	UM
Ciclev10002356m.g	CHH-gene
Ciclev10002359m.g	UM
Ciclev10002360m.g	UM
Ciclev10002361m.g	CG-gbm
Ciclev10002362m.g	UM
Ciclev10002365m.g	UM
Ciclev10002366m.g	CG-gbm
Ciclev10002367m.g	CG-gbm
Ciclev10002369m.g	CG-gbm
Ciclev10002374m.g	UM
Ciclev10002376m.g	CG-gbm
Ciclev10002377m.g	UM
Ciclev10002378m.g	CG-gbm
Ciclev10002383m.g	UM
Ciclev10002384m.g	UM
Ciclev10002385m.g	UM
Ciclev10002388m.g	UM
Ciclev10002389m.g	CG-gbm
Ciclev10002390m.g	UM
Ciclev10002391m.g	CG-gbm
Ciclev10002392m.g	UM
Ciclev10002394m.g	CG-gbm
Ciclev10002395m.g	UM
Ciclev10002396m.g	UM
Ciclev10002397m.g	UM
Ciclev10002398m.g	UM
Ciclev10002399m.g	UM
Ciclev10002401m.g	UM
Ciclev10002404m.g	UM
Ciclev10002405m.g	UM
Ciclev10002406m.g	UM
Ciclev10002407m.g	UM
Ciclev10002409m.g	UM
Ciclev10002410m.g	UM
Ciclev10002412m.g	UM
Ciclev10002413m.g	UM
Ciclev10002415m.g	UM
Ciclev10002416m.g	UM
Ciclev10002417m.g	UM
Ciclev10002418m.g	CG-gbm
Ciclev10002419m.g	CG-gbm
Ciclev10002420m.g	UM
Ciclev10002422m.g	UM
Ciclev10002423m.g	UM
Ciclev10002424m.g	UM
Ciclev10002425m.g	UM
Ciclev10002428m.g	UM
Ciclev10002429m.g	UM
Ciclev10002430m.g	UM
Ciclev10002431m.g	UM
Ciclev10002432m.g	CHH-gene
Ciclev10002433m.g	UM
Ciclev10002435m.g	UM
Ciclev10002438m.g	UM
Ciclev10002439m.g	UM
Ciclev10002442m.g	UM
Ciclev10002443m.g	CG-gbm
Ciclev10002444m.g	UM
Ciclev10002449m.g	CG-gbm
Ciclev10002450m.g	CG-gbm
Ciclev10002453m.g	UM
Ciclev10002455m.g	UM
Ciclev10002461m.g	UM
Ciclev10002462m.g	UM
Ciclev10002463m.g	UM
Ciclev10002464m.g	UM
Ciclev10002467m.g	CG-gbm
Ciclev10002470m.g	UM
Ciclev10002471m.g	UM
Ciclev10002472m.g	UM
Ciclev10002473m.g	CG-gbm
Ciclev10002474m.g	UM
Ciclev10002475m.g	UM
Ciclev10002476m.g	UM
Ciclev10002477m.g	CG-gbm
Ciclev10002478m.g	UM
Ciclev10002480m.g	UM
Ciclev10002483m.g	CG-gbm
Ciclev10002484m.g	CG-gbm
Ciclev10002486m.g	UM
Ciclev10002493m.g	UM
Ciclev10002494m.g	CG-gbm
Ciclev10002495m.g	UM
Ciclev10002498m.g	CG-gbm
Ciclev10002499m.g	UM
Ciclev10002503m.g	UM
Ciclev10002504m.g	UM
Ciclev10002505m.g	CHH-gene
Ciclev10002509m.g	UM
Ciclev10002511m.g	UM
Ciclev10002513m.g	CG-gbm
Ciclev10002515m.g	UM
Ciclev10002520m.g	UM
Ciclev10002522m.g	UM
Ciclev10002523m.g	UM
Ciclev10002525m.g	CG-gbm
Ciclev10002528m.g	CG-gbm
Ciclev10002529m.g	UM
Ciclev10002531m.g	CG-gbm
Ciclev10002532m.g	UM
Ciclev10002536m.g	CG-gbm
Ciclev10002538m.g	UM
Ciclev10002540m.g	UM
Ciclev10002541m.g	UM
Ciclev10002542m.g	UM
Ciclev10002547m.g	UM
Ciclev10002548m.g	CG-gbm
Ciclev10002549m.g	UM
Ciclev10002550m.g	CG-gbm
Ciclev10002551m.g	UM
Ciclev10002552m.g	UM
Ciclev10002554m.g	CG-gbm
Ciclev10002557m.g	UM
Ciclev10002560m.g	CG-gbm
Ciclev10002562m.g	CG-gbm
Ciclev10002564m.g	UM
Ciclev10002565m.g	UM
Ciclev10002566m.g	UM
Ciclev10002567m.g	UM
Ciclev10002569m.g	UM
Ciclev10002572m.g	UM
Ciclev10002573m.g	CG-gbm
Ciclev10002574m.g	CG-gbm
Ciclev10002575m.g	UM
Ciclev10002580m.g	UM
Ciclev10002584m.g	UM
Ciclev10002585m.g	CG-gbm
Ciclev10002586m.g	CG-gbm
Ciclev10002589m.g	UM
Ciclev10002591m.g	UM
Ciclev10002594m.g	UM
Ciclev10002596m.g	UM
Ciclev10002597m.g	UM
Ciclev10002598m.g	UM
Ciclev10002599m.g	UM
Ciclev10002600m.g	UM
Ciclev10002601m.g	UM
Ciclev10002602m.g	UM
Ciclev10002603m.g	UM
Ciclev10002604m.g	UM
Ciclev10002605m.g	UM
Ciclev10002608m.g	UM
Ciclev10002610m.g	UM
Ciclev10002611m.g	UM
Ciclev10002613m.g	CHH-gene
Ciclev10002616m.g	UM
Ciclev10002618m.g	UM
Ciclev10002619m.g	UM
Ciclev10002620m.g	UM
Ciclev10002621m.g	UM
Ciclev10002622m.g	UM
Ciclev10002623m.g	UM
Ciclev10002624m.g	UM
Ciclev10002625m.g	UM
Ciclev10002626m.g	UM
Ciclev10002627m.g	UM
Ciclev10002629m.g	CG-gbm
Ciclev10002632m.g	UM
Ciclev10002634m.g	CG-gbm
Ciclev10002637m.g	CG-gbm
Ciclev10002638m.g	UM
Ciclev10002639m.g	CG-gbm
Ciclev10002644m.g	UM
Ciclev10002646m.g	UM
Ciclev10002648m.g	UM
Ciclev10002649m.g	UM
Ciclev10002650m.g	UM
Ciclev10002653m.g	UM
Ciclev10002654m.g	UM
Ciclev10002655m.g	CG-gbm
Ciclev10002660m.g	UM
Ciclev10002661m.g	CG-gbm
Ciclev10002663m.g	UM
Ciclev10002666m.g	UM
Ciclev10002668m.g	UM
Ciclev10002669m.g	UM
Ciclev10002670m.g	UM
Ciclev10002671m.g	UM
Ciclev10002672m.g	UM
Ciclev10002675m.g	UM
Ciclev10002676m.g	UM
Ciclev10002678m.g	UM
Ciclev10002679m.g	UM
Ciclev10002683m.g	UM
Ciclev10002684m.g	UM
Ciclev10002686m.g	UM
Ciclev10002687m.g	UM
Ciclev10002689m.g	UM
Ciclev10002690m.g	UM
Ciclev10002691m.g	UM
Ciclev10002692m.g	UM
Ciclev10002693m.g	UM
Ciclev10002694m.g	UM
Ciclev10002695m.g	UM
Ciclev10002696m.g	UM
Ciclev10002698m.g	UM
Ciclev10002699m.g	CG-gbm
Ciclev10002700m.g	CG-gbm
Ciclev10002701m.g	UM
Ciclev10002702m.g	UM
Ciclev10002703m.g	UM
Ciclev10002705m.g	CG-gbm
Ciclev10002706m.g	UM
Ciclev10002707m.g	UM
Ciclev10002708m.g	UM
Ciclev10002709m.g	UM
Ciclev10002710m.g	UM
Ciclev10002713m.g	UM
Ciclev10002714m.g	UM
Ciclev10002716m.g	UM
Ciclev10002717m.g	UM
Ciclev10002719m.g	CG-gbm
Ciclev10002721m.g	UM
Ciclev10002722m.g	UM
Ciclev10002723m.g	UM
Ciclev10002724m.g	UM
Ciclev10002725m.g	UM
Ciclev10002726m.g	UM
Ciclev10002727m.g	UM
Ciclev10002729m.g	UM
Ciclev10002730m.g	UM
Ciclev10002731m.g	UM
Ciclev10002732m.g	UM
Ciclev10002733m.g	UM
Ciclev10002734m.g	UM
Ciclev10002735m.g	UM
Ciclev10002737m.g	UM
Ciclev10002738m.g	CG-gbm
Ciclev10002739m.g	UM
Ciclev10002740m.g	UM
Ciclev10002741m.g	UM
Ciclev10002743m.g	UM
Ciclev10002744m.g	CG-gbm
Ciclev10002746m.g	UM
Ciclev10002747m.g	UM
Ciclev10002748m.g	UM
Ciclev10002751m.g	UM
Ciclev10002752m.g	UM
Ciclev10002753m.g	CG-gbm
Ciclev10002755m.g	UM
Ciclev10002756m.g	UM
Ciclev10002758m.g	UM
Ciclev10002759m.g	UM
Ciclev10002760m.g	UM
Ciclev10002761m.g	UM
Ciclev10002762m.g	UM
Ciclev10002763m.g	UM
Ciclev10002764m.g	CG-gbm
Ciclev10002766m.g	UM
Ciclev10002768m.g	UM
Ciclev10002769m.g	CG-gbm
Ciclev10002770m.g	UM
Ciclev10002774m.g	UM
Ciclev10002776m.g	CG-gbm
Ciclev10002778m.g	UM
Ciclev10002780m.g	UM
Ciclev10002782m.g	UM
Ciclev10002788m.g	UM
Ciclev10002791m.g	UM
Ciclev10002793m.g	UM
Ciclev10002794m.g	UM
Ciclev10002795m.g	UM
Ciclev10002796m.g	UM
Ciclev10002797m.g	UM
Ciclev10002801m.g	CG-gbm
Ciclev10002802m.g	UM
Ciclev10002803m.g	UM
Ciclev10002804m.g	UM
Ciclev10002805m.g	UM
Ciclev10002808m.g	CG-gbm
Ciclev10002811m.g	UM
Ciclev10002812m.g	UM
Ciclev10002813m.g	UM
Ciclev10002814m.g	CHG-gene
Ciclev10002815m.g	UM
Ciclev10002816m.g	UM
Ciclev10002817m.g	UM
Ciclev10002818m.g	UM
Ciclev10002819m.g	UM
Ciclev10002820m.g	UM
Ciclev10002822m.g	UM
Ciclev10002824m.g	UM
Ciclev10002826m.g	UM
Ciclev10002827m.g	UM
Ciclev10002829m.g	UM
Ciclev10002830m.g	CG-gbm
Ciclev10002831m.g	CG-gbm
Ciclev10002832m.g	UM
Ciclev10002833m.g	UM
Ciclev10002835m.g	UM
Ciclev10002836m.g	UM
Ciclev10002837m.g	CG-gbm
Ciclev10002838m.g	UM
Ciclev10002840m.g	UM
Ciclev10002841m.g	UM
Ciclev10002842m.g	UM
Ciclev10002843m.g	UM
Ciclev10002844m.g	CG-gbm
Ciclev10002848m.g	UM
Ciclev10002849m.g	UM
Ciclev10002850m.g	UM
Ciclev10002852m.g	UM
Ciclev10002853m.g	UM
Ciclev10002854m.g	UM
Ciclev10002858m.g	UM
Ciclev10002859m.g	UM
Ciclev10002862m.g	UM
Ciclev10002863m.g	UM
Ciclev10002865m.g	UM
Ciclev10002868m.g	UM
Ciclev10002869m.g	UM
Ciclev10002870m.g	UM
Ciclev10002871m.g	UM
Ciclev10002873m.g	UM
Ciclev10002874m.g	UM
Ciclev10002876m.g	UM
Ciclev10002879m.g	UM
Ciclev10002881m.g	CHH-gene
Ciclev10002882m.g	UM
Ciclev10002883m.g	UM
Ciclev10002884m.g	CHH-gene
Ciclev10002885m.g	UM
Ciclev10002887m.g	UM
Ciclev10002888m.g	UM
Ciclev10002890m.g	UM
Ciclev10002893m.g	UM
Ciclev10002895m.g	UM
Ciclev10002897m.g	UM
Ciclev10002898m.g	UM
Ciclev10002899m.g	UM
Ciclev10002900m.g	UM
Ciclev10002903m.g	CHG-gene
Ciclev10002904m.g	UM
Ciclev10002905m.g	UM
Ciclev10002906m.g	UM
Ciclev10002907m.g	UM
Ciclev10002908m.g	UM
Ciclev10002910m.g	UM
Ciclev10002911m.g	CG-gbm
Ciclev10002912m.g	UM
Ciclev10002914m.g	UM
Ciclev10002915m.g	CG-gbm
Ciclev10002916m.g	UM
Ciclev10002917m.g	UM
Ciclev10002919m.g	UM
Ciclev10002920m.g	UM
Ciclev10002921m.g	UM
Ciclev10002922m.g	UM
Ciclev10002923m.g	UM
Ciclev10002924m.g	UM
Ciclev10002925m.g	UM
Ciclev10002926m.g	UM
Ciclev10002927m.g	UM
Ciclev10002928m.g	UM
Ciclev10002929m.g	UM
Ciclev10002930m.g	UM
Ciclev10002933m.g	UM
Ciclev10002934m.g	UM
Ciclev10002935m.g	UM
Ciclev10002937m.g	UM
Ciclev10002938m.g	UM
Ciclev10002941m.g	UM
Ciclev10002943m.g	UM
Ciclev10002944m.g	UM
Ciclev10002945m.g	UM
Ciclev10002946m.g	UM
Ciclev10002947m.g	UM
Ciclev10002948m.g	UM
Ciclev10002949m.g	UM
Ciclev10002950m.g	UM
Ciclev10002952m.g	UM
Ciclev10002953m.g	UM
Ciclev10002954m.g	UM
Ciclev10002955m.g	UM
Ciclev10002956m.g	CHH-gene
Ciclev10002958m.g	UM
Ciclev10002960m.g	UM
Ciclev10002961m.g	UM
Ciclev10002962m.g	UM
Ciclev10002963m.g	CHH-gene
Ciclev10002964m.g	UM
Ciclev10002965m.g	UM
Ciclev10002966m.g	UM
Ciclev10002967m.g	UM
Ciclev10002968m.g	UM
Ciclev10002969m.g	UM
Ciclev10002971m.g	UM
Ciclev10002972m.g	UM
Ciclev10002973m.g	UM
Ciclev10002974m.g	UM
Ciclev10002977m.g	CG-gbm
Ciclev10002978m.g	UM
Ciclev10002979m.g	UM
Ciclev10002980m.g	UM
Ciclev10002981m.g	UM
Ciclev10002982m.g	UM
Ciclev10002984m.g	UM
Ciclev10002985m.g	UM
Ciclev10002986m.g	UM
Ciclev10002987m.g	UM
Ciclev10002988m.g	UM
Ciclev10002989m.g	UM
Ciclev10002990m.g	UM
Ciclev10002991m.g	CHH-gene
Ciclev10002992m.g	CHH-gene
Ciclev10002993m.g	UM
Ciclev10002994m.g	UM
Ciclev10002996m.g	UM
Ciclev10002998m.g	UM
Ciclev10002999m.g	UM
Ciclev10003000m.g	UM
Ciclev10003001m.g	UM
Ciclev10003002m.g	UM
Ciclev10003003m.g	CHH-gene
Ciclev10003006m.g	UM
Ciclev10003007m.g	UM
Ciclev10003008m.g	UM
Ciclev10003010m.g	UM
Ciclev10003011m.g	UM
Ciclev10003012m.g	UM
Ciclev10003013m.g	CHH-gene
Ciclev10003014m.g	UM
Ciclev10003015m.g	UM
Ciclev10003016m.g	UM
Ciclev10003017m.g	UM
Ciclev10003018m.g	UM
Ciclev10003019m.g	UM
Ciclev10003020m.g	CHG-gene
Ciclev10003021m.g	UM
Ciclev10003022m.g	UM
Ciclev10003023m.g	UM
Ciclev10003024m.g	UM
Ciclev10003025m.g	UM
Ciclev10003026m.g	UM
Ciclev10003027m.g	UM
Ciclev10003029m.g	UM
Ciclev10003030m.g	UM
Ciclev10003031m.g	UM
Ciclev10003032m.g	UM
Ciclev10003033m.g	CHH-gene
Ciclev10003034m.g	UM
Ciclev10003035m.g	UM
Ciclev10003036m.g	UM
Ciclev10003037m.g	UM
Ciclev10003038m.g	UM
Ciclev10003039m.g	UM
Ciclev10003040m.g	UM
Ciclev10003041m.g	UM
Ciclev10003042m.g	UM
Ciclev10003043m.g	UM
Ciclev10003044m.g	UM
Ciclev10003046m.g	UM
Ciclev10003047m.g	UM
Ciclev10003048m.g	UM
Ciclev10003049m.g	UM
Ciclev10003050m.g	UM
Ciclev10003051m.g	UM
Ciclev10003052m.g	UM
Ciclev10003053m.g	UM
Ciclev10003055m.g	UM
Ciclev10003056m.g	UM
Ciclev10003057m.g	UM
Ciclev10003062m.g	UM
Ciclev10003063m.g	UM
Ciclev10003065m.g	UM
Ciclev10003066m.g	UM
Ciclev10003067m.g	UM
Ciclev10003068m.g	UM
Ciclev10003069m.g	CHH-gene
Ciclev10003070m.g	UM
Ciclev10003071m.g	UM
Ciclev10003072m.g	UM
Ciclev10003073m.g	UM
Ciclev10003074m.g	UM
Ciclev10003075m.g	UM
Ciclev10003076m.g	UM
Ciclev10003077m.g	CHH-gene
Ciclev10003078m.g	UM
Ciclev10003079m.g	UM
Ciclev10003080m.g	UM
Ciclev10003081m.g	UM
Ciclev10003082m.g	UM
Ciclev10003083m.g	UM
Ciclev10003084m.g	UM
Ciclev10003086m.g	UM
Ciclev10003088m.g	UM
Ciclev10003089m.g	UM
Ciclev10003090m.g	UM
Ciclev10003091m.g	UM
Ciclev10003092m.g	UM
Ciclev10003093m.g	UM
Ciclev10003094m.g	CG-gbm
Ciclev10003095m.g	UM
Ciclev10003096m.g	UM
Ciclev10003097m.g	UM
Ciclev10003098m.g	CHH-gene
Ciclev10003099m.g	CHH-gene
Ciclev10003100m.g	UM
Ciclev10003101m.g	UM
Ciclev10003102m.g	CHH-gene
Ciclev10003103m.g	UM
Ciclev10003104m.g	UM
Ciclev10003105m.g	CHG-gene
Ciclev10003106m.g	UM
Ciclev10003107m.g	UM
Ciclev10003108m.g	UM
Ciclev10003109m.g	CHH-gene
Ciclev10003110m.g	CHH-gene
Ciclev10003111m.g	UM
[truncated: 22,534 more rows]

## Sheet: C. rubella
gene	class
Carubv10000002m.g	CHH-gene
Carubv10000004m.g	CHH-gene
Carubv10000006m.g	CHG-gene
Carubv10000007m.g	CHH-gene
Carubv10000008m.g	CHG-gene
Carubv10000009m.g	UM
Carubv10000010m.g	UM
Carubv10000011m.g	UM
Carubv10000012m.g	UM
Carubv10000013m.g	UM
Carubv10000014m.g	UM
Carubv10000015m.g	UM
Carubv10000016m.g	UM
Carubv10000017m.g	UM
Carubv10000018m.g	CG-gbm
Carubv10000019m.g	CG-gbm
Carubv10000020m.g	CG-gbm
Carubv10000021m.g	CG-gbm
Carubv10000022m.g	CG-gbm
Carubv10000023m.g	CG-gbm
Carubv10000024m.g	CG-gbm
Carubv10000025m.g	CG-gbm
Carubv10000026m.g	UM
Carubv10000027m.g	CG-gbm
Carubv10000028m.g	CG-gbm
Carubv10000029m.g	CG-gbm
Carubv10000030m.g	CG-gbm
Carubv10000031m.g	CG-gbm
Carubv10000032m.g	CG-gbm
Carubv10000033m.g	CG-gbm
Carubv10000034m.g	CG-gbm
Carubv10000035m.g	CG-gbm
Carubv10000036m.g	CG-gbm
Carubv10000037m.g	CG-gbm
Carubv10000038m.g	CG-gbm
Carubv10000039m.g	CG-gbm
Carubv10000040m.g	CG-gbm
Carubv10000043m.g	CG-gbm
Carubv10000044m.g	CG-gbm
Carubv10000045m.g	CG-gbm
Carubv10000046m.g	CG-gbm
Carubv10000047m.g	CG-gbm
Carubv10000048m.g	CG-gbm
Carubv10000050m.g	CG-gbm
Carubv10000051m.g	CG-gbm
Carubv10000052m.g	CG-gbm
Carubv10000053m.g	CG-gbm
Carubv10000054m.g	CG-gbm
Carubv10000056m.g	CG-gbm
Carubv10000057m.g	CG-gbm
Carubv10000058m.g	UM
Carubv10000059m.g	CG-gbm
Carubv10000060m.g	CG-gbm
Carubv10000061m.g	CG-gbm
Carubv10000062m.g	CG-gbm
Carubv10000063m.g	CG-gbm
Carubv10000064m.g	CG-gbm
Carubv10000065m.g	CG-gbm
Carubv10000066m.g	CG-gbm
Carubv10000067m.g	CG-gbm
Carubv10000068m.g	UM
Carubv10000070m.g	CG-gbm
Carubv10000071m.g	CG-gbm
Carubv10000072m.g	CG-gbm
Carubv10000074m.g	CG-gbm
Carubv10000075m.g	CG-gbm
Carubv10000076m.g	CG-gbm
Carubv10000077m.g	CG-gbm
Carubv10000079m.g	CG-gbm
Carubv10000080m.g	CG-gbm
Carubv10000081m.g	CG-gbm
Carubv10000082m.g	CG-gbm
Carubv10000083m.g	CG-gbm
Carubv10000084m.g	CG-gbm
Carubv10000085m.g	UM
Carubv10000086m.g	CG-gbm
Carubv10000087m.g	CG-gbm
Carubv10000088m.g	CG-gbm
Carubv10000089m.g	CG-gbm
Carubv10000090m.g	CG-gbm
Carubv10000091m.g	CG-gbm
Carubv10000092m.g	CG-gbm
Carubv10000093m.g	CG-gbm
Carubv10000094m.g	CG-gbm
Carubv10000095m.g	CG-gbm
Carubv10000096m.g	CG-gbm
Carubv10000097m.g	CG-gbm
Carubv10000098m.g	CG-gbm
Carubv10000099m.g	CG-gbm
Carubv10000100m.g	UM
Carubv10000101m.g	CG-gbm
Carubv10000104m.g	CG-gbm
Carubv10000105m.g	CG-gbm
Carubv10000107m.g	UM
Carubv10000108m.g	UM
Carubv10000109m.g	CG-gbm
Carubv10000110m.g	CG-gbm
Carubv10000111m.g	CG-gbm
Carubv10000112m.g	CG-gbm
Carubv10000113m.g	CG-gbm
Carubv10000114m.g	CG-gbm
Carubv10000115m.g	CG-gbm
Carubv10000116m.g	CG-gbm
Carubv10000117m.g	CG-gbm
Carubv10000118m.g	CG-gbm
Carubv10000119m.g	CG-gbm
Carubv10000120m.g	CG-gbm
Carubv10000121m.g	CG-gbm
Carubv10000122m.g	CG-gbm
Carubv10000123m.g	CG-gbm
Carubv10000124m.g	UM
Carubv10000126m.g	CG-gbm
Carubv10000128m.g	CG-gbm
Carubv10000130m.g	CG-gbm
Carubv10000132m.g	UM
Carubv10000133m.g	CG-gbm
Carubv10000134m.g	CG-gbm
Carubv10000135m.g	CG-gbm
Carubv10000136m.g	CG-gbm
Carubv10000137m.g	CG-gbm
Carubv10000138m.g	CG-gbm
Carubv10000139m.g	CG-gbm
Carubv10000140m.g	CG-gbm
Carubv10000141m.g	CG-gbm
Carubv10000143m.g	CG-gbm
Carubv10000146m.g	CG-gbm
Carubv10000147m.g	CG-gbm
Carubv10000148m.g	CG-gbm
Carubv10000149m.g	CG-gbm
Carubv10000150m.g	CG-gbm
Carubv10000151m.g	CG-gbm
Carubv10000153m.g	UM
Carubv10000154m.g	CG-gbm
Carubv10000155m.g	CG-gbm
Carubv10000156m.g	CG-gbm
Carubv10000157m.g	CG-gbm
Carubv10000158m.g	CG-gbm
Carubv10000159m.g	UM
Carubv10000160m.g	CG-gbm
Carubv10000161m.g	CG-gbm
Carubv10000162m.g	CG-gbm
Carubv10000163m.g	CG-gbm
Carubv10000164m.g	UM
Carubv10000165m.g	CG-gbm
Carubv10000166m.g	UM
Carubv10000167m.g	CG-gbm
Carubv10000168m.g	CG-gbm
Carubv10000169m.g	CG-gbm
Carubv10000170m.g	CG-gbm
Carubv10000171m.g	UM
Carubv10000172m.g	CG-gbm
Carubv10000173m.g	CG-gbm
Carubv10000174m.g	CG-gbm
Carubv10000175m.g	CG-gbm
Carubv10000176m.g	CG-gbm
Carubv10000177m.g	UM
Carubv10000178m.g	CG-gbm
Carubv10000179m.g	UM
Carubv10000180m.g	UM
Carubv10000181m.g	CG-gbm
Carubv10000182m.g	CG-gbm
Carubv10000183m.g	CG-gbm
Carubv10000184m.g	UM
Carubv10000185m.g	CG-gbm
Carubv10000186m.g	CG-gbm
Carubv10000187m.g	CG-gbm
Carubv10000188m.g	CG-gbm
Carubv10000189m.g	UM
Carubv10000190m.g	CG-gbm
Carubv10000191m.g	CG-gbm
Carubv10000192m.g	CG-gbm
Carubv10000193m.g	CG-gbm
Carubv10000194m.g	CG-gbm
Carubv10000195m.g	CG-gbm
Carubv10000196m.g	CG-gbm
Carubv10000197m.g	CG-gbm
Carubv10000198m.g	UM
Carubv10000199m.g	UM
Carubv10000200m.g	CG-gbm
Carubv10000201m.g	CG-gbm
Carubv10000202m.g	CG-gbm
Carubv10000203m.g	UM
Carubv10000204m.g	UM
Carubv10000205m.g	CG-gbm
Carubv10000206m.g	UM
Carubv10000208m.g	UM
Carubv10000209m.g	CG-gbm
Carubv10000210m.g	CG-gbm
Carubv10000211m.g	CG-gbm
Carubv10000213m.g	CG-gbm
Carubv10000214m.g	CG-gbm
Carubv10000215m.g	CG-gbm
Carubv10000216m.g	UM
Carubv10000217m.g	CG-gbm
Carubv10000219m.g	CG-gbm
Carubv10000220m.g	CG-gbm
Carubv10000221m.g	CHH-gene
Carubv10000222m.g	CG-gbm
Carubv10000223m.g	UM
Carubv10000224m.g	CG-gbm
Carubv10000225m.g	CG-gbm
Carubv10000227m.g	CG-gbm
Carubv10000228m.g	CG-gbm
Carubv10000229m.g	CG-gbm
Carubv10000230m.g	CG-gbm
Carubv10000231m.g	UM
Carubv10000232m.g	CG-gbm
Carubv10000233m.g	UM
Carubv10000234m.g	CG-gbm
Carubv10000235m.g	CG-gbm
Carubv10000236m.g	CG-gbm
Carubv10000237m.g	CG-gbm
Carubv10000238m.g	UM
Carubv10000240m.g	CG-gbm
Carubv10000241m.g	UM
Carubv10000242m.g	UM
Carubv10000243m.g	CG-gbm
Carubv10000244m.g	CG-gbm
Carubv10000246m.g	UM
Carubv10000247m.g	CG-gbm
Carubv10000248m.g	CG-gbm
Carubv10000249m.g	UM
Carubv10000250m.g	CHG-gene
Carubv10000251m.g	UM
Carubv10000252m.g	UM
Carubv10000253m.g	CG-gbm
Carubv10000254m.g	CG-gbm
Carubv10000255m.g	CG-gbm
Carubv10000256m.g	UM
Carubv10000257m.g	UM
Carubv10000259m.g	CG-gbm
Carubv10000261m.g	CG-gbm
Carubv10000263m.g	CG-gbm
Carubv10000264m.g	CG-gbm
Carubv10000265m.g	CG-gbm
Carubv10000267m.g	UM
Carubv10000268m.g	CG-gbm
Carubv10000269m.g	CG-gbm
Carubv10000270m.g	UM
Carubv10000271m.g	CG-gbm
Carubv10000272m.g	CG-gbm
Carubv10000273m.g	CG-gbm
Carubv10000274m.g	CG-gbm
Carubv10000275m.g	UM
Carubv10000276m.g	CG-gbm
Carubv10000277m.g	CG-gbm
Carubv10000278m.g	CG-gbm
Carubv10000279m.g	CG-gbm
Carubv10000280m.g	CG-gbm
Carubv10000281m.g	CG-gbm
Carubv10000282m.g	CG-gbm
Carubv10000283m.g	CG-gbm
Carubv10000284m.g	UM
Carubv10000287m.g	UM
Carubv10000288m.g	UM
Carubv10000289m.g	CG-gbm
Carubv10000290m.g	UM
Carubv10000292m.g	UM
Carubv10000293m.g	CHH-gene
Carubv10000294m.g	UM
Carubv10000295m.g	UM
Carubv10000296m.g	UM
Carubv10000297m.g	CG-gbm
Carubv10000298m.g	UM
Carubv10000299m.g	UM
Carubv10000300m.g	UM
Carubv10000301m.g	CG-gbm
Carubv10000302m.g	UM
Carubv10000304m.g	CG-gbm
Carubv10000305m.g	CG-gbm
Carubv10000306m.g	CG-gbm
Carubv10000307m.g	UM
Carubv10000308m.g	UM
Carubv10000309m.g	UM
Carubv10000310m.g	CG-gbm
Carubv10000311m.g	CG-gbm
Carubv10000312m.g	UM
Carubv10000313m.g	CG-gbm
Carubv10000314m.g	CG-gbm
Carubv10000316m.g	CG-gbm
Carubv10000317m.g	CG-gbm
Carubv10000318m.g	UM
Carubv10000319m.g	CG-gbm
Carubv10000320m.g	CG-gbm
Carubv10000321m.g	CG-gbm
Carubv10000322m.g	CG-gbm
Carubv10000324m.g	CG-gbm
Carubv10000325m.g	UM
Carubv10000326m.g	CG-gbm
Carubv10000328m.g	CG-gbm
Carubv10000329m.g	CG-gbm
Carubv10000330m.g	CG-gbm
Carubv10000331m.g	CG-gbm
Carubv10000332m.g	CG-gbm
Carubv10000333m.g	CG-gbm
Carubv10000335m.g	UM
Carubv10000336m.g	CG-gbm
Carubv10000337m.g	CG-gbm
Carubv10000338m.g	CG-gbm
Carubv10000339m.g	UM
Carubv10000340m.g	CG-gbm
Carubv10000341m.g	CG-gbm
Carubv10000342m.g	CG-gbm
Carubv10000344m.g	UM
Carubv10000345m.g	CG-gbm
Carubv10000347m.g	UM
Carubv10000349m.g	UM
Carubv10000350m.g	CG-gbm
Carubv10000351m.g	CG-gbm
Carubv10000352m.g	CG-gbm
Carubv10000353m.g	UM
Carubv10000354m.g	CG-gbm
Carubv10000355m.g	UM
Carubv10000356m.g	CG-gbm
Carubv10000358m.g	CG-gbm
Carubv10000359m.g	CG-gbm
Carubv10000360m.g	UM
Carubv10000361m.g	CG-gbm
Carubv10000362m.g	CG-gbm
Carubv10000363m.g	CG-gbm
Carubv10000364m.g	UM
Carubv10000365m.g	UM
Carubv10000366m.g	CG-gbm
Carubv10000367m.g	CG-gbm
Carubv10000368m.g	CG-gbm
Carubv10000369m.g	UM
Carubv10000370m.g	UM
Carubv10000371m.g	UM
Carubv10000372m.g	UM
Carubv10000373m.g	UM
Carubv10000374m.g	CG-gbm
Carubv10000375m.g	UM
Carubv10000376m.g	CG-gbm
Carubv10000377m.g	CG-gbm
Carubv10000378m.g	UM
Carubv10000379m.g	CG-gbm
Carubv10000380m.g	CG-gbm
Carubv10000381m.g	CG-gbm
Carubv10000382m.g	CG-gbm
Carubv10000384m.g	UM
Carubv10000385m.g	UM
Carubv10000386m.g	UM
Carubv10000388m.g	UM
Carubv10000389m.g	CG-gbm
Carubv10000390m.g	UM
Carubv10000391m.g	UM
Carubv10000392m.g	CG-gbm
Carubv10000393m.g	CG-gbm
Carubv10000394m.g	UM
Carubv10000395m.g	UM
Carubv10000396m.g	CG-gbm
Carubv10000397m.g	CG-gbm
Carubv10000398m.g	UM
Carubv10000399m.g	CG-gbm
Carubv10000400m.g	UM
Carubv10000401m.g	CG-gbm
Carubv10000402m.g	UM
Carubv10000403m.g	UM
Carubv10000404m.g	CG-gbm
Carubv10000405m.g	CG-gbm
Carubv10000406m.g	UM
Carubv10000407m.g	CG-gbm
Carubv10000408m.g	UM
Carubv10000409m.g	UM
Carubv10000410m.g	CHH-gene
Carubv10000411m.g	CG-gbm
Carubv10000412m.g	UM
Carubv10000413m.g	CG-gbm
Carubv10000414m.g	UM
Carubv10000415m.g	UM
Carubv10000416m.g	UM
Carubv10000418m.g	UM
Carubv10000419m.g	CG-gbm
Carubv10000420m.g	UM
Carubv10000421m.g	CHH-gene
Carubv10000422m.g	CG-gbm
Carubv10000423m.g	CG-gbm
Carubv10000426m.g	CG-gbm
Carubv10000427m.g	UM
Carubv10000428m.g	UM
Carubv10000429m.g	CG-gbm
Carubv10000430m.g	UM
Carubv10000433m.g	UM
Carubv10000434m.g	CG-gbm
Carubv10000435m.g	UM
Carubv10000436m.g	CG-gbm
Carubv10000437m.g	UM
Carubv10000438m.g	CG-gbm
Carubv10000439m.g	CG-gbm
Carubv10000440m.g	UM
Carubv10000441m.g	CG-gbm
Carubv10000442m.g	CG-gbm
Carubv10000444m.g	UM
Carubv10000445m.g	CG-gbm
Carubv10000446m.g	UM
Carubv10000447m.g	UM
Carubv10000448m.g	UM
Carubv10000449m.g	CG-gbm
Carubv10000450m.g	CG-gbm
Carubv10000452m.g	CG-gbm
Carubv10000453m.g	UM
Carubv10000454m.g	CG-gbm
Carubv10000455m.g	CG-gbm
Carubv10000456m.g	UM
Carubv10000457m.g	CG-gbm
Carubv10000458m.g	UM
Carubv10000460m.g	CG-gbm
Carubv10000461m.g	UM
Carubv10000464m.g	CG-gbm
Carubv10000465m.g	CG-gbm
Carubv10000466m.g	CG-gbm
Carubv10000467m.g	UM
Carubv10000468m.g	CG-gbm
Carubv10000469m.g	UM
Carubv10000470m.g	CG-gbm
Carubv10000471m.g	UM
Carubv10000472m.g	CG-gbm
Carubv10000473m.g	CG-gbm
Carubv10000474m.g	UM
Carubv10000475m.g	CG-gbm
Carubv10000476m.g	CG-gbm
Carubv10000478m.g	UM
Carubv10000479m.g	UM
Carubv10000480m.g	UM
Carubv10000481m.g	CG-gbm
Carubv10000482m.g	UM
Carubv10000483m.g	UM
Carubv10000484m.g	CG-gbm
Carubv10000485m.g	UM
Carubv10000486m.g	CG-gbm
Carubv10000487m.g	CG-gbm
Carubv10000488m.g	CG-gbm
Carubv10000489m.g	UM
Carubv10000490m.g	UM
Carubv10000491m.g	CHH-gene
Carubv10000492m.g	CHH-gene
Carubv10000493m.g	UM
Carubv10000494m.g	CG-gbm
Carubv10000495m.g	CG-gbm
Carubv10000496m.g	CHG-gene
Carubv10000497m.g	CG-gbm
Carubv10000498m.g	CHH-gene
Carubv10000499m.g	CG-gbm
Carubv10000501m.g	CG-gbm
Carubv10000502m.g	CG-gbm
Carubv10000503m.g	UM
Carubv10000505m.g	UM
Carubv10000506m.g	CG-gbm
Carubv10000507m.g	CG-gbm
Carubv10000508m.g	UM
Carubv10000509m.g	CG-gbm
Carubv10000510m.g	CHG-gene
Carubv10000511m.g	UM
Carubv10000512m.g	CG-gbm
Carubv10000513m.g	UM
Carubv10000515m.g	CG-gbm
Carubv10000516m.g	CG-gbm
Carubv10000518m.g	UM
Carubv10000519m.g	CG-gbm
Carubv10000520m.g	UM
Carubv10000522m.g	CG-gbm
Carubv10000523m.g	UM
Carubv10000524m.g	CG-gbm
Carubv10000525m.g	UM
Carubv10000526m.g	CG-gbm
Carubv10000528m.g	UM
Carubv10000529m.g	CG-gbm
Carubv10000530m.g	CG-gbm
Carubv10000531m.g	CG-gbm
Carubv10000532m.g	UM
Carubv10000533m.g	UM
Carubv10000534m.g	UM
Carubv10000536m.g	CG-gbm
Carubv10000537m.g	UM
Carubv10000538m.g	UM
Carubv10000539m.g	UM
Carubv10000540m.g	UM
Carubv10000541m.g	CG-gbm
Carubv10000542m.g	CG-gbm
Carubv10000543m.g	CG-gbm
Carubv10000544m.g	CG-gbm
Carubv10000545m.g	UM
Carubv10000546m.g	CG-gbm
Carubv10000547m.g	UM
Carubv10000548m.g	UM
Carubv10000549m.g	UM
Carubv10000550m.g	UM
Carubv10000551m.g	CG-gbm
Carubv10000553m.g	CG-gbm
Carubv10000554m.g	UM
Carubv10000556m.g	CG-gbm
Carubv10000557m.g	CG-gbm
Carubv10000558m.g	UM
Carubv10000559m.g	CG-gbm
Carubv10000560m.g	UM
Carubv10000563m.g	UM
Carubv10000564m.g	UM
Carubv10000565m.g	UM
Carubv10000566m.g	CG-gbm
Carubv10000567m.g	UM
Carubv10000568m.g	CG-gbm
Carubv10000569m.g	UM
Carubv10000570m.g	UM
Carubv10000573m.g	UM
Carubv10000575m.g	UM
Carubv10000576m.g	UM
Carubv10000578m.g	UM
Carubv10000579m.g	CG-gbm
Carubv10000580m.g	CG-gbm
Carubv10000581m.g	UM
Carubv10000582m.g	UM
Carubv10000583m.g	UM
Carubv10000584m.g	UM
Carubv10000585m.g	CG-gbm
Carubv10000586m.g	UM
Carubv10000587m.g	CG-gbm
Carubv10000588m.g	CG-gbm
Carubv10000589m.g	UM
Carubv10000590m.g	CG-gbm
Carubv10000591m.g	UM
Carubv10000592m.g	CG-gbm
Carubv10000593m.g	UM
Carubv10000594m.g	UM
Carubv10000595m.g	UM
Carubv10000596m.g	UM
Carubv10000597m.g	UM
Carubv10000598m.g	UM
Carubv10000599m.g	UM
Carubv10000600m.g	CG-gbm
Carubv10000601m.g	CG-gbm
Carubv10000602m.g	CG-gbm
Carubv10000603m.g	CG-gbm
Carubv10000604m.g	UM
Carubv10000605m.g	UM
Carubv10000606m.g	UM
Carubv10000607m.g	CG-gbm
Carubv10000608m.g	UM
Carubv10000609m.g	UM
Carubv10000610m.g	UM
Carubv10000611m.g	CG-gbm
Carubv10000612m.g	UM
Carubv10000613m.g	CG-gbm
Carubv10000614m.g	CG-gbm
Carubv10000615m.g	CG-gbm
Carubv10000616m.g	CG-gbm
Carubv10000617m.g	UM
Carubv10000618m.g	CG-gbm
Carubv10000619m.g	CG-gbm
Carubv10000620m.g	UM
Carubv10000621m.g	UM
Carubv10000622m.g	CG-gbm
Carubv10000624m.g	UM
Carubv10000625m.g	UM
Carubv10000626m.g	UM
Carubv10000627m.g	CG-gbm
Carubv10000628m.g	UM
Carubv10000629m.g	UM
Carubv10000630m.g	CG-gbm
Carubv10000631m.g	CG-gbm
Carubv10000632m.g	UM
Carubv10000633m.g	UM
Carubv10000634m.g	UM
Carubv10000635m.g	CG-gbm
Carubv10000636m.g	UM
Carubv10000637m.g	CG-gbm
Carubv10000638m.g	UM
Carubv10000639m.g	CG-gbm
Carubv10000640m.g	CG-gbm
Carubv10000641m.g	UM
Carubv10000642m.g	UM
Carubv10000643m.g	CG-gbm
Carubv10000646m.g	UM
Carubv10000647m.g	UM
Carubv10000648m.g	UM
Carubv10000649m.g	CG-gbm
Carubv10000652m.g	CG-gbm
Carubv10000653m.g	CG-gbm
Carubv10000654m.g	CG-gbm
Carubv10000655m.g	UM
Carubv10000656m.g	UM
Carubv10000657m.g	UM
Carubv10000658m.g	CG-gbm
Carubv10000659m.g	CG-gbm
Carubv10000660m.g	UM
Carubv10000661m.g	CG-gbm
Carubv10000662m.g	CG-gbm
Carubv10000663m.g	CG-gbm
Carubv10000664m.g	UM
Carubv10000669m.g	CG-gbm
Carubv10000670m.g	CG-gbm
Carubv10000671m.g	UM
Carubv10000672m.g	UM
Carubv10000674m.g	UM
Carubv10000676m.g	UM
Carubv10000678m.g	CG-gbm
Carubv10000679m.g	CG-gbm
Carubv10000680m.g	UM
Carubv10000681m.g	UM
Carubv10000682m.g	CG-gbm
Carubv10000683m.g	UM
Carubv10000684m.g	CG-gbm
Carubv10000685m.g	CG-gbm
Carubv10000686m.g	CG-gbm
Carubv10000687m.g	UM
Carubv10000688m.g	CG-gbm
Carubv10000689m.g	CG-gbm
Carubv10000690m.g	UM
Carubv10000691m.g	UM
Carubv10000692m.g	CG-gbm
Carubv10000693m.g	UM
Carubv10000694m.g	UM
Carubv10000695m.g	UM
Carubv10000696m.g	UM
Carubv10000697m.g	CG-gbm
Carubv10000698m.g	UM
Carubv10000699m.g	CG-gbm
Carubv10000700m.g	UM
Carubv10000701m.g	CG-gbm
Carubv10000702m.g	UM
Carubv10000703m.g	UM
Carubv10000704m.g	UM
Carubv10000705m.g	CG-gbm
Carubv10000706m.g	UM
Carubv10000707m.g	CHH-gene
Carubv10000708m.g	UM
Carubv10000709m.g	UM
Carubv10000711m.g	CG-gbm
Carubv10000712m.g	CG-gbm
Carubv10000713m.g	CG-gbm
Carubv10000714m.g	CG-gbm
Carubv10000715m.g	CG-gbm
Carubv10000716m.g	CG-gbm
Carubv10000717m.g	CG-gbm
Carubv10000718m.g	UM
Carubv10000719m.g	UM
Carubv10000720m.g	CG-gbm
Carubv10000722m.g	CG-gbm
Carubv10000723m.g	UM
Carubv10000724m.g	CG-gbm
Carubv10000725m.g	UM
Carubv10000726m.g	UM
Carubv10000727m.g	UM
Carubv10000728m.g	UM
Carubv10000729m.g	UM
Carubv10000730m.g	CG-gbm
Carubv10000731m.g	UM
Carubv10000732m.g	CG-gbm
Carubv10000733m.g	CG-gbm
Carubv10000734m.g	UM
Carubv10000735m.g	CG-gbm
Carubv10000736m.g	UM
Carubv10000737m.g	UM
Carubv10000739m.g	CG-gbm
Carubv10000741m.g	UM
Carubv10000742m.g	UM
Carubv10000743m.g	CG-gbm
Carubv10000745m.g	UM
Carubv10000748m.g	UM
Carubv10000749m.g	CG-gbm
Carubv10000750m.g	UM
Carubv10000751m.g	CG-gbm
Carubv10000752m.g	CG-gbm
Carubv10000753m.g	UM
Carubv10000754m.g	UM
Carubv10000755m.g	CG-gbm
Carubv10000756m.g	UM
Carubv10000757m.g	UM
Carubv10000758m.g	CG-gbm
Carubv10000759m.g	UM
Carubv10000760m.g	CG-gbm
Carubv10000761m.g	CG-gbm
Carubv10000762m.g	UM
Carubv10000763m.g	CG-gbm
Carubv10000764m.g	UM
Carubv10000765m.g	CG-gbm
Carubv10000766m.g	UM
Carubv10000767m.g	UM
Carubv10000768m.g	CG-gbm
Carubv10000769m.g	UM
Carubv10000770m.g	UM
Carubv10000772m.g	UM
Carubv10000773m.g	UM
Carubv10000774m.g	UM
Carubv10000775m.g	UM
Carubv10000776m.g	UM
Carubv10000777m.g	CG-gbm
Carubv10000778m.g	UM
Carubv10000779m.g	CG-gbm
Carubv10000780m.g	UM
Carubv10000781m.g	UM
Carubv10000782m.g	UM
Carubv10000783m.g	UM
Carubv10000784m.g	CG-gbm
Carubv10000785m.g	CG-gbm
Carubv10000786m.g	CG-gbm
Carubv10000787m.g	UM
Carubv10000788m.g	UM
Carubv10000789m.g	UM
Carubv10000790m.g	UM
Carubv10000791m.g	UM
Carubv10000792m.g	CG-gbm
Carubv10000793m.g	CG-gbm
Carubv10000794m.g	UM
Carubv10000795m.g	UM
Carubv10000796m.g	CG-gbm
Carubv10000798m.g	UM
Carubv10000799m.g	CG-gbm
Carubv10000800m.g	CG-gbm
Carubv10000801m.g	UM
Carubv10000802m.g	UM
Carubv10000803m.g	UM
Carubv10000805m.g	UM
Carubv10000807m.g	CG-gbm
Carubv10000808m.g	UM
Carubv10000809m.g	UM
Carubv10000810m.g	CHH-gene
Carubv10000811m.g	CG-gbm
Carubv10000812m.g	CG-gbm
Carubv10000813m.g	UM
Carubv10000814m.g	UM
Carubv10000815m.g	UM
Carubv10000816m.g	UM
Carubv10000817m.g	UM
Carubv10000818m.g	UM
Carubv10000819m.g	UM
Carubv10000820m.g	UM
Carubv10000821m.g	UM
Carubv10000822m.g	CG-gbm
Carubv10000823m.g	UM
Carubv10000824m.g	CG-gbm
Carubv10000825m.g	CG-gbm
Carubv10000826m.g	UM
Carubv10000827m.g	CG-gbm
Carubv10000828m.g	UM
Carubv10000829m.g	CG-gbm
Carubv10000830m.g	UM
Carubv10000831m.g	UM
Carubv10000832m.g	CG-gbm
Carubv10000833m.g	UM
Carubv10000834m.g	UM
Carubv10000835m.g	UM
Carubv10000836m.g	CG-gbm
Carubv10000837m.g	UM
Carubv10000838m.g	UM
Carubv10000839m.g	UM
Carubv10000840m.g	CG-gbm
Carubv10000841m.g	UM
Carubv10000842m.g	UM
Carubv10000843m.g	UM
Carubv10000844m.g	CG-gbm
Carubv10000845m.g	UM
Carubv10000846m.g	UM
Carubv10000847m.g	UM
Carubv10000848m.g	UM
Carubv10000849m.g	UM
Carubv10000850m.g	CG-gbm
Carubv10000851m.g	UM
Carubv10000854m.g	CG-gbm
Carubv10000855m.g	CG-gbm
Carubv10000856m.g	UM
Carubv10000857m.g	UM
Carubv10000858m.g	UM
Carubv10000859m.g	CG-gbm
Carubv10000860m.g	UM
Carubv10000861m.g	UM
Carubv10000862m.g	UM
Carubv10000863m.g	UM
Carubv10000864m.g	UM
Carubv10000865m.g	CG-gbm
Carubv10000866m.g	CG-gbm
Carubv10000867m.g	UM
Carubv10000868m.g	UM
Carubv10000869m.g	UM
Carubv10000870m.g	CHH-gene
Carubv10000871m.g	UM
Carubv10000872m.g	UM
Carubv10000873m.g	UM
Carubv10000874m.g	CG-gbm
Carubv10000875m.g	UM
Carubv10000876m.g	UM
Carubv10000877m.g	CG-gbm
Carubv10000878m.g	UM
Carubv10000879m.g	UM
Carubv10000880m.g	UM
Carubv10000881m.g	UM
Carubv10000882m.g	UM
Carubv10000883m.g	CG-gbm
Carubv10000884m.g	UM
Carubv10000885m.g	UM
Carubv10000886m.g	UM
Carubv10000887m.g	CG-gbm
Carubv10000888m.g	UM
Carubv10000889m.g	UM
Carubv10000890m.g	CG-gbm
Carubv10000892m.g	UM
Carubv10000893m.g	UM
Carubv10000894m.g	CG-gbm
Carubv10000895m.g	UM
Carubv10000896m.g	UM
Carubv10000897m.g	UM
Carubv10000898m.g	UM
Carubv10000899m.g	CG-gbm
Carubv10000901m.g	UM
Carubv10000903m.g	UM
Carubv10000904m.g	UM
Carubv10000905m.g	CG-gbm
Carubv10000906m.g	UM
Carubv10000907m.g	UM
Carubv10000908m.g	UM
Carubv10000909m.g	UM
Carubv10000910m.g	CG-gbm
Carubv10000911m.g	UM
Carubv10000912m.g	UM
Carubv10000913m.g	UM
Carubv10000914m.g	UM
Carubv10000915m.g	UM
Carubv10000916m.g	CG-gbm
Carubv10000919m.g	UM
Carubv10000920m.g	UM
Carubv10000921m.g	UM
Carubv10000922m.g	UM
Carubv10000923m.g	CG-gbm
Carubv10000925m.g	CG-gbm
Carubv10000926m.g	UM
Carubv10000927m.g	UM
Carubv10000928m.g	UM
Carubv10000929m.g	UM
Carubv10000930m.g	UM
Carubv10000931m.g	UM
Carubv10000932m.g	CG-gbm
Carubv10000933m.g	UM
Carubv10000934m.g	UM
Carubv10000935m.g	UM
Carubv10000936m.g	UM
Carubv10000937m.g	UM
Carubv10000938m.g	CG-gbm
Carubv10000939m.g	UM
Carubv10000940m.g	CG-gbm
Carubv10000941m.g	CG-gbm
Carubv10000942m.g	CG-gbm
Carubv10000944m.g	UM
Carubv10000946m.g	UM
Carubv10000947m.g	CG-gbm
Carubv10000948m.g	UM
Carubv10000949m.g	CG-gbm
Carubv10000950m.g	CG-gbm
Carubv10000951m.g	UM
Carubv10000952m.g	CG-gbm
Carubv10000953m.g	UM
Carubv10000954m.g	UM
Carubv10000955m.g	CG-gbm
Carubv10000956m.g	UM
Carubv10000957m.g	CG-gbm
Carubv10000958m.g	UM
Carubv10000959m.g	CHH-gene
Carubv10000960m.g	UM
Carubv10000961m.g	UM
Carubv10000962m.g	UM
Carubv10000963m.g	UM
Carubv10000964m.g	UM
Carubv10000965m.g	UM
Carubv10000966m.g	UM
Carubv10000967m.g	CG-gbm
Carubv10000968m.g	UM
Carubv10000969m.g	UM
Carubv10000970m.g	UM
Carubv10000971m.g	CG-gbm
Carubv10000972m.g	CG-gbm
Carubv10000974m.g	UM
Carubv10000975m.g	CG-gbm
Carubv10000976m.g	CHH-gene
Carubv10000977m.g	UM
Carubv10000978m.g	UM
Carubv10000979m.g	CG-gbm
Carubv10000980m.g	CG-gbm
Carubv10000981m.g	CHH-gene
Carubv10000982m.g	CG-gbm
Carubv10000983m.g	UM
Carubv10000984m.g	UM
Carubv10000985m.g	CHH-gene
Carubv10000986m.g	CG-gbm
Carubv10000987m.g	UM
Carubv10000988m.g	UM
Carubv10000989m.g	CG-gbm
Carubv10000990m.g	UM
Carubv10000991m.g	UM
Carubv10000993m.g	CG-gbm
Carubv10000994m.g	UM
Carubv10000995m.g	UM
Carubv10000996m.g	CG-gbm
Carubv10000997m.g	UM
Carubv10000998m.g	UM
Carubv10001000m.g	CG-gbm
Carubv10001001m.g	CG-gbm
Carubv10001002m.g	UM
Carubv10001003m.g	CG-gbm
Carubv10001004m.g	UM
Carubv10001005m.g	CG-gbm
Carubv10001006m.g	CG-gbm
Carubv10001007m.g	CG-gbm
Carubv10001008m.g	UM
Carubv10001009m.g	UM
Carubv10001010m.g	UM
Carubv10001011m.g	UM
Carubv10001013m.g	CG-gbm
Carubv10001014m.g	UM
Carubv10001015m.g	UM
Carubv10001016m.g	UM
Carubv10001017m.g	CG-gbm
Carubv10001018m.g	UM
Carubv10001019m.g	UM
Carubv10001020m.g	UM
Carubv10001021m.g	CG-gbm
Carubv10001022m.g	UM
Carubv10001023m.g	UM
Carubv10001024m.g	UM
Carubv10001025m.g	UM
Carubv10001026m.g	UM
Carubv10001027m.g	UM
Carubv10001029m.g	UM
Carubv10001030m.g	UM
Carubv10001032m.g	UM
Carubv10001034m.g	CG-gbm
Carubv10001036m.g	CG-gbm
Carubv10001037m.g	UM
Carubv10001038m.g	UM
Carubv10001039m.g	CG-gbm
Carubv10001040m.g	UM
Carubv10001041m.g	CG-gbm
Carubv10001042m.g	CG-gbm
Carubv10001043m.g	CG-gbm
Carubv10001044m.g	UM
Carubv10001045m.g	UM
Carubv10001046m.g	UM
Carubv10001048m.g	UM
Carubv10001049m.g	CG-gbm
Carubv10001050m.g	UM
Carubv10001051m.g	UM
Carubv10001052m.g	UM
Carubv10001054m.g	UM
Carubv10001055m.g	UM
Carubv10001056m.g	UM
Carubv10001057m.g	UM
Carubv10001058m.g	UM
Carubv10001060m.g	CG-gbm
Carubv10001061m.g	UM
Carubv10001062m.g	UM
Carubv10001064m.g	CG-gbm
Carubv10001065m.g	CG-gbm
Carubv10001066m.g	UM
Carubv10001068m.g	UM
Carubv10001069m.g	UM
Carubv10001070m.g	UM
Carubv10001071m.g	CG-gbm
Carubv10001073m.g	CG-gbm
Carubv10001076m.g	UM
Carubv10001077m.g	UM
Carubv10001078m.g	UM
Carubv10001079m.g	UM
Carubv10001080m.g	UM
Carubv10001081m.g	CG-gbm
Carubv10001082m.g	UM
Carubv10001083m.g	UM
Carubv10001084m.g	UM
Carubv10001086m.g	CG-gbm
Carubv10001087m.g	CG-gbm
Carubv10001089m.g	UM
Carubv10001090m.g	UM
Carubv10001092m.g	UM
Carubv10001093m.g	UM
Carubv10001094m.g	UM
Carubv10001095m.g	CG-gbm
Carubv10001096m.g	UM
Carubv10001097m.g	UM
Carubv10001098m.g	UM
Carubv10001099m.g	UM
Carubv10001100m.g	CG-gbm
Carubv10001101m.g	UM
Carubv10001102m.g	CG-gbm
Carubv10001103m.g	UM
Carubv10001104m.g	UM
Carubv10001105m.g	UM
Carubv10001106m.g	CG-gbm
Carubv10001107m.g	CHG-gene
Carubv10001108m.g	UM
Carubv10001109m.g	UM
Carubv10001110m.g	UM
Carubv10001111m.g	UM
Carubv10001113m.g	UM
Carubv10001114m.g	CHH-gene
Carubv10001116m.g	UM
Carubv10001118m.g	UM
Carubv10001119m.g	CG-gbm
Carubv10001121m.g	UM
Carubv10001122m.g	UM
Carubv10001123m.g	CG-gbm
Carubv10001124m.g	UM
Carubv10001125m.g	UM
Carubv10001126m.g	UM
Carubv10001127m.g	UM
Carubv10001128m.g	UM
Carubv10001129m.g	UM
Carubv10001130m.g	UM
Carubv10001131m.g	UM
Carubv10001132m.g	UM
Carubv10001133m.g	UM
Carubv10001134m.g	UM
Carubv10001135m.g	UM
Carubv10001136m.g	UM
Carubv10001137m.g	UM
Carubv10001138m.g	UM
Carubv10001139m.g	CG-gbm
Carubv10001140m.g	UM
Carubv10001141m.g	UM
Carubv10001142m.g	CG-gbm
Carubv10001143m.g	UM
Carubv10001144m.g	UM
Carubv10001145m.g	CG-gbm
Carubv10001146m.g	UM
Carubv10001147m.g	CG-gbm
Carubv10001149m.g	UM
Carubv10001150m.g	UM
Carubv10001152m.g	CG-gbm
Carubv10001153m.g	CG-gbm
Carubv10001154m.g	CG-gbm
Carubv10001155m.g	CG-gbm
Carubv10001156m.g	UM
Carubv10001157m.g	UM
Carubv10001158m.g	CG-gbm
Carubv10001159m.g	UM
Carubv10001160m.g	CG-gbm
Carubv10001161m.g	UM
Carubv10001162m.g	CG-gbm
Carubv10001163m.g	CG-gbm
Carubv10001164m.g	CG-gbm
Carubv10001165m.g	CG-gbm
Carubv10001166m.g	CHH-gene
Carubv10001167m.g	CG-gbm
Carubv10001168m.g	UM
Carubv10001169m.g	UM
Carubv10001170m.g	CG-gbm
Carubv10001171m.g	CHH-gene
Carubv10001172m.g	UM
Carubv10001173m.g	CG-gbm
Carubv10001174m.g	UM
Carubv10001175m.g	UM
Carubv10001176m.g	UM
Carubv10001177m.g	CG-gbm
Carubv10001178m.g	UM
Carubv10001179m.g	UM
Carubv10001180m.g	UM
Carubv10001181m.g	CG-gbm
Carubv10001182m.g	CG-gbm
Carubv10001183m.g	UM
Carubv10001184m.g	UM
Carubv10001185m.g	UM
Carubv10001186m.g	CG-gbm
Carubv10001188m.g	CG-gbm
Carubv10001189m.g	UM
Carubv10001190m.g	CG-gbm
Carubv10001191m.g	CG-gbm
Carubv10001192m.g	CG-gbm
Carubv10001193m.g	UM
Carubv10001194m.g	UM
Carubv10001195m.g	UM
Carubv10001196m.g	UM
Carubv10001197m.g	UM
Carubv10001198m.g	CHH-gene
Carubv10001199m.g	UM
Carubv10001201m.g	UM
Carubv10001202m.g	UM
Carubv10001203m.g	UM
Carubv10001204m.g	CG-gbm
Carubv10001205m.g	CG-gbm
Carubv10001207m.g	CG-gbm
Carubv10001208m.g	UM
Carubv10001209m.g	CG-gbm
Carubv10001210m.g	UM
Carubv10001211m.g	UM
Carubv10001212m.g	CG-gbm
Carubv10001213m.g	UM
Carubv10001214m.g	UM
Carubv10001215m.g	UM
Carubv10001216m.g	UM
Carubv10001217m.g	UM
Carubv10001218m.g	UM
Carubv10001219m.g	CG-gbm
Carubv10001220m.g	UM
Carubv10001221m.g	CG-gbm
Carubv10001222m.g	UM
Carubv10001223m.g	UM
Carubv10001224m.g	UM
Carubv10001225m.g	UM
Carubv10001226m.g	UM
Carubv10001227m.g	UM
Carubv10001228m.g	UM
Carubv10001229m.g	UM
Carubv10001230m.g	UM
Carubv10001231m.g	CG-gbm
Carubv10001232m.g	UM
Carubv10001233m.g	CG-gbm
Carubv10001234m.g	CG-gbm
Carubv10001236m.g	CHH-gene
Carubv10001237m.g	UM
Carubv10001238m.g	UM
Carubv10001239m.g	CG-gbm
Carubv10001240m.g	CG-gbm
Carubv10001241m.g	UM
Carubv10001242m.g	CG-gbm
Carubv10001243m.g	UM
Carubv10001244m.g	UM
Carubv10001245m.g	CG-gbm
Carubv10001246m.g	UM
Carubv10001247m.g	CG-gbm
Carubv10001248m.g	UM
Carubv10001249m.g	UM
Carubv10001250m.g	UM
Carubv10001251m.g	UM
Carubv10001252m.g	UM
Carubv10001253m.g	UM
Carubv10001254m.g	UM
Carubv10001255m.g	UM
Carubv10001256m.g	UM
Carubv10001257m.g	CG-gbm
Carubv10001258m.g	UM
Carubv10001259m.g	UM
Carubv10001260m.g	CHH-gene
Carubv10001261m.g	CG-gbm
Carubv10001263m.g	CG-gbm
Carubv10001264m.g	UM
Carubv10001265m.g	UM
Carubv10001266m.g	CG-gbm
Carubv10001268m.g	UM
Carubv10001270m.g	UM
Carubv10001271m.g	UM
Carubv10001272m.g	UM
Carubv10001273m.g	CG-gbm
Carubv10001274m.g	UM
Carubv10001277m.g	UM
Carubv10001278m.g	CG-gbm
Carubv10001279m.g	UM
Carubv10001280m.g	UM
Carubv10001281m.g	CG-gbm
Carubv10001282m.g	UM
Carubv10001283m.g	CG-gbm
Carubv10001284m.g	UM
Carubv10001285m.g	UM
Carubv10001286m.g	UM
Carubv10001287m.g	CG-gbm
Carubv10001288m.g	UM
Carubv10001289m.g	UM
Carubv10001290m.g	UM
Carubv10001291m.g	UM
Carubv10001292m.g	CG-gbm
Carubv10001293m.g	UM
Carubv10001294m.g	CG-gbm
Carubv10001296m.g	UM
Carubv10001297m.g	UM
Carubv10001298m.g	UM
Carubv10001299m.g	UM
Carubv10001300m.g	CG-gbm
Carubv10001301m.g	CG-gbm
Carubv10001302m.g	UM
Carubv10001303m.g	UM
Carubv10001304m.g	CG-gbm
Carubv10001305m.g	UM
Carubv10001306m.g	UM
Carubv10001307m.g	UM
Carubv10001308m.g	UM
Carubv10001309m.g	UM
Carubv10001310m.g	CG-gbm
Carubv10001311m.g	UM
Carubv10001312m.g	UM
Carubv10001313m.g	UM
Carubv10001314m.g	UM
Carubv10001315m.g	UM
Carubv10001316m.g	UM
Carubv10001317m.g	CG-gbm
Carubv10001318m.g	CG-gbm
Carubv10001319m.g	CG-gbm
Carubv10001320m.g	UM
Carubv10001321m.g	UM
Carubv10001322m.g	CG-gbm
Carubv10001324m.g	UM
Carubv10001325m.g	CG-gbm
Carubv10001326m.g	CG-gbm
Carubv10001328m.g	UM
Carubv10001329m.g	UM
Carubv10001330m.g	CG-gbm
Carubv10001331m.g	UM
Carubv10001332m.g	CHH-gene
Carubv10001333m.g	CG-gbm
Carubv10001335m.g	UM
Carubv10001336m.g	UM
Carubv10001337m.g	UM
Carubv10001338m.g	UM
Carubv10001339m.g	UM
Carubv10001340m.g	UM
Carubv10001341m.g	UM
Carubv10001342m.g	UM
Carubv10001343m.g	UM
Carubv10001344m.g	CG-gbm
Carubv10001345m.g	UM
Carubv10001346m.g	UM
Carubv10001347m.g	UM
Carubv10001348m.g	UM
Carubv10001349m.g	CG-gbm
Carubv10001352m.g	UM
Carubv10001353m.g	UM
Carubv10001354m.g	UM
Carubv10001355m.g	UM
Carubv10001356m.g	UM
Carubv10001357m.g	UM
Carubv10001358m.g	UM
Carubv10001359m.g	UM
Carubv10001360m.g	UM
Carubv10001361m.g	CG-gbm
Carubv10001362m.g	UM
Carubv10001363m.g	UM
Carubv10001364m.g	UM
Carubv10001365m.g	UM
Carubv10001366m.g	UM
Carubv10001367m.g	UM
Carubv10001368m.g	UM
Carubv10001370m.g	UM
Carubv10001372m.g	UM
Carubv10001373m.g	UM
Carubv10001375m.g	UM
Carubv10001376m.g	UM
Carubv10001377m.g	CG-gbm
Carubv10001378m.g	UM
Carubv10001379m.g	CG-gbm
Carubv10001380m.g	UM
Carubv10001381m.g	UM
Carubv10001382m.g	CG-gbm
Carubv10001383m.g	UM
Carubv10001384m.g	CG-gbm
Carubv10001385m.g	CG-gbm
Carubv10001386m.g	UM
Carubv10001387m.g	UM
Carubv10001388m.g	UM
Carubv10001391m.g	UM
Carubv10001392m.g	CG-gbm
Carubv10001393m.g	CG-gbm
Carubv10001394m.g	CG-gbm
Carubv10001396m.g	UM
Carubv10001397m.g	UM
Carubv10001398m.g	UM
Carubv10001399m.g	UM
Carubv10001400m.g	UM
Carubv10001401m.g	UM
Carubv10001402m.g	UM
Carubv10001403m.g	UM
Carubv10001404m.g	UM
Carubv10001405m.g	UM
Carubv10001406m.g	UM
Carubv10001407m.g	CG-gbm
Carubv10001408m.g	UM
Carubv10001409m.g	CG-gbm
Carubv10001410m.g	CG-gbm
Carubv10001411m.g	UM
Carubv10001412m.g	CG-gbm
Carubv10001413m.g	CG-gbm
Carubv10001415m.g	UM
Carubv10001416m.g	UM
Carubv10001418m.g	UM
Carubv10001419m.g	UM
Carubv10001420m.g	CG-gbm
Carubv10001421m.g	UM
Carubv10001422m.g	UM
Carubv10001423m.g	UM
Carubv10001424m.g	UM
Carubv10001425m.g	UM
Carubv10001427m.g	UM
Carubv10001430m.g	UM
Carubv10001431m.g	UM
Carubv10001432m.g	UM
Carubv10001433m.g	UM
Carubv10001435m.g	UM
Carubv10001436m.g	UM
Carubv10001437m.g	UM
Carubv10001438m.g	UM
Carubv10001439m.g	UM
Carubv10001440m.g	UM
Carubv10001442m.g	UM
Carubv10001443m.g	UM
Carubv10001445m.g	UM
Carubv10001446m.g	UM
Carubv10001447m.g	UM
Carubv10001448m.g	UM
Carubv10001449m.g	UM
Carubv10001450m.g	UM
Carubv10001451m.g	CG-gbm
Carubv10001452m.g	UM
Carubv10001453m.g	UM
Carubv10001454m.g	UM
Carubv10001455m.g	UM
Carubv10001456m.g	CG-gbm
Carubv10001457m.g	UM
Carubv10001458m.g	UM
Carubv10001459m.g	CG-gbm
Carubv10001461m.g	CG-gbm
Carubv10001462m.g	UM
Carubv10001463m.g	UM
Carubv10001466m.g	CG-gbm
Carubv10001467m.g	CG-gbm
Carubv10001468m.g	UM
Carubv10001469m.g	UM
Carubv10001470m.g	UM
Carubv10001471m.g	CG-gbm
Carubv10001472m.g	UM
Carubv10001473m.g	UM
Carubv10001475m.g	UM
Carubv10001476m.g	UM
Carubv10001478m.g	UM
Carubv10001479m.g	UM
Carubv10001480m.g	CG-gbm
Carubv10001482m.g	CG-gbm
Carubv10001483m.g	UM
Carubv10001484m.g	UM
Carubv10001485m.g	UM
Carubv10001486m.g	UM
Carubv10001487m.g	CG-gbm
Carubv10001488m.g	UM
Carubv10001489m.g	CG-gbm
Carubv10001491m.g	UM
Carubv10001492m.g	CG-gbm
Carubv10001493m.g	UM
Carubv10001494m.g	CG-gbm
Carubv10001496m.g	UM
Carubv10001497m.g	UM
Carubv10001498m.g	UM
Carubv10001499m.g	CG-gbm
Carubv10001500m.g	UM
Carubv10001502m.g	UM
Carubv10001503m.g	UM
Carubv10001504m.g	UM
Carubv10001505m.g	CG-gbm
Carubv10001507m.g	CHH-gene
Carubv10001508m.g	CG-gbm
Carubv10001509m.g	CG-gbm
Carubv10001510m.g	CG-gbm
Carubv10001511m.g	UM
Carubv10001512m.g	UM
Carubv10001513m.g	UM
Carubv10001514m.g	CG-gbm
Carubv10001515m.g	UM
Carubv10001516m.g	UM
Carubv10001518m.g	UM
Carubv10001519m.g	UM
Carubv10001520m.g	UM
Carubv10001521m.g	UM
Carubv10001522m.g	CG-gbm
Carubv10001523m.g	UM
Carubv10001524m.g	UM
Carubv10001525m.g	CG-gbm
Carubv10001526m.g	UM
Carubv10001527m.g	UM
Carubv10001528m.g	UM
Carubv10001529m.g	UM
Carubv10001530m.g	CG-gbm
Carubv10001531m.g	CG-gbm
Carubv10001532m.g	CG-gbm
Carubv10001533m.g	UM
Carubv10001534m.g	CG-gbm
Carubv10001535m.g	UM
Carubv10001536m.g	UM
Carubv10001537m.g	UM
Carubv10001538m.g	CG-gbm
Carubv10001539m.g	UM
Carubv10001540m.g	UM
Carubv10001541m.g	UM
Carubv10001543m.g	UM
Carubv10001544m.g	CG-gbm
Carubv10001546m.g	UM
Carubv10001547m.g	UM
Carubv10001548m.g	UM
Carubv10001549m.g	UM
Carubv10001550m.g	CG-gbm
Carubv10001551m.g	UM
Carubv10001552m.g	CHH-gene
Carubv10001553m.g	UM
Carubv10001555m.g	CG-gbm
Carubv10001556m.g	CG-gbm
Carubv10001557m.g	CG-gbm
Carubv10001558m.g	UM
Carubv10001559m.g	UM
Carubv10001560m.g	CG-gbm
Carubv10001562m.g	UM
Carubv10001563m.g	CG-gbm
Carubv10001564m.g	CG-gbm
Carubv10001566m.g	UM
Carubv10001567m.g	UM
Carubv10001568m.g	UM
Carubv10001569m.g	CG-gbm
Carubv10001570m.g	UM
Carubv10001571m.g	UM
Carubv10001573m.g	UM
Carubv10001574m.g	UM
Carubv10001575m.g	UM
Carubv10001576m.g	CHH-gene
Carubv10001577m.g	CG-gbm
Carubv10001578m.g	CG-gbm
Carubv10001579m.g	UM
Carubv10001580m.g	CG-gbm
Carubv10001581m.g	UM
Carubv10001582m.g	UM
Carubv10001583m.g	UM
Carubv10001585m.g	UM
Carubv10001586m.g	UM
Carubv10001587m.g	UM
Carubv10001588m.g	UM
Carubv10001590m.g	UM
Carubv10001591m.g	UM
Carubv10001592m.g	UM
Carubv10001593m.g	CG-gbm
Carubv10001595m.g	UM
Carubv10001596m.g	CG-gbm
Carubv10001597m.g	UM
Carubv10001598m.g	UM
Carubv10001599m.g	UM
Carubv10001600m.g	UM
Carubv10001601m.g	UM
Carubv10001602m.g	UM
Carubv10001603m.g	CG-gbm
Carubv10001604m.g	UM
Carubv10001606m.g	CG-gbm
Carubv10001608m.g	CG-gbm
Carubv10001609m.g	UM
Carubv10001610m.g	CG-gbm
Carubv10001611m.g	CG-gbm
Carubv10001612m.g	UM
Carubv10001614m.g	UM
Carubv10001615m.g	UM
Carubv10001618m.g	UM
Carubv10001619m.g	CG-gbm
Carubv10001620m.g	UM
Carubv10001621m.g	CG-gbm
Carubv10001622m.g	UM
Carubv10001623m.g	UM
Carubv10001624m.g	UM
Carubv10001626m.g	UM
Carubv10001627m.g	UM
Carubv10001628m.g	UM
Carubv10001629m.g	UM
Carubv10001630m.g	UM
Carubv10001631m.g	CHH-gene
Carubv10001632m.g	CG-gbm
Carubv10001633m.g	UM
Carubv10001634m.g	CG-gbm
Carubv10001635m.g	CG-gbm
Carubv10001636m.g	UM
Carubv10001637m.g	UM
Carubv10001638m.g	UM
Carubv10001640m.g	UM
Carubv10001641m.g	UM
Carubv10001643m.g	UM
Carubv10001644m.g	UM
Carubv10001645m.g	UM
Carubv10001647m.g	UM
Carubv10001648m.g	UM
Carubv10001651m.g	CG-gbm
Carubv10001652m.g	UM
Carubv10001653m.g	UM
Carubv10001654m.g	UM
Carubv10001655m.g	UM
Carubv10001656m.g	UM
Carubv10001657m.g	UM
Carubv10001658m.g	UM
Carubv10001659m.g	UM
Carubv10001660m.g	CG-gbm
Carubv10001662m.g	UM
Carubv10001663m.g	UM
Carubv10001665m.g	UM
Carubv10001666m.g	CG-gbm
Carubv10001667m.g	UM
Carubv10001668m.g	CG-gbm
Carubv10001670m.g	CG-gbm
Carubv10001671m.g	UM
Carubv10001673m.g	UM
Carubv10001675m.g	UM
Carubv10001676m.g	CG-gbm
Carubv10001677m.g	UM
Carubv10001678m.g	CG-gbm
Carubv10001679m.g	UM
Carubv10001680m.g	UM
Carubv10001681m.g	CG-gbm
Carubv10001682m.g	UM
Carubv10001683m.g	UM
Carubv10001684m.g	UM
Carubv10001685m.g	UM
Carubv10001686m.g	CG-gbm
Carubv10001687m.g	CG-gbm
Carubv10001688m.g	UM
Carubv10001689m.g	UM
Carubv10001690m.g	UM
Carubv10001691m.g	UM
Carubv10001692m.g	UM
Carubv10001693m.g	UM
Carubv10001694m.g	UM
Carubv10001695m.g	UM
Carubv10001696m.g	UM
Carubv10001699m.g	UM
Carubv10001701m.g	UM
Carubv10001703m.g	UM
Carubv10001704m.g	UM
Carubv10001705m.g	UM
Carubv10001706m.g	UM
Carubv10001707m.g	UM
Carubv10001708m.g	UM
Carubv10001709m.g	UM
Carubv10001711m.g	CG-gbm
Carubv10001712m.g	UM
Carubv10001713m.g	UM
Carubv10001714m.g	CHH-gene
Carubv10001715m.g	UM
Carubv10001716m.g	UM
Carubv10001717m.g	UM
Carubv10001718m.g	UM
Carubv10001719m.g	UM
Carubv10001720m.g	UM
Carubv10001721m.g	UM
Carubv10001722m.g	UM
Carubv10001723m.g	UM
Carubv10001724m.g	UM
Carubv10001725m.g	UM
Carubv10001726m.g	UM
Carubv10001728m.g	CG-gbm
Carubv10001729m.g	UM
Carubv10001730m.g	UM
Carubv10001731m.g	UM
Carubv10001732m.g	UM
Carubv10001733m.g	UM
Carubv10001734m.g	UM
Carubv10001736m.g	UM
Carubv10001737m.g	CG-gbm
Carubv10001738m.g	UM
Carubv10001739m.g	UM
Carubv10001740m.g	CG-gbm
Carubv10001741m.g	UM
Carubv10001742m.g	UM
Carubv10001743m.g	CG-gbm
Carubv10001744m.g	UM
Carubv10001745m.g	UM
Carubv10001746m.g	UM
Carubv10001747m.g	UM
Carubv10001748m.g	CG-gbm
Carubv10001749m.g	CG-gbm
Carubv10001751m.g	UM
Carubv10001752m.g	UM
Carubv10001754m.g	CG-gbm
Carubv10001755m.g	UM
Carubv10001756m.g	UM
Carubv10001757m.g	UM
Carubv10001758m.g	UM
Carubv10001759m.g	UM
Carubv10001760m.g	UM
Carubv10001761m.g	CHH-gene
Carubv10001762m.g	UM
Carubv10001764m.g	CG-gbm
Carubv10001766m.g	UM
Carubv10001767m.g	UM
Carubv10001769m.g	UM
Carubv10001770m.g	UM
Carubv10001771m.g	UM
Carubv10001772m.g	CG-gbm
Carubv10001775m.g	UM
Carubv10001776m.g	UM
Carubv10001777m.g	UM
Carubv10001778m.g	UM
Carubv10001779m.g	CG-gbm
Carubv10001780m.g	UM
Carubv10001781m.g	UM
Carubv10001782m.g	CG-gbm
Carubv10001783m.g	UM
Carubv10001784m.g	UM
Carubv10001785m.g	CG-gbm
Carubv10001786m.g	UM
Carubv10001787m.g	UM
Carubv10001788m.g	UM
Carubv10001789m.g	UM
Carubv10001790m.g	UM
Carubv10001791m.g	UM
Carubv10001792m.g	CG-gbm
Carubv10001793m.g	UM
Carubv10001794m.g	UM
Carubv10001795m.g	UM
Carubv10001796m.g	UM
Carubv10001798m.g	UM
Carubv10001799m.g	UM
Carubv10001800m.g	UM
Carubv10001802m.g	UM
Carubv10001803m.g	CG-gbm
Carubv10001804m.g	CG-gbm
Carubv10001805m.g	UM
Carubv10001807m.g	CG-gbm
Carubv10001808m.g	UM
Carubv10001809m.g	UM
Carubv10001810m.g	UM
Carubv10001811m.g	UM
Carubv10001812m.g	UM
Carubv10001813m.g	CG-gbm
Carubv10001815m.g	UM
Carubv10001818m.g	UM
Carubv10001819m.g	UM
Carubv10001820m.g	CG-gbm
Carubv10001821m.g	CG-gbm
Carubv10001822m.g	UM
Carubv10001823m.g	UM
Carubv10001824m.g	UM
Carubv10001825m.g	CG-gbm
Carubv10001826m.g	UM
Carubv10001828m.g	UM
Carubv10001829m.g	UM
Carubv10001830m.g	UM
Carubv10001831m.g	UM
Carubv10001832m.g	CG-gbm
Carubv10001833m.g	UM
Carubv10001835m.g	UM
Carubv10001836m.g	UM
Carubv10001837m.g	UM
Carubv10001838m.g	CG-gbm
Carubv10001840m.g	UM
Carubv10001841m.g	CG-gbm
Carubv10001842m.g	UM
Carubv10001844m.g	CG-gbm
Carubv10001845m.g	UM
Carubv10001846m.g	UM
Carubv10001847m.g	UM
Carubv10001848m.g	UM
Carubv10001850m.g	UM
Carubv10001851m.g	UM
Carubv10001852m.g	CG-gbm
Carubv10001853m.g	UM
Carubv10001854m.g	CG-gbm
Carubv10001856m.g	UM
Carubv10001858m.g	UM
Carubv10001859m.g	CG-gbm
Carubv10001860m.g	UM
Carubv10001861m.g	UM
Carubv10001862m.g	CG-gbm
Carubv10001863m.g	UM
Carubv10001865m.g	UM
Carubv10001866m.g	UM
Carubv10001867m.g	UM
Carubv10001868m.g	UM
Carubv10001870m.g	UM
Carubv10001871m.g	UM
Carubv10001872m.g	UM
Carubv10001873m.g	UM
Carubv10001874m.g	UM
Carubv10001875m.g	UM
Carubv10001876m.g	UM
Carubv10001877m.g	UM
Carubv10001878m.g	UM
Carubv10001880m.g	CG-gbm
Carubv10001881m.g	CG-gbm
Carubv10001882m.g	UM
Carubv10001883m.g	CG-gbm
Carubv10001884m.g	CHG-gene
Carubv10001885m.g	UM
Carubv10001886m.g	UM
Carubv10001887m.g	UM
Carubv10001888m.g	UM
Carubv10001889m.g	UM
Carubv10001891m.g	UM
Carubv10001892m.g	UM
Carubv10001893m.g	CG-gbm
Carubv10001894m.g	UM
Carubv10001895m.g	UM
Carubv10001896m.g	CG-gbm
Carubv10001897m.g	UM
Carubv10001898m.g	CHH-gene
Carubv10001899m.g	UM
Carubv10001901m.g	UM
Carubv10001902m.g	UM
Carubv10001903m.g	UM
Carubv10001904m.g	UM
Carubv10001906m.g	UM
Carubv10001907m.g	UM
Carubv10001908m.g	UM
Carubv10001909m.g	CG-gbm
Carubv10001910m.g	CG-gbm
Carubv10001911m.g	UM
Carubv10001912m.g	UM
Carubv10001913m.g	UM
Carubv10001914m.g	UM
Carubv10001915m.g	UM
Carubv10001916m.g	UM
Carubv10001917m.g	UM
Carubv10001918m.g	UM
Carubv10001919m.g	UM
Carubv10001920m.g	CHH-gene
Carubv10001921m.g	UM
Carubv10001922m.g	CG-gbm
Carubv10001923m.g	UM
Carubv10001924m.g	UM
Carubv10001925m.g	UM
Carubv10001926m.g	UM
Carubv10001927m.g	UM
Carubv10001928m.g	UM
Carubv10001929m.g	CG-gbm
Carubv10001930m.g	UM
Carubv10001931m.g	CG-gbm
Carubv10001932m.g	UM
Carubv10001933m.g	UM
Carubv10001934m.g	UM
Carubv10001935m.g	CG-gbm
Carubv10001936m.g	UM
Carubv10001937m.g	UM
Carubv10001939m.g	CG-gbm
Carubv10001940m.g	UM
Carubv10001942m.g	UM
Carubv10001943m.g	UM
Carubv10001944m.g	UM
Carubv10001945m.g	CHH-gene
Carubv10001946m.g	UM
Carubv10001947m.g	UM
Carubv10001948m.g	UM
Carubv10001949m.g	UM
Carubv10001950m.g	CG-gbm
Carubv10001951m.g	UM
Carubv10001952m.g	UM
Carubv10001953m.g	CG-gbm
Carubv10001954m.g	UM
Carubv10001956m.g	UM
Carubv10001957m.g	UM
Carubv10001958m.g	CG-gbm
Carubv10001959m.g	UM
Carubv10001960m.g	CG-gbm
Carubv10001962m.g	UM
Carubv10001963m.g	CG-gbm
Carubv10001964m.g	UM
Carubv10001965m.g	UM
Carubv10001966m.g	UM
Carubv10001967m.g	CG-gbm
Carubv10001968m.g	UM
Carubv10001969m.g	UM
Carubv10001970m.g	UM
Carubv10001971m.g	UM
Carubv10001972m.g	UM
Carubv10001973m.g	UM
Carubv10001974m.g	UM
Carubv10001975m.g	UM
Carubv10001976m.g	UM
Carubv10001978m.g	UM
Carubv10001979m.g	CG-gbm
Carubv10001980m.g	UM
Carubv10001981m.g	CG-gbm
Carubv10001982m.g	UM
Carubv10001984m.g	UM
Carubv10001986m.g	UM
Carubv10001987m.g	UM
Carubv10001988m.g	CG-gbm
Carubv10001989m.g	UM
Carubv10001990m.g	UM
Carubv10001991m.g	UM
Carubv10001993m.g	UM
Carubv10001994m.g	CG-gbm
Carubv10001995m.g	CG-gbm
Carubv10001996m.g	UM
Carubv10001997m.g	UM
Carubv10001998m.g	CG-gbm
Carubv10001999m.g	UM
Carubv10002000m.g	UM
Carubv10002001m.g	UM
Carubv10002002m.g	UM
Carubv10002004m.g	UM
Carubv10002005m.g	UM
Carubv10002006m.g	UM
Carubv10002007m.g	UM
Carubv10002008m.g	UM
Carubv10002009m.g	UM
Carubv10002010m.g	CG-gbm
Carubv10002011m.g	UM
Carubv10002012m.g	UM
Carubv10002013m.g	UM
Carubv10002014m.g	UM
Carubv10002015m.g	CHH-gene
Carubv10002016m.g	UM
Carubv10002017m.g	UM
Carubv10002018m.g	CHH-gene
Carubv10002019m.g	UM
Carubv10002020m.g	UM
Carubv10002021m.g	UM
Carubv10002022m.g	CHG-gene
Carubv10002023m.g	UM
Carubv10002025m.g	UM
Carubv10002026m.g	UM
Carubv10002027m.g	CG-gbm
Carubv10002028m.g	UM
Carubv10002029m.g	UM
Carubv10002030m.g	CG-gbm
Carubv10002031m.g	UM
Carubv10002032m.g	CHH-gene
Carubv10002033m.g	UM
Carubv10002036m.g	UM
Carubv10002037m.g	UM
Carubv10002038m.g	CG-gbm
Carubv10002039m.g	CG-gbm
Carubv10002040m.g	UM
Carubv10002041m.g	UM
Carubv10002042m.g	CG-gbm
Carubv10002044m.g	UM
Carubv10002045m.g	UM
Carubv10002046m.g	UM
Carubv10002047m.g	UM
Carubv10002048m.g	UM
Carubv10002049m.g	UM
Carubv10002050m.g	UM
Carubv10002051m.g	UM
Carubv10002052m.g	UM
Carubv10002053m.g	UM
Carubv10002054m.g	UM
Carubv10002055m.g	UM
Carubv10002056m.g	UM
Carubv10002057m.g	UM
Carubv10002058m.g	UM
Carubv10002059m.g	UM
Carubv10002060m.g	CG-gbm
Carubv10002061m.g	UM
Carubv10002062m.g	UM
Carubv10002063m.g	CG-gbm
Carubv10002064m.g	UM
Carubv10002066m.g	UM
Carubv10002067m.g	UM
Carubv10002068m.g	UM
Carubv10002069m.g	UM
Carubv10002070m.g	UM
Carubv10002071m.g	UM
Carubv10002072m.g	UM
Carubv10002073m.g	UM
Carubv10002075m.g	UM
Carubv10002076m.g	UM
Carubv10002077m.g	UM
Carubv10002078m.g	UM
Carubv10002079m.g	UM
Carubv10002080m.g	UM
Carubv10002081m.g	UM
Carubv10002082m.g	CHH-gene
Carubv10002083m.g	UM
Carubv10002084m.g	UM
Carubv10002085m.g	UM
Carubv10002086m.g	UM
Carubv10002087m.g	UM
Carubv10002088m.g	UM
Carubv10002089m.g	UM
Carubv10002090m.g	UM
Carubv10002091m.g	UM
Carubv10002092m.g	UM
Carubv10002093m.g	UM
Carubv10002094m.g	UM
Carubv10002095m.g	UM
Carubv10002096m.g	UM
Carubv10002097m.g	UM
Carubv10002098m.g	UM
Carubv10002099m.g	CG-gbm
Carubv10002100m.g	UM
Carubv10002101m.g	CG-gbm
Carubv10002102m.g	UM
Carubv10002103m.g	UM
Carubv10002104m.g	UM
Carubv10002106m.g	UM
Carubv10002107m.g	UM
Carubv10002109m.g	UM
Carubv10002110m.g	UM
Carubv10002111m.g	UM
Carubv10002112m.g	UM
Carubv10002113m.g	UM
Carubv10002114m.g	UM
Carubv10002115m.g	UM
Carubv10002116m.g	UM
Carubv10002117m.g	UM
Carubv10002118m.g	UM
Carubv10002120m.g	UM
Carubv10002121m.g	CG-gbm
Carubv10002122m.g	UM
Carubv10002123m.g	UM
Carubv10002124m.g	CG-gbm
Carubv10002125m.g	UM
Carubv10002126m.g	UM
Carubv10002127m.g	UM
Carubv10002128m.g	UM
Carubv10002129m.g	UM
Carubv10002130m.g	UM
Carubv10002131m.g	CG-gbm
Carubv10002132m.g	UM
Carubv10002133m.g	UM
Carubv10002134m.g	UM
Carubv10002135m.g	UM
Carubv10002136m.g	UM
Carubv10002137m.g	UM
Carubv10002138m.g	UM
Carubv10002139m.g	UM
Carubv10002140m.g	UM
Carubv10002141m.g	UM
Carubv10002142m.g	UM
Carubv10002143m.g	UM
Carubv10002144m.g	CHH-gene
Carubv10002146m.g	UM
Carubv10002147m.g	CG-gbm
Carubv10002148m.g	UM
Carubv10002149m.g	UM
Carubv10002150m.g	UM
Carubv10002151m.g	UM
Carubv10002152m.g	CG-gbm
Carubv10002153m.g	UM
Carubv10002154m.g	UM
Carubv10002155m.g	UM
Carubv10002157m.g	UM
Carubv10002158m.g	UM
Carubv10002159m.g	UM
Carubv10002160m.g	UM
Carubv10002161m.g	CG-gbm
Carubv10002162m.g	UM
Carubv10002163m.g	UM
Carubv10002165m.g	UM
Carubv10002166m.g	UM
Carubv10002167m.g	UM
Carubv10002169m.g	CHG-gene
Carubv10002171m.g	UM
Carubv10002172m.g	UM
Carubv10002175m.g	CG-gbm
Carubv10002177m.g	UM
Carubv10002178m.g	UM
Carubv10002179m.g	UM
Carubv10002180m.g	UM
Carubv10002181m.g	UM
Carubv10002184m.g	UM
Carubv10002186m.g	UM
Carubv10002187m.g	UM
Carubv10002189m.g	UM
Carubv10002190m.g	UM
Carubv10002191m.g	UM
Carubv10002192m.g	UM
Carubv10002193m.g	UM
Carubv10002194m.g	UM
Carubv10002195m.g	UM
Carubv10002196m.g	UM
Carubv10002197m.g	UM
Carubv10002198m.g	UM
Carubv10002199m.g	UM
Carubv10002200m.g	CG-gbm
Carubv10002201m.g	UM
Carubv10002202m.g	CG-gbm
Carubv10002203m.g	UM
Carubv10002204m.g	UM
Carubv10002205m.g	UM
Carubv10002207m.g	UM
Carubv10002208m.g	UM
Carubv10002209m.g	UM
Carubv10002211m.g	CHH-gene
Carubv10002212m.g	UM
Carubv10002213m.g	UM
Carubv10002214m.g	UM
Carubv10002215m.g	UM
Carubv10002216m.g	CHH-gene
Carubv10002217m.g	CG-gbm
Carubv10002218m.g	CG-gbm
Carubv10002221m.g	UM
Carubv10002222m.g	UM
Carubv10002225m.g	UM
Carubv10002227m.g	UM
Carubv10002229m.g	UM
Carubv10002230m.g	UM
Carubv10002232m.g	UM
Carubv10002233m.g	CHH-gene
Carubv10002234m.g	UM
Carubv10002235m.g	UM
Carubv10002236m.g	UM
Carubv10002237m.g	UM
Carubv10002238m.g	UM
Carubv10002239m.g	UM
Carubv10002241m.g	UM
Carubv10002242m.g	UM
Carubv10002243m.g	UM
Carubv10002244m.g	UM
Carubv10002245m.g	UM
Carubv10002246m.g	UM
Carubv10002247m.g	UM
Carubv10002248m.g	UM
Carubv10002249m.g	UM
Carubv10002250m.g	UM
Carubv10002251m.g	CHH-gene
Carubv10002252m.g	CG-gbm
Carubv10002253m.g	CG-gbm
Carubv10002254m.g	UM
Carubv10002255m.g	UM
Carubv10002256m.g	UM
Carubv10002258m.g	UM
Carubv10002259m.g	UM
Carubv10002260m.g	UM
Carubv10002262m.g	UM
Carubv10002263m.g	UM
Carubv10002264m.g	UM
Carubv10002265m.g	UM
Carubv10002266m.g	UM
Carubv10002267m.g	UM
Carubv10002268m.g	UM
[truncated: 24,522 more rows]

## Sheet: C. sativa
gene	class
PK09223	CG-gbm
PK16299	CG-gbm
PK08659	CG-gbm
PK07734	CG-gbm
PK18736	CG-gbm
PK01334	CG-gbm
PK10878	CG-gbm
PK14391	CG-gbm
PK18549	CG-gbm
PK13480	CG-gbm
PK17369.1	CG-gbm
PK22117	CG-gbm
PK27356	CG-gbm
PK06350	CG-gbm
PK04157	CG-gbm
PK17369	CG-gbm
PK02312	CG-gbm
PK07876	CG-gbm
PK11622	CG-gbm
PK17504	CG-gbm
PK25518	CG-gbm
PK27051	CG-gbm
PK07921	CG-gbm
PK01037	CG-gbm
PK24029	CG-gbm
PK26518	CG-gbm
PK06560	CG-gbm
PK24150	CG-gbm
PK12188	CG-gbm
PK18629	CG-gbm
PK06219	CG-gbm
PK23484	UM
PK22968	CG-gbm
PK29421	CG-gbm
PK07061	CG-gbm
PK28418	CHG-gene
PK00081	CHH-gene
PK09977	CG-gbm
PK16990	CG-gbm
PK20437	CG-gbm
PK17283	CHG-gene
PK08722	CG-gbm
PK19975	CG-gbm
PK27836	CG-gbm
PK04368	CG-gbm
PK23045	CG-gbm
PK05392	CG-gbm
PK26760	CG-gbm
PK15378	CG-gbm
PK06645	CG-gbm
PK26724	CG-gbm
PK23254	CG-gbm
PK03779	CG-gbm
PK14016	CHG-gene
PK14329	CHH-gene
PK01680	CHH-gene
PK12565	CG-gbm
PK13979	CG-gbm
PK20014	CG-gbm
PK07193	CG-gbm
PK21963	CG-gbm
PK13328	CG-gbm
PK19219	CG-gbm
PK11684	CG-gbm
PK08568	CG-gbm
PK12479	CG-gbm
PK07111	CG-gbm
PK01487	CHH-gene
PK08691	CG-gbm
PK04910	CHH-gene
PK01023	CG-gbm
PK11980	CG-gbm
PK05272	CG-gbm
PK12079	CG-gbm
PK03162	CHH-gene
PK05394	CHH-gene
PK18346	CG-gbm
PK08518	CG-gbm
PK09452	CG-gbm
PK15161	CHG-gene
PK11018	CHG-gene
PK16302	CG-gbm
PK10964	CG-gbm
PK16444	CG-gbm
PK16933	CHH-gene
PK04042	CHH-gene
PK04042	CHH-gene
PK26608	CHH-gene
PK12543	CG-gbm
PK11195	CG-gbm
PK17764	CG-gbm
PK01023	CG-gbm
PK26588	CG-gbm
PK16120	CG-gbm
PK14470	CG-gbm
PK25879	CG-gbm
PK26365	CG-gbm
PK01796	CHH-gene
PK21225	CHG-gene
PK02305	CG-gbm
PK09861	CG-gbm
PK08235	CG-gbm
PK27700	CHH-gene
PK07569	CHH-gene
PK19021	CG-gbm
PK12482	CHG-gene
PK01487	CG-gbm
PK17557	CHG-gene
PK28418	CG-gbm
PK03543	CG-gbm
PK21739	CG-gbm
PK03793	CG-gbm
PK24603	CG-gbm
PK08936	CG-gbm
PK18636	UM
PK18577	CHG-gene
PK09861	CG-gbm
PK21338	CHH-gene
PK23425	CG-gbm
PK13432	CHG-gene
PK20940	CHH-gene
PK00725	CG-gbm
PK22277	CG-gbm
PK19929	CG-gbm
PK02195	CHH-gene
PK22960	CG-gbm
PK01487	CHH-gene
PK18549	CHH-gene
PK27070	CHG-gene
PK24605	CHH-gene
PK03583	CHG-gene
PK07701	CG-gbm
PK09628	CG-gbm
PK23507	CG-gbm
PK26833	CG-gbm
PK01300	CG-gbm
PK22669	CG-gbm
PK27070	CG-gbm
PK20283	CHH-gene
PK08691	CHH-gene
PK03076	CG-gbm
PK16939	CG-gbm
PK08315	CHH-gene
PK00160	CG-gbm
PK01487.1	CG-gbm
PK07692	CG-gbm
PK17604	CG-gbm
PK02252	CHH-gene
PK12777	CG-gbm
PK18771	CG-gbm
PK25293	CHH-gene
PK21913	CG-gbm
PK01487	CG-gbm
PK15107	CHH-gene
PK11991	CG-gbm
PK20778	CHH-gene
PK12633	CG-gbm
PK12816	CHG-gene
PK25612	CG-gbm
PK16577	CHH-gene
PK16872	CHG-gene
PK11394	CG-gbm
PK27070	CHG-gene
PK15257	CG-gbm
PK10081	CG-gbm
PK03292	CHH-gene
PK19815	CHH-gene
PK12726	CHH-gene
PK02268	CG-gbm
PK19141	CHH-gene
PK27070.1	CG-gbm
PK08993	CG-gbm
PK18721	CG-gbm
PK02531	CG-gbm
PK02677	CHH-gene
PK27070	CG-gbm
PK01487	CHG-gene
PK01050	CG-gbm
PK04822	CG-gbm
PK29235	CG-gbm
PK29520	CHG-gene
PK27586	CG-gbm
PK29174	CG-gbm
PK15734.1	CG-gbm
PK17655	CG-gbm
PK28732	CHG-gene
PK27633	CHG-gene
PK16181	CG-gbm
PK25293	CG-gbm
PK03524	CG-gbm
PK17852	CG-gbm
PK26944	CHG-gene
PK03524.1	CHH-gene
PK27070	CHH-gene
PK20657	CHH-gene
PK12764	CHG-gene
PK01487	CG-gbm
PK15734	CHH-gene
PK03388	CHH-gene
PK24605	CHH-gene
PK14938	UM
PK10028	CHH-gene
PK13721	CHG-gene
PK12057	CHG-gene
PK09938	CHG-gene
PK10529	CG-gbm
PK01023	CG-gbm
PK26190	CHH-gene
PK07666	UM
PK01641	CHH-gene
PK25293	CHH-gene
PK04991	CG-gbm
PK12895	CG-gbm
PK26916	UM
PK11488	CG-gbm
PK08232	CG-gbm
PK21952	CG-gbm
PK08874	CHG-gene
PK18670	CHG-gene
PK14558	CG-gbm
PK17475	CG-gbm
PK08623	CG-gbm
PK07561	CG-gbm
PK01390	CG-gbm
PK01613	CHG-gene
PK25799	CHG-gene
PK21196.1	CHH-gene
PK10190	CG-gbm
PK21196	CG-gbm
PK19650	CG-gbm
PK08623.1	UM
PK28640	CG-gbm
PK21644	CG-gbm
PK06343	CHG-gene
PK10382	CG-gbm
PK11385	CHG-gene
PK07374	CG-gbm
PK18927	CG-gbm
PK12497	CG-gbm
PK07374.1	UM
PK05326	CG-gbm
PK28687	CG-gbm
PK01542	CG-gbm
PK13696	CG-gbm
PK13696.1	CHG-gene
PK17256	CHH-gene
PK19048	CG-gbm
PK26042	CG-gbm
PK25526	CG-gbm
PK01487	UM
PK15228	CHH-gene
PK01641	CG-gbm
PK14906	CG-gbm
PK22089	CG-gbm
PK14913	CG-gbm
PK02168	CHG-gene
PK08552	CG-gbm
PK00307	CG-gbm
PK25609	CG-gbm
PK01600	CG-gbm
PK08787	CG-gbm
PK01660	CG-gbm
PK17969	CG-gbm
PK00053	CG-gbm
PK25605	CG-gbm
PK05106	CG-gbm
PK26904	CHG-gene
PK25293	CG-gbm
PK21179	CG-gbm
PK14437	CG-gbm
PK00882	CG-gbm
PK14000	CHG-gene
PK25979	CG-gbm
PK17707	CG-gbm
PK14116	CG-gbm
PK10887	CG-gbm
PK13660	CG-gbm
PK23841	CG-gbm
PK11028	CG-gbm
PK28568	CG-gbm
PK29694	CG-gbm
PK14441	CG-gbm
PK19585	CG-gbm
PK08436	CG-gbm
PK27276	CG-gbm
PK15951	UM
PK20292	UM
PK23347	CG-gbm
PK17769	UM
PK08051	CG-gbm
PK29441	UM
PK00858	CG-gbm
PK14360	UM
PK13818	CG-gbm
PK21122	CG-gbm
PK29433	CG-gbm
PK04429.1	UM
PK14445	UM
PK27697	UM
PK17302	CG-gbm
PK19629	CHH-gene
PK02677	CHH-gene
PK02677	CHH-gene
PK04429	CG-gbm
PK05001	UM
PK17301	UM
PK06595	UM
PK02063	UM
PK29187	UM
PK09540	UM
PK22102	UM
PK22487	UM
PK18248	UM
PK18760	UM
PK25198	CG-gbm
PK16752	UM
PK00246	CG-gbm
PK28838	CG-gbm
PK05619	CG-gbm
PK07706	CHG-gene
PK26873	CHG-gene
PK14556	UM
PK09183	UM
PK18509	UM
PK23110	UM
PK05059	CG-gbm
PK18390	UM
PK12578	UM
PK00461	UM
PK23116	UM
PK29047	UM
PK26246	UM
PK00659	UM
PK02677	UM
PK02677	UM
PK09279	UM
PK28936	CHG-gene
PK00260	CHH-gene
PK24122	UM
PK01963	UM
PK01487	UM
PK01639	CHG-gene
PK06297	CHG-gene
PK01322	CHH-gene
PK10748	UM
PK10718	CHH-gene
PK19853	CG-gbm
PK19959	UM
PK03768	UM
PK13757	UM
PK00914	UM
PK28809	CHH-gene
PK13461	UM
PK10507	UM
PK10540	CG-gbm
PK19954	UM
PK13371	UM
PK12149	UM
PK08218	UM
PK24708	UM
PK28060	UM
PK10519	UM
PK03479	UM
PK19193	UM
PK27070	UM
PK22366	UM
PK04272	CHH-gene
PK05925	UM
PK00621	CHH-gene
PK07694	CHH-gene
PK01993	CHH-gene
PK05871	CHH-gene
PK06247	UM
PK21303	CHG-gene
PK13871	CHG-gene
PK10913	UM
PK17306	UM
PK27070	UM
PK05633	UM
PK06058	UM
PK25232	CG-gbm
PK09063	CHG-gene
PK14346	UM
PK11855	CG-gbm
PK18915	CHH-gene
PK23963	UM
PK23963	UM
PK14390	UM
PK20742	UM
PK19779	UM
PK21300	UM
PK14548	UM
PK26130	CHH-gene
PK29439	CHH-gene
PK10654	CHH-gene
PK25382	UM
PK06368	UM
PK02970	UM
PK02870	CHH-gene
PK06602	CHH-gene
PK24032	CG-gbm
PK04666	CHH-gene
PK03863	UM
PK04184	CHH-gene
PK22095	UM
PK04437	UM
PK19040	UM
PK17707	UM
PK10950	UM
PK07757	UM
PK26306	UM
PK26574	CHH-gene
PK18890	UM
PK25911	UM
PK22981	UM
PK03936	CHG-gene
PK14172	CHG-gene
PK08691	UM
PK01586	UM
PK20126	UM
PK08878	CHH-gene
PK01970	CHH-gene
PK21199	CHH-gene
PK21968	CG-gbm
PK02019	CHH-gene
PK22569	UM
PK25552	UM
PK12907	CHH-gene
PK22869	CHH-gene
PK14482	UM
PK26016	CG-gbm
PK27137	UM
PK14205	UM
PK28067	UM
PK27389	CHH-gene
PK12002	UM
PK14798	CG-gbm
PK07799	CG-gbm
PK25583	CHH-gene
PK29868	UM
PK02605	CG-gbm
PK03586	UM
PK22342	CHG-gene
PK19824	CHH-gene
PK08331	CHH-gene
PK16299	UM
PK01487	UM
PK18762	CHH-gene
PK19278	UM
PK12264	UM
PK03568	UM
PK02106	UM
PK11860	CHH-gene
PK26747	UM
PK00260	CHH-gene
PK29105	UM
PK01132	UM
PK16299	CHH-gene
PK01023	CHH-gene
PK01132.1	UM
PK09603	UM
PK20767.1	UM
PK04158	CHG-gene
PK15140	UM
PK12446	UM
PK09857	CHH-gene
PK25503	UM
PK26718	UM
PK23262	UM
PK02213	CG-gbm
PK10742	UM
PK10326	UM
PK20767	UM
PK24860	UM
PK27366	UM
PK09585	CHG-gene
PK03179	UM
PK08061	UM
PK08881	CHG-gene
PK20576	UM
PK23580	UM
PK26286	UM
PK28247	UM
PK25961	UM
PK02778	CHG-gene
PK00156	UM
PK12154	UM
PK13506	CG-gbm
PK19388	UM
PK13052	UM
PK28418	CHH-gene
PK18498	CHH-gene
PK14013	CHH-gene
PK24906	CG-gbm
PK27605	CHH-gene
PK16293	CG-gbm
PK16851	UM
PK21441.1	UM
PK02677	CHH-gene
PK07229	UM
PK21441	UM
PK27070	UM
PK11806	UM
PK02758	UM
PK07144	CHG-gene
PK02979	UM
PK20651	UM
PK16001	UM
PK01245	CG-gbm
PK27070	UM
PK07014	CHH-gene
PK05985	CHH-gene
PK29762	CHG-gene
PK15855	UM
PK06946	CG-gbm
PK14262	UM
PK02186	CHG-gene
PK20976	CHG-gene
PK03457	UM
PK10044	CHH-gene
PK01191	UM
PK26528	UM
PK29833	UM
PK01487	CHH-gene
PK18549	UM
PK12693	UM
PK07454	UM
PK21301	CHG-gene
PK12328	UM
PK21027	CG-gbm
PK01422	UM
PK10331	CHH-gene
PK02539	CHH-gene
PK09728	UM
PK08247	CHG-gene
PK09130	UM
PK25732	CG-gbm
PK27103	UM
PK02112	UM
PK25569	UM
PK19300	CG-gbm
PK20508	UM
PK18663	UM
PK14412	UM
PK20546	UM
PK21056	UM
PK23904	UM
PK22836	UM
PK01023	CHH-gene
PK19930	UM
PK03278.1	UM
PK03278.1	UM
PK01487	UM
PK03278	CHG-gene
PK02131	UM
PK14002	UM
PK12798	UM
PK01246	UM
PK09886	UM
PK01227	UM
PK22872	UM
PK07945	CG-gbm
PK17353	UM
PK00260	UM
PK08691	CHH-gene
PK06963	UM
PK02436	UM
PK10761	UM
PK14442	CG-gbm
PK24200	UM
PK19080	CHH-gene
PK01487	UM
PK15315	UM
PK20229	UM
PK12562	UM
PK03616	UM
PK18401	UM
PK20420	UM
PK03932	CHH-gene
PK23091	CHH-gene
PK09041	CG-gbm
PK08832	UM
PK05272	CHH-gene
PK13851	UM
PK27070	UM
PK25249	UM
PK10982	CG-gbm
PK21056	UM
PK08351	UM
PK27070.1	UM
PK28723	UM
PK01023	UM
PK08058	UM
PK18689	UM
PK29513	UM
PK05302	CG-gbm
PK20880	CHH-gene
PK04865	CG-gbm
PK12770	UM
PK27870	UM
PK11596	CG-gbm
PK29331	CHH-gene
PK00204	UM
PK27070	UM
PK12567	CHH-gene
PK21205	UM
PK22281	UM
PK05097	CHG-gene
PK19663	CHH-gene
PK00019	UM
PK20711	UM
PK01487	UM
PK09193	UM
PK13386	UM
PK00517	CHH-gene
PK27070	UM
PK24484	UM
PK10838	CHG-gene
PK11264	CG-gbm
PK10384	UM
PK00260	CHH-gene
PK03780	UM
PK25270	CG-gbm
PK00454	CG-gbm
PK16666	CG-gbm
PK17823	CHH-gene
PK18609	UM
PK20373	CG-gbm
PK21457	CG-gbm
PK10122	CHG-gene
PK29369	CG-gbm
PK21474	UM
PK01487	UM
PK14174	UM
PK01825	UM
PK04525	UM
PK16487	UM
PK25306	CG-gbm
PK17822	UM
PK11821	UM
PK17867	UM
PK01258	UM
PK09530	UM
PK29627	UM
PK05719	CHH-gene
PK14006	UM
PK00260	UM
PK04390	CHH-gene
PK17929	UM
PK29766	UM
PK15327	CHH-gene
PK16463	UM
PK27692	UM
PK07040	UM
PK06575	UM
PK26479	UM
PK06252	CG-gbm
PK24662	UM
PK24084	UM
PK29252	CG-gbm
PK16718	CG-gbm
PK22625	UM
PK05401	UM
PK06624	UM
PK21869	UM
PK10249	CG-gbm
PK19469	CHH-gene
PK16456	CHG-gene
PK22393	UM
PK04887	UM
PK11465	UM
PK13981	UM
PK25434	UM
PK23661	UM
PK26641	UM
PK27323	UM
PK17871	UM
PK22654	UM
PK29304	CG-gbm
PK21544	CG-gbm
PK28399	UM
PK24983	UM
PK08616	UM
PK22844	CG-gbm
PK07115	CHH-gene
PK11520	CG-gbm
PK23438	CHG-gene
PK03083	UM
PK00800	UM
PK26086	UM
PK27070	UM
PK01487	CHH-gene
PK18549	UM
PK17518	CHH-gene
PK27070	UM
PK01487.1	CHH-gene
PK04710	CHH-gene
PK10180	CHG-gene
PK28768	CHH-gene
PK16299	CHH-gene
PK01487	UM
PK04834	UM
PK09093	UM
PK04575	UM
PK02110	UM
PK16425	CG-gbm
PK02655	UM
PK03339	UM
PK16605	CHH-gene
PK09093.1	UM
PK03810	CG-gbm
PK02873	UM
PK01487	CHH-gene
PK29604	CG-gbm
PK24456	CG-gbm
PK27884	CHH-gene
PK29116	UM
PK01550	UM
PK03795	UM
PK14175	UM
PK21986	CHH-gene
PK17558	CHH-gene
PK24871	UM
PK20123	CG-gbm
PK00752	UM
PK12439	CG-gbm
PK11018	CHH-gene
PK12188	CHH-gene
PK11732	UM
PK08841	UM
PK22987	UM
PK10615	UM
PK29440	CHH-gene
PK28849	UM
PK19992	UM
PK27070	UM
PK14897	CHG-gene
PK14906	UM
PK01368	UM
PK18141	UM
PK02472	CG-gbm
PK27106	UM
PK15857	UM
PK00502	CHH-gene
PK20509	UM
PK22426	CHH-gene
PK07863	UM
PK11001	CG-gbm
PK01487	UM
PK26887	CG-gbm
PK21084	UM
PK26551	CHH-gene
PK15684	UM
PK17707	UM
PK25952	UM
PK02406	CHH-gene
PK26161	CG-gbm
PK19945	UM
PK15014	UM
PK20380	CHH-gene
PK21952.1	UM
PK21952	UM
PK27070	UM
PK15085	UM
PK01487	UM
PK01487	CHH-gene
PK08970	UM
PK08319	CG-gbm
PK24978	UM
PK26677	UM
PK00583	UM
PK25272	UM
PK19467	UM
PK10759	UM
PK20526	UM
PK25596	CHG-gene
PK29728	UM
PK26658	UM
PK29706	CG-gbm
PK01487	UM
PK18058	CHG-gene
PK25429	CG-gbm
PK25567	CHH-gene
PK02677.1	UM
PK08551	UM
PK07490	UM
PK13102	CHH-gene
PK20134	UM
PK08075	CHH-gene
PK02677	UM
PK27377	UM
PK04889	UM
PK16155	UM
PK23917	UM
PK16629	UM
PK10414	UM
PK06390	UM
PK29644	UM
PK19404	CG-gbm
PK02884	UM
PK25363	UM
PK05087	CHG-gene
PK28302	UM
PK17123	UM
PK11898	UM
PK29126	CG-gbm
PK28663	CHG-gene
PK25900	CG-gbm
PK29126.1	UM
PK12011	CG-gbm
PK02463	UM
PK01262	CHG-gene
PK05536	CHH-gene
PK00396	UM
PK19858	UM
PK24151	CG-gbm
PK02258	CHH-gene
PK19542	CG-gbm
PK20691	CHH-gene
PK12132	CHG-gene
PK21619	CG-gbm
PK07818	CHH-gene
PK15489	CHH-gene
PK06418	CHH-gene
PK22088	UM
PK13528	CHH-gene
PK16176	UM
PK23817	CHG-gene
PK20105	CHG-gene
PK07210	CG-gbm
PK02957	UM
PK05990	UM
PK00592	CHH-gene
PK12432	CHH-gene
PK00400	UM
PK14906	UM
PK16299	UM
PK03929	UM
PK04143	UM
PK25185	UM
PK28376	UM
PK15918	UM
PK13290	CG-gbm
PK08162	UM
PK21779	UM
PK17936	UM
PK00850	CHG-gene
PK05964	UM
PK24760	UM
PK28787	UM
PK26649	CHH-gene
PK15842	UM
PK27070	UM
PK18842	UM
PK25293	UM
PK07795.1	UM
PK13765	UM
PK27070	UM
PK25189.1	UM
PK27070.1	UM
PK01778	UM
PK25189	UM
PK07795	UM
PK12775	UM
PK02865	UM
PK11761	UM
PK27416	CG-gbm
PK29832	UM
PK23402	UM
PK11325	UM
PK20004	UM
PK25777	CHG-gene
PK00114	UM
PK27070	CHH-gene
PK06474	CG-gbm
PK06723	CG-gbm
PK02677	UM
PK02677	UM
PK26967	UM
PK23782	UM
PK06191	CG-gbm
PK26973	UM
PK15679	UM
PK24715	UM
PK22466	UM
PK28008	UM
PK18875	UM
PK01487	UM
PK23264	UM
PK06515	UM
PK19671	UM
PK22222	CHG-gene
PK14293	UM
PK05336	CG-gbm
PK16299	CHH-gene
PK14827	UM
PK16758	UM
PK04210	UM
PK01430	CHH-gene
PK17194	UM
PK14906	UM
PK06296	CG-gbm
PK13633	UM
PK24838	CHG-gene
PK11609	UM
PK13801	CG-gbm
PK23901	UM
PK12187	UM
PK11753	UM
PK26918	UM
PK16102	UM
PK13605	UM
PK07763	CG-gbm
PK23492	UM
PK24295	UM
PK19228	CG-gbm
PK02559	UM
PK13259	UM
PK21368	UM
PK26366	UM
PK03439	CHH-gene
PK08113	UM
PK11470	UM
PK19763	UM
PK09191	UM
PK29220	UM
PK22555	UM
PK11514	CG-gbm
PK02677	CHH-gene
PK01641	UM
PK18767	UM
PK20331	CHG-gene
PK12265	UM
PK15037	UM
PK17352	UM
PK01395	CG-gbm
PK20836	CHH-gene
PK02614	UM
PK28055	CHH-gene
PK22339	UM
PK19346	CHH-gene
PK02118	CG-gbm
PK03643	CG-gbm
PK13706	UM
PK02154	UM
PK01487	UM
PK21624	UM
PK27070	UM
PK07168	UM
PK12076	CG-gbm
PK27874	CHG-gene
PK26935	UM
PK29357	UM
PK02000	UM
PK12076.1	UM
PK21871	UM
PK27517	UM
PK07983	CHG-gene
PK07950	CHG-gene
PK03178	CG-gbm
PK16309	CHG-gene
PK18028	UM
PK01141	CHG-gene
PK11105	UM
PK08751	CHG-gene
PK25293	UM
PK03893	UM
PK06979	UM
PK08691	CHH-gene
PK00814	UM
PK01487.1	UM
PK01487	UM
PK11018	CHH-gene
PK24353	UM
PK25884	CG-gbm
PK27070	UM
PK15409	UM
PK18383	UM
PK15409.1	UM
PK04385	UM
PK20148	UM
PK13935	UM
PK29442	UM
PK13909	UM
PK24735	UM
PK12887	UM
PK29069	UM
PK19627	UM
PK06389	UM
PK22443	UM
PK26259	UM
PK16704	CG-gbm
PK02002	UM
PK08718	CG-gbm
PK16746	CHG-gene
PK05142	UM
PK27070	UM
PK01487	UM
PK07859	CG-gbm
PK16497	UM
PK16299	UM
PK13312	CHH-gene
PK03675	UM
PK05468	UM
PK25293	UM
PK01487	UM
PK11149	UM
PK24044	UM
PK00399	UM
PK19364	CHH-gene
PK12881	UM
PK27769	CG-gbm
PK23464	CHG-gene
PK21494	UM
PK07040	CHH-gene
PK03475	UM
PK24324	UM
PK25887	UM
PK21991	UM
PK04188	CG-gbm
PK26829	UM
PK16101	UM
PK20397	UM
PK14812	CHH-gene
PK03073	CG-gbm
PK01658	CHG-gene
PK27070	UM
PK27730	UM
PK21943	CG-gbm
PK13507	UM
PK16857	UM
PK19430	UM
PK04803	UM
PK05552	UM
PK06082	UM
PK00955	CG-gbm
PK12223	UM
PK01487	UM
PK23295	CG-gbm
PK15450	UM
PK14469	CHG-gene
PK03791	UM
PK20067	UM
PK13016	CG-gbm
PK25785	UM
PK13575	UM
PK13949	CHH-gene
PK08811	UM
PK04883	UM
PK16280	UM
PK20050	CHH-gene
PK01023	UM
PK16469	CHG-gene
PK09716	UM
PK12719	UM
PK19382	UM
PK05666	UM
PK08871	UM
PK16117	UM
PK02677	UM
PK02677	UM
PK11231	UM
PK16870	CG-gbm
PK02453	CG-gbm
PK14176	UM
PK13044	CG-gbm
PK03868	CHH-gene
PK22827	UM
PK13122	UM
PK05247	UM
PK02722	UM
PK25995	CHG-gene
PK26630	UM
PK18990	UM
PK22320	CG-gbm
PK05268	CHG-gene
PK06334	CG-gbm
PK04042	CHH-gene
PK04042	CHH-gene
PK04771	UM
PK11737	CG-gbm
PK01069	CHH-gene
PK02473	UM
PK10861	CG-gbm
PK04042.1	CHH-gene
PK29005	UM
PK16916	UM
PK17331	CHG-gene
PK15313	UM
PK20296	UM
PK03745	UM
PK19210	CHG-gene
PK16391	CHG-gene
PK12757	CHG-gene
PK01487.1	UM
PK24196	UM
PK06935	UM
PK29615	UM
PK01487	UM
PK02686	UM
PK01146	CG-gbm
PK10064	UM
PK25993	UM
PK16156	UM
PK00256	UM
PK24788	UM
PK01144	UM
PK16299	UM
PK03971	CHH-gene
PK18197	CHH-gene
PK04283	CHH-gene
PK20264	UM
PK16299.1	CHH-gene
PK02023	UM
PK22691	CHH-gene
PK05322	UM
PK19481	UM
PK11270	CHG-gene
PK08734	UM
PK20149	UM
PK20825	CHH-gene
PK17414	CHG-gene
PK10894	CG-gbm
PK25787	UM
PK08931	UM
PK03378	UM
PK11012	CHH-gene
PK01023	CHH-gene
PK16607	UM
PK21903	UM
PK09826	UM
PK17371	CG-gbm
PK16492	UM
PK27070	CHH-gene
PK16299	UM
PK24581	UM
PK24764	UM
PK29257	CG-gbm
PK19215	UM
PK06894	UM
PK03112	CG-gbm
PK17518	UM
PK11829	UM
PK21479	CG-gbm
PK02677	UM
PK02677	UM
PK10628	UM
PK18549	UM
PK02477	UM
PK12018	CG-gbm
PK01640	CHH-gene
PK15288	UM
PK11800	UM
PK25599	UM
PK19767	CHH-gene
PK03059	UM
PK04785	UM
PK11722	UM
PK07819	UM
PK01354	UM
PK07985	UM
PK27315	UM
PK23161	UM
PK29536	CG-gbm
PK09960	UM
PK24509	UM
PK19107	CHH-gene
PK23808	UM
PK05720	CHH-gene
PK03084	UM
PK11540	UM
PK13028	UM
PK19358	UM
PK14011	CG-gbm
PK03345	UM
PK11604	CHH-gene
PK12151	UM
PK03800	UM
PK00576	CG-gbm
PK01740	CG-gbm
PK20008	CG-gbm
PK17990	UM
PK27070	UM
PK16683	UM
PK22679	UM
PK12936	UM
PK29567.1	UM
PK18015	UM
PK20070	CHH-gene
PK29567	CG-gbm
PK04319	UM
PK25293	UM
PK07482	UM
PK16299	UM
PK25293.1	UM
PK13994	CG-gbm
PK02193	UM
PK00260	UM
PK03072	CG-gbm
PK27013	CG-gbm
PK13345	UM
PK13934	UM
PK03637	UM
PK12732	CHH-gene
PK10570	UM
PK08184	CG-gbm
PK20010	UM
PK21039	UM
PK17743	UM
PK03240	UM
PK07208	UM
PK17335	UM
PK14762	UM
PK18371	UM
PK11786	UM
PK02677	CHH-gene
PK07075	UM
PK00162	CHG-gene
PK20490	CHG-gene
PK19143	UM
PK12113	UM
PK07775.1	UM
PK09876	CHH-gene
PK21235	UM
PK09779	UM
PK01629	UM
PK03069	UM
PK15977	UM
PK02250	CHG-gene
PK09425	UM
PK00260	UM
PK07775	CHG-gene
PK08175	UM
PK11356	UM
PK25861	UM
PK23181	UM
PK05831	CG-gbm
PK00930	CG-gbm
PK21557	UM
PK06182	UM
PK00260.1	CHH-gene
PK29852	CG-gbm
PK25293	UM
PK21949	UM
PK13696	CHH-gene
PK15909	UM
PK00260	CHH-gene
PK11950	UM
PK00653	UM
PK09544	UM
PK19855	CHG-gene
PK22576	CG-gbm
PK11763	UM
PK10446	UM
PK26862	UM
PK12923	UM
PK08701	UM
PK01390	CHH-gene
PK05086	CG-gbm
PK23266	UM
PK21729	CHG-gene
PK15687	CG-gbm
PK23585	UM
PK25293	UM
PK16532	UM
PK00688	CG-gbm
PK06112	UM
PK04591	CG-gbm
PK28993	UM
PK26819	CHG-gene
PK15899	UM
PK26071	CG-gbm
PK25497	CG-gbm
PK18696	UM
PK06215	UM
PK16610	UM
PK28069	UM
PK13716	UM
PK25313	UM
PK02677.1	UM
PK02677.1	UM
PK26684	UM
PK26024	CHH-gene
PK17754	UM
PK25996	UM
PK22674	UM
PK27226	CHH-gene
PK19751	CG-gbm
PK23834	UM
PK11352	CG-gbm
PK22913	CHG-gene
PK09391	UM
PK02677	UM
PK02677	UM
PK01487	UM
PK02028	CG-gbm
PK22415	CHG-gene
PK24342	UM
PK13169	UM
PK14312	UM
PK11763	UM
PK03402	UM
PK14772	CG-gbm
PK24342.1	UM
PK28471	UM
PK04538	UM
PK19879	UM
PK27446	CG-gbm
PK04702	CHH-gene
PK07019	CHH-gene
PK03505	CG-gbm
PK21356	CG-gbm
PK15326	UM
PK29082	CG-gbm
PK12473	UM
PK12567	CHH-gene
PK23850	UM
PK12370	UM
PK27946	UM
PK12912	UM
PK04437	UM
PK13297	UM
PK04367	UM
PK02601	CHH-gene
PK25130	UM
PK07996	UM
PK25476	UM
PK04716	UM
PK25293	UM
PK14036	UM
PK26602	UM
PK01747	UM
PK00739	UM
PK28455	CG-gbm
PK25702	UM
PK23533	CG-gbm
PK02078	UM
PK01970	UM
PK01176	UM
PK00496	CG-gbm
PK10743	UM
PK07958	UM
PK02598	CHH-gene
PK04474	CHG-gene
PK00196	CG-gbm
PK18428	UM
PK11760	CHH-gene
PK22838	CHH-gene
PK26007	CHH-gene
PK10424	UM
PK14384	UM
PK06711	CHH-gene
PK04135	CHH-gene
PK09910	UM
PK18773	CHH-gene
PK10399	UM
PK27442	CHH-gene
PK11390	UM
PK02298	CHH-gene
PK27070	CHH-gene
PK13524	UM
PK19113	CHH-gene
PK09702	UM
PK18563	CHH-gene
PK08119	UM
PK02045	CG-gbm
PK16756	UM
PK19003	UM
PK04332	CHH-gene
PK19335	UM
PK00630	CHH-gene
PK07369	CHH-gene
PK13598	CHH-gene
PK18595	CHH-gene
PK17262	UM
PK13655	UM
PK14476	CG-gbm
PK10647	CHG-gene
PK20634	UM
PK09665	UM
PK29858	UM
PK26421	CHH-gene
PK13611	UM
PK18549	UM
PK11698	UM
PK28149	UM
PK02529	UM
PK02932	CHH-gene
PK04223	UM
PK09646	CG-gbm
PK19616	CG-gbm
PK29734	UM
PK25113	UM
PK13303	UM
PK23370	CHG-gene
PK00040	UM
PK02029	CHG-gene
PK00776	UM
PK14825	UM
PK00260	UM
PK08691	CHH-gene
PK10841	UM
PK22241	UM
PK20746	UM
PK11923	UM
PK22826	UM
PK27529	CG-gbm
PK17551	UM
PK29321	UM
PK15955	UM
PK00910	UM
PK20523	CG-gbm
PK18389	CHG-gene
PK09424	CG-gbm
PK12357	UM
PK20327	UM
PK23838	UM
PK27102	UM
PK10403	UM
PK22172	UM
PK14241	UM
PK11492	UM
PK06510	UM
PK05335	UM
PK12858	UM
PK09312	UM
PK14450	UM
PK13128	UM
PK13469	UM
PK26258	UM
PK28902	UM
PK04872	UM
PK23221	UM
PK26195	UM
PK05104	CHG-gene
PK13018	UM
PK24350	CHH-gene
PK15973	UM
PK14653	UM
PK01103	UM
PK14799	UM
PK04407	UM
PK09201	UM
PK04139	UM
PK28889	CG-gbm
PK25896	CHG-gene
PK26057	CG-gbm
PK23193	UM
PK13570	UM
PK16864	UM
PK15121	UM
PK00439	CHG-gene
PK29465	CHH-gene
PK16096	UM
PK11258	UM
PK01247.1	UM
PK21455	UM
PK07867	CHH-gene
PK20156.1	UM
PK11276.1	CHG-gene
PK15170	CHG-gene
PK10175	CG-gbm
PK20156	CHG-gene
PK14589	UM
PK20367	CG-gbm
PK05202	UM
PK21455.1	CG-gbm
PK11276	CHG-gene
PK13194	UM
PK00709	UM
PK19123	UM
PK01247	CG-gbm
PK21886	UM
PK14940	UM
PK23082	UM
PK13740	CHG-gene
PK28752	CG-gbm
PK03691	UM
PK14694	CHH-gene
PK04060	UM
PK15906	CHG-gene
PK05004	UM
PK17495	UM
PK17307	CG-gbm
PK21952	UM
PK16006	CHG-gene
PK02398	CHH-gene
PK12132	UM
PK28846	CG-gbm
PK02285	UM
PK19972	UM
PK00913	UM
PK22589	CHH-gene
PK10620	CG-gbm
PK24726	CG-gbm
PK16770	CG-gbm
PK26612	CG-gbm
PK16345	CG-gbm
PK22780	UM
PK22518	UM
PK18893	UM
PK24175	CHH-gene
PK25125	UM
PK11019	UM
[truncated: 26,446 more rows]

[truncated: 7 more sheets: C. sativus, E. grandis, E. salsugineum, F. vesca, G. max, G. raimondii, L. japonicus]
