# Supplementary material for: Widespread natural variation of DNA methylation within angiosperms
Source: Genome Biol. 2016 Sep 27;17:194. doi: 10.1186/s13059-016-1059-0 (PMC5037628; doi:10.1186/s13059-016-1059-0)
Supplement: Additional file 5: Table S4. — Classification of gene methylation status: part B species M. domestica through Z. mays. (XLSX 10996 kb) [file 13059_2016_1059_MOESM5_ESM.xlsx]

## Sheet: M. domestica
gene	class
MDP0000000999	UM
MDP0000001024	UM
MDP0000001061	UM
MDP0000001088	UM
MDP0000003459	UM
MDP0000003514	UM
MDP0000003570	CG-gbm
MDP0000003574	CG-gbm
MDP0000003818	CG-gbm
MDP0000004417	UM
MDP0000004560	UM
MDP0000004564	UM
MDP0000004565	UM
MDP0000004643	UM
MDP0000004749	UM
MDP0000005389	UM
MDP0000005879	UM
MDP0000005892	CG-gbm
MDP0000006123	UM
MDP0000006177	CG-gbm
MDP0000006479	UM
MDP0000006982	UM
MDP0000007682	CHH-gene
MDP0000007813	UM
MDP0000007997	UM
MDP0000008280	CG-gbm
MDP0000009080	UM
MDP0000009224	UM
MDP0000009497	CG-gbm
MDP0000009803	UM
MDP0000010249	UM
MDP0000010587	UM
MDP0000010597	UM
MDP0000010610	CG-gbm
MDP0000010619	CG-gbm
MDP0000010661	UM
MDP0000010811	CG-gbm
MDP0000010841	CG-gbm
MDP0000010844	CG-gbm
MDP0000010907	UM
MDP0000011202	UM
MDP0000011552	UM
MDP0000012534	UM
MDP0000012541	CHG-gene
MDP0000012693	CG-gbm
MDP0000013331	UM
MDP0000013380	UM
MDP0000014145	CG-gbm
MDP0000014365	CG-gbm
MDP0000014856	UM
MDP0000015338	UM
MDP0000015509	UM
MDP0000015854	UM
MDP0000016819	UM
MDP0000017063	CG-gbm
MDP0000017200	UM
MDP0000018128	UM
MDP0000018462	UM
MDP0000020140	CG-gbm
MDP0000020317	UM
MDP0000020509	CG-gbm
MDP0000021204	CG-gbm
MDP0000021376	UM
MDP0000021756	UM
MDP0000021772	UM
MDP0000021909	UM
MDP0000021998	UM
MDP0000022745	UM
MDP0000022754	UM
MDP0000022760	UM
MDP0000022785	UM
MDP0000022950	UM
MDP0000023025	UM
MDP0000023070	UM
MDP0000023665	UM
MDP0000023799	UM
MDP0000023883	UM
MDP0000023975	CG-gbm
MDP0000024218	CG-gbm
MDP0000024364	UM
MDP0000024484	UM
MDP0000024850	UM
MDP0000024936	CG-gbm
MDP0000025145	UM
MDP0000025413	CG-gbm
MDP0000025650	UM
MDP0000026235	UM
MDP0000026449	CHG-gene
MDP0000026514	UM
MDP0000026529	UM
MDP0000026551	CG-gbm
MDP0000026750	UM
MDP0000026761	CG-gbm
MDP0000027925	CG-gbm
MDP0000028677	UM
MDP0000029168	UM
MDP0000029382	UM
MDP0000029783	UM
MDP0000029865	CG-gbm
MDP0000029964	UM
MDP0000030063	UM
MDP0000030527	CG-gbm
MDP0000031172	UM
MDP0000031223	UM
MDP0000031416	UM
MDP0000031895	UM
MDP0000032171	UM
MDP0000033287	UM
MDP0000033325	CHG-gene
MDP0000033458	UM
MDP0000033669	CHG-gene
MDP0000033670	CHG-gene
MDP0000033681	UM
MDP0000033699	UM
MDP0000034109	CG-gbm
MDP0000034112	UM
MDP0000034165	CHH-gene
MDP0000034168	UM
MDP0000034413	UM
MDP0000034798	CG-gbm
MDP0000035240	CG-gbm
MDP0000035607	CG-gbm
MDP0000035633	CG-gbm
MDP0000035877	UM
MDP0000036030	CG-gbm
MDP0000036086	UM
MDP0000036103	UM
MDP0000036388	CG-gbm
MDP0000036424	CHH-gene
MDP0000037080	UM
MDP0000037177	UM
MDP0000037251	UM
MDP0000037573	UM
MDP0000037777	CHH-gene
MDP0000037814	UM
MDP0000037858	CG-gbm
MDP0000038094	UM
MDP0000038661	UM
MDP0000039357	UM
MDP0000039464	UM
MDP0000039653	UM
MDP0000040062	CHG-gene
MDP0000040083	CHG-gene
MDP0000040238	UM
MDP0000040244	UM
MDP0000040248	UM
MDP0000040251	UM
MDP0000040259	UM
MDP0000041327	CG-gbm
MDP0000041328	UM
MDP0000041421	UM
MDP0000042587	UM
MDP0000043189	CG-gbm
MDP0000043338	CG-gbm
MDP0000044099	CG-gbm
MDP0000044157	UM
MDP0000044356	CG-gbm
MDP0000044499	CG-gbm
MDP0000044576	CHH-gene
MDP0000045232	UM
MDP0000045577	UM
MDP0000045645	UM
MDP0000045740	UM
MDP0000046158	UM
MDP0000046192	UM
MDP0000046392	UM
MDP0000046497	CG-gbm
MDP0000046658	UM
MDP0000046978	CG-gbm
MDP0000047001	CG-gbm
MDP0000047584	UM
MDP0000047586	UM
MDP0000047589	CHG-gene
MDP0000047696	UM
MDP0000049035	CG-gbm
MDP0000049091	UM
MDP0000049282	UM
MDP0000049467	UM
MDP0000049514	CHH-gene
MDP0000050082	CG-gbm
MDP0000050524	UM
MDP0000050893	CG-gbm
MDP0000051653	CG-gbm
MDP0000051852	UM
MDP0000051962	CHH-gene
MDP0000051968	CG-gbm
MDP0000052249	UM
MDP0000052269	CG-gbm
MDP0000052541	UM
MDP0000052605	CG-gbm
MDP0000052608	CG-gbm
MDP0000052687	UM
MDP0000052862	UM
MDP0000053005	UM
MDP0000053083	UM
MDP0000053169	UM
MDP0000053966	UM
MDP0000054178	UM
MDP0000054634	UM
MDP0000054636	CG-gbm
MDP0000054764	UM
MDP0000055078	CG-gbm
MDP0000055203	CG-gbm
MDP0000055639	CHG-gene
MDP0000055896	UM
MDP0000056491	UM
MDP0000056935	UM
MDP0000057153	CHH-gene
MDP0000057919	UM
MDP0000057960	UM
MDP0000058031	CG-gbm
MDP0000058172	UM
MDP0000058337	UM
MDP0000059789	UM
MDP0000060056	CG-gbm
MDP0000060059	UM
MDP0000060753	UM
MDP0000060836	UM
MDP0000060858	CG-gbm
MDP0000060869	UM
MDP0000060934	CHH-gene
MDP0000060983	UM
MDP0000061263	UM
MDP0000061330	UM
MDP0000061332	UM
MDP0000061368	UM
MDP0000062066	UM
MDP0000062070	UM
MDP0000062148	UM
MDP0000062263	UM
MDP0000062378	UM
MDP0000062802	UM
MDP0000063674	UM
MDP0000063945	UM
MDP0000064350	CG-gbm
MDP0000064909	CG-gbm
MDP0000065186	UM
MDP0000065495	CG-gbm
MDP0000065834	UM
MDP0000065895	UM
MDP0000065975	CG-gbm
MDP0000066888	UM
MDP0000067021	UM
MDP0000067045	UM
MDP0000067245	UM
MDP0000067565	UM
MDP0000067637	UM
MDP0000067701	UM
MDP0000067999	UM
MDP0000068149	UM
MDP0000069202	UM
MDP0000069231	CG-gbm
MDP0000069348	UM
MDP0000069412	UM
MDP0000069451	UM
MDP0000069525	CG-gbm
MDP0000069807	CG-gbm
MDP0000069839	UM
MDP0000069858	UM
MDP0000070104	UM
MDP0000070106	UM
MDP0000070128	CG-gbm
MDP0000071268	CG-gbm
MDP0000071318	UM
MDP0000071540	UM
MDP0000071543	UM
MDP0000071677	CHH-gene
MDP0000071829	UM
MDP0000071852	UM
MDP0000072427	UM
MDP0000072936	UM
MDP0000073044	CG-gbm
MDP0000073518	UM
MDP0000073525	UM
MDP0000073670	CG-gbm
MDP0000073810	CG-gbm
MDP0000073873	UM
MDP0000074103	UM
MDP0000074417	UM
MDP0000074681	UM
MDP0000074782	CG-gbm
MDP0000075043	UM
MDP0000075705	UM
MDP0000076511	CG-gbm
MDP0000076609	CG-gbm
MDP0000076881	CG-gbm
MDP0000077353	CHG-gene
MDP0000077392	CHG-gene
MDP0000077460	UM
MDP0000077529	UM
MDP0000077683	CG-gbm
MDP0000077736	UM
MDP0000077753	UM
MDP0000078033	UM
MDP0000080407	UM
MDP0000080604	CG-gbm
MDP0000080874	CHH-gene
MDP0000081005	UM
MDP0000081043	UM
MDP0000082175	CHH-gene
MDP0000082181	CHH-gene
MDP0000082263	UM
MDP0000082356	CG-gbm
MDP0000083035	CG-gbm
MDP0000083486	UM
MDP0000083546	UM
MDP0000084184	CG-gbm
MDP0000084546	CG-gbm
MDP0000084955	UM
MDP0000085223	UM
MDP0000085531	UM
MDP0000085893	UM
MDP0000086296	UM
MDP0000086327	UM
MDP0000086382	UM
MDP0000086480	CG-gbm
MDP0000086517	CHG-gene
MDP0000086566	CHH-gene
MDP0000086654	UM
MDP0000086659	UM
MDP0000086690	CG-gbm
MDP0000086882	UM
MDP0000087056	CHG-gene
MDP0000087507	CG-gbm
MDP0000087841	UM
MDP0000088036	CG-gbm
MDP0000088105	UM
MDP0000088156	CG-gbm
MDP0000088302	UM
MDP0000088428	CG-gbm
MDP0000088431	UM
MDP0000088540	UM
MDP0000088633	CG-gbm
MDP0000088659	UM
MDP0000088788	CG-gbm
MDP0000088811	UM
MDP0000088815	UM
MDP0000088953	CG-gbm
MDP0000089058	UM
MDP0000089079	CG-gbm
MDP0000089124	UM
MDP0000089136	UM
MDP0000089368	CG-gbm
MDP0000089512	CG-gbm
MDP0000089537	UM
MDP0000089753	UM
MDP0000090045	UM
MDP0000090107	UM
MDP0000090198	UM
MDP0000090205	UM
MDP0000090281	UM
MDP0000090454	CHG-gene
MDP0000090732	CHH-gene
MDP0000091064	UM
MDP0000091346	UM
MDP0000091544	CG-gbm
MDP0000091547	CG-gbm
MDP0000092033	UM
MDP0000092478	UM
MDP0000092692	UM
MDP0000092936	CG-gbm
MDP0000092978	CG-gbm
MDP0000093883	UM
MDP0000093999	UM
MDP0000094058	UM
MDP0000094255	CG-gbm
MDP0000094595	CG-gbm
MDP0000094767	UM
MDP0000094804	CG-gbm
MDP0000094843	CG-gbm
MDP0000094857	UM
MDP0000094858	UM
MDP0000094941	UM
MDP0000095013	UM
MDP0000095192	CG-gbm
MDP0000095336	UM
MDP0000095375	UM
MDP0000095481	CG-gbm
MDP0000095486	UM
MDP0000095488	CG-gbm
MDP0000095562	CG-gbm
MDP0000095637	UM
MDP0000096099	CHG-gene
MDP0000096208	UM
MDP0000096349	UM
MDP0000096923	CHH-gene
MDP0000097240	UM
MDP0000097759	UM
MDP0000097845	UM
MDP0000099046	UM
MDP0000100978	UM
MDP0000101302	UM
MDP0000101718	CG-gbm
MDP0000104111	UM
MDP0000104297	CHG-gene
MDP0000104520	UM
MDP0000105689	UM
MDP0000106455	UM
MDP0000107676	CG-gbm
MDP0000107969	UM
MDP0000108646	CHG-gene
MDP0000110041	CHH-gene
MDP0000110100	CHH-gene
MDP0000110118	UM
MDP0000112687	UM
MDP0000112940	UM
MDP0000113336	UM
MDP0000114901	UM
MDP0000115697	CHH-gene
MDP0000116244	UM
MDP0000116296	CHH-gene
MDP0000116543	UM
MDP0000116595	UM
MDP0000118734	UM
MDP0000118739	UM
MDP0000118740	UM
MDP0000118748	UM
MDP0000118762	UM
MDP0000118766	UM
MDP0000118767	CHH-gene
MDP0000118769	CG-gbm
MDP0000118774	UM
MDP0000118777	UM
MDP0000118779	UM
MDP0000118780	UM
MDP0000118786	UM
MDP0000118787	UM
MDP0000118790	CHH-gene
MDP0000118801	CG-gbm
MDP0000118804	CG-gbm
MDP0000118810	UM
MDP0000118814	CG-gbm
MDP0000118824	UM
MDP0000118825	CHG-gene
MDP0000118826	CG-gbm
MDP0000118828	UM
MDP0000118831	UM
MDP0000118842	CHH-gene
MDP0000118848	UM
MDP0000118849	CG-gbm
MDP0000118858	CHG-gene
MDP0000118868	UM
MDP0000118869	UM
MDP0000118874	UM
MDP0000118878	UM
MDP0000118897	UM
MDP0000118899	UM
MDP0000118902	UM
MDP0000118904	UM
MDP0000118909	CHH-gene
MDP0000118921	UM
MDP0000118922	UM
MDP0000118930	UM
MDP0000118935	UM
MDP0000118941	UM
MDP0000118943	CHH-gene
MDP0000118944	UM
MDP0000118949	UM
MDP0000118954	UM
MDP0000118955	UM
MDP0000118961	UM
MDP0000118987	CG-gbm
MDP0000118988	CG-gbm
MDP0000119002	UM
MDP0000119010	UM
MDP0000119014	CG-gbm
MDP0000119015	UM
MDP0000119018	UM
MDP0000119019	CHH-gene
MDP0000119028	CHG-gene
MDP0000119031	UM
MDP0000119032	UM
MDP0000119034	UM
MDP0000119035	UM
MDP0000119037	UM
MDP0000119053	CHH-gene
MDP0000119056	UM
MDP0000119062	UM
MDP0000119063	UM
MDP0000119066	UM
MDP0000119068	UM
MDP0000119071	CG-gbm
MDP0000119076	UM
MDP0000119080	UM
MDP0000119090	CG-gbm
MDP0000119091	UM
MDP0000119092	UM
MDP0000119093	UM
MDP0000119104	CG-gbm
MDP0000119110	CG-gbm
MDP0000119129	UM
MDP0000119134	UM
MDP0000119136	UM
MDP0000119139	UM
MDP0000119140	CG-gbm
MDP0000119148	UM
MDP0000119154	CHG-gene
MDP0000119162	UM
MDP0000119181	UM
MDP0000119183	UM
MDP0000119184	CG-gbm
MDP0000119191	UM
MDP0000119199	UM
MDP0000119204	UM
MDP0000119209	UM
MDP0000119220	CHH-gene
MDP0000119222	UM
MDP0000119229	CG-gbm
MDP0000119237	UM
MDP0000119246	UM
MDP0000119248	CG-gbm
MDP0000119251	CG-gbm
MDP0000119262	UM
MDP0000119265	UM
MDP0000119267	CHH-gene
MDP0000119269	UM
MDP0000119275	CG-gbm
MDP0000119279	UM
MDP0000119280	CG-gbm
MDP0000119283	CHH-gene
MDP0000119284	CG-gbm
MDP0000119296	CHH-gene
MDP0000119299	UM
MDP0000119308	UM
MDP0000119309	UM
MDP0000119316	CHH-gene
MDP0000119330	UM
MDP0000119341	CHH-gene
MDP0000119344	UM
MDP0000119345	UM
MDP0000119360	UM
MDP0000119361	UM
MDP0000119364	UM
MDP0000119369	UM
MDP0000119383	UM
MDP0000119385	UM
MDP0000119386	CHG-gene
MDP0000119387	UM
MDP0000119402	UM
MDP0000119406	UM
MDP0000119413	UM
MDP0000119414	UM
MDP0000119418	UM
MDP0000119422	CHH-gene
MDP0000119425	CG-gbm
MDP0000119427	CHH-gene
MDP0000119431	UM
MDP0000119432	UM
MDP0000119433	UM
MDP0000119443	UM
MDP0000119446	UM
MDP0000119456	UM
MDP0000119457	CG-gbm
MDP0000119458	UM
MDP0000119460	UM
MDP0000119464	UM
MDP0000119475	UM
MDP0000119476	UM
MDP0000119480	CG-gbm
MDP0000119485	CG-gbm
MDP0000119495	UM
MDP0000119499	CG-gbm
MDP0000119500	CHH-gene
MDP0000119504	CHG-gene
MDP0000119506	CG-gbm
MDP0000119512	CG-gbm
MDP0000119517	UM
MDP0000119523	UM
MDP0000119526	UM
MDP0000119532	UM
MDP0000119541	UM
MDP0000119544	UM
MDP0000119546	UM
MDP0000119547	UM
MDP0000119550	UM
MDP0000119551	CG-gbm
MDP0000119559	UM
MDP0000119565	UM
MDP0000119568	UM
MDP0000119580	UM
MDP0000119584	UM
MDP0000119590	UM
MDP0000119593	UM
MDP0000119597	UM
MDP0000119598	CG-gbm
MDP0000119604	CHH-gene
MDP0000119610	UM
MDP0000119616	UM
MDP0000119630	UM
MDP0000119634	UM
MDP0000119637	UM
MDP0000119642	CG-gbm
MDP0000119645	CG-gbm
MDP0000119653	CHH-gene
MDP0000119662	UM
MDP0000119665	UM
MDP0000119667	UM
MDP0000119672	UM
MDP0000119676	UM
MDP0000119682	UM
MDP0000119699	UM
MDP0000119703	UM
MDP0000119707	CG-gbm
MDP0000119711	UM
MDP0000119714	CG-gbm
MDP0000119720	CG-gbm
MDP0000119721	UM
MDP0000119722	UM
MDP0000119725	UM
MDP0000119726	UM
MDP0000119727	UM
MDP0000119737	UM
MDP0000119738	UM
MDP0000119748	UM
MDP0000119750	UM
MDP0000119752	UM
MDP0000119754	UM
MDP0000119756	UM
MDP0000119757	CHH-gene
MDP0000119767	CG-gbm
MDP0000119779	UM
MDP0000119793	UM
MDP0000119794	UM
MDP0000119800	UM
MDP0000119809	UM
MDP0000119810	CHH-gene
MDP0000119811	CG-gbm
MDP0000119812	UM
MDP0000119813	CG-gbm
MDP0000119814	CG-gbm
MDP0000119818	UM
MDP0000119836	UM
MDP0000119837	UM
MDP0000119838	UM
MDP0000119843	UM
MDP0000119846	UM
MDP0000119850	UM
MDP0000119852	CHG-gene
MDP0000119853	CHH-gene
MDP0000119856	UM
MDP0000119858	UM
MDP0000119860	CG-gbm
MDP0000119861	UM
MDP0000119864	UM
MDP0000119866	UM
MDP0000119871	UM
MDP0000119875	UM
MDP0000119876	UM
MDP0000119880	CHH-gene
MDP0000119886	UM
MDP0000119894	UM
MDP0000119898	CHH-gene
MDP0000119904	CHH-gene
MDP0000119905	UM
MDP0000119911	UM
MDP0000119925	UM
MDP0000119926	UM
MDP0000119928	UM
MDP0000119931	UM
MDP0000119932	CHH-gene
MDP0000119938	CHG-gene
MDP0000119940	UM
MDP0000119941	UM
MDP0000119942	UM
MDP0000119943	UM
MDP0000119944	UM
MDP0000119950	CG-gbm
MDP0000119952	CG-gbm
MDP0000119954	CHH-gene
MDP0000119956	UM
MDP0000119957	UM
MDP0000119960	UM
MDP0000119961	UM
MDP0000119962	UM
MDP0000119965	CG-gbm
MDP0000119967	UM
MDP0000119975	UM
MDP0000119979	UM
MDP0000119988	UM
MDP0000119991	UM
MDP0000119995	UM
MDP0000120003	UM
MDP0000120008	CG-gbm
MDP0000120011	UM
MDP0000120013	UM
MDP0000120019	CHG-gene
MDP0000120020	CHG-gene
MDP0000120022	UM
MDP0000120025	UM
MDP0000120033	UM
MDP0000120034	UM
MDP0000120038	UM
MDP0000120040	UM
MDP0000120044	UM
MDP0000120046	CHH-gene
MDP0000120052	UM
MDP0000120053	UM
MDP0000120056	UM
MDP0000120058	UM
MDP0000120063	UM
MDP0000120067	CG-gbm
MDP0000120072	UM
MDP0000120076	UM
MDP0000120084	CHH-gene
MDP0000120085	UM
MDP0000120086	UM
MDP0000120095	CG-gbm
MDP0000120097	UM
MDP0000120098	UM
MDP0000120099	UM
MDP0000120108	UM
MDP0000120117	UM
MDP0000120120	UM
MDP0000120125	UM
MDP0000120134	UM
MDP0000120147	UM
MDP0000120150	UM
MDP0000120157	UM
MDP0000120158	UM
MDP0000120164	UM
MDP0000120168	UM
MDP0000120171	CHH-gene
MDP0000120172	CHG-gene
MDP0000120175	UM
MDP0000120176	UM
MDP0000120180	CHH-gene
MDP0000120181	UM
MDP0000120191	UM
MDP0000120192	UM
MDP0000120204	UM
MDP0000120205	UM
MDP0000120211	CG-gbm
MDP0000120214	UM
MDP0000120215	UM
MDP0000120221	CG-gbm
MDP0000120224	UM
MDP0000120231	UM
MDP0000120235	CG-gbm
MDP0000120243	UM
MDP0000120250	CHH-gene
MDP0000120252	UM
MDP0000120253	UM
MDP0000120257	CHH-gene
MDP0000120260	UM
MDP0000120269	CG-gbm
MDP0000120271	UM
MDP0000120272	UM
MDP0000120285	CHH-gene
MDP0000120290	CG-gbm
MDP0000120294	UM
MDP0000120299	UM
MDP0000120301	UM
MDP0000120315	UM
MDP0000120319	CG-gbm
MDP0000120322	UM
MDP0000120324	UM
MDP0000120325	CG-gbm
MDP0000120328	UM
MDP0000120329	CHG-gene
MDP0000120330	CG-gbm
MDP0000120332	CHH-gene
MDP0000120337	CHH-gene
MDP0000120347	UM
MDP0000120349	UM
MDP0000120351	CHH-gene
MDP0000120359	UM
MDP0000120364	UM
MDP0000120365	UM
MDP0000120371	CG-gbm
MDP0000120376	UM
MDP0000120381	CG-gbm
MDP0000120382	UM
MDP0000120387	UM
MDP0000120390	UM
MDP0000120395	UM
MDP0000120408	CHG-gene
MDP0000120409	CHH-gene
MDP0000120413	CHH-gene
MDP0000120421	CHG-gene
MDP0000120425	UM
MDP0000120430	UM
MDP0000120432	CHH-gene
MDP0000120436	CG-gbm
MDP0000120441	UM
MDP0000120450	CHH-gene
MDP0000120459	CHH-gene
MDP0000120460	CG-gbm
MDP0000120462	UM
MDP0000120464	CG-gbm
MDP0000120467	UM
MDP0000120472	UM
MDP0000120479	UM
MDP0000120484	CHG-gene
MDP0000120486	UM
MDP0000120490	UM
MDP0000120495	CG-gbm
MDP0000120498	CG-gbm
MDP0000120500	CHH-gene
MDP0000120510	CG-gbm
MDP0000120511	UM
MDP0000120513	CG-gbm
MDP0000120520	CHH-gene
MDP0000120526	UM
MDP0000120536	UM
MDP0000120539	UM
MDP0000120543	CHH-gene
MDP0000120548	UM
MDP0000120551	UM
MDP0000120552	UM
MDP0000120560	UM
MDP0000120572	CG-gbm
MDP0000120573	CG-gbm
MDP0000120575	CHH-gene
MDP0000120576	CHH-gene
MDP0000120582	UM
MDP0000120592	UM
MDP0000120594	UM
MDP0000120595	UM
MDP0000120598	UM
MDP0000120600	UM
MDP0000120606	UM
MDP0000120611	UM
MDP0000120623	CG-gbm
MDP0000120627	UM
MDP0000120635	CHG-gene
MDP0000120642	UM
MDP0000120643	CHH-gene
MDP0000120649	UM
MDP0000120650	CHH-gene
MDP0000120660	UM
MDP0000120668	UM
MDP0000120670	CHH-gene
MDP0000120671	UM
MDP0000120672	CG-gbm
MDP0000120681	UM
MDP0000120683	UM
MDP0000120689	CHH-gene
MDP0000120691	CHH-gene
MDP0000120700	CHG-gene
MDP0000120718	CG-gbm
MDP0000120719	UM
MDP0000120732	UM
MDP0000120733	CHG-gene
MDP0000120738	UM
MDP0000120740	UM
MDP0000120742	UM
MDP0000120758	UM
MDP0000120760	CG-gbm
MDP0000120761	CG-gbm
MDP0000120762	UM
MDP0000120764	UM
MDP0000120775	CHH-gene
MDP0000120778	UM
MDP0000120786	CHG-gene
MDP0000120797	UM
MDP0000120802	UM
MDP0000120805	CHG-gene
MDP0000120812	UM
MDP0000120817	UM
MDP0000120819	CHG-gene
MDP0000120828	UM
MDP0000120830	UM
MDP0000120832	CHG-gene
MDP0000120837	CHG-gene
MDP0000120841	UM
MDP0000120844	CG-gbm
MDP0000120847	UM
MDP0000120872	UM
MDP0000120877	UM
MDP0000120878	UM
MDP0000120881	UM
MDP0000120885	UM
MDP0000120896	UM
MDP0000120899	UM
MDP0000120906	UM
MDP0000120913	CHH-gene
MDP0000120921	UM
MDP0000120928	UM
MDP0000120931	UM
MDP0000120934	UM
MDP0000120935	UM
MDP0000120948	CG-gbm
MDP0000120956	CG-gbm
MDP0000120959	UM
MDP0000120962	CHH-gene
MDP0000120966	UM
MDP0000120973	UM
MDP0000120977	UM
MDP0000120982	UM
MDP0000120995	UM
MDP0000121005	UM
MDP0000121016	UM
MDP0000121023	UM
MDP0000121035	CHG-gene
MDP0000121041	CHG-gene
MDP0000121042	UM
MDP0000121043	UM
MDP0000121048	UM
MDP0000121052	CHH-gene
MDP0000121058	UM
MDP0000121064	UM
MDP0000121074	UM
MDP0000121094	UM
MDP0000121095	UM
MDP0000121104	CG-gbm
MDP0000121120	CHH-gene
MDP0000121123	UM
MDP0000121129	CG-gbm
MDP0000121134	UM
MDP0000121144	CG-gbm
MDP0000121145	CHH-gene
MDP0000121149	UM
MDP0000121163	UM
MDP0000121166	CG-gbm
MDP0000121171	UM
MDP0000121175	UM
MDP0000121177	UM
MDP0000121178	CHH-gene
MDP0000121179	CG-gbm
MDP0000121180	UM
MDP0000121185	UM
MDP0000121191	UM
MDP0000121193	CG-gbm
MDP0000121198	UM
MDP0000121199	UM
MDP0000121200	UM
MDP0000121203	CHH-gene
MDP0000121207	UM
MDP0000121221	CG-gbm
MDP0000121223	UM
MDP0000121229	UM
MDP0000121232	UM
MDP0000121241	UM
MDP0000121242	CHH-gene
MDP0000121243	UM
MDP0000121244	UM
MDP0000121248	UM
MDP0000121257	UM
MDP0000121258	UM
MDP0000121259	UM
MDP0000121265	UM
MDP0000121283	CHG-gene
MDP0000121291	CG-gbm
MDP0000121295	UM
MDP0000121298	UM
MDP0000121305	UM
MDP0000121309	UM
MDP0000121314	UM
MDP0000121316	CG-gbm
MDP0000121332	UM
MDP0000121345	UM
MDP0000121356	UM
MDP0000121362	CHG-gene
MDP0000121370	UM
MDP0000121374	UM
MDP0000121379	UM
MDP0000121380	UM
MDP0000121385	UM
MDP0000121391	CG-gbm
MDP0000121410	UM
MDP0000121415	CHH-gene
MDP0000121416	UM
MDP0000121418	CG-gbm
MDP0000121424	CG-gbm
MDP0000121448	UM
MDP0000121454	UM
MDP0000121461	UM
MDP0000121464	CHH-gene
MDP0000121474	UM
MDP0000121476	UM
MDP0000121480	CHH-gene
MDP0000121482	UM
MDP0000121488	UM
MDP0000121491	UM
MDP0000121493	UM
MDP0000121496	CHH-gene
MDP0000121497	UM
MDP0000121498	UM
MDP0000121507	UM
MDP0000121511	UM
MDP0000121518	UM
MDP0000121520	UM
MDP0000121522	UM
MDP0000121523	UM
MDP0000121524	UM
MDP0000121525	CG-gbm
MDP0000121526	UM
MDP0000121541	UM
MDP0000121544	UM
MDP0000121566	CG-gbm
MDP0000121575	CHG-gene
MDP0000121576	UM
MDP0000121577	UM
MDP0000121580	CG-gbm
MDP0000121583	CHH-gene
MDP0000121588	UM
MDP0000121592	UM
MDP0000121594	CG-gbm
MDP0000121595	UM
MDP0000121598	UM
MDP0000121603	UM
MDP0000121607	CHH-gene
MDP0000121609	UM
MDP0000121611	UM
MDP0000121614	UM
MDP0000121624	UM
MDP0000121625	UM
MDP0000121627	UM
MDP0000121628	UM
MDP0000121631	CHH-gene
MDP0000121633	UM
MDP0000121634	CHH-gene
MDP0000121643	CHH-gene
MDP0000121646	UM
MDP0000121653	UM
MDP0000121656	UM
MDP0000121657	UM
MDP0000121669	UM
MDP0000121675	CHH-gene
MDP0000121680	UM
MDP0000121690	UM
MDP0000121700	UM
MDP0000121702	UM
MDP0000121723	CHH-gene
MDP0000121729	UM
MDP0000121743	UM
MDP0000121746	UM
MDP0000121753	UM
MDP0000121754	UM
MDP0000121756	CHH-gene
MDP0000121759	UM
MDP0000121763	UM
MDP0000121771	UM
MDP0000121783	UM
MDP0000121788	UM
MDP0000121790	UM
MDP0000121792	CHH-gene
MDP0000121803	UM
MDP0000121804	UM
MDP0000121806	CHH-gene
MDP0000121814	UM
MDP0000121815	CHG-gene
MDP0000121816	CHH-gene
MDP0000121817	CHH-gene
MDP0000121821	UM
MDP0000121822	CG-gbm
MDP0000121829	CHH-gene
MDP0000121830	UM
MDP0000121837	UM
MDP0000121840	CHH-gene
MDP0000121843	CHH-gene
MDP0000121846	UM
MDP0000121853	UM
MDP0000121856	CHH-gene
MDP0000121872	CHH-gene
MDP0000121874	UM
MDP0000121876	CHG-gene
MDP0000121883	UM
MDP0000121896	UM
MDP0000121897	UM
MDP0000121898	UM
MDP0000121901	UM
MDP0000121903	UM
MDP0000121905	UM
MDP0000121909	CG-gbm
MDP0000121913	UM
MDP0000121916	UM
MDP0000121919	UM
MDP0000121920	UM
MDP0000121942	UM
MDP0000121948	UM
MDP0000121968	CHH-gene
MDP0000121975	UM
MDP0000121977	UM
MDP0000121984	UM
MDP0000121987	UM
MDP0000121997	CHG-gene
MDP0000121998	CHH-gene
MDP0000122003	UM
MDP0000122007	CHH-gene
MDP0000122008	UM
MDP0000122011	UM
MDP0000122012	UM
MDP0000122015	UM
MDP0000122020	UM
MDP0000122022	CHH-gene
MDP0000122026	CHG-gene
MDP0000122039	UM
MDP0000122042	UM
MDP0000122060	CHH-gene
MDP0000122064	UM
MDP0000122066	UM
MDP0000122076	UM
MDP0000122078	UM
MDP0000122079	UM
MDP0000122084	UM
MDP0000122086	UM
MDP0000122094	UM
MDP0000122095	UM
MDP0000122099	UM
MDP0000122104	UM
MDP0000122122	UM
MDP0000122126	UM
MDP0000122138	CG-gbm
MDP0000122149	CG-gbm
MDP0000122152	UM
MDP0000122154	CHG-gene
MDP0000122158	CG-gbm
MDP0000122166	CHH-gene
MDP0000122168	UM
MDP0000122176	CHH-gene
MDP0000122183	CHG-gene
MDP0000122189	CHH-gene
MDP0000122193	CHG-gene
MDP0000122199	UM
MDP0000122201	UM
MDP0000122210	CHH-gene
MDP0000122211	CHH-gene
MDP0000122212	UM
MDP0000122215	CHH-gene
MDP0000122216	UM
MDP0000122217	UM
MDP0000122225	UM
MDP0000122235	CHH-gene
MDP0000122241	UM
MDP0000122263	CHH-gene
MDP0000122269	UM
MDP0000122270	CHH-gene
MDP0000122273	UM
MDP0000122282	UM
MDP0000122296	UM
MDP0000122297	UM
MDP0000122304	UM
MDP0000122305	UM
MDP0000122308	CHG-gene
MDP0000122315	CHH-gene
MDP0000122321	UM
MDP0000122329	UM
MDP0000122330	UM
MDP0000122337	UM
MDP0000122340	UM
MDP0000122345	UM
MDP0000122350	UM
MDP0000122371	CG-gbm
MDP0000122376	UM
MDP0000122382	CHH-gene
MDP0000122393	UM
MDP0000122397	UM
MDP0000122406	UM
MDP0000122413	UM
MDP0000122414	CHH-gene
MDP0000122419	UM
MDP0000122421	CG-gbm
MDP0000122426	CHG-gene
MDP0000122429	CHG-gene
MDP0000122432	UM
MDP0000122433	CHH-gene
MDP0000122441	UM
MDP0000122446	UM
MDP0000122451	CHG-gene
MDP0000122452	CG-gbm
MDP0000122458	UM
MDP0000122464	UM
MDP0000122465	CG-gbm
MDP0000122475	UM
MDP0000122487	UM
MDP0000122493	CG-gbm
MDP0000122497	UM
MDP0000122511	UM
MDP0000122512	UM
MDP0000122515	UM
MDP0000122519	CHH-gene
MDP0000122522	UM
MDP0000122536	UM
MDP0000122540	UM
MDP0000122544	CG-gbm
MDP0000122554	CG-gbm
MDP0000122556	CG-gbm
MDP0000122558	CHH-gene
MDP0000122562	CG-gbm
MDP0000122563	UM
MDP0000122571	UM
MDP0000122578	UM
MDP0000122592	UM
MDP0000122593	UM
MDP0000122611	CG-gbm
MDP0000122616	CHH-gene
MDP0000122618	UM
MDP0000122624	CG-gbm
MDP0000122632	CG-gbm
MDP0000122634	UM
MDP0000122639	UM
MDP0000122641	CHH-gene
MDP0000122651	UM
MDP0000122665	UM
MDP0000122676	UM
MDP0000122685	CG-gbm
MDP0000122690	CG-gbm
MDP0000122691	CHH-gene
MDP0000122708	UM
MDP0000122713	CHH-gene
MDP0000122716	CHH-gene
MDP0000122720	UM
MDP0000122721	CG-gbm
MDP0000122724	UM
MDP0000122725	UM
MDP0000122728	UM
MDP0000122729	UM
MDP0000122733	CG-gbm
MDP0000122734	UM
MDP0000122739	UM
MDP0000122747	UM
MDP0000122753	UM
MDP0000122760	UM
MDP0000122766	CG-gbm
MDP0000122783	CHH-gene
MDP0000122785	UM
MDP0000122787	CHH-gene
MDP0000122791	UM
MDP0000122792	UM
MDP0000122795	UM
MDP0000122801	UM
MDP0000122821	UM
MDP0000122824	UM
MDP0000122827	CHH-gene
MDP0000122830	CHH-gene
MDP0000122842	UM
MDP0000122847	CHH-gene
MDP0000122849	UM
MDP0000122852	UM
MDP0000122856	CHG-gene
MDP0000122862	CHH-gene
MDP0000122867	UM
MDP0000122884	UM
MDP0000122895	UM
MDP0000122897	CHG-gene
MDP0000122902	UM
MDP0000122903	UM
MDP0000122904	UM
MDP0000122907	UM
MDP0000122908	UM
MDP0000122913	UM
MDP0000122914	UM
MDP0000122917	UM
MDP0000122920	UM
MDP0000122923	UM
MDP0000122929	UM
MDP0000122935	CHH-gene
MDP0000122949	CG-gbm
MDP0000122951	CG-gbm
MDP0000122955	UM
MDP0000122956	UM
MDP0000122958	UM
MDP0000122961	UM
MDP0000122964	UM
MDP0000122965	UM
MDP0000122972	UM
MDP0000122973	UM
MDP0000122981	UM
MDP0000122984	UM
MDP0000122990	CG-gbm
MDP0000122993	UM
MDP0000123001	UM
MDP0000123003	UM
MDP0000123004	UM
MDP0000123011	UM
MDP0000123012	CHG-gene
MDP0000123013	UM
MDP0000123015	CHH-gene
MDP0000123018	CG-gbm
MDP0000123021	UM
MDP0000123024	UM
MDP0000123025	UM
MDP0000123026	UM
MDP0000123030	UM
MDP0000123032	CHH-gene
MDP0000123037	CHH-gene
MDP0000123044	UM
MDP0000123045	UM
MDP0000123046	CHG-gene
MDP0000123057	CHG-gene
MDP0000123077	UM
MDP0000123078	CHH-gene
MDP0000123081	UM
MDP0000123082	UM
MDP0000123083	UM
MDP0000123085	UM
MDP0000123086	UM
MDP0000123092	UM
MDP0000123096	CG-gbm
MDP0000123097	UM
MDP0000123102	CG-gbm
MDP0000123104	UM
MDP0000123130	CHH-gene
MDP0000123133	CHH-gene
MDP0000123134	UM
MDP0000123135	UM
MDP0000123142	UM
MDP0000123143	CHH-gene
MDP0000123144	UM
MDP0000123153	UM
MDP0000123154	UM
MDP0000123158	UM
MDP0000123172	UM
MDP0000123174	UM
MDP0000123181	UM
MDP0000123186	CHH-gene
MDP0000123193	CG-gbm
MDP0000123200	UM
MDP0000123201	UM
MDP0000123208	UM
MDP0000123209	UM
MDP0000123213	UM
MDP0000123229	UM
MDP0000123241	UM
MDP0000123242	UM
MDP0000123248	UM
MDP0000123251	CHH-gene
MDP0000123252	UM
MDP0000123267	CHH-gene
MDP0000123274	CG-gbm
MDP0000123286	UM
MDP0000123287	CHH-gene
MDP0000123291	UM
MDP0000123299	UM
MDP0000123300	CHH-gene
MDP0000123310	UM
MDP0000123318	UM
MDP0000123324	UM
MDP0000123326	UM
MDP0000123328	CG-gbm
MDP0000123338	CHG-gene
MDP0000123343	UM
MDP0000123346	UM
MDP0000123347	CHG-gene
MDP0000123354	UM
MDP0000123361	UM
MDP0000123370	UM
MDP0000123374	CG-gbm
MDP0000123379	UM
MDP0000123385	UM
MDP0000123399	UM
MDP0000123407	CG-gbm
MDP0000123409	UM
MDP0000123412	UM
MDP0000123414	CG-gbm
MDP0000123418	UM
MDP0000123421	UM
MDP0000123429	UM
MDP0000123432	UM
MDP0000123443	UM
MDP0000123446	CHH-gene
MDP0000123451	UM
MDP0000123455	UM
MDP0000123462	UM
MDP0000123463	UM
MDP0000123466	UM
MDP0000123467	UM
MDP0000123469	CG-gbm
MDP0000123472	UM
MDP0000123473	UM
MDP0000123481	CHG-gene
MDP0000123485	UM
MDP0000123488	CHH-gene
MDP0000123499	CHG-gene
MDP0000123505	UM
MDP0000123530	CHG-gene
MDP0000123544	UM
MDP0000123549	CHG-gene
MDP0000123553	UM
MDP0000123555	UM
MDP0000123562	UM
MDP0000123565	UM
MDP0000123566	CHH-gene
MDP0000123568	CG-gbm
MDP0000123571	UM
MDP0000123573	UM
MDP0000123580	UM
MDP0000123586	UM
MDP0000123589	UM
MDP0000123602	UM
MDP0000123604	CHH-gene
MDP0000123611	UM
MDP0000123619	UM
MDP0000123620	CHH-gene
MDP0000123621	CG-gbm
MDP0000123626	UM
MDP0000123632	CG-gbm
MDP0000123636	CHG-gene
MDP0000123645	CHG-gene
MDP0000123646	CHG-gene
MDP0000123647	UM
MDP0000123650	UM
MDP0000123659	UM
MDP0000123665	UM
MDP0000123667	UM
MDP0000123668	UM
MDP0000123671	UM
MDP0000123673	CG-gbm
MDP0000123675	UM
MDP0000123680	UM
MDP0000123687	UM
MDP0000123689	UM
MDP0000123699	UM
MDP0000123700	UM
MDP0000123708	CHH-gene
MDP0000123709	CHG-gene
MDP0000123719	UM
MDP0000123724	UM
MDP0000123732	CG-gbm
MDP0000123745	CG-gbm
MDP0000123747	CHG-gene
MDP0000123749	UM
MDP0000123759	CG-gbm
MDP0000123760	UM
MDP0000123768	UM
MDP0000123771	CG-gbm
MDP0000123780	UM
MDP0000123797	UM
MDP0000123799	CHH-gene
MDP0000123802	UM
MDP0000123805	UM
MDP0000123806	UM
MDP0000123807	UM
MDP0000123808	UM
MDP0000123811	CHH-gene
MDP0000123816	UM
MDP0000123818	UM
MDP0000123823	UM
MDP0000123824	CHH-gene
MDP0000123825	UM
MDP0000123828	UM
MDP0000123832	UM
MDP0000123837	UM
MDP0000123845	CHH-gene
MDP0000123864	UM
MDP0000123867	UM
MDP0000123873	UM
MDP0000123874	UM
MDP0000123878	UM
MDP0000123879	UM
MDP0000123885	UM
MDP0000123888	UM
MDP0000123890	UM
MDP0000123893	UM
MDP0000123905	CHH-gene
MDP0000123907	UM
MDP0000123910	UM
MDP0000123912	UM
MDP0000123918	UM
MDP0000123919	UM
MDP0000123923	UM
MDP0000123927	UM
MDP0000123930	CHH-gene
MDP0000123941	CHG-gene
MDP0000123954	CHH-gene
MDP0000123956	UM
MDP0000123958	CG-gbm
MDP0000123971	UM
MDP0000123977	UM
MDP0000123979	UM
MDP0000123981	CG-gbm
MDP0000123982	UM
MDP0000123988	UM
MDP0000123993	UM
MDP0000123996	UM
MDP0000123998	CG-gbm
MDP0000124002	UM
MDP0000124006	UM
MDP0000124008	UM
MDP0000124013	UM
MDP0000124015	UM
MDP0000124019	UM
MDP0000124023	UM
MDP0000124034	UM
MDP0000124042	CHH-gene
MDP0000124043	CHH-gene
MDP0000124047	UM
MDP0000124048	UM
MDP0000124049	UM
MDP0000124051	UM
MDP0000124053	UM
MDP0000124057	UM
MDP0000124063	CHG-gene
MDP0000124065	UM
MDP0000124066	UM
MDP0000124067	UM
MDP0000124069	UM
MDP0000124078	UM
MDP0000124089	UM
MDP0000124102	UM
MDP0000124103	UM
MDP0000124107	UM
MDP0000124114	UM
MDP0000124126	CG-gbm
MDP0000124127	UM
MDP0000124128	UM
MDP0000124134	UM
MDP0000124135	UM
MDP0000124144	UM
MDP0000124148	CHH-gene
MDP0000124152	UM
MDP0000124158	UM
MDP0000124161	UM
MDP0000124168	UM
MDP0000124170	UM
MDP0000124175	CHH-gene
MDP0000124196	UM
MDP0000124197	UM
MDP0000124203	UM
MDP0000124204	UM
MDP0000124210	CHH-gene
MDP0000124211	CG-gbm
MDP0000124219	UM
MDP0000124233	CG-gbm
MDP0000124243	UM
MDP0000124249	UM
MDP0000124254	CHG-gene
MDP0000124256	UM
MDP0000124269	UM
MDP0000124271	UM
MDP0000124277	CG-gbm
MDP0000124281	CHG-gene
MDP0000124290	UM
MDP0000124296	UM
MDP0000124297	CG-gbm
MDP0000124298	UM
MDP0000124301	CG-gbm
MDP0000124311	CHH-gene
MDP0000124316	UM
MDP0000124326	UM
MDP0000124327	UM
MDP0000124344	CHH-gene
MDP0000124354	UM
MDP0000124356	UM
MDP0000124371	UM
MDP0000124373	CHH-gene
MDP0000124375	UM
MDP0000124382	UM
MDP0000124388	CG-gbm
MDP0000124390	CG-gbm
MDP0000124391	UM
MDP0000124402	UM
MDP0000124406	UM
MDP0000124410	UM
MDP0000124415	UM
MDP0000124417	UM
MDP0000124418	CHH-gene
MDP0000124420	UM
MDP0000124428	CG-gbm
MDP0000124429	UM
MDP0000124433	UM
MDP0000124449	UM
MDP0000124450	UM
MDP0000124454	UM
MDP0000124455	UM
MDP0000124464	CHH-gene
MDP0000124466	UM
MDP0000124476	UM
MDP0000124477	UM
MDP0000124490	UM
MDP0000124491	UM
MDP0000124492	CG-gbm
MDP0000124500	UM
MDP0000124502	CHH-gene
MDP0000124503	UM
MDP0000124507	UM
MDP0000124509	UM
MDP0000124510	UM
MDP0000124517	CHH-gene
MDP0000124519	CG-gbm
MDP0000124522	CHG-gene
MDP0000124523	UM
MDP0000124525	UM
MDP0000124533	UM
MDP0000124535	UM
MDP0000124536	UM
MDP0000124546	UM
MDP0000124552	UM
MDP0000124554	UM
MDP0000124555	UM
MDP0000124574	CHG-gene
MDP0000124576	CHH-gene
MDP0000124578	UM
MDP0000124580	UM
MDP0000124583	CHG-gene
MDP0000124584	UM
MDP0000124585	UM
MDP0000124590	UM
MDP0000124599	CHH-gene
MDP0000124604	UM
MDP0000124606	UM
MDP0000124608	UM
MDP0000124610	UM
MDP0000124614	UM
MDP0000124616	UM
MDP0000124617	UM
MDP0000124621	CHG-gene
MDP0000124622	UM
MDP0000124624	CG-gbm
MDP0000124626	UM
MDP0000124633	UM
MDP0000124634	UM
MDP0000124637	UM
MDP0000124654	UM
MDP0000124661	UM
MDP0000124665	UM
MDP0000124666	UM
MDP0000124669	CG-gbm
MDP0000124672	UM
MDP0000124674	UM
MDP0000124675	UM
MDP0000124679	UM
MDP0000124684	UM
MDP0000124687	UM
MDP0000124691	CG-gbm
MDP0000124708	UM
MDP0000124716	UM
MDP0000124718	UM
MDP0000124719	UM
MDP0000124724	CG-gbm
MDP0000124728	UM
MDP0000124731	CHH-gene
MDP0000124742	UM
MDP0000124752	CHH-gene
MDP0000124753	UM
MDP0000124770	CHG-gene
MDP0000124771	UM
MDP0000124774	CG-gbm
MDP0000124776	UM
MDP0000124804	UM
MDP0000124806	UM
MDP0000124807	UM
MDP0000124810	UM
MDP0000124819	UM
MDP0000124820	CHG-gene
MDP0000124823	UM
MDP0000124824	UM
MDP0000124827	UM
MDP0000124829	UM
MDP0000124834	UM
MDP0000124835	UM
MDP0000124838	UM
MDP0000124866	UM
MDP0000124868	UM
MDP0000124871	UM
MDP0000124873	UM
MDP0000124876	UM
MDP0000124879	UM
MDP0000124880	CHH-gene
MDP0000124881	UM
MDP0000124883	CG-gbm
MDP0000124884	CG-gbm
MDP0000124910	UM
MDP0000124915	UM
MDP0000124920	CHH-gene
MDP0000124924	CHH-gene
MDP0000124927	UM
MDP0000124935	UM
MDP0000124938	UM
MDP0000124940	UM
MDP0000124941	UM
MDP0000124943	UM
MDP0000124945	CHG-gene
MDP0000124947	CHH-gene
MDP0000124949	UM
MDP0000124959	CG-gbm
MDP0000124963	UM
MDP0000124968	CG-gbm
MDP0000124969	CHH-gene
MDP0000124971	UM
MDP0000124973	UM
MDP0000124975	UM
MDP0000124985	CHG-gene
MDP0000124990	UM
MDP0000124992	UM
MDP0000124995	UM
MDP0000124997	UM
MDP0000124998	CG-gbm
MDP0000125000	CG-gbm
MDP0000125002	CG-gbm
MDP0000125010	UM
MDP0000125011	UM
MDP0000125016	UM
MDP0000125037	UM
MDP0000125038	UM
MDP0000125040	UM
MDP0000125043	UM
MDP0000125058	UM
MDP0000125064	UM
MDP0000125070	UM
MDP0000125082	UM
MDP0000125100	UM
MDP0000125103	UM
MDP0000125107	UM
MDP0000125112	UM
MDP0000125113	UM
MDP0000125127	UM
MDP0000125133	UM
MDP0000125138	UM
MDP0000125143	UM
MDP0000125152	UM
MDP0000125166	UM
MDP0000125167	CG-gbm
MDP0000125171	UM
MDP0000125173	CG-gbm
MDP0000125182	CG-gbm
MDP0000125183	UM
MDP0000125184	CG-gbm
MDP0000125193	UM
MDP0000125194	CG-gbm
MDP0000125201	UM
MDP0000125204	CG-gbm
MDP0000125205	UM
MDP0000125216	UM
MDP0000125237	UM
MDP0000125238	UM
MDP0000125241	UM
MDP0000125243	UM
MDP0000125245	UM
MDP0000125254	CG-gbm
MDP0000125256	UM
MDP0000125269	CG-gbm
MDP0000125282	UM
MDP0000125288	UM
MDP0000125293	UM
MDP0000125300	UM
MDP0000125303	CHG-gene
MDP0000125313	CHH-gene
MDP0000125317	UM
MDP0000125318	CHH-gene
MDP0000125328	CG-gbm
MDP0000125333	UM
MDP0000125338	UM
MDP0000125339	UM
MDP0000125344	CHH-gene
MDP0000125377	CG-gbm
MDP0000125382	UM
MDP0000125390	CHG-gene
MDP0000125401	UM
MDP0000125405	UM
MDP0000125407	UM
MDP0000125411	UM
MDP0000125413	UM
MDP0000125422	UM
MDP0000125428	UM
MDP0000125430	UM
MDP0000125435	UM
MDP0000125438	UM
MDP0000125444	CG-gbm
MDP0000125452	UM
MDP0000125457	UM
MDP0000125460	UM
MDP0000125462	CG-gbm
MDP0000125463	UM
MDP0000125466	UM
MDP0000125467	UM
MDP0000125469	CG-gbm
MDP0000125487	UM
MDP0000125504	UM
MDP0000125515	CHH-gene
MDP0000125520	UM
MDP0000125524	CHG-gene
MDP0000125554	UM
MDP0000125557	UM
MDP0000125572	CHG-gene
MDP0000125573	UM
MDP0000125575	CG-gbm
MDP0000125576	UM
MDP0000125594	UM
MDP0000125601	UM
MDP0000125604	UM
MDP0000125609	CG-gbm
MDP0000125618	UM
MDP0000125626	CHG-gene
MDP0000125630	CHH-gene
MDP0000125631	UM
MDP0000125635	CG-gbm
MDP0000125643	CG-gbm
MDP0000125644	UM
MDP0000125646	UM
MDP0000125650	UM
MDP0000125658	CG-gbm
MDP0000125660	UM
MDP0000125662	CHH-gene
MDP0000125671	CHH-gene
MDP0000125673	UM
MDP0000125676	CHH-gene
MDP0000125677	UM
MDP0000125680	CHH-gene
MDP0000125682	UM
MDP0000125683	UM
MDP0000125687	UM
MDP0000125700	CG-gbm
MDP0000125701	UM
MDP0000125705	CHG-gene
MDP0000125706	UM
MDP0000125709	UM
MDP0000125710	CHH-gene
MDP0000125711	UM
MDP0000125720	UM
MDP0000125726	CHG-gene
MDP0000125731	UM
MDP0000125733	UM
MDP0000125735	CG-gbm
MDP0000125741	CG-gbm
MDP0000125742	UM
MDP0000125747	UM
MDP0000125748	UM
MDP0000125752	UM
MDP0000125769	UM
MDP0000125771	UM
MDP0000125772	CG-gbm
MDP0000125777	UM
MDP0000125781	UM
MDP0000125782	UM
MDP0000125793	UM
MDP0000125797	CG-gbm
MDP0000125801	UM
MDP0000125807	UM
MDP0000125814	CHH-gene
MDP0000125820	UM
MDP0000125821	UM
MDP0000125831	CHH-gene
MDP0000125842	UM
MDP0000125850	UM
MDP0000125856	UM
MDP0000125858	UM
MDP0000125860	CHH-gene
MDP0000125862	UM
MDP0000125865	UM
MDP0000125869	UM
MDP0000125870	UM
MDP0000125882	CHG-gene
MDP0000125884	CHH-gene
MDP0000125891	CHH-gene
MDP0000125892	UM
MDP0000125899	UM
MDP0000125906	UM
MDP0000125925	CHG-gene
MDP0000125933	UM
MDP0000125939	UM
MDP0000125942	UM
MDP0000125949	UM
MDP0000125950	UM
MDP0000125954	UM
MDP0000125959	UM
MDP0000125971	UM
MDP0000125975	UM
MDP0000125980	UM
MDP0000126002	UM
MDP0000126009	UM
MDP0000126011	CG-gbm
MDP0000126019	CHG-gene
MDP0000126026	UM
MDP0000126033	CG-gbm
MDP0000126039	UM
MDP0000126042	UM
MDP0000126048	CHG-gene
MDP0000126049	CG-gbm
MDP0000126058	CHH-gene
MDP0000126070	UM
MDP0000126071	UM
MDP0000126073	CHH-gene
MDP0000126080	UM
MDP0000126098	CG-gbm
MDP0000126103	CG-gbm
MDP0000126106	UM
MDP0000126113	CHG-gene
MDP0000126125	UM
MDP0000126130	UM
MDP0000126141	CG-gbm
MDP0000126148	UM
MDP0000126149	UM
MDP0000126152	UM
MDP0000126153	CG-gbm
MDP0000126158	UM
MDP0000126160	CHG-gene
MDP0000126177	UM
MDP0000126178	UM
MDP0000126179	UM
MDP0000126184	UM
MDP0000126186	UM
MDP0000126190	UM
MDP0000126191	UM
MDP0000126193	UM
MDP0000126194	UM
MDP0000126197	CHH-gene
MDP0000126204	UM
MDP0000126206	CHG-gene
MDP0000126210	CHH-gene
MDP0000126221	UM
MDP0000126227	UM
MDP0000126232	CG-gbm
MDP0000126245	UM
MDP0000126248	UM
MDP0000126256	UM
MDP0000126259	UM
MDP0000126263	UM
MDP0000126269	UM
MDP0000126272	CHH-gene
MDP0000126274	CHG-gene
MDP0000126283	CHG-gene
MDP0000126286	UM
MDP0000126287	UM
MDP0000126290	UM
MDP0000126295	UM
MDP0000126298	CG-gbm
MDP0000126311	CHH-gene
MDP0000126316	UM
MDP0000126318	UM
MDP0000126319	CHH-gene
MDP0000126323	UM
MDP0000126324	UM
MDP0000126328	UM
MDP0000126331	UM
MDP0000126334	UM
MDP0000126335	UM
MDP0000126338	CHH-gene
MDP0000126343	UM
MDP0000126344	CG-gbm
MDP0000126347	UM
MDP0000126350	UM
MDP0000126351	UM
MDP0000126361	UM
MDP0000126384	UM
MDP0000126388	UM
MDP0000126389	UM
MDP0000126398	UM
MDP0000126404	UM
MDP0000126405	CG-gbm
MDP0000126417	UM
MDP0000126421	CHG-gene
MDP0000126435	CHH-gene
MDP0000126438	UM
MDP0000126441	CG-gbm
MDP0000126450	UM
MDP0000126462	UM
MDP0000126467	UM
MDP0000126472	UM
MDP0000126479	UM
MDP0000126481	UM
MDP0000126483	UM
MDP0000126493	UM
MDP0000126496	CHH-gene
MDP0000126517	UM
MDP0000126519	UM
MDP0000126523	UM
MDP0000126526	UM
MDP0000126528	UM
MDP0000126530	UM
MDP0000126532	UM
MDP0000126549	UM
MDP0000126553	UM
MDP0000126558	CG-gbm
MDP0000126565	UM
MDP0000126567	UM
MDP0000126569	UM
MDP0000126570	UM
MDP0000126575	UM
MDP0000126576	UM
MDP0000126581	CHH-gene
MDP0000126587	UM
MDP0000126591	CG-gbm
MDP0000126598	CHH-gene
MDP0000126599	CHH-gene
MDP0000126615	UM
MDP0000126616	UM
MDP0000126620	UM
MDP0000126623	UM
MDP0000126627	CHG-gene
MDP0000126628	UM
MDP0000126636	UM
MDP0000126643	UM
MDP0000126653	UM
MDP0000126654	UM
MDP0000126656	UM
MDP0000126669	UM
MDP0000126675	UM
MDP0000126679	UM
MDP0000126680	UM
MDP0000126685	UM
MDP0000126693	UM
MDP0000126704	CHH-gene
MDP0000126706	UM
MDP0000126707	UM
MDP0000126710	UM
MDP0000126711	CHG-gene
MDP0000126716	UM
MDP0000126718	CG-gbm
MDP0000126728	UM
MDP0000126730	UM
MDP0000126738	UM
MDP0000126749	UM
MDP0000126755	CG-gbm
MDP0000126756	CG-gbm
MDP0000126761	UM
MDP0000126770	UM
MDP0000126771	UM
[truncated: 61,515 more rows]

## Sheet: M. esculenta
M	class
cassava4.1_000001m.g	CG-gbm
cassava4.1_000003m.g	CG-gbm
cassava4.1_000005m.g	CG-gbm
cassava4.1_000006m.g	CG-gbm
cassava4.1_000008m.g	CG-gbm
cassava4.1_000009m.g	CG-gbm
cassava4.1_000010m.g	CG-gbm
cassava4.1_000011m.g	CG-gbm
cassava4.1_000013m.g	CG-gbm
cassava4.1_000014m.g	CG-gbm
cassava4.1_000015m.g	CG-gbm
cassava4.1_000016m.g	CG-gbm
cassava4.1_000017m.g	UM
cassava4.1_000018m.g	CG-gbm
cassava4.1_000019m.g	CG-gbm
cassava4.1_000020m.g	CG-gbm
cassava4.1_000021m.g	CG-gbm
cassava4.1_000022m.g	CG-gbm
cassava4.1_000023m.g	UM
cassava4.1_000025m.g	CG-gbm
cassava4.1_000027m.g	CG-gbm
cassava4.1_000029m.g	CG-gbm
cassava4.1_000030m.g	CG-gbm
cassava4.1_000031m.g	CG-gbm
cassava4.1_000032m.g	CG-gbm
cassava4.1_000034m.g	CG-gbm
cassava4.1_000036m.g	CG-gbm
cassava4.1_000037m.g	CG-gbm
cassava4.1_000038m.g	CG-gbm
cassava4.1_000040m.g	CG-gbm
cassava4.1_000041m.g	CG-gbm
cassava4.1_000042m.g	CG-gbm
cassava4.1_000043m.g	CG-gbm
cassava4.1_000044m.g	CG-gbm
cassava4.1_000045m.g	CG-gbm
cassava4.1_000046m.g	CG-gbm
cassava4.1_000047m.g	CG-gbm
cassava4.1_000048m.g	CG-gbm
cassava4.1_000049m.g	CG-gbm
cassava4.1_000050m.g	CG-gbm
cassava4.1_000051m.g	CG-gbm
cassava4.1_000052m.g	CG-gbm
cassava4.1_000053m.g	CG-gbm
cassava4.1_000055m.g	CG-gbm
cassava4.1_000056m.g	CG-gbm
cassava4.1_000057m.g	CG-gbm
cassava4.1_000058m.g	CG-gbm
cassava4.1_000059m.g	CG-gbm
cassava4.1_000060m.g	CG-gbm
cassava4.1_000062m.g	CG-gbm
cassava4.1_000063m.g	CG-gbm
cassava4.1_000064m.g	CG-gbm
cassava4.1_000065m.g	CG-gbm
cassava4.1_000066m.g	CG-gbm
cassava4.1_000067m.g	CG-gbm
cassava4.1_000068m.g	CG-gbm
cassava4.1_000069m.g	CG-gbm
cassava4.1_000070m.g	CG-gbm
cassava4.1_000071m.g	CG-gbm
cassava4.1_000072m.g	CG-gbm
cassava4.1_000073m.g	CG-gbm
cassava4.1_000074m.g	CG-gbm
cassava4.1_000075m.g	CG-gbm
cassava4.1_000076m.g	CG-gbm
cassava4.1_000077m.g	CG-gbm
cassava4.1_000078m.g	CG-gbm
cassava4.1_000079m.g	CG-gbm
cassava4.1_000080m.g	CG-gbm
cassava4.1_000081m.g	CG-gbm
cassava4.1_000082m.g	CG-gbm
cassava4.1_000084m.g	CG-gbm
cassava4.1_000085m.g	CG-gbm
cassava4.1_000086m.g	CG-gbm
cassava4.1_000087m.g	CG-gbm
cassava4.1_000088m.g	CG-gbm
cassava4.1_000089m.g	CG-gbm
cassava4.1_000090m.g	CG-gbm
cassava4.1_000091m.g	CG-gbm
cassava4.1_000092m.g	CG-gbm
cassava4.1_000093m.g	CG-gbm
cassava4.1_000094m.g	CG-gbm
cassava4.1_000095m.g	CG-gbm
cassava4.1_000096m.g	CG-gbm
cassava4.1_000097m.g	CG-gbm
cassava4.1_000101m.g	CG-gbm
cassava4.1_000102m.g	CG-gbm
cassava4.1_000103m.g	CG-gbm
cassava4.1_000104m.g	CG-gbm
cassava4.1_000105m.g	CG-gbm
cassava4.1_000106m.g	CG-gbm
cassava4.1_000107m.g	CG-gbm
cassava4.1_000108m.g	CG-gbm
cassava4.1_000109m.g	CG-gbm
cassava4.1_000111m.g	UM
cassava4.1_000112m.g	CG-gbm
cassava4.1_000113m.g	CG-gbm
cassava4.1_000114m.g	CG-gbm
cassava4.1_000115m.g	CG-gbm
cassava4.1_000116m.g	CG-gbm
cassava4.1_000117m.g	CG-gbm
cassava4.1_000118m.g	CG-gbm
cassava4.1_000119m.g	CG-gbm
cassava4.1_000120m.g	CG-gbm
cassava4.1_000121m.g	CG-gbm
cassava4.1_000122m.g	CG-gbm
cassava4.1_000123m.g	CG-gbm
cassava4.1_000124m.g	UM
cassava4.1_000127m.g	CG-gbm
cassava4.1_000128m.g	CG-gbm
cassava4.1_000129m.g	CG-gbm
cassava4.1_000130m.g	CG-gbm
cassava4.1_000132m.g	CG-gbm
cassava4.1_000133m.g	CG-gbm
cassava4.1_000134m.g	CG-gbm
cassava4.1_000135m.g	CG-gbm
cassava4.1_000136m.g	CG-gbm
cassava4.1_000137m.g	CG-gbm
cassava4.1_000138m.g	UM
cassava4.1_000139m.g	CG-gbm
cassava4.1_000140m.g	CG-gbm
cassava4.1_000141m.g	CG-gbm
cassava4.1_000142m.g	CG-gbm
cassava4.1_000143m.g	CG-gbm
cassava4.1_000144m.g	CG-gbm
cassava4.1_000145m.g	CG-gbm
cassava4.1_000146m.g	CG-gbm
cassava4.1_000147m.g	CG-gbm
cassava4.1_000148m.g	UM
cassava4.1_000149m.g	CG-gbm
cassava4.1_000150m.g	CG-gbm
cassava4.1_000151m.g	CG-gbm
cassava4.1_000152m.g	CG-gbm
cassava4.1_000153m.g	CG-gbm
cassava4.1_000154m.g	CG-gbm
cassava4.1_000156m.g	CG-gbm
cassava4.1_000157m.g	CG-gbm
cassava4.1_000158m.g	CG-gbm
cassava4.1_000159m.g	CG-gbm
cassava4.1_000160m.g	CG-gbm
cassava4.1_000161m.g	CG-gbm
cassava4.1_000162m.g	CG-gbm
cassava4.1_000163m.g	CG-gbm
cassava4.1_000166m.g	CG-gbm
cassava4.1_000167m.g	UM
cassava4.1_000168m.g	UM
cassava4.1_000169m.g	CG-gbm
cassava4.1_000170m.g	CG-gbm
cassava4.1_000172m.g	CG-gbm
cassava4.1_000173m.g	UM
cassava4.1_000174m.g	CG-gbm
cassava4.1_000175m.g	CG-gbm
cassava4.1_000176m.g	CG-gbm
cassava4.1_000177m.g	CG-gbm
cassava4.1_000178m.g	CG-gbm
cassava4.1_000179m.g	CG-gbm
cassava4.1_000181m.g	UM
cassava4.1_000182m.g	CG-gbm
cassava4.1_000183m.g	CG-gbm
cassava4.1_000184m.g	CG-gbm
cassava4.1_000185m.g	CG-gbm
cassava4.1_000186m.g	CG-gbm
cassava4.1_000187m.g	CG-gbm
cassava4.1_000188m.g	UM
cassava4.1_000189m.g	CG-gbm
cassava4.1_000190m.g	CG-gbm
cassava4.1_000191m.g	CG-gbm
cassava4.1_000192m.g	CG-gbm
cassava4.1_000193m.g	CG-gbm
cassava4.1_000194m.g	CG-gbm
cassava4.1_000195m.g	CG-gbm
cassava4.1_000196m.g	CG-gbm
cassava4.1_000197m.g	CG-gbm
cassava4.1_000198m.g	CG-gbm
cassava4.1_000200m.g	CG-gbm
cassava4.1_000201m.g	CG-gbm
cassava4.1_000202m.g	CG-gbm
cassava4.1_000203m.g	CG-gbm
cassava4.1_000204m.g	UM
cassava4.1_000205m.g	UM
cassava4.1_000206m.g	CG-gbm
cassava4.1_000207m.g	CG-gbm
cassava4.1_000208m.g	UM
cassava4.1_000209m.g	UM
cassava4.1_000210m.g	CG-gbm
cassava4.1_000211m.g	CG-gbm
cassava4.1_000212m.g	CG-gbm
cassava4.1_000213m.g	UM
cassava4.1_000214m.g	CG-gbm
cassava4.1_000215m.g	UM
cassava4.1_000216m.g	CG-gbm
cassava4.1_000217m.g	CG-gbm
cassava4.1_000218m.g	CG-gbm
cassava4.1_000219m.g	UM
cassava4.1_000220m.g	UM
cassava4.1_000221m.g	CG-gbm
cassava4.1_000222m.g	UM
cassava4.1_000223m.g	CG-gbm
cassava4.1_000225m.g	CG-gbm
cassava4.1_000227m.g	CG-gbm
cassava4.1_000229m.g	UM
cassava4.1_000232m.g	CG-gbm
cassava4.1_000233m.g	CG-gbm
cassava4.1_000234m.g	CG-gbm
cassava4.1_000235m.g	CG-gbm
cassava4.1_000236m.g	CG-gbm
cassava4.1_000237m.g	CG-gbm
cassava4.1_000238m.g	UM
cassava4.1_000239m.g	CG-gbm
cassava4.1_000240m.g	UM
cassava4.1_000241m.g	UM
cassava4.1_000242m.g	CG-gbm
cassava4.1_000243m.g	CG-gbm
cassava4.1_000244m.g	UM
cassava4.1_000245m.g	CG-gbm
cassava4.1_000246m.g	CG-gbm
cassava4.1_000247m.g	UM
cassava4.1_000248m.g	CG-gbm
cassava4.1_000249m.g	CG-gbm
cassava4.1_000250m.g	CG-gbm
cassava4.1_000251m.g	CG-gbm
cassava4.1_000253m.g	CG-gbm
cassava4.1_000254m.g	CG-gbm
cassava4.1_000255m.g	CG-gbm
cassava4.1_000256m.g	CG-gbm
cassava4.1_000257m.g	UM
cassava4.1_000258m.g	CG-gbm
cassava4.1_000259m.g	UM
cassava4.1_000260m.g	UM
cassava4.1_000261m.g	CG-gbm
cassava4.1_000262m.g	CG-gbm
cassava4.1_000263m.g	UM
cassava4.1_000264m.g	CG-gbm
cassava4.1_000266m.g	CG-gbm
cassava4.1_000267m.g	CG-gbm
cassava4.1_000268m.g	CG-gbm
cassava4.1_000269m.g	CG-gbm
cassava4.1_000270m.g	CG-gbm
cassava4.1_000271m.g	CG-gbm
cassava4.1_000272m.g	CG-gbm
cassava4.1_000273m.g	CG-gbm
cassava4.1_000274m.g	CG-gbm
cassava4.1_000275m.g	UM
cassava4.1_000276m.g	CG-gbm
cassava4.1_000277m.g	CG-gbm
cassava4.1_000278m.g	CG-gbm
cassava4.1_000279m.g	UM
cassava4.1_000280m.g	CG-gbm
cassava4.1_000281m.g	CG-gbm
cassava4.1_000282m.g	CG-gbm
cassava4.1_000283m.g	CG-gbm
cassava4.1_000285m.g	CG-gbm
cassava4.1_000287m.g	CG-gbm
cassava4.1_000288m.g	CG-gbm
cassava4.1_000289m.g	CG-gbm
cassava4.1_000290m.g	UM
cassava4.1_000291m.g	UM
cassava4.1_000292m.g	CG-gbm
cassava4.1_000293m.g	UM
cassava4.1_000294m.g	UM
cassava4.1_000295m.g	CG-gbm
cassava4.1_000296m.g	CG-gbm
cassava4.1_000297m.g	CG-gbm
cassava4.1_000298m.g	CG-gbm
cassava4.1_000299m.g	CG-gbm
cassava4.1_000300m.g	CG-gbm
cassava4.1_000302m.g	CG-gbm
cassava4.1_000304m.g	CG-gbm
cassava4.1_000305m.g	UM
cassava4.1_000306m.g	CG-gbm
cassava4.1_000307m.g	CG-gbm
cassava4.1_000308m.g	UM
cassava4.1_000309m.g	CG-gbm
cassava4.1_000310m.g	UM
cassava4.1_000311m.g	CHG-gene
cassava4.1_000312m.g	CG-gbm
cassava4.1_000313m.g	CG-gbm
cassava4.1_000314m.g	UM
cassava4.1_000315m.g	CG-gbm
cassava4.1_000316m.g	CG-gbm
cassava4.1_000320m.g	UM
cassava4.1_000321m.g	CG-gbm
cassava4.1_000322m.g	CG-gbm
cassava4.1_000323m.g	CG-gbm
cassava4.1_000324m.g	CG-gbm
cassava4.1_000325m.g	CG-gbm
cassava4.1_000328m.g	CG-gbm
cassava4.1_000329m.g	CG-gbm
cassava4.1_000330m.g	CG-gbm
cassava4.1_000331m.g	CG-gbm
cassava4.1_000332m.g	UM
cassava4.1_000334m.g	UM
cassava4.1_000336m.g	CG-gbm
cassava4.1_000337m.g	CG-gbm
cassava4.1_000338m.g	CG-gbm
cassava4.1_000339m.g	CG-gbm
cassava4.1_000340m.g	CG-gbm
cassava4.1_000341m.g	CG-gbm
cassava4.1_000342m.g	CG-gbm
cassava4.1_000343m.g	CG-gbm
cassava4.1_000344m.g	CG-gbm
cassava4.1_000345m.g	UM
cassava4.1_000346m.g	CG-gbm
cassava4.1_000347m.g	CG-gbm
cassava4.1_000350m.g	CG-gbm
cassava4.1_000351m.g	CG-gbm
cassava4.1_000352m.g	CG-gbm
cassava4.1_000354m.g	CG-gbm
cassava4.1_000355m.g	CG-gbm
cassava4.1_000356m.g	UM
cassava4.1_000357m.g	CG-gbm
cassava4.1_000358m.g	UM
cassava4.1_000359m.g	CG-gbm
cassava4.1_000361m.g	CG-gbm
cassava4.1_000362m.g	CG-gbm
cassava4.1_000363m.g	CG-gbm
cassava4.1_000364m.g	CG-gbm
cassava4.1_000365m.g	CG-gbm
cassava4.1_000366m.g	CG-gbm
cassava4.1_000367m.g	CG-gbm
cassava4.1_000368m.g	CG-gbm
cassava4.1_000369m.g	UM
cassava4.1_000370m.g	CG-gbm
cassava4.1_000371m.g	CG-gbm
cassava4.1_000372m.g	CG-gbm
cassava4.1_000373m.g	CG-gbm
cassava4.1_000374m.g	CG-gbm
cassava4.1_000375m.g	CG-gbm
cassava4.1_000376m.g	CG-gbm
cassava4.1_000377m.g	UM
cassava4.1_000378m.g	UM
cassava4.1_000379m.g	CG-gbm
cassava4.1_000380m.g	CG-gbm
cassava4.1_000381m.g	UM
cassava4.1_000382m.g	CG-gbm
cassava4.1_000383m.g	CG-gbm
cassava4.1_000384m.g	UM
cassava4.1_000385m.g	CG-gbm
cassava4.1_000386m.g	CG-gbm
cassava4.1_000387m.g	UM
cassava4.1_000389m.g	CG-gbm
cassava4.1_000391m.g	UM
cassava4.1_000392m.g	CG-gbm
cassava4.1_000393m.g	CG-gbm
cassava4.1_000394m.g	CG-gbm
cassava4.1_000395m.g	CG-gbm
cassava4.1_000396m.g	CG-gbm
cassava4.1_000397m.g	UM
cassava4.1_000398m.g	UM
cassava4.1_000399m.g	UM
cassava4.1_000401m.g	CG-gbm
cassava4.1_000402m.g	CG-gbm
cassava4.1_000403m.g	CG-gbm
cassava4.1_000404m.g	CG-gbm
cassava4.1_000406m.g	CG-gbm
cassava4.1_000407m.g	CG-gbm
cassava4.1_000408m.g	CG-gbm
cassava4.1_000409m.g	UM
cassava4.1_000410m.g	UM
cassava4.1_000411m.g	CG-gbm
cassava4.1_000412m.g	CG-gbm
cassava4.1_000413m.g	CG-gbm
cassava4.1_000414m.g	CG-gbm
cassava4.1_000415m.g	CG-gbm
cassava4.1_000416m.g	CG-gbm
cassava4.1_000417m.g	CG-gbm
cassava4.1_000420m.g	UM
cassava4.1_000423m.g	CG-gbm
cassava4.1_000424m.g	CG-gbm
cassava4.1_000425m.g	CG-gbm
cassava4.1_000426m.g	CG-gbm
cassava4.1_000427m.g	CG-gbm
cassava4.1_000428m.g	UM
cassava4.1_000429m.g	UM
cassava4.1_000430m.g	UM
cassava4.1_000432m.g	CG-gbm
cassava4.1_000433m.g	CG-gbm
cassava4.1_000434m.g	CG-gbm
cassava4.1_000436m.g	CG-gbm
cassava4.1_000437m.g	CG-gbm
cassava4.1_000438m.g	UM
cassava4.1_000439m.g	CG-gbm
cassava4.1_000440m.g	CG-gbm
cassava4.1_000441m.g	CG-gbm
cassava4.1_000442m.g	CG-gbm
cassava4.1_000443m.g	CG-gbm
cassava4.1_000444m.g	UM
cassava4.1_000445m.g	CG-gbm
cassava4.1_000446m.g	CG-gbm
cassava4.1_000447m.g	UM
cassava4.1_000448m.g	CG-gbm
cassava4.1_000449m.g	CG-gbm
cassava4.1_000450m.g	CG-gbm
cassava4.1_000452m.g	CG-gbm
cassava4.1_000453m.g	UM
cassava4.1_000454m.g	CG-gbm
cassava4.1_000455m.g	CG-gbm
cassava4.1_000456m.g	CG-gbm
cassava4.1_000457m.g	CG-gbm
cassava4.1_000458m.g	CG-gbm
cassava4.1_000459m.g	CG-gbm
cassava4.1_000460m.g	UM
cassava4.1_000461m.g	UM
cassava4.1_000462m.g	CG-gbm
cassava4.1_000464m.g	CG-gbm
cassava4.1_000466m.g	CG-gbm
cassava4.1_000467m.g	CG-gbm
cassava4.1_000468m.g	CHH-gene
cassava4.1_000469m.g	UM
cassava4.1_000470m.g	UM
cassava4.1_000471m.g	CG-gbm
cassava4.1_000473m.g	CG-gbm
cassava4.1_000474m.g	CG-gbm
cassava4.1_000475m.g	CG-gbm
cassava4.1_000476m.g	CG-gbm
cassava4.1_000477m.g	CG-gbm
cassava4.1_000478m.g	CG-gbm
cassava4.1_000479m.g	UM
cassava4.1_000480m.g	CG-gbm
cassava4.1_000481m.g	CG-gbm
cassava4.1_000482m.g	CG-gbm
cassava4.1_000483m.g	UM
cassava4.1_000484m.g	CG-gbm
cassava4.1_000485m.g	UM
cassava4.1_000486m.g	CG-gbm
cassava4.1_000487m.g	UM
cassava4.1_000489m.g	CG-gbm
cassava4.1_000490m.g	CG-gbm
cassava4.1_000491m.g	CG-gbm
cassava4.1_000492m.g	CG-gbm
cassava4.1_000493m.g	CG-gbm
cassava4.1_000494m.g	CG-gbm
cassava4.1_000496m.g	UM
cassava4.1_000497m.g	CG-gbm
cassava4.1_000498m.g	CG-gbm
cassava4.1_000499m.g	CG-gbm
cassava4.1_000500m.g	CG-gbm
cassava4.1_000501m.g	CG-gbm
cassava4.1_000502m.g	UM
cassava4.1_000503m.g	CG-gbm
cassava4.1_000504m.g	CG-gbm
cassava4.1_000505m.g	CG-gbm
cassava4.1_000506m.g	UM
cassava4.1_000507m.g	CG-gbm
cassava4.1_000508m.g	CG-gbm
cassava4.1_000509m.g	CG-gbm
cassava4.1_000510m.g	CG-gbm
cassava4.1_000511m.g	CG-gbm
cassava4.1_000512m.g	UM
cassava4.1_000513m.g	CG-gbm
cassava4.1_000514m.g	CG-gbm
cassava4.1_000515m.g	UM
cassava4.1_000516m.g	UM
cassava4.1_000517m.g	CG-gbm
cassava4.1_000518m.g	CG-gbm
cassava4.1_000519m.g	CG-gbm
cassava4.1_000520m.g	CG-gbm
cassava4.1_000522m.g	CG-gbm
cassava4.1_000523m.g	CG-gbm
cassava4.1_000524m.g	CG-gbm
cassava4.1_000525m.g	CG-gbm
cassava4.1_000526m.g	CHH-gene
cassava4.1_000527m.g	CG-gbm
cassava4.1_000528m.g	CG-gbm
cassava4.1_000529m.g	CG-gbm
cassava4.1_000530m.g	CG-gbm
cassava4.1_000531m.g	UM
cassava4.1_000532m.g	CG-gbm
cassava4.1_000533m.g	UM
cassava4.1_000534m.g	CG-gbm
cassava4.1_000536m.g	CG-gbm
cassava4.1_000537m.g	CG-gbm
cassava4.1_000538m.g	CG-gbm
cassava4.1_000539m.g	CG-gbm
cassava4.1_000541m.g	CG-gbm
cassava4.1_000542m.g	CG-gbm
cassava4.1_000543m.g	CG-gbm
cassava4.1_000545m.g	CG-gbm
cassava4.1_000546m.g	CG-gbm
cassava4.1_000547m.g	CG-gbm
cassava4.1_000548m.g	UM
cassava4.1_000549m.g	CG-gbm
cassava4.1_000550m.g	CG-gbm
cassava4.1_000551m.g	CG-gbm
cassava4.1_000553m.g	UM
cassava4.1_000554m.g	CG-gbm
cassava4.1_000555m.g	CG-gbm
cassava4.1_000556m.g	CG-gbm
cassava4.1_000558m.g	CG-gbm
cassava4.1_000559m.g	UM
cassava4.1_000560m.g	CG-gbm
cassava4.1_000561m.g	CG-gbm
cassava4.1_000562m.g	CG-gbm
cassava4.1_000563m.g	CG-gbm
cassava4.1_000565m.g	UM
cassava4.1_000566m.g	CG-gbm
cassava4.1_000567m.g	UM
cassava4.1_000568m.g	UM
cassava4.1_000569m.g	CHG-gene
cassava4.1_000570m.g	CG-gbm
cassava4.1_000571m.g	CHG-gene
cassava4.1_000572m.g	UM
cassava4.1_000573m.g	CG-gbm
cassava4.1_000574m.g	CG-gbm
cassava4.1_000575m.g	CG-gbm
cassava4.1_000576m.g	CG-gbm
cassava4.1_000577m.g	UM
cassava4.1_000578m.g	CG-gbm
cassava4.1_000579m.g	CG-gbm
cassava4.1_000580m.g	CG-gbm
cassava4.1_000581m.g	UM
cassava4.1_000583m.g	CG-gbm
cassava4.1_000584m.g	CG-gbm
cassava4.1_000585m.g	UM
cassava4.1_000587m.g	CG-gbm
cassava4.1_000589m.g	CG-gbm
cassava4.1_000591m.g	UM
cassava4.1_000592m.g	CG-gbm
cassava4.1_000593m.g	UM
cassava4.1_000594m.g	CG-gbm
cassava4.1_000595m.g	UM
cassava4.1_000596m.g	CG-gbm
cassava4.1_000597m.g	CG-gbm
cassava4.1_000598m.g	CG-gbm
cassava4.1_000599m.g	CG-gbm
cassava4.1_000600m.g	UM
cassava4.1_000601m.g	CG-gbm
cassava4.1_000603m.g	CG-gbm
cassava4.1_000604m.g	CG-gbm
cassava4.1_000605m.g	CG-gbm
cassava4.1_000606m.g	CG-gbm
cassava4.1_000607m.g	CG-gbm
cassava4.1_000608m.g	CG-gbm
cassava4.1_000609m.g	CG-gbm
cassava4.1_000610m.g	CG-gbm
cassava4.1_000611m.g	CG-gbm
cassava4.1_000612m.g	UM
cassava4.1_000614m.g	UM
cassava4.1_000616m.g	UM
cassava4.1_000617m.g	CG-gbm
cassava4.1_000618m.g	UM
cassava4.1_000619m.g	CG-gbm
cassava4.1_000620m.g	CG-gbm
cassava4.1_000621m.g	CG-gbm
cassava4.1_000622m.g	CG-gbm
cassava4.1_000623m.g	CG-gbm
cassava4.1_000624m.g	UM
cassava4.1_000625m.g	CG-gbm
cassava4.1_000626m.g	CG-gbm
cassava4.1_000627m.g	UM
cassava4.1_000628m.g	CG-gbm
cassava4.1_000629m.g	CG-gbm
cassava4.1_000630m.g	CG-gbm
cassava4.1_000631m.g	UM
cassava4.1_000632m.g	CG-gbm
cassava4.1_000633m.g	CG-gbm
cassava4.1_000634m.g	CG-gbm
cassava4.1_000636m.g	CG-gbm
cassava4.1_000637m.g	CG-gbm
cassava4.1_000638m.g	UM
cassava4.1_000639m.g	CG-gbm
cassava4.1_000640m.g	CG-gbm
cassava4.1_000641m.g	CG-gbm
cassava4.1_000642m.g	CG-gbm
cassava4.1_000643m.g	UM
cassava4.1_000644m.g	UM
cassava4.1_000645m.g	UM
cassava4.1_000646m.g	CG-gbm
cassava4.1_000647m.g	CG-gbm
cassava4.1_000648m.g	CG-gbm
cassava4.1_000649m.g	CG-gbm
cassava4.1_000650m.g	CG-gbm
cassava4.1_000651m.g	CG-gbm
cassava4.1_000652m.g	UM
cassava4.1_000653m.g	CG-gbm
cassava4.1_000654m.g	CG-gbm
cassava4.1_000655m.g	CG-gbm
cassava4.1_000656m.g	UM
cassava4.1_000657m.g	UM
cassava4.1_000658m.g	UM
cassava4.1_000659m.g	CG-gbm
cassava4.1_000660m.g	CG-gbm
cassava4.1_000661m.g	CG-gbm
cassava4.1_000662m.g	UM
cassava4.1_000663m.g	UM
cassava4.1_000664m.g	UM
cassava4.1_000665m.g	CG-gbm
cassava4.1_000666m.g	CG-gbm
cassava4.1_000668m.g	CG-gbm
cassava4.1_000669m.g	CG-gbm
cassava4.1_000670m.g	CG-gbm
cassava4.1_000672m.g	CG-gbm
cassava4.1_000673m.g	CG-gbm
cassava4.1_000674m.g	CG-gbm
cassava4.1_000675m.g	CG-gbm
cassava4.1_000676m.g	CG-gbm
cassava4.1_000677m.g	CG-gbm
cassava4.1_000678m.g	UM
cassava4.1_000679m.g	UM
cassava4.1_000680m.g	CG-gbm
cassava4.1_000682m.g	CG-gbm
cassava4.1_000683m.g	CG-gbm
cassava4.1_000684m.g	CG-gbm
cassava4.1_000685m.g	CG-gbm
cassava4.1_000686m.g	UM
cassava4.1_000687m.g	CG-gbm
cassava4.1_000688m.g	CG-gbm
cassava4.1_000689m.g	CG-gbm
cassava4.1_000691m.g	CG-gbm
cassava4.1_000692m.g	CG-gbm
cassava4.1_000693m.g	CG-gbm
cassava4.1_000694m.g	CG-gbm
cassava4.1_000695m.g	CG-gbm
cassava4.1_000696m.g	UM
cassava4.1_000697m.g	UM
cassava4.1_000698m.g	UM
cassava4.1_000699m.g	CG-gbm
cassava4.1_000700m.g	CG-gbm
cassava4.1_000701m.g	CG-gbm
cassava4.1_000702m.g	CG-gbm
cassava4.1_000703m.g	CG-gbm
cassava4.1_000704m.g	CG-gbm
cassava4.1_000705m.g	CG-gbm
cassava4.1_000707m.g	CG-gbm
cassava4.1_000708m.g	UM
cassava4.1_000709m.g	CG-gbm
cassava4.1_000711m.g	CG-gbm
cassava4.1_000713m.g	CG-gbm
cassava4.1_000714m.g	CG-gbm
cassava4.1_000715m.g	CG-gbm
cassava4.1_000716m.g	UM
cassava4.1_000717m.g	CG-gbm
cassava4.1_000718m.g	CG-gbm
cassava4.1_000719m.g	CG-gbm
cassava4.1_000720m.g	CG-gbm
cassava4.1_000721m.g	CG-gbm
cassava4.1_000723m.g	UM
cassava4.1_000724m.g	UM
cassava4.1_000725m.g	CG-gbm
cassava4.1_000726m.g	CG-gbm
cassava4.1_000727m.g	CG-gbm
cassava4.1_000728m.g	UM
cassava4.1_000729m.g	CG-gbm
cassava4.1_000730m.g	UM
cassava4.1_000731m.g	CG-gbm
cassava4.1_000732m.g	CG-gbm
cassava4.1_000733m.g	CG-gbm
cassava4.1_000734m.g	UM
cassava4.1_000735m.g	CG-gbm
cassava4.1_000736m.g	CG-gbm
cassava4.1_000737m.g	UM
cassava4.1_000738m.g	UM
cassava4.1_000739m.g	CG-gbm
cassava4.1_000740m.g	UM
cassava4.1_000741m.g	CG-gbm
cassava4.1_000742m.g	CG-gbm
cassava4.1_000743m.g	CG-gbm
cassava4.1_000744m.g	CG-gbm
cassava4.1_000746m.g	UM
cassava4.1_000747m.g	UM
cassava4.1_000748m.g	UM
cassava4.1_000749m.g	UM
cassava4.1_000751m.g	CG-gbm
cassava4.1_000752m.g	CG-gbm
cassava4.1_000753m.g	CG-gbm
cassava4.1_000754m.g	CG-gbm
cassava4.1_000755m.g	UM
cassava4.1_000756m.g	CG-gbm
cassava4.1_000757m.g	UM
cassava4.1_000758m.g	UM
cassava4.1_000759m.g	CG-gbm
cassava4.1_000760m.g	CG-gbm
cassava4.1_000761m.g	CG-gbm
cassava4.1_000762m.g	UM
cassava4.1_000763m.g	CG-gbm
cassava4.1_000764m.g	CG-gbm
cassava4.1_000765m.g	CG-gbm
cassava4.1_000766m.g	CG-gbm
cassava4.1_000767m.g	UM
cassava4.1_000768m.g	CG-gbm
cassava4.1_000769m.g	CG-gbm
cassava4.1_000770m.g	UM
cassava4.1_000771m.g	CG-gbm
cassava4.1_000773m.g	CHG-gene
cassava4.1_000774m.g	CG-gbm
cassava4.1_000775m.g	CG-gbm
cassava4.1_000777m.g	CG-gbm
cassava4.1_000778m.g	CG-gbm
cassava4.1_000779m.g	CG-gbm
cassava4.1_000780m.g	CG-gbm
cassava4.1_000781m.g	CG-gbm
cassava4.1_000782m.g	UM
cassava4.1_000783m.g	UM
cassava4.1_000784m.g	CG-gbm
cassava4.1_000785m.g	CG-gbm
cassava4.1_000786m.g	CG-gbm
cassava4.1_000788m.g	CG-gbm
cassava4.1_000789m.g	CG-gbm
cassava4.1_000790m.g	CG-gbm
cassava4.1_000791m.g	CG-gbm
cassava4.1_000792m.g	UM
cassava4.1_000794m.g	CG-gbm
cassava4.1_000795m.g	CG-gbm
cassava4.1_000796m.g	UM
cassava4.1_000797m.g	CG-gbm
cassava4.1_000798m.g	CG-gbm
cassava4.1_000799m.g	UM
cassava4.1_000800m.g	CG-gbm
cassava4.1_000801m.g	CHG-gene
cassava4.1_000802m.g	CG-gbm
cassava4.1_000803m.g	CG-gbm
cassava4.1_000804m.g	UM
cassava4.1_000805m.g	CG-gbm
cassava4.1_000806m.g	CG-gbm
cassava4.1_000807m.g	CG-gbm
cassava4.1_000808m.g	CG-gbm
cassava4.1_000809m.g	CG-gbm
cassava4.1_000810m.g	CG-gbm
cassava4.1_000811m.g	UM
cassava4.1_000812m.g	CG-gbm
cassava4.1_000813m.g	UM
cassava4.1_000814m.g	CG-gbm
cassava4.1_000815m.g	CG-gbm
cassava4.1_000816m.g	UM
cassava4.1_000817m.g	CG-gbm
cassava4.1_000818m.g	CG-gbm
cassava4.1_000821m.g	UM
cassava4.1_000822m.g	CG-gbm
cassava4.1_000823m.g	CG-gbm
cassava4.1_000824m.g	CG-gbm
cassava4.1_000825m.g	CG-gbm
cassava4.1_000826m.g	UM
cassava4.1_000827m.g	CG-gbm
cassava4.1_000828m.g	CG-gbm
cassava4.1_000829m.g	UM
cassava4.1_000830m.g	CG-gbm
cassava4.1_000832m.g	CG-gbm
cassava4.1_000833m.g	CG-gbm
cassava4.1_000834m.g	CG-gbm
cassava4.1_000835m.g	UM
cassava4.1_000837m.g	CG-gbm
cassava4.1_000838m.g	CG-gbm
cassava4.1_000839m.g	UM
cassava4.1_000840m.g	CG-gbm
cassava4.1_000842m.g	CG-gbm
cassava4.1_000843m.g	CG-gbm
cassava4.1_000844m.g	CG-gbm
cassava4.1_000845m.g	UM
cassava4.1_000846m.g	CG-gbm
cassava4.1_000847m.g	CG-gbm
cassava4.1_000848m.g	CG-gbm
cassava4.1_000849m.g	CG-gbm
cassava4.1_000850m.g	CG-gbm
cassava4.1_000851m.g	CG-gbm
cassava4.1_000852m.g	UM
cassava4.1_000853m.g	UM
cassava4.1_000855m.g	CG-gbm
cassava4.1_000856m.g	CG-gbm
cassava4.1_000857m.g	CG-gbm
cassava4.1_000859m.g	CG-gbm
cassava4.1_000860m.g	UM
cassava4.1_000861m.g	CG-gbm
cassava4.1_000862m.g	CG-gbm
cassava4.1_000863m.g	CG-gbm
cassava4.1_000864m.g	UM
cassava4.1_000865m.g	CG-gbm
cassava4.1_000869m.g	CG-gbm
cassava4.1_000870m.g	CG-gbm
cassava4.1_000871m.g	CG-gbm
cassava4.1_000872m.g	CG-gbm
cassava4.1_000873m.g	UM
cassava4.1_000874m.g	CG-gbm
cassava4.1_000875m.g	CG-gbm
cassava4.1_000876m.g	CG-gbm
cassava4.1_000877m.g	CHG-gene
cassava4.1_000878m.g	CG-gbm
cassava4.1_000879m.g	CG-gbm
cassava4.1_000880m.g	CG-gbm
cassava4.1_000881m.g	UM
cassava4.1_000882m.g	CG-gbm
cassava4.1_000883m.g	CG-gbm
cassava4.1_000884m.g	UM
cassava4.1_000885m.g	CG-gbm
cassava4.1_000886m.g	CG-gbm
cassava4.1_000887m.g	UM
cassava4.1_000888m.g	UM
cassava4.1_000889m.g	UM
cassava4.1_000890m.g	UM
cassava4.1_000891m.g	CG-gbm
cassava4.1_000892m.g	CG-gbm
cassava4.1_000894m.g	UM
cassava4.1_000895m.g	CG-gbm
cassava4.1_000896m.g	CG-gbm
cassava4.1_000897m.g	CG-gbm
cassava4.1_000898m.g	CG-gbm
cassava4.1_000899m.g	CHG-gene
cassava4.1_000900m.g	CG-gbm
cassava4.1_000901m.g	UM
cassava4.1_000902m.g	CG-gbm
cassava4.1_000903m.g	CG-gbm
cassava4.1_000904m.g	UM
cassava4.1_000906m.g	UM
cassava4.1_000907m.g	CG-gbm
cassava4.1_000908m.g	CG-gbm
cassava4.1_000909m.g	CG-gbm
cassava4.1_000910m.g	CG-gbm
cassava4.1_000911m.g	CG-gbm
cassava4.1_000913m.g	CG-gbm
cassava4.1_000914m.g	CG-gbm
cassava4.1_000915m.g	CG-gbm
cassava4.1_000916m.g	CG-gbm
cassava4.1_000917m.g	CG-gbm
cassava4.1_000918m.g	UM
cassava4.1_000920m.g	CG-gbm
cassava4.1_000921m.g	UM
cassava4.1_000922m.g	CG-gbm
cassava4.1_000923m.g	CG-gbm
cassava4.1_000924m.g	UM
cassava4.1_000927m.g	UM
cassava4.1_000928m.g	CG-gbm
cassava4.1_000929m.g	CG-gbm
cassava4.1_000930m.g	UM
cassava4.1_000931m.g	CG-gbm
cassava4.1_000932m.g	CG-gbm
cassava4.1_000933m.g	CG-gbm
cassava4.1_000935m.g	CG-gbm
cassava4.1_000936m.g	CG-gbm
cassava4.1_000937m.g	CHG-gene
cassava4.1_000938m.g	CG-gbm
cassava4.1_000940m.g	UM
cassava4.1_000941m.g	CG-gbm
cassava4.1_000942m.g	CG-gbm
cassava4.1_000943m.g	CG-gbm
cassava4.1_000944m.g	CG-gbm
cassava4.1_000945m.g	CG-gbm
cassava4.1_000946m.g	CG-gbm
cassava4.1_000947m.g	UM
cassava4.1_000948m.g	CG-gbm
cassava4.1_000950m.g	CG-gbm
cassava4.1_000951m.g	CG-gbm
cassava4.1_000952m.g	CG-gbm
cassava4.1_000953m.g	CG-gbm
cassava4.1_000954m.g	CG-gbm
cassava4.1_000955m.g	CG-gbm
cassava4.1_000956m.g	UM
cassava4.1_000957m.g	UM
cassava4.1_000958m.g	CG-gbm
cassava4.1_000959m.g	CG-gbm
cassava4.1_000960m.g	CG-gbm
cassava4.1_000961m.g	UM
cassava4.1_000962m.g	UM
cassava4.1_000963m.g	UM
cassava4.1_000965m.g	CG-gbm
cassava4.1_000966m.g	CG-gbm
cassava4.1_000967m.g	UM
cassava4.1_000968m.g	CG-gbm
cassava4.1_000969m.g	CG-gbm
cassava4.1_000970m.g	UM
cassava4.1_000971m.g	CG-gbm
cassava4.1_000972m.g	CG-gbm
cassava4.1_000974m.g	CG-gbm
cassava4.1_000976m.g	UM
cassava4.1_000977m.g	CG-gbm
cassava4.1_000978m.g	UM
cassava4.1_000979m.g	CG-gbm
cassava4.1_000980m.g	CG-gbm
cassava4.1_000981m.g	UM
cassava4.1_000983m.g	UM
cassava4.1_000984m.g	CG-gbm
cassava4.1_000985m.g	CG-gbm
cassava4.1_000986m.g	CG-gbm
cassava4.1_000987m.g	CG-gbm
cassava4.1_000988m.g	CG-gbm
cassava4.1_000989m.g	CG-gbm
cassava4.1_000990m.g	UM
cassava4.1_000991m.g	CG-gbm
cassava4.1_000992m.g	CG-gbm
cassava4.1_000994m.g	CG-gbm
cassava4.1_000995m.g	CG-gbm
cassava4.1_000997m.g	CG-gbm
cassava4.1_000998m.g	CG-gbm
cassava4.1_000999m.g	CG-gbm
cassava4.1_001000m.g	CG-gbm
cassava4.1_001001m.g	CG-gbm
cassava4.1_001002m.g	CG-gbm
cassava4.1_001003m.g	CG-gbm
cassava4.1_001004m.g	CG-gbm
cassava4.1_001005m.g	CG-gbm
cassava4.1_001006m.g	CHG-gene
cassava4.1_001007m.g	CG-gbm
cassava4.1_001009m.g	UM
cassava4.1_001010m.g	UM
cassava4.1_001013m.g	CG-gbm
cassava4.1_001014m.g	CG-gbm
cassava4.1_001015m.g	CG-gbm
cassava4.1_001016m.g	UM
cassava4.1_001017m.g	UM
cassava4.1_001019m.g	CG-gbm
cassava4.1_001020m.g	UM
cassava4.1_001021m.g	CG-gbm
cassava4.1_001022m.g	CG-gbm
cassava4.1_001023m.g	UM
cassava4.1_001024m.g	UM
cassava4.1_001025m.g	CG-gbm
cassava4.1_001026m.g	UM
cassava4.1_001027m.g	CG-gbm
cassava4.1_001028m.g	CG-gbm
cassava4.1_001029m.g	CG-gbm
cassava4.1_001030m.g	UM
cassava4.1_001031m.g	UM
cassava4.1_001032m.g	CG-gbm
cassava4.1_001034m.g	CG-gbm
cassava4.1_001035m.g	UM
cassava4.1_001036m.g	CG-gbm
cassava4.1_001037m.g	UM
cassava4.1_001038m.g	CG-gbm
cassava4.1_001040m.g	CG-gbm
cassava4.1_001041m.g	UM
cassava4.1_001042m.g	CG-gbm
cassava4.1_001043m.g	UM
cassava4.1_001044m.g	CG-gbm
cassava4.1_001045m.g	CG-gbm
cassava4.1_001047m.g	CG-gbm
cassava4.1_001048m.g	UM
cassava4.1_001049m.g	CG-gbm
cassava4.1_001050m.g	CG-gbm
cassava4.1_001051m.g	CG-gbm
cassava4.1_001053m.g	CG-gbm
cassava4.1_001054m.g	CG-gbm
cassava4.1_001055m.g	CG-gbm
cassava4.1_001056m.g	UM
cassava4.1_001057m.g	CG-gbm
cassava4.1_001058m.g	UM
cassava4.1_001059m.g	UM
cassava4.1_001060m.g	CG-gbm
cassava4.1_001061m.g	UM
cassava4.1_001063m.g	CG-gbm
cassava4.1_001064m.g	CG-gbm
cassava4.1_001065m.g	UM
cassava4.1_001066m.g	CG-gbm
cassava4.1_001067m.g	CG-gbm
cassava4.1_001068m.g	CG-gbm
cassava4.1_001070m.g	UM
cassava4.1_001071m.g	CG-gbm
cassava4.1_001072m.g	CG-gbm
cassava4.1_001073m.g	CG-gbm
cassava4.1_001074m.g	UM
cassava4.1_001075m.g	CG-gbm
cassava4.1_001076m.g	CG-gbm
cassava4.1_001077m.g	UM
cassava4.1_001079m.g	CG-gbm
cassava4.1_001080m.g	CG-gbm
cassava4.1_001081m.g	CG-gbm
cassava4.1_001082m.g	UM
cassava4.1_001084m.g	CG-gbm
cassava4.1_001085m.g	CG-gbm
cassava4.1_001086m.g	CG-gbm
cassava4.1_001088m.g	UM
cassava4.1_001090m.g	UM
cassava4.1_001091m.g	UM
cassava4.1_001092m.g	UM
cassava4.1_001093m.g	CG-gbm
cassava4.1_001094m.g	CG-gbm
cassava4.1_001095m.g	UM
cassava4.1_001096m.g	UM
cassava4.1_001097m.g	UM
cassava4.1_001098m.g	CG-gbm
cassava4.1_001099m.g	CG-gbm
cassava4.1_001100m.g	CG-gbm
cassava4.1_001101m.g	CG-gbm
cassava4.1_001102m.g	CG-gbm
cassava4.1_001103m.g	CG-gbm
cassava4.1_001104m.g	UM
cassava4.1_001105m.g	CG-gbm
cassava4.1_001106m.g	UM
cassava4.1_001107m.g	UM
cassava4.1_001108m.g	CG-gbm
cassava4.1_001109m.g	CG-gbm
cassava4.1_001110m.g	CG-gbm
cassava4.1_001111m.g	UM
cassava4.1_001112m.g	CG-gbm
cassava4.1_001113m.g	CG-gbm
cassava4.1_001114m.g	CG-gbm
cassava4.1_001115m.g	CG-gbm
cassava4.1_001116m.g	UM
cassava4.1_001117m.g	UM
cassava4.1_001118m.g	UM
cassava4.1_001119m.g	UM
cassava4.1_001120m.g	UM
cassava4.1_001121m.g	UM
cassava4.1_001122m.g	UM
cassava4.1_001123m.g	CG-gbm
cassava4.1_001124m.g	UM
cassava4.1_001125m.g	UM
cassava4.1_001126m.g	CG-gbm
cassava4.1_001127m.g	CG-gbm
cassava4.1_001128m.g	CG-gbm
cassava4.1_001129m.g	CG-gbm
cassava4.1_001131m.g	CG-gbm
cassava4.1_001132m.g	CG-gbm
cassava4.1_001133m.g	CG-gbm
cassava4.1_001134m.g	CG-gbm
cassava4.1_001136m.g	CG-gbm
cassava4.1_001137m.g	CG-gbm
cassava4.1_001138m.g	CG-gbm
cassava4.1_001139m.g	CG-gbm
cassava4.1_001140m.g	CG-gbm
cassava4.1_001141m.g	CG-gbm
cassava4.1_001142m.g	UM
cassava4.1_001143m.g	UM
cassava4.1_001145m.g	UM
cassava4.1_001146m.g	CG-gbm
cassava4.1_001147m.g	UM
cassava4.1_001148m.g	CG-gbm
cassava4.1_001149m.g	CG-gbm
cassava4.1_001150m.g	UM
cassava4.1_001151m.g	CG-gbm
cassava4.1_001152m.g	UM
cassava4.1_001153m.g	UM
cassava4.1_001154m.g	CG-gbm
cassava4.1_001155m.g	UM
cassava4.1_001156m.g	CG-gbm
cassava4.1_001157m.g	CG-gbm
cassava4.1_001158m.g	UM
cassava4.1_001159m.g	UM
cassava4.1_001160m.g	UM
cassava4.1_001161m.g	CG-gbm
cassava4.1_001162m.g	CG-gbm
cassava4.1_001163m.g	CG-gbm
cassava4.1_001164m.g	UM
cassava4.1_001165m.g	CG-gbm
cassava4.1_001166m.g	UM
cassava4.1_001167m.g	CG-gbm
cassava4.1_001168m.g	UM
cassava4.1_001169m.g	CG-gbm
cassava4.1_001170m.g	CG-gbm
cassava4.1_001172m.g	CG-gbm
cassava4.1_001174m.g	CG-gbm
cassava4.1_001175m.g	UM
cassava4.1_001176m.g	UM
cassava4.1_001177m.g	CG-gbm
cassava4.1_001178m.g	CG-gbm
cassava4.1_001179m.g	UM
cassava4.1_001181m.g	UM
cassava4.1_001182m.g	UM
cassava4.1_001185m.g	CG-gbm
cassava4.1_001186m.g	CG-gbm
cassava4.1_001187m.g	CG-gbm
cassava4.1_001188m.g	CG-gbm
cassava4.1_001189m.g	UM
cassava4.1_001190m.g	CG-gbm
cassava4.1_001191m.g	UM
cassava4.1_001192m.g	CG-gbm
cassava4.1_001193m.g	UM
cassava4.1_001198m.g	UM
cassava4.1_001199m.g	UM
cassava4.1_001200m.g	UM
cassava4.1_001201m.g	UM
cassava4.1_001202m.g	CG-gbm
cassava4.1_001203m.g	CG-gbm
cassava4.1_001204m.g	UM
cassava4.1_001205m.g	UM
cassava4.1_001207m.g	CG-gbm
cassava4.1_001208m.g	CG-gbm
cassava4.1_001209m.g	UM
cassava4.1_001210m.g	UM
cassava4.1_001212m.g	CG-gbm
cassava4.1_001214m.g	UM
cassava4.1_001215m.g	CG-gbm
cassava4.1_001216m.g	UM
cassava4.1_001217m.g	UM
cassava4.1_001218m.g	UM
cassava4.1_001219m.g	CG-gbm
cassava4.1_001220m.g	CG-gbm
cassava4.1_001221m.g	CG-gbm
cassava4.1_001222m.g	CG-gbm
cassava4.1_001223m.g	CG-gbm
cassava4.1_001224m.g	UM
cassava4.1_001226m.g	CG-gbm
cassava4.1_001227m.g	CG-gbm
cassava4.1_001229m.g	CG-gbm
cassava4.1_001230m.g	CG-gbm
cassava4.1_001232m.g	CG-gbm
cassava4.1_001233m.g	UM
cassava4.1_001235m.g	CG-gbm
cassava4.1_001236m.g	CG-gbm
cassava4.1_001237m.g	CG-gbm
cassava4.1_001238m.g	UM
cassava4.1_001239m.g	CG-gbm
cassava4.1_001240m.g	CG-gbm
cassava4.1_001241m.g	CG-gbm
cassava4.1_001242m.g	CG-gbm
cassava4.1_001244m.g	CG-gbm
cassava4.1_001245m.g	CG-gbm
cassava4.1_001246m.g	UM
cassava4.1_001247m.g	CG-gbm
cassava4.1_001248m.g	CG-gbm
cassava4.1_001249m.g	CG-gbm
cassava4.1_001250m.g	CG-gbm
cassava4.1_001251m.g	CG-gbm
cassava4.1_001252m.g	CG-gbm
cassava4.1_001253m.g	CG-gbm
cassava4.1_001254m.g	CG-gbm
cassava4.1_001255m.g	CG-gbm
cassava4.1_001256m.g	CG-gbm
cassava4.1_001257m.g	CG-gbm
cassava4.1_001258m.g	CG-gbm
cassava4.1_001259m.g	UM
cassava4.1_001260m.g	UM
cassava4.1_001261m.g	CG-gbm
cassava4.1_001262m.g	CG-gbm
cassava4.1_001263m.g	CG-gbm
cassava4.1_001264m.g	UM
cassava4.1_001265m.g	CG-gbm
cassava4.1_001267m.g	CG-gbm
cassava4.1_001268m.g	CG-gbm
cassava4.1_001269m.g	CG-gbm
cassava4.1_001270m.g	UM
cassava4.1_001271m.g	CG-gbm
cassava4.1_001272m.g	CG-gbm
cassava4.1_001274m.g	CG-gbm
cassava4.1_001277m.g	CG-gbm
cassava4.1_001278m.g	CG-gbm
cassava4.1_001279m.g	CG-gbm
cassava4.1_001280m.g	UM
cassava4.1_001281m.g	CG-gbm
cassava4.1_001282m.g	UM
cassava4.1_001283m.g	UM
cassava4.1_001284m.g	CG-gbm
cassava4.1_001285m.g	CG-gbm
cassava4.1_001286m.g	UM
cassava4.1_001287m.g	CG-gbm
cassava4.1_001288m.g	CG-gbm
cassava4.1_001289m.g	CG-gbm
cassava4.1_001290m.g	CG-gbm
cassava4.1_001291m.g	CG-gbm
cassava4.1_001292m.g	CG-gbm
cassava4.1_001293m.g	CG-gbm
cassava4.1_001294m.g	CG-gbm
cassava4.1_001295m.g	UM
cassava4.1_001296m.g	UM
cassava4.1_001297m.g	UM
cassava4.1_001298m.g	UM
cassava4.1_001299m.g	UM
cassava4.1_001300m.g	UM
cassava4.1_001302m.g	UM
cassava4.1_001303m.g	UM
cassava4.1_001304m.g	CG-gbm
cassava4.1_001305m.g	UM
cassava4.1_001306m.g	CG-gbm
cassava4.1_001307m.g	CG-gbm
cassava4.1_001308m.g	CG-gbm
cassava4.1_001309m.g	CHG-gene
cassava4.1_001310m.g	CG-gbm
cassava4.1_001311m.g	UM
cassava4.1_001312m.g	UM
cassava4.1_001313m.g	UM
cassava4.1_001314m.g	CHG-gene
cassava4.1_001315m.g	CG-gbm
cassava4.1_001317m.g	CG-gbm
cassava4.1_001318m.g	CG-gbm
cassava4.1_001319m.g	CG-gbm
cassava4.1_001320m.g	UM
cassava4.1_001321m.g	UM
cassava4.1_001322m.g	CG-gbm
cassava4.1_001324m.g	CG-gbm
cassava4.1_001325m.g	CG-gbm
cassava4.1_001326m.g	CG-gbm
cassava4.1_001327m.g	CG-gbm
cassava4.1_001329m.g	CG-gbm
cassava4.1_001330m.g	CG-gbm
cassava4.1_001331m.g	CG-gbm
cassava4.1_001332m.g	UM
cassava4.1_001333m.g	UM
cassava4.1_001334m.g	UM
cassava4.1_001335m.g	CG-gbm
cassava4.1_001337m.g	CG-gbm
cassava4.1_001338m.g	CG-gbm
cassava4.1_001339m.g	CG-gbm
cassava4.1_001341m.g	CG-gbm
cassava4.1_001342m.g	CG-gbm
cassava4.1_001343m.g	CG-gbm
cassava4.1_001344m.g	CG-gbm
cassava4.1_001345m.g	CG-gbm
cassava4.1_001347m.g	CG-gbm
cassava4.1_001348m.g	CG-gbm
cassava4.1_001349m.g	UM
cassava4.1_001350m.g	CG-gbm
cassava4.1_001351m.g	CG-gbm
cassava4.1_001352m.g	CG-gbm
cassava4.1_001353m.g	CG-gbm
cassava4.1_001354m.g	UM
cassava4.1_001357m.g	CG-gbm
cassava4.1_001358m.g	CG-gbm
cassava4.1_001359m.g	CG-gbm
cassava4.1_001361m.g	UM
cassava4.1_001362m.g	CG-gbm
cassava4.1_001363m.g	CG-gbm
cassava4.1_001364m.g	UM
cassava4.1_001365m.g	CG-gbm
cassava4.1_001366m.g	CG-gbm
cassava4.1_001367m.g	CG-gbm
cassava4.1_001369m.g	CG-gbm
cassava4.1_001370m.g	CG-gbm
cassava4.1_001371m.g	CG-gbm
cassava4.1_001372m.g	CG-gbm
cassava4.1_001374m.g	CG-gbm
cassava4.1_001375m.g	CG-gbm
cassava4.1_001376m.g	UM
cassava4.1_001377m.g	CG-gbm
cassava4.1_001378m.g	UM
cassava4.1_001379m.g	CG-gbm
cassava4.1_001380m.g	CG-gbm
cassava4.1_001381m.g	CG-gbm
cassava4.1_001382m.g	CG-gbm
cassava4.1_001383m.g	CG-gbm
cassava4.1_001384m.g	CG-gbm
cassava4.1_001385m.g	CG-gbm
cassava4.1_001386m.g	CG-gbm
cassava4.1_001387m.g	CG-gbm
cassava4.1_001389m.g	CG-gbm
cassava4.1_001392m.g	UM
cassava4.1_001393m.g	CG-gbm
cassava4.1_001394m.g	CG-gbm
cassava4.1_001395m.g	CG-gbm
cassava4.1_001396m.g	UM
cassava4.1_001397m.g	UM
cassava4.1_001398m.g	UM
cassava4.1_001399m.g	UM
cassava4.1_001400m.g	UM
cassava4.1_001401m.g	UM
cassava4.1_001402m.g	CG-gbm
cassava4.1_001403m.g	CG-gbm
cassava4.1_001404m.g	CG-gbm
cassava4.1_001405m.g	CG-gbm
cassava4.1_001406m.g	UM
cassava4.1_001407m.g	UM
cassava4.1_001408m.g	CG-gbm
cassava4.1_001409m.g	UM
cassava4.1_001410m.g	UM
cassava4.1_001411m.g	CG-gbm
cassava4.1_001412m.g	UM
cassava4.1_001413m.g	CG-gbm
cassava4.1_001414m.g	CG-gbm
cassava4.1_001416m.g	CG-gbm
cassava4.1_001417m.g	UM
cassava4.1_001419m.g	CG-gbm
cassava4.1_001420m.g	CG-gbm
cassava4.1_001421m.g	CG-gbm
cassava4.1_001422m.g	CG-gbm
cassava4.1_001423m.g	UM
cassava4.1_001425m.g	CG-gbm
cassava4.1_001426m.g	CG-gbm
cassava4.1_001427m.g	UM
cassava4.1_001428m.g	CG-gbm
cassava4.1_001429m.g	CG-gbm
cassava4.1_001430m.g	UM
cassava4.1_001431m.g	UM
cassava4.1_001432m.g	UM
cassava4.1_001433m.g	CG-gbm
cassava4.1_001434m.g	CG-gbm
cassava4.1_001435m.g	CHG-gene
cassava4.1_001436m.g	CG-gbm
cassava4.1_001437m.g	CG-gbm
cassava4.1_001438m.g	UM
cassava4.1_001439m.g	UM
cassava4.1_001440m.g	CG-gbm
cassava4.1_001441m.g	CG-gbm
cassava4.1_001443m.g	CG-gbm
cassava4.1_001444m.g	CG-gbm
cassava4.1_001447m.g	CG-gbm
cassava4.1_001448m.g	CG-gbm
cassava4.1_001449m.g	CG-gbm
cassava4.1_001450m.g	CG-gbm
cassava4.1_001451m.g	CG-gbm
cassava4.1_001452m.g	CG-gbm
cassava4.1_001453m.g	CG-gbm
cassava4.1_001454m.g	UM
cassava4.1_001455m.g	CG-gbm
cassava4.1_001456m.g	CG-gbm
cassava4.1_001457m.g	UM
cassava4.1_001458m.g	CG-gbm
cassava4.1_001459m.g	UM
cassava4.1_001461m.g	CG-gbm
cassava4.1_001462m.g	CG-gbm
cassava4.1_001463m.g	UM
cassava4.1_001464m.g	CG-gbm
cassava4.1_001465m.g	CG-gbm
cassava4.1_001466m.g	CG-gbm
cassava4.1_001467m.g	UM
cassava4.1_001469m.g	UM
cassava4.1_001470m.g	CG-gbm
cassava4.1_001472m.g	UM
cassava4.1_001473m.g	UM
cassava4.1_001474m.g	CG-gbm
cassava4.1_001475m.g	UM
cassava4.1_001476m.g	CG-gbm
cassava4.1_001477m.g	CG-gbm
cassava4.1_001478m.g	UM
cassava4.1_001479m.g	CG-gbm
cassava4.1_001480m.g	CG-gbm
cassava4.1_001482m.g	UM
cassava4.1_001484m.g	CG-gbm
cassava4.1_001485m.g	UM
cassava4.1_001486m.g	UM
cassava4.1_001487m.g	CG-gbm
cassava4.1_001489m.g	CG-gbm
cassava4.1_001490m.g	UM
cassava4.1_001491m.g	UM
cassava4.1_001492m.g	UM
cassava4.1_001493m.g	UM
cassava4.1_001497m.g	CG-gbm
cassava4.1_001498m.g	UM
cassava4.1_001499m.g	UM
cassava4.1_001500m.g	CG-gbm
cassava4.1_001501m.g	CG-gbm
cassava4.1_001502m.g	CG-gbm
cassava4.1_001503m.g	UM
cassava4.1_001504m.g	CG-gbm
cassava4.1_001505m.g	CG-gbm
cassava4.1_001506m.g	UM
cassava4.1_001507m.g	CG-gbm
cassava4.1_001508m.g	UM
cassava4.1_001509m.g	CG-gbm
cassava4.1_001510m.g	CG-gbm
cassava4.1_001511m.g	UM
cassava4.1_001512m.g	CG-gbm
cassava4.1_001513m.g	CG-gbm
cassava4.1_001514m.g	CG-gbm
cassava4.1_001516m.g	UM
cassava4.1_001517m.g	CG-gbm
cassava4.1_001518m.g	UM
cassava4.1_001520m.g	CG-gbm
cassava4.1_001521m.g	UM
cassava4.1_001525m.g	CG-gbm
cassava4.1_001526m.g	CG-gbm
cassava4.1_001527m.g	UM
cassava4.1_001528m.g	CG-gbm
cassava4.1_001529m.g	CG-gbm
cassava4.1_001530m.g	CG-gbm
cassava4.1_001531m.g	UM
cassava4.1_001532m.g	CG-gbm
cassava4.1_001533m.g	CG-gbm
cassava4.1_001535m.g	CG-gbm
cassava4.1_001537m.g	CG-gbm
cassava4.1_001538m.g	UM
cassava4.1_001539m.g	CG-gbm
cassava4.1_001541m.g	CG-gbm
cassava4.1_001542m.g	UM
cassava4.1_001543m.g	UM
cassava4.1_001545m.g	CG-gbm
cassava4.1_001546m.g	UM
cassava4.1_001547m.g	CG-gbm
cassava4.1_001548m.g	UM
cassava4.1_001550m.g	CG-gbm
cassava4.1_001551m.g	CG-gbm
cassava4.1_001552m.g	CG-gbm
cassava4.1_001554m.g	CG-gbm
cassava4.1_001558m.g	CG-gbm
cassava4.1_001559m.g	CG-gbm
cassava4.1_001561m.g	CG-gbm
cassava4.1_001562m.g	CG-gbm
cassava4.1_001563m.g	UM
cassava4.1_001564m.g	CG-gbm
cassava4.1_001565m.g	CG-gbm
cassava4.1_001566m.g	CG-gbm
cassava4.1_001567m.g	UM
cassava4.1_001568m.g	CG-gbm
cassava4.1_001569m.g	CG-gbm
cassava4.1_001570m.g	CG-gbm
cassava4.1_001571m.g	UM
cassava4.1_001572m.g	UM
cassava4.1_001573m.g	CG-gbm
cassava4.1_001574m.g	CG-gbm
cassava4.1_001575m.g	CG-gbm
cassava4.1_001576m.g	CG-gbm
cassava4.1_001577m.g	CG-gbm
cassava4.1_001578m.g	CG-gbm
cassava4.1_001580m.g	UM
cassava4.1_001582m.g	CG-gbm
cassava4.1_001584m.g	CG-gbm
cassava4.1_001585m.g	CG-gbm
cassava4.1_001586m.g	UM
cassava4.1_001587m.g	CG-gbm
cassava4.1_001588m.g	UM
cassava4.1_001589m.g	CG-gbm
cassava4.1_001591m.g	UM
cassava4.1_001593m.g	CG-gbm
cassava4.1_001594m.g	UM
cassava4.1_001595m.g	CG-gbm
cassava4.1_001600m.g	CG-gbm
cassava4.1_001601m.g	CG-gbm
cassava4.1_001602m.g	CG-gbm
cassava4.1_001603m.g	UM
cassava4.1_001604m.g	UM
cassava4.1_001605m.g	UM
cassava4.1_001606m.g	UM
cassava4.1_001607m.g	CG-gbm
cassava4.1_001608m.g	UM
cassava4.1_001609m.g	CG-gbm
cassava4.1_001610m.g	CG-gbm
cassava4.1_001611m.g	CG-gbm
cassava4.1_001612m.g	CG-gbm
cassava4.1_001613m.g	UM
cassava4.1_001614m.g	UM
cassava4.1_001615m.g	CG-gbm
cassava4.1_001616m.g	UM
cassava4.1_001618m.g	CG-gbm
cassava4.1_001619m.g	CG-gbm
cassava4.1_001620m.g	UM
cassava4.1_001621m.g	UM
cassava4.1_001623m.g	CG-gbm
cassava4.1_001624m.g	CG-gbm
cassava4.1_001625m.g	CG-gbm
cassava4.1_001626m.g	CG-gbm
cassava4.1_001627m.g	CG-gbm
cassava4.1_001628m.g	CHG-gene
cassava4.1_001629m.g	CG-gbm
cassava4.1_001630m.g	UM
cassava4.1_001631m.g	CG-gbm
cassava4.1_001632m.g	UM
cassava4.1_001634m.g	CG-gbm
cassava4.1_001635m.g	CG-gbm
cassava4.1_001637m.g	UM
cassava4.1_001638m.g	UM
cassava4.1_001639m.g	UM
cassava4.1_001640m.g	CG-gbm
cassava4.1_001641m.g	CG-gbm
cassava4.1_001642m.g	CG-gbm
cassava4.1_001644m.g	UM
cassava4.1_001648m.g	CG-gbm
cassava4.1_001649m.g	CG-gbm
cassava4.1_001650m.g	UM
cassava4.1_001651m.g	UM
cassava4.1_001652m.g	CG-gbm
cassava4.1_001653m.g	CG-gbm
cassava4.1_001654m.g	UM
cassava4.1_001656m.g	UM
cassava4.1_001657m.g	CG-gbm
cassava4.1_001658m.g	UM
cassava4.1_001661m.g	CG-gbm
cassava4.1_001662m.g	UM
cassava4.1_001663m.g	UM
cassava4.1_001664m.g	UM
cassava4.1_001666m.g	UM
cassava4.1_001667m.g	UM
cassava4.1_001668m.g	CG-gbm
cassava4.1_001669m.g	CG-gbm
cassava4.1_001670m.g	CG-gbm
cassava4.1_001671m.g	CG-gbm
cassava4.1_001672m.g	CG-gbm
cassava4.1_001673m.g	UM
cassava4.1_001674m.g	CG-gbm
cassava4.1_001675m.g	UM
cassava4.1_001676m.g	UM
cassava4.1_001678m.g	CG-gbm
cassava4.1_001679m.g	CG-gbm
cassava4.1_001680m.g	CG-gbm
cassava4.1_001681m.g	UM
cassava4.1_001682m.g	CG-gbm
cassava4.1_001683m.g	CG-gbm
cassava4.1_001684m.g	UM
cassava4.1_001685m.g	CG-gbm
cassava4.1_001686m.g	CG-gbm
cassava4.1_001687m.g	CG-gbm
cassava4.1_001688m.g	UM
cassava4.1_001689m.g	UM
cassava4.1_001690m.g	CG-gbm
cassava4.1_001691m.g	CG-gbm
cassava4.1_001692m.g	UM
cassava4.1_001693m.g	UM
cassava4.1_001694m.g	CG-gbm
cassava4.1_001695m.g	CG-gbm
cassava4.1_001696m.g	UM
cassava4.1_001697m.g	CG-gbm
cassava4.1_001698m.g	CG-gbm
cassava4.1_001699m.g	UM
cassava4.1_001700m.g	UM
cassava4.1_001702m.g	CG-gbm
cassava4.1_001703m.g	CG-gbm
cassava4.1_001704m.g	CG-gbm
cassava4.1_001706m.g	CG-gbm
cassava4.1_001707m.g	CG-gbm
cassava4.1_001708m.g	CG-gbm
cassava4.1_001709m.g	UM
cassava4.1_001710m.g	UM
cassava4.1_001711m.g	CG-gbm
cassava4.1_001712m.g	UM
cassava4.1_001713m.g	CG-gbm
cassava4.1_001714m.g	UM
cassava4.1_001715m.g	CG-gbm
cassava4.1_001718m.g	CG-gbm
cassava4.1_001719m.g	UM
cassava4.1_001720m.g	CG-gbm
cassava4.1_001721m.g	CG-gbm
cassava4.1_001722m.g	UM
cassava4.1_001723m.g	UM
cassava4.1_001724m.g	CG-gbm
cassava4.1_001725m.g	CG-gbm
cassava4.1_001726m.g	UM
cassava4.1_001727m.g	CG-gbm
cassava4.1_001728m.g	CG-gbm
cassava4.1_001729m.g	CG-gbm
cassava4.1_001730m.g	CG-gbm
cassava4.1_001732m.g	CG-gbm
cassava4.1_001733m.g	UM
cassava4.1_001734m.g	UM
cassava4.1_001735m.g	CG-gbm
cassava4.1_001736m.g	UM
cassava4.1_001737m.g	UM
cassava4.1_001738m.g	CG-gbm
cassava4.1_001739m.g	CG-gbm
cassava4.1_001740m.g	UM
cassava4.1_001741m.g	CG-gbm
cassava4.1_001742m.g	CG-gbm
cassava4.1_001743m.g	UM
cassava4.1_001744m.g	CG-gbm
cassava4.1_001745m.g	UM
cassava4.1_001746m.g	CG-gbm
cassava4.1_001747m.g	UM
cassava4.1_001748m.g	UM
cassava4.1_001750m.g	CG-gbm
cassava4.1_001751m.g	UM
cassava4.1_001752m.g	UM
cassava4.1_001755m.g	CG-gbm
cassava4.1_001757m.g	UM
cassava4.1_001758m.g	CG-gbm
cassava4.1_001759m.g	CG-gbm
cassava4.1_001760m.g	UM
cassava4.1_001761m.g	UM
cassava4.1_001762m.g	UM
cassava4.1_001764m.g	UM
cassava4.1_001766m.g	UM
cassava4.1_001767m.g	UM
cassava4.1_001768m.g	CG-gbm
cassava4.1_001769m.g	CG-gbm
cassava4.1_001770m.g	CG-gbm
cassava4.1_001772m.g	UM
cassava4.1_001774m.g	CG-gbm
cassava4.1_001776m.g	CG-gbm
cassava4.1_001777m.g	UM
cassava4.1_001779m.g	UM
cassava4.1_001780m.g	CG-gbm
cassava4.1_001782m.g	CG-gbm
cassava4.1_001783m.g	UM
cassava4.1_001784m.g	UM
cassava4.1_001785m.g	UM
cassava4.1_001786m.g	CG-gbm
cassava4.1_001787m.g	CG-gbm
cassava4.1_001789m.g	UM
cassava4.1_001790m.g	UM
cassava4.1_001791m.g	UM
cassava4.1_001792m.g	CG-gbm
cassava4.1_001793m.g	CG-gbm
cassava4.1_001794m.g	UM
cassava4.1_001795m.g	CG-gbm
cassava4.1_001796m.g	UM
cassava4.1_001797m.g	UM
cassava4.1_001798m.g	CG-gbm
cassava4.1_001800m.g	CG-gbm
cassava4.1_001801m.g	CG-gbm
cassava4.1_001802m.g	CG-gbm
cassava4.1_001803m.g	CG-gbm
cassava4.1_001804m.g	CG-gbm
cassava4.1_001805m.g	CG-gbm
cassava4.1_001806m.g	UM
cassava4.1_001807m.g	UM
cassava4.1_001809m.g	CG-gbm
cassava4.1_001810m.g	CG-gbm
cassava4.1_001811m.g	CG-gbm
cassava4.1_001812m.g	UM
cassava4.1_001814m.g	CG-gbm
cassava4.1_001815m.g	CG-gbm
cassava4.1_001817m.g	UM
cassava4.1_001818m.g	CG-gbm
cassava4.1_001819m.g	CG-gbm
cassava4.1_001820m.g	CG-gbm
cassava4.1_001821m.g	CG-gbm
cassava4.1_001822m.g	UM
cassava4.1_001823m.g	CG-gbm
cassava4.1_001824m.g	CG-gbm
cassava4.1_001825m.g	UM
cassava4.1_001827m.g	UM
cassava4.1_001828m.g	UM
cassava4.1_001830m.g	CG-gbm
cassava4.1_001831m.g	CHG-gene
cassava4.1_001832m.g	UM
cassava4.1_001834m.g	UM
cassava4.1_001835m.g	CG-gbm
cassava4.1_001836m.g	UM
cassava4.1_001837m.g	CG-gbm
cassava4.1_001838m.g	CG-gbm
cassava4.1_001839m.g	CG-gbm
cassava4.1_001840m.g	UM
cassava4.1_001841m.g	UM
cassava4.1_001842m.g	CG-gbm
cassava4.1_001844m.g	UM
cassava4.1_001845m.g	CG-gbm
cassava4.1_001846m.g	CG-gbm
cassava4.1_001847m.g	CG-gbm
cassava4.1_001848m.g	UM
cassava4.1_001849m.g	CG-gbm
cassava4.1_001850m.g	UM
cassava4.1_001851m.g	CG-gbm
cassava4.1_001852m.g	UM
cassava4.1_001853m.g	UM
cassava4.1_001854m.g	CG-gbm
cassava4.1_001856m.g	UM
cassava4.1_001857m.g	CG-gbm
cassava4.1_001859m.g	CG-gbm
cassava4.1_001860m.g	CG-gbm
cassava4.1_001861m.g	UM
cassava4.1_001862m.g	CG-gbm
cassava4.1_001863m.g	CG-gbm
cassava4.1_001865m.g	UM
cassava4.1_001866m.g	CG-gbm
cassava4.1_001867m.g	UM
cassava4.1_001869m.g	CG-gbm
cassava4.1_001870m.g	UM
cassava4.1_001871m.g	UM
cassava4.1_001872m.g	CG-gbm
cassava4.1_001873m.g	CG-gbm
cassava4.1_001874m.g	UM
cassava4.1_001875m.g	CG-gbm
cassava4.1_001876m.g	UM
cassava4.1_001877m.g	CG-gbm
cassava4.1_001878m.g	CG-gbm
cassava4.1_001879m.g	CG-gbm
cassava4.1_001880m.g	CG-gbm
cassava4.1_001882m.g	UM
cassava4.1_001883m.g	CG-gbm
cassava4.1_001884m.g	UM
cassava4.1_001885m.g	UM
cassava4.1_001886m.g	UM
cassava4.1_001887m.g	CG-gbm
cassava4.1_001888m.g	CG-gbm
cassava4.1_001890m.g	UM
cassava4.1_001891m.g	UM
cassava4.1_001892m.g	UM
cassava4.1_001893m.g	CG-gbm
cassava4.1_001894m.g	CG-gbm
cassava4.1_001895m.g	CG-gbm
cassava4.1_001896m.g	UM
cassava4.1_001897m.g	CG-gbm
cassava4.1_001898m.g	UM
cassava4.1_001899m.g	CG-gbm
cassava4.1_001900m.g	UM
cassava4.1_001901m.g	UM
cassava4.1_001902m.g	CG-gbm
cassava4.1_001903m.g	CG-gbm
cassava4.1_001904m.g	CG-gbm
cassava4.1_001905m.g	UM
cassava4.1_001906m.g	CG-gbm
cassava4.1_001907m.g	CG-gbm
cassava4.1_001908m.g	CG-gbm
cassava4.1_001909m.g	CG-gbm
cassava4.1_001910m.g	UM
cassava4.1_001913m.g	UM
cassava4.1_001914m.g	CG-gbm
cassava4.1_001915m.g	CG-gbm
cassava4.1_001916m.g	UM
cassava4.1_001917m.g	UM
cassava4.1_001918m.g	CG-gbm
cassava4.1_001919m.g	CG-gbm
cassava4.1_001920m.g	UM
cassava4.1_001921m.g	CG-gbm
cassava4.1_001922m.g	CG-gbm
cassava4.1_001923m.g	CG-gbm
cassava4.1_001924m.g	CG-gbm
cassava4.1_001925m.g	CG-gbm
cassava4.1_001926m.g	UM
cassava4.1_001927m.g	CG-gbm
cassava4.1_001928m.g	UM
cassava4.1_001929m.g	UM
cassava4.1_001930m.g	CG-gbm
cassava4.1_001931m.g	CG-gbm
cassava4.1_001932m.g	CG-gbm
cassava4.1_001933m.g	UM
cassava4.1_001934m.g	CG-gbm
cassava4.1_001935m.g	UM
cassava4.1_001936m.g	UM
cassava4.1_001937m.g	CG-gbm
cassava4.1_001938m.g	UM
cassava4.1_001939m.g	CG-gbm
cassava4.1_001940m.g	UM
cassava4.1_001941m.g	CG-gbm
cassava4.1_001942m.g	UM
cassava4.1_001943m.g	CG-gbm
cassava4.1_001944m.g	UM
cassava4.1_001945m.g	CG-gbm
cassava4.1_001947m.g	UM
cassava4.1_001948m.g	UM
cassava4.1_001949m.g	CG-gbm
cassava4.1_001950m.g	UM
cassava4.1_001951m.g	CG-gbm
cassava4.1_001953m.g	UM
cassava4.1_001954m.g	CG-gbm
cassava4.1_001957m.g	UM
cassava4.1_001958m.g	UM
cassava4.1_001959m.g	UM
cassava4.1_001960m.g	CG-gbm
cassava4.1_001961m.g	CG-gbm
cassava4.1_001962m.g	UM
cassava4.1_001963m.g	CG-gbm
cassava4.1_001965m.g	CG-gbm
cassava4.1_001966m.g	UM
cassava4.1_001967m.g	UM
cassava4.1_001968m.g	UM
cassava4.1_001969m.g	UM
cassava4.1_001970m.g	UM
cassava4.1_001971m.g	CG-gbm
cassava4.1_001972m.g	CG-gbm
cassava4.1_001973m.g	CG-gbm
cassava4.1_001974m.g	CG-gbm
cassava4.1_001975m.g	CG-gbm
cassava4.1_001977m.g	CG-gbm
cassava4.1_001978m.g	UM
cassava4.1_001979m.g	CG-gbm
cassava4.1_001980m.g	CG-gbm
cassava4.1_001981m.g	UM
cassava4.1_001982m.g	CG-gbm
cassava4.1_001983m.g	CG-gbm
cassava4.1_001985m.g	UM
cassava4.1_001986m.g	UM
cassava4.1_001987m.g	UM
cassava4.1_001988m.g	UM
cassava4.1_001989m.g	CG-gbm
cassava4.1_001990m.g	UM
cassava4.1_001992m.g	UM
cassava4.1_001993m.g	CG-gbm
cassava4.1_001994m.g	UM
cassava4.1_001995m.g	CG-gbm
cassava4.1_001996m.g	UM
cassava4.1_001997m.g	UM
cassava4.1_001998m.g	CG-gbm
cassava4.1_001999m.g	CG-gbm
cassava4.1_002000m.g	CG-gbm
cassava4.1_002001m.g	UM
cassava4.1_002002m.g	CG-gbm
cassava4.1_002003m.g	UM
cassava4.1_002005m.g	UM
cassava4.1_002006m.g	CG-gbm
cassava4.1_002008m.g	CG-gbm
cassava4.1_002009m.g	UM
cassava4.1_002010m.g	CG-gbm
cassava4.1_002011m.g	UM
cassava4.1_002012m.g	UM
cassava4.1_002014m.g	CG-gbm
cassava4.1_002015m.g	UM
cassava4.1_002016m.g	UM
cassava4.1_002017m.g	CG-gbm
cassava4.1_002018m.g	CG-gbm
cassava4.1_002019m.g	UM
cassava4.1_002020m.g	UM
cassava4.1_002021m.g	CG-gbm
cassava4.1_002022m.g	UM
cassava4.1_002023m.g	CG-gbm
cassava4.1_002024m.g	CG-gbm
cassava4.1_002025m.g	CG-gbm
cassava4.1_002027m.g	CG-gbm
cassava4.1_002028m.g	CG-gbm
cassava4.1_002029m.g	UM
cassava4.1_002030m.g	UM
cassava4.1_002031m.g	UM
cassava4.1_002032m.g	CG-gbm
cassava4.1_002033m.g	CG-gbm
cassava4.1_002034m.g	UM
cassava4.1_002036m.g	CG-gbm
cassava4.1_002037m.g	UM
cassava4.1_002038m.g	CG-gbm
cassava4.1_002039m.g	CG-gbm
cassava4.1_002041m.g	CG-gbm
cassava4.1_002042m.g	UM
cassava4.1_002044m.g	CG-gbm
cassava4.1_002045m.g	CG-gbm
cassava4.1_002047m.g	CG-gbm
cassava4.1_002048m.g	UM
cassava4.1_002049m.g	UM
cassava4.1_002050m.g	CG-gbm
cassava4.1_002053m.g	CG-gbm
cassava4.1_002054m.g	UM
cassava4.1_002055m.g	CG-gbm
cassava4.1_002057m.g	CG-gbm
cassava4.1_002058m.g	UM
cassava4.1_002059m.g	CG-gbm
cassava4.1_002060m.g	CG-gbm
cassava4.1_002063m.g	UM
cassava4.1_002064m.g	CG-gbm
cassava4.1_002066m.g	CG-gbm
cassava4.1_002067m.g	UM
cassava4.1_002068m.g	CG-gbm
cassava4.1_002069m.g	CG-gbm
cassava4.1_002070m.g	CG-gbm
cassava4.1_002071m.g	UM
cassava4.1_002072m.g	UM
cassava4.1_002073m.g	UM
cassava4.1_002074m.g	UM
cassava4.1_002075m.g	CG-gbm
cassava4.1_002076m.g	UM
cassava4.1_002077m.g	UM
cassava4.1_002078m.g	CG-gbm
cassava4.1_002079m.g	CG-gbm
cassava4.1_002080m.g	UM
cassava4.1_002081m.g	UM
cassava4.1_002083m.g	UM
cassava4.1_002084m.g	CG-gbm
cassava4.1_002085m.g	UM
cassava4.1_002086m.g	CG-gbm
cassava4.1_002087m.g	UM
cassava4.1_002088m.g	CG-gbm
cassava4.1_002089m.g	UM
cassava4.1_002092m.g	CG-gbm
cassava4.1_002093m.g	CG-gbm
cassava4.1_002094m.g	CG-gbm
cassava4.1_002095m.g	UM
cassava4.1_002096m.g	CG-gbm
cassava4.1_002099m.g	CG-gbm
cassava4.1_002100m.g	CG-gbm
cassava4.1_002101m.g	CG-gbm
cassava4.1_002102m.g	UM
cassava4.1_002103m.g	CG-gbm
cassava4.1_002104m.g	CG-gbm
cassava4.1_002105m.g	CG-gbm
cassava4.1_002106m.g	UM
cassava4.1_002107m.g	UM
cassava4.1_002108m.g	CG-gbm
cassava4.1_002109m.g	CG-gbm
cassava4.1_002110m.g	CG-gbm
cassava4.1_002111m.g	CG-gbm
cassava4.1_002112m.g	UM
cassava4.1_002113m.g	CG-gbm
cassava4.1_002114m.g	CG-gbm
cassava4.1_002115m.g	UM
cassava4.1_002117m.g	UM
cassava4.1_002118m.g	UM
cassava4.1_002119m.g	CG-gbm
cassava4.1_002120m.g	UM
cassava4.1_002121m.g	UM
cassava4.1_002122m.g	UM
cassava4.1_002123m.g	UM
cassava4.1_002124m.g	CG-gbm
cassava4.1_002125m.g	CG-gbm
cassava4.1_002127m.g	UM
cassava4.1_002128m.g	UM
cassava4.1_002129m.g	CG-gbm
cassava4.1_002130m.g	UM
cassava4.1_002131m.g	CG-gbm
cassava4.1_002132m.g	CG-gbm
cassava4.1_002133m.g	UM
cassava4.1_002135m.g	UM
cassava4.1_002136m.g	CG-gbm
cassava4.1_002137m.g	UM
cassava4.1_002139m.g	UM
cassava4.1_002140m.g	CG-gbm
cassava4.1_002141m.g	CG-gbm
cassava4.1_002142m.g	UM
cassava4.1_002143m.g	CG-gbm
cassava4.1_002144m.g	CG-gbm
cassava4.1_002145m.g	CG-gbm
cassava4.1_002146m.g	UM
cassava4.1_002147m.g	UM
cassava4.1_002148m.g	CG-gbm
cassava4.1_002149m.g	UM
cassava4.1_002150m.g	CG-gbm
cassava4.1_002151m.g	CHG-gene
cassava4.1_002152m.g	UM
cassava4.1_002153m.g	UM
cassava4.1_002154m.g	CG-gbm
cassava4.1_002155m.g	UM
cassava4.1_002156m.g	UM
cassava4.1_002157m.g	UM
cassava4.1_002158m.g	UM
cassava4.1_002159m.g	UM
cassava4.1_002160m.g	UM
cassava4.1_002161m.g	UM
cassava4.1_002162m.g	CG-gbm
cassava4.1_002164m.g	UM
cassava4.1_002165m.g	CG-gbm
cassava4.1_002166m.g	UM
cassava4.1_002168m.g	UM
cassava4.1_002169m.g	CG-gbm
cassava4.1_002170m.g	UM
cassava4.1_002175m.g	UM
cassava4.1_002176m.g	UM
cassava4.1_002177m.g	CG-gbm
cassava4.1_002178m.g	UM
cassava4.1_002179m.g	CG-gbm
cassava4.1_002180m.g	CG-gbm
cassava4.1_002181m.g	UM
cassava4.1_002182m.g	UM
cassava4.1_002183m.g	CG-gbm
cassava4.1_002184m.g	CG-gbm
cassava4.1_002186m.g	CG-gbm
cassava4.1_002187m.g	UM
cassava4.1_002188m.g	CG-gbm
cassava4.1_002189m.g	CG-gbm
cassava4.1_002190m.g	UM
cassava4.1_002191m.g	UM
cassava4.1_002192m.g	UM
cassava4.1_002194m.g	UM
cassava4.1_002195m.g	CG-gbm
cassava4.1_002197m.g	CG-gbm
cassava4.1_002199m.g	CG-gbm
cassava4.1_002200m.g	CG-gbm
cassava4.1_002201m.g	CG-gbm
cassava4.1_002202m.g	CG-gbm
cassava4.1_002203m.g	CG-gbm
cassava4.1_002204m.g	UM
cassava4.1_002206m.g	UM
cassava4.1_002207m.g	UM
cassava4.1_002209m.g	UM
cassava4.1_002210m.g	UM
cassava4.1_002211m.g	CG-gbm
cassava4.1_002213m.g	UM
cassava4.1_002215m.g	CG-gbm
cassava4.1_002216m.g	UM
cassava4.1_002217m.g	UM
cassava4.1_002218m.g	UM
cassava4.1_002219m.g	UM
cassava4.1_002220m.g	UM
cassava4.1_002221m.g	UM
cassava4.1_002222m.g	UM
cassava4.1_002223m.g	UM
cassava4.1_002224m.g	UM
cassava4.1_002225m.g	UM
cassava4.1_002226m.g	CG-gbm
cassava4.1_002227m.g	CG-gbm
cassava4.1_002228m.g	CG-gbm
cassava4.1_002229m.g	CG-gbm
cassava4.1_002230m.g	UM
cassava4.1_002231m.g	CG-gbm
cassava4.1_002233m.g	CG-gbm
cassava4.1_002234m.g	CHG-gene
cassava4.1_002236m.g	UM
cassava4.1_002237m.g	UM
cassava4.1_002239m.g	CG-gbm
cassava4.1_002240m.g	CG-gbm
cassava4.1_002241m.g	CG-gbm
cassava4.1_002242m.g	CHG-gene
cassava4.1_002243m.g	UM
cassava4.1_002244m.g	UM
cassava4.1_002245m.g	UM
cassava4.1_002247m.g	CG-gbm
cassava4.1_002248m.g	UM
cassava4.1_002249m.g	UM
cassava4.1_002250m.g	UM
cassava4.1_002251m.g	CG-gbm
cassava4.1_002252m.g	CG-gbm
cassava4.1_002253m.g	CG-gbm
cassava4.1_002254m.g	UM
cassava4.1_002256m.g	CHG-gene
cassava4.1_002257m.g	UM
cassava4.1_002258m.g	CG-gbm
cassava4.1_002259m.g	CG-gbm
cassava4.1_002260m.g	CG-gbm
cassava4.1_002261m.g	CG-gbm
cassava4.1_002262m.g	CG-gbm
cassava4.1_002263m.g	CG-gbm
cassava4.1_002264m.g	CG-gbm
cassava4.1_002266m.g	CG-gbm
cassava4.1_002267m.g	CG-gbm
cassava4.1_002268m.g	CG-gbm
cassava4.1_002269m.g	CG-gbm
cassava4.1_002270m.g	UM
cassava4.1_002271m.g	CG-gbm
cassava4.1_002273m.g	UM
cassava4.1_002274m.g	CG-gbm
cassava4.1_002275m.g	CG-gbm
cassava4.1_002276m.g	UM
cassava4.1_002277m.g	CG-gbm
cassava4.1_002278m.g	CG-gbm
cassava4.1_002279m.g	CG-gbm
cassava4.1_002280m.g	CG-gbm
cassava4.1_002282m.g	CG-gbm
cassava4.1_002283m.g	UM
cassava4.1_002284m.g	UM
cassava4.1_002285m.g	CG-gbm
cassava4.1_002286m.g	CG-gbm
cassava4.1_002287m.g	UM
cassava4.1_002288m.g	CG-gbm
cassava4.1_002289m.g	UM
cassava4.1_002290m.g	UM
cassava4.1_002291m.g	UM
cassava4.1_002292m.g	CG-gbm
cassava4.1_002293m.g	UM
cassava4.1_002294m.g	UM
cassava4.1_002295m.g	CG-gbm
cassava4.1_002296m.g	CG-gbm
cassava4.1_002297m.g	UM
cassava4.1_002298m.g	UM
cassava4.1_002299m.g	CG-gbm
cassava4.1_002302m.g	UM
cassava4.1_002303m.g	CG-gbm
cassava4.1_002305m.g	CG-gbm
cassava4.1_002306m.g	CG-gbm
cassava4.1_002307m.g	UM
cassava4.1_002308m.g	CG-gbm
cassava4.1_002309m.g	UM
cassava4.1_002310m.g	CG-gbm
cassava4.1_002311m.g	UM
[truncated: 28,667 more rows]

## Sheet: M. guttatus
gene	class
Migut.A00001	CG-gbm
Migut.A00002	CG-gbm
Migut.A00003	CG-gbm
Migut.A00004	UM
Migut.A00005	CG-gbm
Migut.A00006	CG-gbm
Migut.A00007	CG-gbm
Migut.A00008	CG-gbm
Migut.A00009	CG-gbm
Migut.A00010	CG-gbm
Migut.A00011	CG-gbm
Migut.A00012	CG-gbm
Migut.A00013	UM
Migut.A00014	CG-gbm
Migut.A00015	CG-gbm
Migut.A00016	CG-gbm
Migut.A00017	CG-gbm
Migut.A00018	CG-gbm
Migut.A00019	CG-gbm
Migut.A00020	CG-gbm
Migut.A00021	CG-gbm
Migut.A00022	CG-gbm
Migut.A00023	CG-gbm
Migut.A00024	CG-gbm
Migut.A00025	UM
Migut.A00026	CG-gbm
Migut.A00027	CG-gbm
Migut.A00028	CG-gbm
Migut.A00029	UM
Migut.A00030	CG-gbm
Migut.A00031	UM
Migut.A00032	CG-gbm
Migut.A00033	CG-gbm
Migut.A00034	CG-gbm
Migut.A00035	UM
Migut.A00036	CG-gbm
Migut.A00037	CG-gbm
Migut.A00038	CG-gbm
Migut.A00039	CG-gbm
Migut.A00040	UM
Migut.A00041	CG-gbm
Migut.A00042	CG-gbm
Migut.A00043	CG-gbm
Migut.A00044	CG-gbm
Migut.A00045	CG-gbm
Migut.A00046	CG-gbm
Migut.A00047	CG-gbm
Migut.A00048	CG-gbm
Migut.A00049	UM
Migut.A00050	CG-gbm
Migut.A00051	UM
Migut.A00052	CG-gbm
Migut.A00053	CG-gbm
Migut.A00054	UM
Migut.A00055	CG-gbm
Migut.A00056	CG-gbm
Migut.A00057	UM
Migut.A00058	CG-gbm
Migut.A00059	UM
Migut.A00060	UM
Migut.A00061	CG-gbm
Migut.A00062	UM
Migut.A00063	CG-gbm
Migut.A00064	UM
Migut.A00065	CG-gbm
Migut.A00066	CG-gbm
Migut.A00067	UM
Migut.A00068	CG-gbm
Migut.A00069	UM
Migut.A00070	CG-gbm
Migut.A00071	CG-gbm
Migut.A00072	CG-gbm
Migut.A00073	CG-gbm
Migut.A00074	CG-gbm
Migut.A00075	CG-gbm
Migut.A00076	CG-gbm
Migut.A00077	CG-gbm
Migut.A00078	CG-gbm
Migut.A00079	CG-gbm
Migut.A00080	UM
Migut.A00081	CG-gbm
Migut.A00082	CG-gbm
Migut.A00083	UM
Migut.A00084	CG-gbm
Migut.A00085	CG-gbm
Migut.A00086	CG-gbm
Migut.A00087	CG-gbm
Migut.A00088	CG-gbm
Migut.A00089	CG-gbm
Migut.A00090	CG-gbm
Migut.A00091	UM
Migut.A00092	CG-gbm
Migut.A00093	CG-gbm
Migut.A00094	UM
Migut.A00095	CG-gbm
Migut.A00096	CG-gbm
Migut.A00097	CG-gbm
Migut.A00098	CG-gbm
Migut.A00099	CG-gbm
Migut.A00100	CG-gbm
Migut.A00101	CG-gbm
Migut.A00102	CG-gbm
Migut.A00103	UM
Migut.A00104	UM
Migut.A00105	CG-gbm
Migut.A00106	CG-gbm
Migut.A00107	CG-gbm
Migut.A00108	UM
Migut.A00109	CG-gbm
Migut.A00110	CG-gbm
Migut.A00113	UM
Migut.A00114	CG-gbm
Migut.A00115	UM
Migut.A00116	CG-gbm
Migut.A00117	CG-gbm
Migut.A00118	CG-gbm
Migut.A00119	CG-gbm
Migut.A00120	CG-gbm
Migut.A00121	CG-gbm
Migut.A00122	UM
Migut.A00123	CG-gbm
Migut.A00125	CHH-gene
Migut.A00126	UM
Migut.A00127	UM
Migut.A00128	CG-gbm
Migut.A00129	CG-gbm
Migut.A00130	UM
Migut.A00131	UM
Migut.A00132	UM
Migut.A00133	CG-gbm
Migut.A00134	UM
Migut.A00135	CG-gbm
Migut.A00136	CG-gbm
Migut.A00137	CG-gbm
Migut.A00138	UM
Migut.A00139	CG-gbm
Migut.A00140	CG-gbm
Migut.A00141	UM
Migut.A00142	CG-gbm
Migut.A00143	CG-gbm
Migut.A00144	CG-gbm
Migut.A00145	UM
Migut.A00146	CG-gbm
Migut.A00147	CG-gbm
Migut.A00148	CG-gbm
Migut.A00149	CG-gbm
Migut.A00150	CG-gbm
Migut.A00151	UM
Migut.A00152	CG-gbm
Migut.A00153	UM
Migut.A00154	CG-gbm
Migut.A00155	CG-gbm
Migut.A00156	UM
Migut.A00157	UM
Migut.A00158	CG-gbm
Migut.A00159	CG-gbm
Migut.A00160	CG-gbm
Migut.A00161	CG-gbm
Migut.A00162	CG-gbm
Migut.A00163	CG-gbm
Migut.A00164	CG-gbm
Migut.A00165	UM
Migut.A00166	CG-gbm
Migut.A00167	CG-gbm
Migut.A00168	CG-gbm
Migut.A00169	UM
Migut.A00170	CG-gbm
Migut.A00171	CG-gbm
Migut.A00172	CG-gbm
Migut.A00173	UM
Migut.A00174	CG-gbm
Migut.A00175	CG-gbm
Migut.A00176	CG-gbm
Migut.A00177	UM
Migut.A00178	UM
Migut.A00179	CG-gbm
Migut.A00180	CG-gbm
Migut.A00181	CG-gbm
Migut.A00182	CG-gbm
Migut.A00183	CG-gbm
Migut.A00184	UM
Migut.A00185	CG-gbm
Migut.A00186	UM
Migut.A00187	CG-gbm
Migut.A00188	CG-gbm
Migut.A00189	UM
Migut.A00190	UM
Migut.A00191	CG-gbm
Migut.A00192	CG-gbm
Migut.A00193	UM
Migut.A00194	UM
Migut.A00195	CG-gbm
Migut.A00196	CG-gbm
Migut.A00197	CG-gbm
Migut.A00198	UM
Migut.A00199	UM
Migut.A00200	CG-gbm
Migut.A00201	CG-gbm
Migut.A00202	UM
Migut.A00203	CG-gbm
Migut.A00204	CG-gbm
Migut.A00205	CG-gbm
Migut.A00206	UM
Migut.A00207	CG-gbm
Migut.A00208	CG-gbm
Migut.A00209	CG-gbm
Migut.A00210	CG-gbm
Migut.A00211	CG-gbm
Migut.A00212	CG-gbm
Migut.A00213	CG-gbm
Migut.A00214	CG-gbm
Migut.A00215	CG-gbm
Migut.A00216	UM
Migut.A00217	UM
Migut.A00218	CG-gbm
Migut.A00219	CG-gbm
Migut.A00220	CG-gbm
Migut.A00221	CG-gbm
Migut.A00222	CG-gbm
Migut.A00223	CG-gbm
Migut.A00224	CG-gbm
Migut.A00225	CG-gbm
Migut.A00226	UM
Migut.A00227	CG-gbm
Migut.A00228	CG-gbm
Migut.A00229	CG-gbm
Migut.A00230	CG-gbm
Migut.A00231	CG-gbm
Migut.A00232	CG-gbm
Migut.A00233	CHH-gene
Migut.A00234	CG-gbm
Migut.A00235	CHH-gene
Migut.A00236	CG-gbm
Migut.A00237	CG-gbm
Migut.A00238	CG-gbm
Migut.A00239	UM
Migut.A00240	CG-gbm
Migut.A00241	UM
Migut.A00242	CG-gbm
Migut.A00243	UM
Migut.A00244	CG-gbm
Migut.A00245	CG-gbm
Migut.A00246	CG-gbm
Migut.A00247	CG-gbm
Migut.A00248	CG-gbm
Migut.A00249	CG-gbm
Migut.A00250	CG-gbm
Migut.A00251	CG-gbm
Migut.A00252	CG-gbm
Migut.A00253	CG-gbm
Migut.A00254	UM
Migut.A00255	CG-gbm
Migut.A00256	CG-gbm
Migut.A00257	CG-gbm
Migut.A00258	CG-gbm
Migut.A00259	UM
Migut.A00260	CG-gbm
Migut.A00261	CG-gbm
Migut.A00262	UM
Migut.A00263	CG-gbm
Migut.A00264	UM
Migut.A00265	CG-gbm
Migut.A00266	UM
Migut.A00267	CG-gbm
Migut.A00268	CG-gbm
Migut.A00269	CG-gbm
Migut.A00270	CG-gbm
Migut.A00271	CG-gbm
Migut.A00272	CG-gbm
Migut.A00273	CG-gbm
Migut.A00274	CG-gbm
Migut.A00275	CG-gbm
Migut.A00276	CG-gbm
Migut.A00277	CG-gbm
Migut.A00278	CG-gbm
Migut.A00279	CG-gbm
Migut.A00280	CG-gbm
Migut.A00281	CG-gbm
Migut.A00282	CG-gbm
Migut.A00283	CG-gbm
Migut.A00284	CG-gbm
Migut.A00285	CG-gbm
Migut.A00286	CG-gbm
Migut.A00287	UM
Migut.A00288	UM
Migut.A00289	CG-gbm
Migut.A00290	CG-gbm
Migut.A00291	CG-gbm
Migut.A00292	CG-gbm
Migut.A00293	CG-gbm
Migut.A00294	UM
Migut.A00295	CG-gbm
Migut.A00296	CG-gbm
Migut.A00297	CG-gbm
Migut.A00298	UM
Migut.A00299	CG-gbm
Migut.A00300	CG-gbm
Migut.A00301	CG-gbm
Migut.A00302	CG-gbm
Migut.A00303	CG-gbm
Migut.A00304	UM
Migut.A00305	CG-gbm
Migut.A00306	CHG-gene
Migut.A00307	CG-gbm
Migut.A00308	CG-gbm
Migut.A00309	UM
Migut.A00310	CG-gbm
Migut.A00311	CG-gbm
Migut.A00312	CG-gbm
Migut.A00313	CG-gbm
Migut.A00314	CG-gbm
Migut.A00315	UM
Migut.A00316	CG-gbm
Migut.A00317	CG-gbm
Migut.A00318	CG-gbm
Migut.A00319	CG-gbm
Migut.A00320	CG-gbm
Migut.A00321	UM
Migut.A00322	CHG-gene
Migut.A00323	CG-gbm
Migut.A00324	CG-gbm
Migut.A00325	CG-gbm
Migut.A00326	CG-gbm
Migut.A00327	CG-gbm
Migut.A00328	CG-gbm
Migut.A00329	CG-gbm
Migut.A00330	UM
Migut.A00331	UM
Migut.A00332	CG-gbm
Migut.A00333	UM
Migut.A00334	CG-gbm
Migut.A00335	CG-gbm
Migut.A00336	CG-gbm
Migut.A00337	CG-gbm
Migut.A00338	CG-gbm
Migut.A00339	CG-gbm
Migut.A00340	CG-gbm
Migut.A00341	CHG-gene
Migut.A00342	UM
Migut.A00343	CG-gbm
Migut.A00344	CG-gbm
Migut.A00345	CG-gbm
Migut.A00346	CHH-gene
Migut.A00347	CHG-gene
Migut.A00348	CG-gbm
Migut.A00349	CG-gbm
Migut.A00350	CG-gbm
Migut.A00351	CG-gbm
Migut.A00352	CG-gbm
Migut.A00353	CG-gbm
Migut.A00354	CG-gbm
Migut.A00355	CG-gbm
Migut.A00356	UM
Migut.A00357	UM
Migut.A00358	CG-gbm
Migut.A00359	CG-gbm
Migut.A00360	CG-gbm
Migut.A00361	CG-gbm
Migut.A00362	UM
Migut.A00363	CG-gbm
Migut.A00364	CG-gbm
Migut.A00365	CG-gbm
Migut.A00366	CG-gbm
Migut.A00367	CG-gbm
Migut.A00368	CHH-gene
Migut.A00369	CG-gbm
Migut.A00370	CG-gbm
Migut.A00372	CHH-gene
Migut.A00373	UM
Migut.A00374	CHG-gene
Migut.A00375	UM
Migut.A00376	CHH-gene
Migut.A00377	CHG-gene
Migut.A00378	UM
Migut.A00379	CG-gbm
Migut.A00380	UM
Migut.A00381	CHG-gene
Migut.A00382	CG-gbm
Migut.A00383	CG-gbm
Migut.A00384	CG-gbm
Migut.A00385	CG-gbm
Migut.A00386	UM
Migut.A00387	CG-gbm
Migut.A00388	CG-gbm
Migut.A00389	CG-gbm
Migut.A00390	CG-gbm
Migut.A00391	CG-gbm
Migut.A00392	CG-gbm
Migut.A00393	CG-gbm
Migut.A00394	CG-gbm
Migut.A00395	UM
Migut.A00396	CG-gbm
Migut.A00397	UM
Migut.A00398	CG-gbm
Migut.A00399	CG-gbm
Migut.A00400	CG-gbm
Migut.A00401	UM
Migut.A00402	UM
Migut.A00403	UM
Migut.A00404	CG-gbm
Migut.A00405	UM
Migut.A00406	UM
Migut.A00407	UM
Migut.A00408	UM
Migut.A00409	CG-gbm
Migut.A00410	CG-gbm
Migut.A00411	CG-gbm
Migut.A00412	CG-gbm
Migut.A00413	CG-gbm
Migut.A00414	CG-gbm
Migut.A00415	CG-gbm
Migut.A00416	CG-gbm
Migut.A00417	CG-gbm
Migut.A00418	CHG-gene
Migut.A00419	UM
Migut.A00420	CHG-gene
Migut.A00421	CHH-gene
Migut.A00422	UM
Migut.A00423	UM
Migut.A00424	CHG-gene
Migut.A00425	UM
Migut.A00426	UM
Migut.A00427	CG-gbm
Migut.A00428	UM
Migut.A00429	CG-gbm
Migut.A00430	UM
Migut.A00431	CG-gbm
Migut.A00432	CG-gbm
Migut.A00433	UM
Migut.A00434	UM
Migut.A00435	CG-gbm
Migut.A00436	UM
Migut.A00437	CG-gbm
Migut.A00438	CG-gbm
Migut.A00439	CG-gbm
Migut.A00440	CG-gbm
Migut.A00441	CG-gbm
Migut.A00442	CG-gbm
Migut.A00443	UM
Migut.A00444	CG-gbm
Migut.A00445	CG-gbm
Migut.A00446	CG-gbm
Migut.A00447	UM
Migut.A00448	CG-gbm
Migut.A00449	CG-gbm
Migut.A00450	UM
Migut.A00451	CG-gbm
Migut.A00452	CG-gbm
Migut.A00453	CG-gbm
Migut.A00454	CG-gbm
Migut.A00455	CHH-gene
Migut.A00456	CG-gbm
Migut.A00457	CG-gbm
Migut.A00458	UM
Migut.A00459	CG-gbm
Migut.A00460	CG-gbm
Migut.A00461	CG-gbm
Migut.A00462	CG-gbm
Migut.A00463	UM
Migut.A00464	CG-gbm
Migut.A00465	CG-gbm
Migut.A00466	UM
Migut.A00467	CG-gbm
Migut.A00468	CG-gbm
Migut.A00469	CG-gbm
Migut.A00470	CG-gbm
Migut.A00471	CG-gbm
Migut.A00472	UM
Migut.A00473	CG-gbm
Migut.A00474	CG-gbm
Migut.A00475	CG-gbm
Migut.A00476	CG-gbm
Migut.A00477	CHG-gene
Migut.A00478	CG-gbm
Migut.A00479	CG-gbm
Migut.A00480	CG-gbm
Migut.A00481	CG-gbm
Migut.A00482	CHH-gene
Migut.A00483	CG-gbm
Migut.A00484	CG-gbm
Migut.A00485	CG-gbm
Migut.A00486	CG-gbm
Migut.A00487	CG-gbm
Migut.A00488	CG-gbm
Migut.A00489	CG-gbm
Migut.A00490	CG-gbm
Migut.A00491	CG-gbm
Migut.A00492	CHG-gene
Migut.A00493	CG-gbm
Migut.A00494	CG-gbm
Migut.A00495	UM
Migut.A00496	CG-gbm
Migut.A00497	UM
Migut.A00498	CG-gbm
Migut.A00499	CG-gbm
Migut.A00500	CG-gbm
Migut.A00501	CG-gbm
Migut.A00502	CG-gbm
Migut.A00503	UM
Migut.A00504	CG-gbm
Migut.A00505	UM
Migut.A00506	CG-gbm
Migut.A00507	CG-gbm
Migut.A00508	CG-gbm
Migut.A00509	CG-gbm
Migut.A00510	CG-gbm
Migut.A00511	CG-gbm
Migut.A00512	CG-gbm
Migut.A00513	CG-gbm
Migut.A00514	CG-gbm
Migut.A00516	CG-gbm
Migut.A00517	UM
Migut.A00518	CG-gbm
Migut.A00519	CG-gbm
Migut.A00520	CG-gbm
Migut.A00521	UM
Migut.A00522	UM
Migut.A00523	CG-gbm
Migut.A00524	CG-gbm
Migut.A00525	CG-gbm
Migut.A00526	CHH-gene
Migut.A00527	CG-gbm
Migut.A00528	CG-gbm
Migut.A00529	CG-gbm
Migut.A00530	CG-gbm
Migut.A00531	CG-gbm
Migut.A00532	UM
Migut.A00533	UM
Migut.A00534	UM
Migut.A00535	CG-gbm
Migut.A00536	CG-gbm
Migut.A00537	CG-gbm
Migut.A00538	UM
Migut.A00539	CG-gbm
Migut.A00540	CG-gbm
Migut.A00541	CHH-gene
Migut.A00542	CG-gbm
Migut.A00543	CG-gbm
Migut.A00544	CG-gbm
Migut.A00545	CG-gbm
Migut.A00546	CG-gbm
Migut.A00547	CG-gbm
Migut.A00548	UM
Migut.A00549	UM
Migut.A00550	CG-gbm
Migut.A00551	CG-gbm
Migut.A00552	UM
Migut.A00553	CG-gbm
Migut.A00554	CG-gbm
Migut.A00555	CG-gbm
Migut.A00556	CG-gbm
Migut.A00557	CG-gbm
Migut.A00558	CG-gbm
Migut.A00559	CG-gbm
Migut.A00560	CG-gbm
Migut.A00561	CG-gbm
Migut.A00563	CG-gbm
Migut.A00564	CG-gbm
Migut.A00565	UM
Migut.A00566	CG-gbm
Migut.A00567	CHH-gene
Migut.A00568	CG-gbm
Migut.A00569	CG-gbm
Migut.A00570	CG-gbm
Migut.A00571	CG-gbm
Migut.A00572	CG-gbm
Migut.A00573	CG-gbm
Migut.A00574	CG-gbm
Migut.A00575	CG-gbm
Migut.A00576	CG-gbm
Migut.A00577	CG-gbm
Migut.A00578	CG-gbm
Migut.A00579	CG-gbm
Migut.A00580	CG-gbm
Migut.A00581	CG-gbm
Migut.A00582	CG-gbm
Migut.A00583	CG-gbm
Migut.A00584	CG-gbm
Migut.A00585	CG-gbm
Migut.A00586	CG-gbm
Migut.A00587	CG-gbm
Migut.A00588	CG-gbm
Migut.A00589	CG-gbm
Migut.A00590	CG-gbm
Migut.A00591	CG-gbm
Migut.A00592	UM
Migut.A00593	CG-gbm
Migut.A00594	CG-gbm
Migut.A00595	CG-gbm
Migut.A00596	CHH-gene
Migut.A00597	CG-gbm
Migut.A00598	CHG-gene
Migut.A00599	CG-gbm
Migut.A00600	CG-gbm
Migut.A00601	CG-gbm
Migut.A00602	CG-gbm
Migut.A00603	CG-gbm
Migut.A00604	CG-gbm
Migut.A00605	CG-gbm
Migut.A00606	CG-gbm
Migut.A00607	CG-gbm
Migut.A00608	CG-gbm
Migut.A00609	CG-gbm
Migut.A00610	CG-gbm
Migut.A00611	CG-gbm
Migut.A00612	CHG-gene
Migut.A00613	CG-gbm
Migut.A00614	UM
Migut.A00615	CG-gbm
Migut.A00616	CG-gbm
Migut.A00617	CG-gbm
Migut.A00618	CG-gbm
Migut.A00619	CG-gbm
Migut.A00620	UM
Migut.A00621	CG-gbm
Migut.A00622	CG-gbm
Migut.A00623	CHH-gene
Migut.A00624	CHH-gene
Migut.A00625	CG-gbm
Migut.A00626	CG-gbm
Migut.A00627	CG-gbm
Migut.A00628	CG-gbm
Migut.A00629	CHH-gene
Migut.A00630	UM
Migut.A00631	CG-gbm
Migut.A00632	CG-gbm
Migut.A00633	CG-gbm
Migut.A00634	CG-gbm
Migut.A00635	CHH-gene
Migut.A00636	CG-gbm
Migut.A00637	CG-gbm
Migut.A00638	CG-gbm
Migut.A00639	CG-gbm
Migut.A00640	CG-gbm
Migut.A00641	UM
Migut.A00642	UM
Migut.A00643	UM
Migut.A00644	CG-gbm
Migut.A00645	CG-gbm
Migut.A00646	CG-gbm
Migut.A00647	UM
Migut.A00648	CG-gbm
Migut.A00649	UM
Migut.A00650	UM
Migut.A00651	UM
Migut.A00652	UM
Migut.A00653	CG-gbm
Migut.A00654	UM
Migut.A00655	UM
Migut.A00656	UM
Migut.A00657	CHG-gene
Migut.A00658	UM
Migut.A00659	UM
Migut.A00660	UM
Migut.A00661	CG-gbm
Migut.A00662	UM
Migut.A00663	CG-gbm
Migut.A00664	UM
Migut.A00665	CG-gbm
Migut.A00666	UM
Migut.A00667	CG-gbm
Migut.A00668	UM
Migut.A00669	CG-gbm
Migut.A00670	CG-gbm
Migut.A00671	CG-gbm
Migut.A00672	UM
Migut.A00673	CG-gbm
Migut.A00674	CG-gbm
Migut.A00675	CG-gbm
Migut.A00676	CG-gbm
Migut.A00677	CG-gbm
Migut.A00678	CG-gbm
Migut.A00679	CG-gbm
Migut.A00680	CG-gbm
Migut.A00681	CG-gbm
Migut.A00682	CHH-gene
Migut.A00683	CG-gbm
Migut.A00684	CG-gbm
Migut.A00685	UM
Migut.A00686	UM
Migut.A00687	CG-gbm
Migut.A00688	CG-gbm
Migut.A00689	CG-gbm
Migut.A00690	CG-gbm
Migut.A00691	CG-gbm
Migut.A00692	CG-gbm
Migut.A00693	UM
Migut.A00694	CG-gbm
Migut.A00695	CG-gbm
Migut.A00696	CG-gbm
Migut.A00697	CG-gbm
Migut.A00698	CG-gbm
Migut.A00699	CG-gbm
Migut.A00700	CG-gbm
Migut.A00701	CG-gbm
Migut.A00702	CG-gbm
Migut.A00703	UM
Migut.A00704	CG-gbm
Migut.A00705	CG-gbm
Migut.A00706	CG-gbm
Migut.A00707	CG-gbm
Migut.A00708	CG-gbm
Migut.A00709	CG-gbm
Migut.A00710	UM
Migut.A00711	UM
Migut.A00712	CG-gbm
Migut.A00713	UM
Migut.A00714	CHG-gene
Migut.A00715	CG-gbm
Migut.A00716	CG-gbm
Migut.A00717	UM
Migut.A00718	CG-gbm
Migut.A00719	CG-gbm
Migut.A00720	CG-gbm
Migut.A00721	UM
Migut.A00722	CHH-gene
Migut.A00723	CHH-gene
Migut.A00724	CG-gbm
Migut.A00725	CG-gbm
Migut.A00726	UM
Migut.A00727	CG-gbm
Migut.A00728	CG-gbm
Migut.A00729	UM
Migut.A00730	CG-gbm
Migut.A00731	UM
Migut.A00732	CG-gbm
Migut.A00733	CG-gbm
Migut.A00734	CG-gbm
Migut.A00735	CG-gbm
Migut.A00736	CG-gbm
Migut.A00737	CG-gbm
Migut.A00738	CG-gbm
Migut.A00739	CG-gbm
Migut.A00740	UM
Migut.A00741	CG-gbm
Migut.A00742	CG-gbm
Migut.A00743	CG-gbm
Migut.A00744	CG-gbm
Migut.A00745	CG-gbm
Migut.A00746	CG-gbm
Migut.A00747	UM
Migut.A00748	CG-gbm
Migut.A00749	UM
Migut.A00750	UM
Migut.A00751	CG-gbm
Migut.A00752	UM
Migut.A00753	CG-gbm
Migut.A00754	CG-gbm
Migut.A00755	UM
Migut.A00756	CG-gbm
Migut.A00757	CG-gbm
Migut.A00758	CG-gbm
Migut.A00759	UM
Migut.A00760	CG-gbm
Migut.A00761	CHH-gene
Migut.A00762	CHG-gene
Migut.A00763	CG-gbm
Migut.A00764	CG-gbm
Migut.A00765	UM
Migut.A00766	CG-gbm
Migut.A00767	CG-gbm
Migut.A00768	CG-gbm
Migut.A00769	CG-gbm
Migut.A00770	UM
Migut.A00771	CG-gbm
Migut.A00772	CG-gbm
Migut.A00773	CG-gbm
Migut.A00774	CG-gbm
Migut.A00775	CG-gbm
Migut.A00776	CG-gbm
Migut.A00777	CG-gbm
Migut.A00778	CG-gbm
Migut.A00779	CG-gbm
Migut.A00780	CG-gbm
Migut.A00781	UM
Migut.A00782	UM
Migut.A00783	CHG-gene
Migut.A00784	CG-gbm
Migut.A00785	CG-gbm
Migut.A00786	CG-gbm
Migut.A00787	CG-gbm
Migut.A00788	CHH-gene
Migut.A00789	UM
Migut.A00790	CG-gbm
Migut.A00791	CG-gbm
Migut.A00792	CG-gbm
Migut.A00793	CG-gbm
Migut.A00794	UM
Migut.A00795	CG-gbm
Migut.A00796	CG-gbm
Migut.A00797	CG-gbm
Migut.A00798	CG-gbm
Migut.A00799	UM
Migut.A00800	CG-gbm
Migut.A00801	CG-gbm
Migut.A00802	CG-gbm
Migut.A00803	UM
Migut.A00804	UM
Migut.A00805	CG-gbm
Migut.A00806	CG-gbm
Migut.A00807	CG-gbm
Migut.A00808	UM
Migut.A00809	UM
Migut.A00810	CG-gbm
Migut.A00811	CG-gbm
Migut.A00812	CG-gbm
Migut.A00813	CG-gbm
Migut.A00814	UM
Migut.A00815	CHH-gene
Migut.A00816	CG-gbm
Migut.A00817	UM
Migut.A00818	CHG-gene
Migut.A00819	CG-gbm
Migut.A00820	UM
Migut.A00821	UM
Migut.A00822	CG-gbm
Migut.A00823	CG-gbm
Migut.A00824	UM
Migut.A00825	UM
Migut.A00826	UM
Migut.A00827	CG-gbm
Migut.A00828	UM
Migut.A00829	UM
Migut.A00830	UM
Migut.A00831	CG-gbm
Migut.A00832	CG-gbm
Migut.A00833	CG-gbm
Migut.A00834	UM
Migut.A00835	UM
Migut.A00836	CG-gbm
Migut.A00837	CG-gbm
Migut.A00838	CG-gbm
Migut.A00839	CG-gbm
Migut.A00840	CG-gbm
Migut.A00841	CG-gbm
Migut.A00842	CHH-gene
Migut.A00843	CG-gbm
Migut.A00844	CG-gbm
Migut.A00846	UM
Migut.A00848	CG-gbm
Migut.A00849	UM
Migut.A00850	CG-gbm
Migut.A00851	CHG-gene
Migut.A00852	UM
Migut.A00853	CG-gbm
Migut.A00854	UM
Migut.A00855	CG-gbm
Migut.A00856	CG-gbm
Migut.A00857	UM
Migut.A00858	CG-gbm
Migut.A00859	UM
Migut.A00860	CG-gbm
Migut.A00861	UM
Migut.A00862	UM
Migut.A00863	CG-gbm
Migut.A00864	CHH-gene
Migut.A00865	UM
Migut.A00866	CG-gbm
Migut.A00867	UM
Migut.A00869	CHH-gene
Migut.A00870	CG-gbm
Migut.A00871	CG-gbm
Migut.A00873	CG-gbm
Migut.A00874	CG-gbm
Migut.A00875	CG-gbm
Migut.A00876	CG-gbm
Migut.A00877	CG-gbm
Migut.A00878	UM
Migut.A00879	CG-gbm
Migut.A00880	CG-gbm
Migut.A00881	CG-gbm
Migut.A00882	CG-gbm
Migut.A00883	CG-gbm
Migut.A00884	CHG-gene
Migut.A00885	CG-gbm
Migut.A00886	CHG-gene
Migut.A00887	CHG-gene
Migut.A00888	CG-gbm
Migut.A00889	CHG-gene
Migut.A00890	CHH-gene
Migut.A00891	CHG-gene
Migut.A00892	CHG-gene
Migut.A00893	CG-gbm
Migut.A00894	UM
Migut.A00895	CG-gbm
Migut.A00896	CG-gbm
Migut.A00897	CG-gbm
Migut.A00898	CG-gbm
Migut.A00899	CG-gbm
Migut.A00900	CHH-gene
Migut.A00901	CG-gbm
Migut.A00902	CG-gbm
Migut.A00903	UM
Migut.A00904	UM
Migut.A00905	CG-gbm
Migut.A00906	CG-gbm
Migut.A00907	CG-gbm
Migut.A00908	CG-gbm
Migut.A00909	CG-gbm
Migut.A00910	CG-gbm
Migut.A00911	CG-gbm
Migut.A00912	CG-gbm
Migut.A00913	CG-gbm
Migut.A00914	CG-gbm
Migut.A00915	UM
Migut.A00916	CG-gbm
Migut.A00917	CG-gbm
Migut.A00918	CG-gbm
Migut.A00919	UM
Migut.A00920	UM
Migut.A00921	UM
Migut.A00922	CG-gbm
Migut.A00923	CG-gbm
Migut.A00924	CG-gbm
Migut.A00925	CG-gbm
Migut.A00926	CG-gbm
Migut.A00927	CG-gbm
Migut.A00928	CG-gbm
Migut.A00929	CG-gbm
Migut.A00930	CG-gbm
Migut.A00931	UM
Migut.A00932	UM
Migut.A00933	CG-gbm
Migut.A00934	UM
Migut.A00935	CG-gbm
Migut.A00936	CG-gbm
Migut.A00937	CG-gbm
Migut.A00938	CG-gbm
Migut.A00939	UM
Migut.A00940	CG-gbm
Migut.A00941	CHG-gene
Migut.A00942	CG-gbm
Migut.A00943	CHG-gene
Migut.A00944	CG-gbm
Migut.A00945	CHH-gene
Migut.A00946	CG-gbm
Migut.A00947	CG-gbm
Migut.A00948	CG-gbm
Migut.A00949	CHG-gene
Migut.A00950	CHH-gene
Migut.A00951	CHG-gene
Migut.A00952	CHG-gene
Migut.A00953	CG-gbm
Migut.A00954	CG-gbm
Migut.A00955	CHG-gene
Migut.A00956	CG-gbm
Migut.A00957	UM
Migut.A00958	CG-gbm
Migut.A00959	UM
Migut.A00960	UM
Migut.A00961	UM
Migut.A00962	CG-gbm
Migut.A00963	CHH-gene
Migut.A00964	UM
Migut.A00965	CG-gbm
Migut.A00966	CG-gbm
Migut.A00967	CG-gbm
Migut.A00968	UM
Migut.A00969	CG-gbm
Migut.A00970	UM
Migut.A00971	CG-gbm
Migut.A00972	CHH-gene
Migut.A00973	UM
Migut.A00974	CG-gbm
Migut.A00975	UM
Migut.A00976	UM
Migut.A00977	CG-gbm
Migut.A00978	UM
Migut.A00979	UM
Migut.A00980	CG-gbm
Migut.A00981	CG-gbm
Migut.A00982	CG-gbm
Migut.A00983	CG-gbm
Migut.A00984	CG-gbm
Migut.A00985	UM
Migut.A00986	CG-gbm
Migut.A00987	CHG-gene
Migut.A00988	UM
Migut.A00989	CHH-gene
Migut.A00990	CHH-gene
Migut.A00991	CG-gbm
Migut.A00992	CHG-gene
Migut.A00993	CHG-gene
Migut.A00994	UM
Migut.A00995	CG-gbm
Migut.A00996	CHG-gene
Migut.A00997	CHG-gene
Migut.A00998	CG-gbm
Migut.A00999	UM
Migut.A01000	UM
Migut.A01001	CHH-gene
Migut.A01002	CG-gbm
Migut.A01003	UM
Migut.A01004	CG-gbm
Migut.A01005	CG-gbm
Migut.A01006	CG-gbm
Migut.A01007	UM
Migut.A01008	UM
Migut.A01009	UM
Migut.A01010	CG-gbm
Migut.A01011	CG-gbm
Migut.A01012	CG-gbm
Migut.A01013	CG-gbm
Migut.A01014	CG-gbm
Migut.A01015	CHG-gene
Migut.A01016	CHG-gene
Migut.A01017	CHH-gene
Migut.A01018	UM
Migut.A01019	CHH-gene
Migut.A01021	UM
Migut.A01022	UM
Migut.A01023	CG-gbm
Migut.A01024	CHH-gene
Migut.A01025	UM
Migut.A01026	CG-gbm
Migut.A01027	CG-gbm
Migut.A01028	CG-gbm
Migut.A01029	CHH-gene
Migut.A01030	CHG-gene
Migut.A01031	CG-gbm
Migut.A01032	UM
Migut.A01033	UM
Migut.A01034	CG-gbm
Migut.A01035	UM
Migut.A01036	CG-gbm
Migut.A01037	CG-gbm
Migut.A01038	CG-gbm
Migut.A01039	CG-gbm
Migut.A01042	CG-gbm
Migut.A01043	CG-gbm
Migut.A01044	CG-gbm
Migut.A01045	UM
Migut.A01046	CG-gbm
Migut.A01047	CG-gbm
Migut.A01048	CG-gbm
Migut.A01049	UM
Migut.A01050	CG-gbm
Migut.A01051	CG-gbm
Migut.A01052	UM
Migut.A01053	CG-gbm
Migut.A01054	CG-gbm
Migut.A01055	CG-gbm
Migut.A01056	UM
Migut.A01057	CG-gbm
Migut.A01058	CHH-gene
Migut.A01059	CG-gbm
Migut.A01060	UM
Migut.A01061	CG-gbm
Migut.A01062	CHH-gene
Migut.A01063	UM
Migut.A01064	CG-gbm
Migut.A01065	CG-gbm
Migut.A01066	UM
Migut.A01067	CG-gbm
Migut.A01068	CG-gbm
Migut.A01069	UM
Migut.A01070	CG-gbm
Migut.A01071	CG-gbm
Migut.A01072	UM
Migut.A01073	CG-gbm
Migut.A01074	CHG-gene
Migut.A01075	CG-gbm
Migut.A01076	CG-gbm
Migut.A01077	CG-gbm
Migut.A01080	CG-gbm
Migut.A01081	CG-gbm
Migut.A01082	CG-gbm
Migut.A01083	UM
Migut.A01084	UM
Migut.A01085	UM
Migut.A01086	CG-gbm
Migut.A01087	UM
Migut.A01088	CG-gbm
Migut.A01089	CG-gbm
Migut.A01090	UM
Migut.A01091	CHH-gene
Migut.A01092	CHH-gene
Migut.A01093	CG-gbm
Migut.A01094	CG-gbm
Migut.A01095	CG-gbm
Migut.A01096	UM
Migut.A01097	CG-gbm
Migut.A01098	CG-gbm
Migut.A01099	UM
Migut.A01100	CG-gbm
Migut.A01101	UM
Migut.A01102	UM
Migut.A01103	CG-gbm
Migut.A01104	CHH-gene
Migut.A01105	CHG-gene
Migut.A01106	UM
Migut.A01107	CHH-gene
Migut.A01108	UM
Migut.A01109	CG-gbm
Migut.A01110	CG-gbm
Migut.A01111	CG-gbm
Migut.A01112	CG-gbm
Migut.A01113	CG-gbm
Migut.A01114	CHG-gene
Migut.A01115	CG-gbm
Migut.A01116	CG-gbm
Migut.A01117	CG-gbm
Migut.A01118	CG-gbm
Migut.A01119	CG-gbm
Migut.A01120	CHH-gene
Migut.A01121	CG-gbm
Migut.A01122	CG-gbm
Migut.A01123	CHG-gene
Migut.A01124	CG-gbm
Migut.A01125	UM
Migut.A01126	CG-gbm
Migut.A01127	CG-gbm
Migut.A01128	CG-gbm
Migut.A01129	CG-gbm
Migut.A01130	UM
Migut.A01131	CG-gbm
Migut.A01132	CHH-gene
Migut.A01133	CHH-gene
Migut.A01134	CG-gbm
Migut.A01135	UM
Migut.A01136	CG-gbm
Migut.A01137	CG-gbm
Migut.A01138	UM
Migut.A01139	CG-gbm
Migut.A01140	CG-gbm
Migut.A01141	CG-gbm
Migut.A01142	CG-gbm
Migut.A01143	CHG-gene
Migut.A01144	CG-gbm
Migut.A01145	UM
Migut.A01146	CHH-gene
Migut.A01147	UM
Migut.A01148	CHH-gene
Migut.A01149	CG-gbm
Migut.A01150	CG-gbm
Migut.A01151	CG-gbm
Migut.A01152	CG-gbm
Migut.A01153	CHH-gene
Migut.A01154	CG-gbm
Migut.A01155	CG-gbm
Migut.A01156	CG-gbm
Migut.A01157	CG-gbm
Migut.A01158	CG-gbm
Migut.A01159	CG-gbm
Migut.A01160	UM
Migut.A01161	UM
Migut.A01162	CG-gbm
Migut.A01163	UM
Migut.A01164	CG-gbm
Migut.A01166	UM
Migut.A01167	CHG-gene
Migut.A01168	CHH-gene
Migut.A01169	CHG-gene
Migut.A01170	CG-gbm
Migut.A01171	CG-gbm
Migut.A01172	UM
Migut.A01173	CG-gbm
Migut.A01174	UM
Migut.A01175	UM
Migut.A01176	CG-gbm
Migut.A01177	CG-gbm
Migut.A01178	UM
Migut.A01179	CHG-gene
Migut.A01180	CG-gbm
Migut.A01181	UM
Migut.A01183	UM
Migut.A01186	CG-gbm
Migut.A01187	CHG-gene
Migut.A01188	UM
Migut.A01189	UM
Migut.A01190	UM
Migut.A01191	CG-gbm
Migut.A01192	CHH-gene
Migut.A01194	UM
Migut.A01195	CG-gbm
Migut.A01196	CHG-gene
Migut.A01197	CG-gbm
Migut.A01198	CG-gbm
Migut.A01199	UM
Migut.A01200	CHH-gene
Migut.A01201	UM
Migut.A01202	CHH-gene
Migut.A01203	CHH-gene
Migut.A01204	CG-gbm
Migut.A01205	CG-gbm
Migut.A01206	CHG-gene
Migut.A01207	CG-gbm
Migut.A01208	UM
Migut.A01209	CHH-gene
Migut.A01210	CHH-gene
Migut.A01211	CHG-gene
Migut.A01212	UM
Migut.A01213	CHG-gene
Migut.A01214	UM
Migut.A01220	UM
Migut.A01221	UM
Migut.A01225	CHH-gene
Migut.A01228	UM
Migut.A01229	UM
Migut.A01233	UM
Migut.A01235	CHG-gene
Migut.A01239	UM
Migut.A01240	UM
Migut.A01241	UM
Migut.A01242	UM
Migut.B00001	UM
Migut.B00002	CG-gbm
Migut.B00003	CG-gbm
Migut.B00004	CG-gbm
Migut.B00005	CG-gbm
Migut.B00006	CG-gbm
Migut.B00007	CG-gbm
Migut.B00008	CG-gbm
Migut.B00009	CG-gbm
Migut.B00010	CG-gbm
Migut.B00011	CG-gbm
Migut.B00012	CG-gbm
Migut.B00013	CG-gbm
Migut.B00014	CG-gbm
Migut.B00015	CG-gbm
Migut.B00016	UM
Migut.B00017	CHG-gene
Migut.B00018	CG-gbm
Migut.B00019	UM
Migut.B00020	CG-gbm
Migut.B00021	CG-gbm
Migut.B00022	UM
Migut.B00023	CG-gbm
Migut.B00024	CG-gbm
Migut.B00025	CHG-gene
Migut.B00026	CHH-gene
Migut.B00027	CHH-gene
Migut.B00028	CHH-gene
Migut.B00029	UM
Migut.B00030	UM
Migut.B00031	CG-gbm
Migut.B00032	CG-gbm
Migut.B00033	CG-gbm
Migut.B00034	UM
Migut.B00035	CG-gbm
Migut.B00036	CG-gbm
Migut.B00037	CG-gbm
Migut.B00038	UM
Migut.B00039	CG-gbm
Migut.B00040	UM
Migut.B00041	CG-gbm
Migut.B00042	CG-gbm
Migut.B00043	CG-gbm
Migut.B00044	CG-gbm
Migut.B00045	CG-gbm
Migut.B00046	CG-gbm
Migut.B00047	CG-gbm
Migut.B00048	CG-gbm
Migut.B00049	CG-gbm
Migut.B00050	CG-gbm
Migut.B00051	CG-gbm
Migut.B00052	CG-gbm
Migut.B00053	UM
Migut.B00054	CG-gbm
Migut.B00055	UM
Migut.B00056	CG-gbm
Migut.B00057	UM
Migut.B00058	CG-gbm
Migut.B00059	CG-gbm
Migut.B00060	CG-gbm
Migut.B00061	CG-gbm
Migut.B00062	UM
Migut.B00063	CG-gbm
Migut.B00064	CG-gbm
Migut.B00065	CG-gbm
Migut.B00066	CG-gbm
Migut.B00067	CG-gbm
Migut.B00068	CG-gbm
Migut.B00069	CG-gbm
Migut.B00070	UM
Migut.B00071	UM
Migut.B00072	CG-gbm
Migut.B00073	UM
Migut.B00074	CG-gbm
Migut.B00075	UM
Migut.B00076	UM
Migut.B00077	CG-gbm
Migut.B00078	UM
Migut.B00079	CG-gbm
Migut.B00080	CG-gbm
Migut.B00081	CG-gbm
Migut.B00082	CG-gbm
Migut.B00083	CG-gbm
Migut.B00084	CG-gbm
Migut.B00085	CG-gbm
Migut.B00086	CG-gbm
Migut.B00087	CG-gbm
Migut.B00088	CG-gbm
Migut.B00089	UM
Migut.B00090	CG-gbm
Migut.B00091	CG-gbm
Migut.B00092	CG-gbm
Migut.B00093	UM
Migut.B00094	UM
Migut.B00095	CG-gbm
Migut.B00096	CG-gbm
Migut.B00097	CG-gbm
Migut.B00098	UM
Migut.B00099	UM
Migut.B00100	UM
Migut.B00101	UM
Migut.B00102	CG-gbm
Migut.B00103	UM
Migut.B00104	CG-gbm
Migut.B00105	UM
Migut.B00106	UM
Migut.B00107	UM
Migut.B00108	UM
Migut.B00109	UM
Migut.B00110	UM
Migut.B00111	UM
Migut.B00112	CG-gbm
Migut.B00113	CG-gbm
Migut.B00114	CG-gbm
Migut.B00115	CG-gbm
Migut.B00116	UM
Migut.B00117	CG-gbm
Migut.B00118	UM
Migut.B00119	CG-gbm
Migut.B00120	UM
Migut.B00121	CG-gbm
Migut.B00122	CG-gbm
Migut.B00123	CG-gbm
Migut.B00124	CG-gbm
Migut.B00125	UM
Migut.B00126	UM
Migut.B00127	UM
Migut.B00128	UM
Migut.B00129	UM
Migut.B00130	CG-gbm
Migut.B00131	CHH-gene
Migut.B00132	CHH-gene
Migut.B00133	UM
Migut.B00134	CG-gbm
Migut.B00135	CHH-gene
Migut.B00136	CG-gbm
Migut.B00137	UM
Migut.B00138	CHH-gene
Migut.B00139	UM
Migut.B00140	CHH-gene
Migut.B00141	CHH-gene
Migut.B00142	CG-gbm
Migut.B00143	CHH-gene
Migut.B00144	CHH-gene
Migut.B00145	CHH-gene
Migut.B00146	CHH-gene
Migut.B00147	CHH-gene
Migut.B00148	CHH-gene
Migut.B00149	CG-gbm
Migut.B00150	CG-gbm
Migut.B00151	CHH-gene
Migut.B00152	CHH-gene
Migut.B00153	CHH-gene
Migut.B00154	UM
Migut.B00155	UM
Migut.B00156	CG-gbm
Migut.B00157	UM
Migut.B00158	CG-gbm
Migut.B00159	UM
Migut.B00160	CG-gbm
Migut.B00161	CG-gbm
Migut.B00162	UM
Migut.B00163	CG-gbm
Migut.B00164	CG-gbm
Migut.B00165	UM
Migut.B00166	CG-gbm
Migut.B00167	CG-gbm
Migut.B00168	CG-gbm
Migut.B00169	CHH-gene
Migut.B00170	UM
Migut.B00171	UM
Migut.B00172	CG-gbm
Migut.B00173	UM
Migut.B00174	UM
Migut.B00175	CG-gbm
Migut.B00176	CG-gbm
Migut.B00177	CG-gbm
Migut.B00178	CG-gbm
Migut.B00179	UM
Migut.B00180	CG-gbm
Migut.B00181	CG-gbm
Migut.B00182	UM
Migut.B00183	CG-gbm
Migut.B00184	CG-gbm
Migut.B00185	CG-gbm
Migut.B00186	CG-gbm
Migut.B00187	CG-gbm
Migut.B00188	UM
Migut.B00189	CG-gbm
Migut.B00190	CG-gbm
Migut.B00191	CG-gbm
Migut.B00192	CG-gbm
Migut.B00193	CG-gbm
Migut.B00194	UM
Migut.B00196	CG-gbm
Migut.B00197	CG-gbm
Migut.B00198	UM
Migut.B00199	UM
Migut.B00200	CG-gbm
Migut.B00201	CG-gbm
Migut.B00202	CG-gbm
Migut.B00203	UM
Migut.B00204	CG-gbm
Migut.B00205	CG-gbm
Migut.B00206	CG-gbm
Migut.B00207	CG-gbm
Migut.B00208	UM
Migut.B00209	UM
Migut.B00210	CG-gbm
Migut.B00211	CG-gbm
Migut.B00212	CG-gbm
Migut.B00213	CHH-gene
Migut.B00214	UM
Migut.B00215	UM
Migut.B00216	CG-gbm
Migut.B00217	CG-gbm
Migut.B00218	CG-gbm
Migut.B00219	CG-gbm
Migut.B00220	UM
Migut.B00221	CHH-gene
Migut.B00222	CG-gbm
Migut.B00223	CG-gbm
Migut.B00224	CG-gbm
Migut.B00225	CG-gbm
Migut.B00226	CG-gbm
Migut.B00227	UM
Migut.B00228	UM
Migut.B00229	UM
Migut.B00230	UM
Migut.B00231	CG-gbm
Migut.B00232	CG-gbm
Migut.B00233	CG-gbm
Migut.B00234	CG-gbm
Migut.B00235	CG-gbm
Migut.B00236	UM
Migut.B00237	CG-gbm
Migut.B00238	CG-gbm
Migut.B00239	CG-gbm
Migut.B00240	CG-gbm
Migut.B00241	CG-gbm
Migut.B00242	CG-gbm
Migut.B00243	CG-gbm
Migut.B00244	CG-gbm
Migut.B00245	UM
Migut.B00246	CG-gbm
Migut.B00247	CG-gbm
Migut.B00248	CG-gbm
Migut.B00249	CG-gbm
Migut.B00250	CG-gbm
Migut.B00251	CG-gbm
Migut.B00252	CG-gbm
Migut.B00253	CG-gbm
Migut.B00254	CG-gbm
Migut.B00255	UM
Migut.B00256	CG-gbm
Migut.B00257	CG-gbm
Migut.B00258	CG-gbm
Migut.B00259	CG-gbm
Migut.B00260	CG-gbm
Migut.B00261	CG-gbm
Migut.B00262	UM
Migut.B00263	CG-gbm
Migut.B00264	CG-gbm
Migut.B00265	CG-gbm
Migut.B00266	CG-gbm
Migut.B00267	CHH-gene
Migut.B00268	CG-gbm
Migut.B00269	CG-gbm
Migut.B00270	CG-gbm
Migut.B00271	CG-gbm
Migut.B00272	CG-gbm
Migut.B00273	CG-gbm
Migut.B00274	CG-gbm
Migut.B00275	CG-gbm
Migut.B00276	CG-gbm
Migut.B00277	CG-gbm
Migut.B00278	CHH-gene
Migut.B00279	CG-gbm
Migut.B00280	UM
Migut.B00281	CG-gbm
Migut.B00282	UM
Migut.B00283	UM
Migut.B00284	CG-gbm
Migut.B00285	CG-gbm
Migut.B00286	CG-gbm
Migut.B00287	UM
Migut.B00288	UM
Migut.B00289	CG-gbm
Migut.B00290	CG-gbm
Migut.B00291	CG-gbm
Migut.B00292	UM
Migut.B00293	CG-gbm
Migut.B00294	CG-gbm
Migut.B00295	CG-gbm
Migut.B00296	CG-gbm
Migut.B00297	CG-gbm
Migut.B00298	CG-gbm
Migut.B00299	CG-gbm
Migut.B00300	CG-gbm
Migut.B00301	UM
Migut.B00302	UM
Migut.B00303	CG-gbm
Migut.B00304	CG-gbm
Migut.B00305	CG-gbm
Migut.B00306	CG-gbm
Migut.B00307	UM
Migut.B00308	UM
Migut.B00309	CG-gbm
Migut.B00310	UM
Migut.B00311	CG-gbm
Migut.B00312	CG-gbm
Migut.B00313	CG-gbm
Migut.B00314	CG-gbm
Migut.B00315	UM
Migut.B00316	CG-gbm
Migut.B00317	CHH-gene
Migut.B00318	CG-gbm
Migut.B00319	CG-gbm
Migut.B00320	UM
Migut.B00321	UM
Migut.B00322	UM
Migut.B00323	UM
Migut.B00324	UM
Migut.B00325	CG-gbm
Migut.B00326	CHH-gene
Migut.B00327	CG-gbm
Migut.B00328	CG-gbm
Migut.B00329	UM
Migut.B00330	CG-gbm
Migut.B00331	CG-gbm
Migut.B00332	CG-gbm
Migut.B00333	CG-gbm
Migut.B00334	CG-gbm
Migut.B00335	CG-gbm
Migut.B00336	CG-gbm
Migut.B00337	UM
Migut.B00338	CG-gbm
Migut.B00339	CG-gbm
Migut.B00340	CG-gbm
Migut.B00341	CG-gbm
Migut.B00342	CG-gbm
Migut.B00343	CG-gbm
Migut.B00344	UM
Migut.B00345	CG-gbm
Migut.B00346	CG-gbm
Migut.B00347	UM
Migut.B00348	CG-gbm
Migut.B00349	CHG-gene
Migut.B00350	UM
Migut.B00351	CG-gbm
Migut.B00352	CG-gbm
Migut.B00353	CG-gbm
Migut.B00354	UM
Migut.B00355	CG-gbm
Migut.B00356	CHG-gene
Migut.B00357	CG-gbm
Migut.B00358	CG-gbm
Migut.B00359	CG-gbm
Migut.B00360	CG-gbm
Migut.B00361	CG-gbm
Migut.B00362	UM
Migut.B00363	CG-gbm
Migut.B00364	UM
Migut.B00365	UM
Migut.B00366	CG-gbm
Migut.B00367	CG-gbm
Migut.B00368	CG-gbm
Migut.B00369	CG-gbm
Migut.B00370	UM
Migut.B00371	CG-gbm
Migut.B00372	CG-gbm
Migut.B00373	CG-gbm
Migut.B00374	CG-gbm
Migut.B00375	CG-gbm
Migut.B00376	CG-gbm
Migut.B00377	UM
Migut.B00378	UM
Migut.B00379	UM
Migut.B00380	CG-gbm
Migut.B00381	UM
Migut.B00382	CG-gbm
Migut.B00383	CG-gbm
Migut.B00384	CG-gbm
Migut.B00385	CG-gbm
Migut.B00386	CG-gbm
Migut.B00387	CG-gbm
Migut.B00388	UM
Migut.B00389	CG-gbm
Migut.B00390	UM
Migut.B00391	UM
Migut.B00392	UM
Migut.B00393	CG-gbm
Migut.B00394	CG-gbm
Migut.B00395	CG-gbm
Migut.B00396	UM
Migut.B00397	UM
Migut.B00398	CG-gbm
Migut.B00399	UM
Migut.B00400	UM
Migut.B00401	CG-gbm
Migut.B00402	CG-gbm
Migut.B00403	CG-gbm
Migut.B00404	CG-gbm
Migut.B00405	UM
Migut.B00406	CG-gbm
Migut.B00407	CG-gbm
Migut.B00408	CG-gbm
Migut.B00409	CG-gbm
Migut.B00410	UM
Migut.B00411	CG-gbm
Migut.B00412	CG-gbm
Migut.B00413	UM
Migut.B00414	UM
Migut.B00415	CG-gbm
Migut.B00416	CG-gbm
Migut.B00417	UM
Migut.B00418	CG-gbm
Migut.B00419	CG-gbm
Migut.B00420	CG-gbm
Migut.B00421	CG-gbm
Migut.B00422	CG-gbm
Migut.B00423	CG-gbm
Migut.B00424	CG-gbm
Migut.B00425	CG-gbm
Migut.B00426	UM
Migut.B00427	CHH-gene
Migut.B00428	UM
Migut.B00429	CHH-gene
Migut.B00430	CG-gbm
Migut.B00431	CG-gbm
Migut.B00432	UM
Migut.B00433	CG-gbm
Migut.B00434	UM
Migut.B00435	CHH-gene
Migut.B00436	UM
Migut.B00437	UM
Migut.B00438	UM
Migut.B00439	CG-gbm
Migut.B00440	CG-gbm
Migut.B00441	CHG-gene
Migut.B00442	CG-gbm
Migut.B00443	CG-gbm
Migut.B00444	CG-gbm
Migut.B00445	CG-gbm
Migut.B00446	UM
Migut.B00447	CG-gbm
Migut.B00448	UM
Migut.B00449	UM
Migut.B00450	UM
Migut.B00451	CG-gbm
Migut.B00452	UM
Migut.B00453	CG-gbm
Migut.B00454	UM
Migut.B00455	UM
Migut.B00456	UM
Migut.B00457	CG-gbm
Migut.B00458	CG-gbm
Migut.B00459	UM
Migut.B00460	CG-gbm
Migut.B00461	UM
Migut.B00462	CG-gbm
Migut.B00463	CG-gbm
Migut.B00464	CG-gbm
Migut.B00465	CG-gbm
Migut.B00466	UM
Migut.B00467	CG-gbm
Migut.B00468	CG-gbm
Migut.B00469	CG-gbm
Migut.B00470	CG-gbm
Migut.B00471	UM
Migut.B00472	CG-gbm
Migut.B00473	CHH-gene
Migut.B00474	CG-gbm
Migut.B00475	CG-gbm
Migut.B00476	CG-gbm
Migut.B00477	CG-gbm
Migut.B00478	CG-gbm
Migut.B00479	CG-gbm
Migut.B00480	CG-gbm
Migut.B00481	CG-gbm
Migut.B00482	UM
Migut.B00483	UM
Migut.B00484	UM
Migut.B00485	CHH-gene
Migut.B00486	CG-gbm
Migut.B00487	CG-gbm
Migut.B00488	UM
Migut.B00489	UM
Migut.B00490	CG-gbm
Migut.B00491	CG-gbm
Migut.B00492	UM
Migut.B00493	CG-gbm
Migut.B00494	CG-gbm
Migut.B00495	CG-gbm
Migut.B00496	UM
Migut.B00497	CG-gbm
Migut.B00498	CG-gbm
Migut.B00499	CG-gbm
Migut.B00500	CG-gbm
Migut.B00501	CG-gbm
Migut.B00502	CG-gbm
Migut.B00503	CG-gbm
Migut.B00504	CG-gbm
Migut.B00505	CG-gbm
Migut.B00506	CG-gbm
Migut.B00507	CG-gbm
Migut.B00508	CG-gbm
Migut.B00509	CG-gbm
Migut.B00510	CG-gbm
Migut.B00511	CG-gbm
Migut.B00512	CG-gbm
Migut.B00513	CG-gbm
Migut.B00514	UM
Migut.B00515	CG-gbm
Migut.B00516	CG-gbm
Migut.B00517	CG-gbm
Migut.B00518	UM
Migut.B00519	CHH-gene
Migut.B00520	UM
Migut.B00521	UM
Migut.B00522	CG-gbm
Migut.B00523	CG-gbm
Migut.B00524	CG-gbm
Migut.B00525	CG-gbm
Migut.B00526	CG-gbm
Migut.B00527	CG-gbm
Migut.B00528	CG-gbm
Migut.B00529	CG-gbm
Migut.B00530	CG-gbm
Migut.B00531	CG-gbm
Migut.B00532	CG-gbm
Migut.B00533	CG-gbm
Migut.B00534	CG-gbm
Migut.B00535	CG-gbm
Migut.B00536	CG-gbm
Migut.B00537	CG-gbm
Migut.B00538	UM
Migut.B00539	UM
Migut.B00540	CG-gbm
Migut.B00541	CG-gbm
Migut.B00542	UM
Migut.B00543	UM
Migut.B00544	UM
Migut.B00545	CG-gbm
Migut.B00546	CG-gbm
Migut.B00547	CG-gbm
Migut.B00548	CG-gbm
Migut.B00549	CG-gbm
Migut.B00550	UM
Migut.B00551	CG-gbm
Migut.B00552	CG-gbm
Migut.B00553	CHH-gene
Migut.B00554	CG-gbm
Migut.B00555	CG-gbm
Migut.B00556	CG-gbm
Migut.B00557	CG-gbm
Migut.B00558	CG-gbm
Migut.B00559	CG-gbm
Migut.B00560	CG-gbm
Migut.B00561	CG-gbm
Migut.B00562	UM
Migut.B00563	UM
Migut.B00564	CG-gbm
Migut.B00565	UM
Migut.B00566	UM
Migut.B00567	CG-gbm
Migut.B00568	UM
Migut.B00569	CG-gbm
Migut.B00570	UM
Migut.B00571	CHH-gene
Migut.B00572	CG-gbm
Migut.B00573	CG-gbm
Migut.B00574	CG-gbm
Migut.B00575	UM
Migut.B00576	UM
Migut.B00577	CG-gbm
Migut.B00578	UM
Migut.B00579	CG-gbm
Migut.B00580	CG-gbm
Migut.B00581	CG-gbm
Migut.B00582	CG-gbm
Migut.B00583	CG-gbm
Migut.B00584	CG-gbm
Migut.B00585	CG-gbm
Migut.B00586	UM
Migut.B00587	UM
Migut.B00588	UM
Migut.B00589	CG-gbm
Migut.B00590	CG-gbm
Migut.B00591	CG-gbm
Migut.B00592	UM
Migut.B00593	UM
Migut.B00594	UM
Migut.B00595	UM
Migut.B00596	UM
Migut.B00597	CG-gbm
Migut.B00598	CG-gbm
Migut.B00599	CG-gbm
Migut.B00600	CG-gbm
Migut.B00601	CG-gbm
Migut.B00602	CG-gbm
Migut.B00603	CG-gbm
Migut.B00604	UM
Migut.B00605	CG-gbm
Migut.B00606	CG-gbm
Migut.B00607	UM
Migut.B00608	CG-gbm
Migut.B00609	CG-gbm
Migut.B00610	CG-gbm
Migut.B00611	CG-gbm
Migut.B00612	CG-gbm
Migut.B00613	UM
Migut.B00614	CG-gbm
Migut.B00615	CG-gbm
Migut.B00616	CG-gbm
Migut.B00617	CG-gbm
Migut.B00618	CG-gbm
Migut.B00619	UM
Migut.B00620	CG-gbm
Migut.B00621	CHH-gene
Migut.B00622	CG-gbm
Migut.B00623	CG-gbm
Migut.B00624	CG-gbm
Migut.B00625	UM
Migut.B00626	CG-gbm
Migut.B00627	UM
Migut.B00628	CG-gbm
Migut.B00629	UM
Migut.B00630	CG-gbm
Migut.B00631	CG-gbm
Migut.B00632	CG-gbm
Migut.B00633	CG-gbm
Migut.B00634	CG-gbm
Migut.B00635	CG-gbm
Migut.B00636	CG-gbm
Migut.B00637	CG-gbm
Migut.B00638	UM
Migut.B00639	UM
Migut.B00640	UM
Migut.B00641	CG-gbm
Migut.B00642	UM
Migut.B00643	CG-gbm
Migut.B00644	CG-gbm
Migut.B00645	CG-gbm
Migut.B00646	CG-gbm
Migut.B00647	UM
Migut.B00648	CG-gbm
Migut.B00649	UM
Migut.B00650	CG-gbm
Migut.B00651	UM
Migut.B00652	CG-gbm
Migut.B00653	UM
Migut.B00654	CG-gbm
Migut.B00655	UM
Migut.B00656	CG-gbm
Migut.B00657	CG-gbm
Migut.B00658	UM
Migut.B00659	CHH-gene
Migut.B00660	CG-gbm
Migut.B00661	CG-gbm
Migut.B00662	CG-gbm
Migut.B00663	CG-gbm
Migut.B00664	CG-gbm
Migut.B00665	CG-gbm
Migut.B00666	CG-gbm
Migut.B00667	CG-gbm
Migut.B00668	CG-gbm
Migut.B00669	CG-gbm
Migut.B00670	UM
Migut.B00671	UM
Migut.B00672	UM
Migut.B00673	CG-gbm
Migut.B00674	CHH-gene
Migut.B00675	CG-gbm
Migut.B00676	CHH-gene
Migut.B00677	CG-gbm
Migut.B00678	CG-gbm
Migut.B00679	CG-gbm
Migut.B00680	UM
Migut.B00681	CG-gbm
Migut.B00682	CG-gbm
Migut.B00683	UM
Migut.B00684	UM
Migut.B00685	CG-gbm
Migut.B00686	CG-gbm
Migut.B00687	CHH-gene
Migut.B00688	CHH-gene
Migut.B00689	CG-gbm
Migut.B00690	CG-gbm
Migut.B00691	CG-gbm
Migut.B00692	CG-gbm
Migut.B00693	CG-gbm
Migut.B00694	CG-gbm
Migut.B00695	CG-gbm
Migut.B00696	CG-gbm
Migut.B00697	UM
Migut.B00698	UM
Migut.B00699	CG-gbm
Migut.B00700	UM
Migut.B00701	CG-gbm
Migut.B00702	CHH-gene
Migut.B00703	CHH-gene
Migut.B00704	CG-gbm
Migut.B00705	CG-gbm
Migut.B00706	CG-gbm
Migut.B00707	UM
Migut.B00708	CHH-gene
Migut.B00709	CG-gbm
Migut.B00710	UM
Migut.B00711	CG-gbm
Migut.B00712	CG-gbm
Migut.B00713	CHG-gene
Migut.B00714	CHH-gene
Migut.B00715	CHH-gene
Migut.B00716	UM
Migut.B00717	CG-gbm
Migut.B00718	UM
Migut.B00719	CG-gbm
Migut.B00720	CG-gbm
Migut.B00721	CG-gbm
Migut.B00722	CG-gbm
Migut.B00723	CG-gbm
Migut.B00724	CG-gbm
Migut.B00725	CG-gbm
Migut.B00726	UM
Migut.B00727	UM
Migut.B00728	CG-gbm
Migut.B00729	CG-gbm
Migut.B00730	CG-gbm
Migut.B00731	CG-gbm
Migut.B00732	CG-gbm
Migut.B00733	CG-gbm
Migut.B00734	CG-gbm
Migut.B00735	UM
Migut.B00736	CG-gbm
Migut.B00737	CG-gbm
Migut.B00738	CG-gbm
Migut.B00739	CG-gbm
Migut.B00740	CG-gbm
Migut.B00741	CG-gbm
Migut.B00742	CG-gbm
Migut.B00743	CHG-gene
Migut.B00744	CHG-gene
Migut.B00745	CHH-gene
Migut.B00746	CHG-gene
Migut.B00747	CG-gbm
Migut.B00748	CG-gbm
Migut.B00749	CG-gbm
Migut.B00750	CG-gbm
Migut.B00751	CG-gbm
Migut.B00752	CG-gbm
Migut.B00753	UM
Migut.B00754	UM
Migut.B00755	CG-gbm
Migut.B00756	UM
Migut.B00757	CHG-gene
Migut.B00758	CHG-gene
Migut.B00759	CG-gbm
Migut.B00760	CG-gbm
Migut.B00761	CG-gbm
Migut.B00762	CG-gbm
Migut.B00763	CG-gbm
Migut.B00764	CHG-gene
Migut.B00765	CG-gbm
Migut.B00766	CG-gbm
Migut.B00767	CG-gbm
Migut.B00768	CG-gbm
Migut.B00769	CG-gbm
Migut.B00770	CG-gbm
Migut.B00771	CG-gbm
Migut.B00772	CG-gbm
Migut.B00773	CG-gbm
Migut.B00774	UM
Migut.B00775	CG-gbm
Migut.B00776	CG-gbm
Migut.B00777	CHG-gene
Migut.B00778	UM
Migut.B00779	CG-gbm
Migut.B00780	CG-gbm
Migut.B00781	CG-gbm
Migut.B00782	CG-gbm
Migut.B00783	CG-gbm
Migut.B00784	CG-gbm
Migut.B00785	CG-gbm
Migut.B00786	CHH-gene
Migut.B00787	CG-gbm
Migut.B00788	CG-gbm
Migut.B00789	CG-gbm
Migut.B00790	CG-gbm
Migut.B00791	UM
Migut.B00792	UM
Migut.B00793	UM
Migut.B00794	UM
Migut.B00795	UM
[truncated: 26,141 more rows]

## Sheet: M .truncatula
gene	class
Medtr0001s0010	UM
Medtr0001s0070	CHH-gene
Medtr0001s0100	UM
Medtr0001s0120	CHH-gene
Medtr0001s0160	UM
Medtr0001s0190	UM
Medtr0001s0200	CHH-gene
Medtr0001s0260	UM
Medtr0001s0360	UM
Medtr0001s0380	CHH-gene
Medtr0001s0430	CG-gbm
Medtr0001s0480	UM
Medtr0001s0490	CG-gbm
Medtr0001s0500	CHH-gene
Medtr0001s0510	UM
Medtr0001s0560	CHH-gene
Medtr0001s0570	CG-gbm
Medtr0001s0580	CHH-gene
Medtr0001s0660	CG-gbm
Medtr0001s0700	UM
Medtr0002s0020	CG-gbm
Medtr0002s0030	UM
Medtr0002s0050	UM
Medtr0002s0070	CHH-gene
Medtr0002s0090	CG-gbm
Medtr0002s0110	CG-gbm
Medtr0002s0120	UM
Medtr0002s0140	CHG-gene
Medtr0002s0150	UM
Medtr0002s0160	UM
Medtr0002s0170	UM
Medtr0002s0180	UM
Medtr0002s0200	UM
Medtr0002s0210	UM
Medtr0002s0250	UM
Medtr0002s0260	UM
Medtr0002s0270	UM
Medtr0002s0280	UM
Medtr0002s0300	UM
Medtr0002s0310	UM
Medtr0002s0330	UM
Medtr0002s0350	UM
Medtr0002s0380	UM
Medtr0002s0390	UM
Medtr0002s0420	UM
Medtr0002s0440	UM
Medtr0002s0510	UM
Medtr0002s0530	UM
Medtr0002s0540	UM
Medtr0002s0550	UM
Medtr0002s0580	UM
Medtr0002s0590	UM
Medtr0002s0630	UM
Medtr0002s0650	UM
Medtr0002s0660	UM
Medtr0002s0680	UM
Medtr0002s0690	UM
Medtr0002s0700	UM
Medtr0002s0730	UM
Medtr0002s0740	UM
Medtr0002s0750	UM
Medtr0002s0760	UM
Medtr0002s0770	UM
Medtr0002s0780	UM
Medtr0002s0790	UM
Medtr0002s0800	UM
Medtr0002s0820	UM
Medtr0002s0860	CHH-gene
Medtr0002s0870	CHH-gene
Medtr0002s0880	UM
Medtr0002s0890	CG-gbm
Medtr0002s0900	CG-gbm
Medtr0002s0930	CHH-gene
Medtr0002s0960	UM
Medtr0002s0990	CHH-gene
Medtr0002s1060	CHH-gene
Medtr0002s1160	UM
Medtr0002s1180	CG-gbm
Medtr0002s1200	UM
Medtr0002s1250	UM
Medtr0002s1270	CHH-gene
Medtr0003s0070	UM
Medtr0003s0130	UM
Medtr0003s0160	CHH-gene
Medtr0003s0170	CHH-gene
Medtr0003s0180	UM
Medtr0003s0190	UM
Medtr0003s0210	UM
Medtr0003s0290	UM
Medtr0003s0350	CHH-gene
Medtr0003s0390	CHH-gene
Medtr0003s0410	UM
Medtr0003s0430	UM
Medtr0003s0460	CG-gbm
Medtr0003s0470	CG-gbm
Medtr0003s0480	CG-gbm
Medtr0003s0490	CHG-gene
Medtr0003s0500	UM
Medtr0003s0530	CHH-gene
Medtr0003s0540	CG-gbm
Medtr0003s0560	UM
Medtr0003s0580	UM
Medtr0003s0590	CG-gbm
Medtr0003s0610	UM
Medtr0003s0620	CG-gbm
Medtr0003s0630	UM
Medtr0003s0650	CG-gbm
Medtr0003s0660	CG-gbm
Medtr0003s0690	UM
Medtr0004s0130	CG-gbm
Medtr0004s0190	CHH-gene
Medtr0004s0210	UM
Medtr0004s0220	UM
Medtr0004s0230.2	CG-gbm
Medtr0004s0240	CG-gbm
Medtr0004s0250	UM
Medtr0004s0260	CHH-gene
Medtr0004s0300	CHH-gene
Medtr0004s0330	UM
Medtr0004s0350	UM
Medtr0004s0360	UM
Medtr0004s0440	UM
Medtr0004s0450	CHH-gene
Medtr0004s0480.4	CG-gbm
Medtr0004s0490	CG-gbm
Medtr0004s0510.2	UM
Medtr0004s0530	UM
Medtr0004s0600	CG-gbm
Medtr0004s0610.2	UM
Medtr0004s0650	CG-gbm
Medtr0005s0140	UM
Medtr0005s0160	UM
Medtr0005s0200	CHH-gene
Medtr0005s0220	CHH-gene
Medtr0005s0240	UM
Medtr0005s0260	UM
Medtr0006s0080	UM
Medtr0006s0110	CG-gbm
Medtr0006s0160	UM
Medtr0006s0240	UM
Medtr0006s0260	UM
Medtr0006s0290	UM
Medtr0006s0300	UM
Medtr0007s0010	CHH-gene
Medtr0007s0020	CHH-gene
Medtr0007s0030	CHH-gene
Medtr0007s0040	CHH-gene
Medtr0007s0060	UM
Medtr0007s0090	UM
Medtr0007s0140	CHH-gene
Medtr0007s0150	CG-gbm
Medtr0007s0160	CHH-gene
Medtr0007s0220	CHH-gene
Medtr0007s0250	UM
Medtr0007s0290	UM
Medtr0007s0310	UM
Medtr0007s0320	UM
Medtr0007s0330	UM
Medtr0007s0380	UM
Medtr0007s0390	CG-gbm
Medtr0007s0410	CHH-gene
Medtr0007s0440	UM
Medtr0007s0450	UM
Medtr0007s0480	UM
Medtr0007s0520	CHH-gene
Medtr0008s0030	UM
Medtr0008s0060	UM
Medtr0008s0120	UM
Medtr0008s0130	CG-gbm
Medtr0008s0160	UM
Medtr0008s0170	CG-gbm
Medtr0008s0230	CG-gbm
Medtr0008s0280	UM
Medtr0008s0310	UM
Medtr0008s0340	UM
Medtr0008s0390	UM
Medtr0008s0430	UM
Medtr0008s0470	UM
Medtr0009s0020	UM
Medtr0009s0040	CHH-gene
Medtr0009s0050.4	CG-gbm
Medtr0009s0080	CG-gbm
Medtr0009s0100	UM
Medtr0009s0120	CG-gbm
Medtr0009s0190	CHH-gene
Medtr0009s0230	CG-gbm
Medtr0009s0240	UM
Medtr0009s0250	CHH-gene
Medtr0009s0270	UM
Medtr0009s0290	UM
Medtr0009s0330	UM
Medtr0009s0370	CG-gbm
Medtr0009s0380	CHH-gene
Medtr0009s0390	CG-gbm
Medtr0009s0480	UM
Medtr0009s0490	UM
Medtr0010s0050	UM
Medtr0010s0110	UM
Medtr0010s0190	UM
Medtr0010s0200	CHH-gene
Medtr0010s0210	UM
Medtr0010s0220	CG-gbm
Medtr0010s0230	UM
Medtr0010s0270	CHH-gene
Medtr0010s0290	UM
Medtr0010s0310	CHH-gene
Medtr0010s0320	UM
Medtr0010s0360	UM
Medtr0010s0390	CG-gbm
Medtr0010s0400	UM
Medtr0011s0020	UM
Medtr0011s0100	UM
Medtr0011s0210	UM
Medtr0011s0260	CHH-gene
Medtr0011s0280	UM
Medtr0011s0290	CHH-gene
Medtr0011s0300	CG-gbm
Medtr0011s0310	UM
Medtr0011s0320	CHH-gene
Medtr0011s0330	UM
Medtr0012s0070	CHH-gene
Medtr0012s0090	CG-gbm
Medtr0012s0100	UM
Medtr0012s0110	UM
Medtr0012s0140	UM
Medtr0012s0150	UM
Medtr0012s0160	UM
Medtr0012s0170	UM
Medtr0012s0220	UM
Medtr0012s0240	CHH-gene
Medtr0012s0290	UM
Medtr0013s0060	UM
Medtr0013s0070	UM
Medtr0013s0080	UM
Medtr0013s0100	UM
Medtr0013s0120	CG-gbm
Medtr0013s0130	UM
Medtr0013s0150	UM
Medtr0013s0230	UM
Medtr0013s0290	UM
Medtr0013s0400	UM
Medtr0014s0010	CHH-gene
Medtr0014s0040	CHH-gene
Medtr0014s0110	UM
Medtr0014s0120	UM
Medtr0014s0140	CHH-gene
Medtr0014s0150	UM
Medtr0014s0180	CG-gbm
Medtr0014s0200	UM
Medtr0014s0210	CHH-gene
Medtr0014s0220	UM
Medtr0014s0250	CG-gbm
Medtr0014s0260	UM
Medtr0014s0300	UM
Medtr0014s0310	UM
Medtr0014s0390	UM
Medtr0014s0410	CHH-gene
Medtr0014s0420	CHH-gene
Medtr0014s0440	UM
Medtr0014s0490	CHH-gene
Medtr0015s0030	CHG-gene
Medtr0015s0060	CG-gbm
Medtr0015s0090	UM
Medtr0015s0100	CG-gbm
Medtr0015s0110.3	CG-gbm
Medtr0015s0120	CHH-gene
Medtr0015s0130.2	CG-gbm
Medtr0015s0140	CG-gbm
Medtr0015s0160	CHH-gene
Medtr0015s0170	CHH-gene
Medtr0015s0230	CHH-gene
Medtr0016s0020	UM
Medtr0016s0030	CHH-gene
Medtr0016s0050	UM
Medtr0016s0060	UM
Medtr0016s0150	CHH-gene
Medtr0016s0170	UM
Medtr0017s0090	CHH-gene
Medtr0017s0100	UM
Medtr0017s0160	UM
Medtr0017s0190	UM
Medtr0017s0200	CHH-gene
Medtr0017s0240	UM
Medtr0017s0270	UM
Medtr0017s0290	CHH-gene
Medtr0018s0090	CG-gbm
Medtr0018s0170	UM
Medtr0018s0220	CHH-gene
Medtr0018s0230	CG-gbm
Medtr0018s0240	CG-gbm
Medtr0018s0260	UM
Medtr0018s0290	UM
Medtr0018s0300	CHH-gene
Medtr0018s0310	UM
Medtr0018s0320	UM
Medtr0019s0020	CG-gbm
Medtr0019s0040	UM
Medtr0019s0060	UM
Medtr0019s0070	CG-gbm
Medtr0019s0080	CHH-gene
Medtr0019s0090	UM
Medtr0019s0100	CHH-gene
Medtr0019s0110	UM
Medtr0019s0120	UM
Medtr0019s0130	UM
Medtr0019s0150	UM
Medtr0019s0160	CG-gbm
Medtr0019s0170	CHH-gene
Medtr0019s0180	UM
Medtr0019s0190	CG-gbm
Medtr0019s0210	CG-gbm
Medtr0019s0270	CHH-gene
Medtr0019s0290	UM
Medtr0019s0310	CHH-gene
Medtr0019s0320	UM
Medtr0019s0330	CHH-gene
Medtr0019s0340	CHH-gene
Medtr0020s0020	UM
Medtr0020s0050	UM
Medtr0020s0100	UM
Medtr0020s0120	UM
Medtr0020s0130.3	CG-gbm
Medtr0020s0150	CHH-gene
Medtr0020s0170	UM
Medtr0021s0120	CHH-gene
Medtr0021s0140	UM
Medtr0021s0160	CHH-gene
Medtr0021s0190	UM
Medtr0021s0200	UM
Medtr0021s0240	CHG-gene
Medtr0021s0250	CHH-gene
Medtr0021s0270	UM
Medtr0021s0360	CG-gbm
Medtr0021s0370	UM
Medtr0021s0380	UM
Medtr0022s0020	CHH-gene
Medtr0022s0200	UM
Medtr0022s0280	UM
Medtr0022s0290	UM
Medtr0022s0300	UM
Medtr0022s0360	UM
Medtr0022s0370	UM
Medtr0022s0430	CG-gbm
Medtr0022s0450	CHH-gene
Medtr0022s0460	CHH-gene
Medtr0022s0470	CHH-gene
Medtr0022s0480	UM
Medtr0023s0210	UM
Medtr0023s0240	UM
Medtr0023s0260	UM
Medtr0023s0280	CHH-gene
Medtr0023s0370	CHH-gene
Medtr0024s0010	UM
Medtr0024s0020	CG-gbm
Medtr0024s0040	UM
Medtr0024s0050	UM
Medtr0024s0060	UM
Medtr0024s0070	CG-gbm
Medtr0024s0080	UM
Medtr0024s0090	CHH-gene
Medtr0024s0100	UM
Medtr0024s0110	CHG-gene
Medtr0024s0120	UM
Medtr0024s0130	UM
Medtr0024s0140	UM
Medtr0024s0150	UM
Medtr0024s0160	UM
Medtr0024s0170	UM
Medtr0024s0180	CHH-gene
Medtr0024s0190	UM
Medtr0024s0220	UM
Medtr0024s0240	CHH-gene
Medtr0024s0250	CHH-gene
Medtr0024s0260	UM
Medtr0024s0300	UM
Medtr0024s0310	UM
Medtr0024s0320	CG-gbm
Medtr0024s0330	CG-gbm
Medtr0024s0340	UM
Medtr0025s0030	CHH-gene
Medtr0025s0050	UM
Medtr0025s0060	CG-gbm
Medtr0025s0110	UM
Medtr0026s0010	UM
Medtr0026s0160	UM
Medtr0026s0180	UM
Medtr0026s0190	UM
Medtr0026s0200	CG-gbm
Medtr0026s0210	UM
Medtr0026s0220	UM
Medtr0027s0010	UM
Medtr0027s0030	CHH-gene
Medtr0027s0040	UM
Medtr0027s0090	UM
Medtr0027s0100	CHH-gene
Medtr0027s0120	UM
Medtr0027s0130	UM
Medtr0027s0140	UM
Medtr0027s0180	CHH-gene
Medtr0027s0200	UM
Medtr0027s0220	CG-gbm
Medtr0027s0230	UM
Medtr0027s0250	UM
Medtr0027s0260	UM
Medtr0028s0020	UM
Medtr0028s0030	UM
Medtr0028s0090	UM
Medtr0028s0170	CHG-gene
Medtr0028s0180	CHH-gene
Medtr0028s0210	CHH-gene
Medtr0028s0230	CHH-gene
Medtr0028s0240	CHH-gene
Medtr0028s0290	CHG-gene
Medtr0029s0020	CHH-gene
Medtr0029s0040	UM
Medtr0029s0050	UM
Medtr0029s0090	CHH-gene
Medtr0029s0100	UM
Medtr0029s0120	UM
Medtr0029s0130	CHH-gene
Medtr0029s0140	CHH-gene
Medtr0029s0160	CHG-gene
Medtr0029s0180	CHH-gene
Medtr0029s0220	CHH-gene
Medtr0031s0030	CHH-gene
Medtr0031s0050	UM
Medtr0031s0060	CHH-gene
Medtr0031s0130	UM
Medtr0031s0140	CHH-gene
Medtr0032s0030	UM
Medtr0032s0040	UM
Medtr0032s0050	UM
Medtr0032s0060	UM
Medtr0032s0070	UM
Medtr0032s0080.3	CG-gbm
Medtr0032s0090	CHH-gene
Medtr0032s0100	CHH-gene
Medtr0032s0120	CHH-gene
Medtr0032s0170	UM
Medtr0032s0190	UM
Medtr0032s0260	CHH-gene
Medtr0034s0060	CG-gbm
Medtr0034s0100	UM
Medtr0034s0110	UM
Medtr0034s0120	UM
Medtr0034s0130	CHH-gene
Medtr0034s0170	CG-gbm
Medtr0034s0190	UM
Medtr0035s0050	CHH-gene
Medtr0035s0070	CHH-gene
Medtr0035s0100	CHH-gene
Medtr0035s0150	CG-gbm
Medtr0036s0010	UM
Medtr0036s0020	UM
Medtr0036s0040	CG-gbm
Medtr0036s0050	CG-gbm
Medtr0036s0070	CHH-gene
Medtr0036s0110	CG-gbm
Medtr0036s0130	UM
Medtr0036s0140	UM
Medtr0036s0150	CG-gbm
Medtr0036s0160	CHH-gene
Medtr0036s0210	CG-gbm
Medtr0036s0220	CG-gbm
Medtr0036s0240	UM
Medtr0036s0250	UM
Medtr0036s0260	UM
Medtr0036s0270	CHH-gene
Medtr0036s0280	CHH-gene
Medtr0036s0310	UM
Medtr0036s0320	CG-gbm
Medtr0037s0030	CHH-gene
Medtr0037s0060.3	CG-gbm
Medtr0037s0250.2	CG-gbm
Medtr0038s0050	UM
Medtr0038s0060	UM
Medtr0039s0050	UM
Medtr0039s0060	UM
Medtr0039s0080	CHH-gene
Medtr0039s0090	CHH-gene
Medtr0040s0030	UM
Medtr0040s0040	CHH-gene
Medtr0040s0060	UM
Medtr0040s0110	UM
Medtr0040s0140	UM
Medtr0041s0030	CG-gbm
Medtr0041s0050	UM
Medtr0041s0060	UM
Medtr0042s0040	UM
Medtr0042s0070	UM
Medtr0042s0100	UM
Medtr0042s0120	CHH-gene
Medtr0042s0130	UM
Medtr0043s0030	UM
Medtr0043s0040	UM
Medtr0043s0050	UM
Medtr0043s0060	UM
Medtr0043s0080.3	CHG-gene
Medtr0043s0110	UM
Medtr0043s0140	CHH-gene
Medtr0044s0040	UM
Medtr0044s0050	CHH-gene
Medtr0044s0090	CHH-gene
Medtr0044s0120	UM
Medtr0044s0130	UM
Medtr0044s0150	UM
Medtr0044s0160	UM
Medtr0044s0180	CG-gbm
Medtr0044s0190	UM
Medtr0044s0250	CHH-gene
Medtr0044s0290	UM
Medtr0044s0300	CHG-gene
Medtr0044s0310	UM
Medtr0045s0010	CG-gbm
Medtr0045s0060	CHH-gene
Medtr0045s0070	CHG-gene
Medtr0045s0080	CHH-gene
Medtr0045s0100	UM
Medtr0045s0110	CG-gbm
Medtr0045s0130	UM
Medtr0045s0160	UM
Medtr0046s0040	UM
Medtr0046s0060	UM
Medtr0046s0080	CHH-gene
Medtr0046s0090	CHH-gene
Medtr0046s0100	CHH-gene
Medtr0046s0180	CHH-gene
Medtr0046s0210	CHH-gene
Medtr0047s0030	UM
Medtr0047s0040	CG-gbm
Medtr0047s0090	CHH-gene
Medtr0047s0100	CHH-gene
Medtr0047s0120	CHH-gene
Medtr0047s0140	CHH-gene
Medtr0048s0010	UM
Medtr0048s0020	CHH-gene
Medtr0048s0080	CHG-gene
Medtr0048s0090	CHH-gene
Medtr0048s0140	UM
Medtr0048s0160	UM
Medtr0048s0180	UM
Medtr0048s0210	CHH-gene
Medtr0048s0220	UM
Medtr0048s0230	UM
Medtr0049s0070	CG-gbm
Medtr0049s0080	UM
Medtr0049s0090	CHH-gene
Medtr0049s0100	UM
Medtr0049s0110	CG-gbm
Medtr0050s0010	CG-gbm
Medtr0050s0050	UM
Medtr0050s0100	UM
Medtr0050s0130	CHH-gene
Medtr0050s0150	UM
Medtr0050s0160	CG-gbm
Medtr0050s0180	UM
Medtr0050s0240	UM
Medtr0051s0090	CG-gbm
Medtr0051s0100	CHH-gene
Medtr0051s0110	UM
Medtr0051s0120	UM
Medtr0052s0020	UM
Medtr0052s0030	UM
Medtr0052s0040	UM
Medtr0052s0060	UM
Medtr0052s0080	CHH-gene
Medtr0052s0110	UM
Medtr0052s0140	UM
Medtr0052s0150	UM
Medtr0052s0190	UM
Medtr0053s0020	CG-gbm
Medtr0053s0030.3	CG-gbm
Medtr0053s0040	UM
Medtr0053s0080	CHH-gene
Medtr0054s0020	UM
Medtr0054s0050	UM
Medtr0054s0080	CHG-gene
Medtr0054s0090	CHH-gene
Medtr0054s0100	CG-gbm
Medtr0054s0110	UM
Medtr0054s0120	UM
Medtr0054s0140	UM
Medtr0054s0190	UM
Medtr0054s0220	UM
Medtr0054s0240	UM
Medtr0055s0010	UM
Medtr0055s0030	CHH-gene
Medtr0055s0040	UM
Medtr0055s0050	UM
Medtr0055s0060	UM
Medtr0055s0090	UM
Medtr0055s0130	UM
Medtr0055s0140	UM
Medtr0056s0160	UM
Medtr0056s0180	CHH-gene
Medtr0056s0190	UM
Medtr0057s0040	UM
Medtr0057s0070	UM
Medtr0057s0080	CG-gbm
Medtr0057s0090	UM
Medtr0057s0100	UM
Medtr0057s0130	CG-gbm
Medtr0057s0140	UM
Medtr0057s0170	UM
Medtr0058s0010	UM
Medtr0058s0020	CHH-gene
Medtr0058s0070	CHH-gene
Medtr0058s0100	CHH-gene
Medtr0059s0060	CG-gbm
Medtr0059s0080	UM
Medtr0059s0180	UM
Medtr0060s0090	UM
Medtr0060s0110	CHH-gene
Medtr0061s0050	UM
Medtr0061s0080	UM
Medtr0061s0110	CHH-gene
Medtr0062s0020	UM
Medtr0063s0010	UM
Medtr0063s0070	CHH-gene
Medtr0063s0090	UM
Medtr0063s0100	UM
Medtr0064s0010	UM
Medtr0064s0040	CHH-gene
Medtr0064s0050	UM
Medtr0064s0060	UM
Medtr0064s0070	UM
Medtr0064s0140	UM
Medtr0064s0160	UM
Medtr0065s0050	UM
Medtr0065s0070	UM
Medtr0065s0080	CHH-gene
Medtr0065s0100	UM
Medtr0065s0110	UM
Medtr0065s0120	CHH-gene
Medtr0065s0130	UM
Medtr0065s0150	UM
Medtr0066s0040	UM
Medtr0066s0050	CG-gbm
Medtr0067s0010	UM
Medtr0067s0100.2	CG-gbm
Medtr0068s0060	CHH-gene
Medtr0068s0070	UM
Medtr0068s0080	UM
Medtr0069s0020	UM
Medtr0069s0040	UM
Medtr0069s0050	UM
Medtr0069s0080	UM
Medtr0070s0020	CHH-gene
Medtr0070s0040	UM
Medtr0070s0060	UM
Medtr0070s0080	UM
Medtr0071s0070	CHH-gene
Medtr0071s0100	CG-gbm
Medtr0072s0020	CG-gbm
Medtr0072s0040	CG-gbm
Medtr0072s0050	CG-gbm
Medtr0072s0060	CHH-gene
Medtr0073s0010	UM
Medtr0073s0030	UM
Medtr0073s0040	UM
Medtr0074s0060	CG-gbm
Medtr0075s0010	CHH-gene
Medtr0075s0020	UM
Medtr0075s0030	CHH-gene
Medtr0076s0010	UM
Medtr0076s0020	CG-gbm
Medtr0077s0010.2	UM
Medtr0077s0040	UM
Medtr0077s0060	CHH-gene
Medtr0077s0090	UM
Medtr0078s0010	UM
Medtr0078s0050	UM
Medtr0078s0060	UM
Medtr0079s0070	UM
Medtr0080s0060	UM
Medtr0080s0090	UM
Medtr0081s0060	UM
Medtr0082s0010	UM
Medtr0082s0030	UM
Medtr0082s0040	UM
Medtr0082s0050	UM
Medtr0082s0060	UM
Medtr0082s0070	UM
Medtr0082s0080	UM
Medtr0082s0090	UM
Medtr0082s0100	CHG-gene
Medtr0082s0120	UM
Medtr0082s0130	UM
Medtr0082s0140	UM
Medtr0082s0150	UM
Medtr0082s0160	UM
Medtr0082s0170	UM
Medtr0082s0180	UM
Medtr0082s0190	UM
Medtr0082s0200	UM
Medtr0082s0210	UM
Medtr0082s0220	UM
Medtr0082s0230	UM
Medtr0082s0250	UM
Medtr0082s0260	CHH-gene
Medtr0082s0270	UM
Medtr0082s0280	CHG-gene
Medtr0082s0290	UM
Medtr0083s0050	UM
Medtr0083s0070	UM
Medtr0083s0100.2	UM
Medtr0083s0110	UM
Medtr0083s0120	CHH-gene
Medtr0084s0030	UM
Medtr0084s0060	UM
Medtr0085s0010	CG-gbm
Medtr0085s0020	UM
Medtr0085s0030	UM
Medtr0086s0010	UM
Medtr0086s0060	UM
Medtr0086s0070	UM
Medtr0086s0110	UM
Medtr0087s0010	UM
Medtr0087s0020	UM
Medtr0087s0030	UM
Medtr0087s0040	UM
Medtr0087s0050	UM
Medtr0087s0070	UM
Medtr0087s0090	UM
Medtr0088s0030	CHH-gene
Medtr0088s0040	UM
Medtr0088s0100	CHG-gene
Medtr0088s0110	UM
Medtr0089s0050	CHH-gene
Medtr0089s0070	UM
Medtr0089s0130	UM
Medtr0090s0020	CHG-gene
Medtr0090s0050	CHH-gene
Medtr0091s0070	UM
Medtr0091s0080	UM
Medtr0091s0090	UM
Medtr0092s0070	CHH-gene
Medtr0092s0080	UM
Medtr0092s0090	UM
Medtr0092s0100.2	CG-gbm
Medtr0093s0080	UM
Medtr0093s0090	UM
Medtr0093s0130	UM
Medtr0094s0010.2	UM
Medtr0094s0020	UM
Medtr0094s0040	UM
Medtr0094s0110	UM
Medtr0094s0120	UM
Medtr0094s0140	CHH-gene
Medtr0095s0020	UM
Medtr0095s0080	UM
Medtr0095s0110	UM
Medtr0095s0120	UM
Medtr0096s0020	CHH-gene
Medtr0096s0100	UM
Medtr0097s0010	UM
Medtr0097s0060.2	UM
Medtr0097s0070	UM
Medtr0098s0030	UM
Medtr0098s0090	UM
Medtr0098s0100	UM
Medtr0098s0110	UM
Medtr0098s0160	UM
Medtr0099s0130	UM
Medtr0100s0110	UM
Medtr0100s0140	UM
Medtr0100s0150	CHH-gene
Medtr0100s0160	CG-gbm
Medtr0100s0170	UM
Medtr0100s0190	UM
Medtr0101s0020	UM
Medtr0101s0030	UM
Medtr0102s0030	UM
Medtr0102s0050	UM
Medtr0102s0060	UM
Medtr0102s0070	CHH-gene
Medtr0103s0010	UM
Medtr0103s0050	UM
Medtr0103s0090	UM
Medtr0103s0100	CG-gbm
Medtr0105s0020	UM
Medtr0105s0070	UM
Medtr0105s0080	UM
Medtr0105s0120	UM
Medtr0105s0130	UM
Medtr0105s0170	UM
Medtr0105s0180	UM
Medtr0106s0030	CHH-gene
Medtr0107s0090	CHH-gene
Medtr0107s0100	UM
Medtr0107s0130	UM
Medtr0108s0010	UM
Medtr0108s0020	UM
Medtr0108s0030	UM
Medtr0109s0050	CHH-gene
Medtr0110s0010	CG-gbm
Medtr0110s0030	UM
Medtr0110s0040	CG-gbm
Medtr0110s0050	CG-gbm
Medtr0110s0060	CG-gbm
Medtr0110s0070	CHH-gene
Medtr0111s0030	UM
Medtr0111s0050	CHH-gene
Medtr0111s0070	CG-gbm
Medtr0112s0040	UM
Medtr0112s0050	UM
Medtr0113s0040	UM
Medtr0113s0060	CHH-gene
Medtr0114s0080	CHH-gene
Medtr0114s0100	CHH-gene
Medtr0115s0020	UM
Medtr0115s0030	UM
Medtr0115s0040	UM
Medtr0116s0010	UM
Medtr0116s0020	UM
Medtr0116s0030	UM
Medtr0116s0040	UM
Medtr0116s0050	UM
Medtr0116s0060	UM
Medtr0116s0070	UM
Medtr0116s0080	CHH-gene
Medtr0116s0090	UM
Medtr0116s0130	UM
Medtr0116s0140	CHH-gene
Medtr0117s0040	UM
Medtr0117s0080	CG-gbm
Medtr0117s0100	CHH-gene
Medtr0117s0110	CHH-gene
Medtr0118s0040	CHH-gene
Medtr0118s0070	UM
Medtr0120s0020	UM
Medtr0121s0010	CG-gbm
Medtr0121s0030	UM
Medtr0121s0060	UM
Medtr0121s0080	CHH-gene
Medtr0121s0090	CHH-gene
Medtr0121s0100	CHH-gene
Medtr0122s0020	UM
Medtr0122s0040	UM
Medtr0123s0010	UM
Medtr0123s0030	UM
Medtr0123s0070	CG-gbm
Medtr0124s0070	UM
Medtr0125s0010	CHH-gene
Medtr0125s0020	UM
Medtr0125s0030	CHH-gene
Medtr0125s0040	UM
Medtr0125s0060	UM
Medtr0126s0020	UM
Medtr0126s0070	UM
Medtr0126s0080	UM
Medtr0126s0110	UM
Medtr0127s0030	UM
Medtr0127s0040	UM
Medtr0127s0050	UM
Medtr0128s0010	CG-gbm
Medtr0128s0020	CHH-gene
Medtr0128s0030	CHH-gene
Medtr0128s0040	UM
Medtr0128s0060	UM
Medtr0128s0070	CHH-gene
Medtr0128s0080	UM
Medtr0128s0090	UM
Medtr0128s0100	UM
Medtr0128s0110	UM
Medtr0128s0130	UM
Medtr0129s0050	CG-gbm
Medtr0129s0070	CHH-gene
Medtr0129s0120	UM
Medtr0130s0050	CHH-gene
Medtr0130s0060	UM
Medtr0131s0030	CHH-gene
Medtr0132s0050	UM
Medtr0133s0020	CHH-gene
Medtr0133s0030	CHH-gene
Medtr0134s0020	UM
Medtr0134s0030	UM
Medtr0134s0040	UM
Medtr0134s0060	CHH-gene
Medtr0134s0080	CHH-gene
Medtr0135s0090	UM
Medtr0136s0010	CG-gbm
Medtr0136s0020	CHH-gene
Medtr0136s0030	UM
Medtr0136s0060	UM
Medtr0137s0010	UM
Medtr0137s0020	UM
Medtr0137s0030	UM
Medtr0137s0040	UM
Medtr0137s0060	UM
Medtr0137s0070	UM
Medtr0137s0080	UM
Medtr0138s0010	UM
Medtr0138s0070	UM
Medtr0139s0020	CHH-gene
Medtr0140s0010	UM
Medtr0140s0020	CHH-gene
Medtr0140s0050	UM
Medtr0140s0070	UM
Medtr0140s0100	UM
Medtr0141s0020	UM
Medtr0142s0010	UM
Medtr0142s0040	CHH-gene
Medtr0143s0050	UM
Medtr0143s0070	UM
Medtr0144s0010	CG-gbm
Medtr0144s0020	UM
Medtr0144s0030	CHH-gene
Medtr0144s0060	CHH-gene
Medtr0145s0010	UM
Medtr0146s0060	CHH-gene
Medtr0147s0010	CG-gbm
Medtr0147s0020	CHG-gene
Medtr0147s0030	CHH-gene
Medtr0147s0040	CG-gbm
Medtr0147s0050	UM
Medtr0147s0060	CG-gbm
Medtr0147s0070	UM
Medtr0147s0080	CG-gbm
Medtr0147s0090	UM
Medtr0148s0050	CG-gbm
Medtr0148s0060	UM
Medtr0148s0080	CHH-gene
Medtr0148s0110	CHH-gene
Medtr0149s0050	UM
Medtr0149s0060	UM
Medtr0149s0080	UM
Medtr0149s0090	UM
Medtr0150s0010	UM
Medtr0150s0030	UM
Medtr0150s0040	CHH-gene
Medtr0151s0010	UM
Medtr0151s0020	CHH-gene
Medtr0151s0030	CG-gbm
Medtr0152s0060	UM
Medtr0152s0090	CHH-gene
Medtr0152s0100	UM
Medtr0153s0030	UM
Medtr0153s0060	UM
Medtr0153s0070	UM
Medtr0154s0010	UM
Medtr0154s0020	UM
Medtr0154s0040	UM
Medtr0155s0010	UM
Medtr0155s0050	UM
Medtr0155s0060	UM
Medtr0155s0080	UM
Medtr0156s0040	UM
Medtr0158s0020	UM
Medtr0160s0010	UM
Medtr0160s0030	CHH-gene
Medtr0160s0040	UM
Medtr0160s0090	UM
Medtr0163s0020	UM
Medtr0163s0050	CHH-gene
Medtr0163s0060	UM
Medtr0164s0030	UM
Medtr0164s0070	UM
Medtr0165s0050	CHH-gene
Medtr0165s0060	CHH-gene
Medtr0166s0040	UM
Medtr0167s0040	UM
Medtr0167s0060.2	UM
Medtr0168s0010	UM
Medtr0168s0060	CG-gbm
Medtr0168s0080	CG-gbm
Medtr0168s0100	UM
Medtr0168s0110	CG-gbm
Medtr0168s0120	UM
Medtr0169s0020	CHH-gene
Medtr0169s0060	CHH-gene
Medtr0170s0020	UM
Medtr0170s0030	CG-gbm
Medtr0170s0050	UM
Medtr0171s0010	CG-gbm
Medtr0171s0020	CHH-gene
Medtr0171s0030	CHG-gene
Medtr0172s0010	CG-gbm
Medtr0172s0020	UM
Medtr0172s0030.2	CG-gbm
Medtr0172s0050	CG-gbm
Medtr0173s0020	UM
Medtr0173s0030	CG-gbm
Medtr0174s0050	UM
Medtr0174s0080	UM
Medtr0174s0090	UM
Medtr0175s0020	CHH-gene
Medtr0175s0030	CG-gbm
Medtr0176s0050	CHH-gene
Medtr0176s0070	UM
Medtr0177s0050	CHH-gene
Medtr0177s0060	UM
Medtr0177s0070	UM
Medtr0177s0080	UM
Medtr0178s0030	UM
Medtr0179s0010	UM
Medtr0179s0030	UM
Medtr0179s0040	CHH-gene
Medtr0179s0050	CHH-gene
Medtr0180s0050.4	CG-gbm
Medtr0180s0070	CG-gbm
Medtr0180s0080	UM
Medtr0181s0030	CHH-gene
Medtr0181s0040	UM
Medtr0181s0060	UM
Medtr0182s0020	UM
Medtr0182s0050	UM
Medtr0182s0060	UM
Medtr0184s0010	UM
Medtr0184s0030	UM
Medtr0184s0040	UM
Medtr0185s0010	UM
Medtr0186s0030	UM
Medtr0186s0090	CHH-gene
Medtr0186s0100	UM
Medtr0186s0120	CHH-gene
Medtr0187s0020	UM
Medtr0187s0030	UM
Medtr0187s0080	UM
Medtr0187s0090	UM
Medtr0188s0020	CHG-gene
Medtr0189s0010	UM
Medtr0189s0030	CG-gbm
Medtr0189s0040	CG-gbm
Medtr0189s0050	CG-gbm
Medtr0190s0020	UM
Medtr0191s0020	UM
Medtr0191s0030	CG-gbm
Medtr0192s0050	UM
Medtr0193s0080	CHH-gene
Medtr0193s0090	UM
Medtr0194s0020	UM
Medtr0194s0030	CG-gbm
Medtr0194s0040	UM
Medtr0194s0050	UM
Medtr0195s0040	CHH-gene
Medtr0196s0020	UM
Medtr0196s0030	CHH-gene
Medtr0197s0010	UM
Medtr0197s0020	CHH-gene
Medtr0197s0030	UM
Medtr0197s0040	UM
Medtr0197s0070.2	UM
Medtr0197s0090	UM
Medtr0197s0100	UM
Medtr0198s0030	CG-gbm
Medtr0199s0030	UM
Medtr0199s0040	UM
Medtr0200s0020	CHH-gene
Medtr0200s0050	UM
Medtr0202s0040	UM
Medtr0202s0070	UM
Medtr0203s0040	CHH-gene
Medtr0204s0010	CG-gbm
Medtr0204s0020	CG-gbm
Medtr0205s0020	CHH-gene
Medtr0205s0040	CG-gbm
Medtr0206s0010.6	UM
Medtr0208s0030	UM
Medtr0210s0010	UM
Medtr0210s0040	UM
Medtr0211s0060	UM
Medtr0211s0080	CHG-gene
Medtr0212s0010	CHH-gene
Medtr0212s0020	CHH-gene
Medtr0212s0030	CHH-gene
Medtr0212s0040	CHH-gene
Medtr0212s0050	CHH-gene
Medtr0212s0060	UM
Medtr0212s0070	UM
Medtr0212s0080	CHH-gene
Medtr0214s0030	CHH-gene
Medtr0216s0030	CG-gbm
Medtr0217s0070	UM
Medtr0217s0080	CHH-gene
Medtr0219s0010	CHH-gene
Medtr0219s0020	UM
Medtr0219s0040	CHH-gene
Medtr0219s0050	UM
Medtr0219s0070	UM
Medtr0219s0080	CHH-gene
Medtr0219s0100	CHH-gene
Medtr0219s0130	UM
Medtr0220s0050	CHH-gene
Medtr0220s0060	CHH-gene
Medtr0220s0080	CHH-gene
Medtr0220s0090	CHH-gene
Medtr0221s0020.3	CG-gbm
Medtr0221s0060	UM
Medtr0223s0010	UM
Medtr0223s0040	UM
Medtr0225s0020	CHH-gene
Medtr0227s0010	CHG-gene
Medtr0227s0020	UM
Medtr0227s0030	CG-gbm
Medtr0227s0040	CHG-gene
Medtr0228s0020	CHH-gene
Medtr0230s0010	CHH-gene
Medtr0230s0030	CHH-gene
Medtr0230s0040	UM
Medtr0230s0050	UM
Medtr0230s0080	UM
Medtr0231s0030	UM
Medtr0232s0030	UM
Medtr0233s0060	CHH-gene
Medtr0236s0010	UM
Medtr0236s0020	UM
Medtr0236s0030	UM
Medtr0236s0040	UM
Medtr0236s0050	UM
Medtr0237s0070	UM
Medtr0238s0020	UM
Medtr0238s0050	CHG-gene
Medtr0239s0010	UM
Medtr0240s0020	CHH-gene
Medtr0240s0030	CHH-gene
Medtr0240s0040	CHH-gene
Medtr0240s0050	CHH-gene
Medtr0242s0010	UM
Medtr0242s0050	UM
Medtr0243s0030	CHH-gene
Medtr0243s0040	UM
Medtr0245s0010.2	UM
Medtr0246s0020	UM
Medtr0246s0040	CG-gbm
Medtr0247s0040	UM
Medtr0248s0010	UM
Medtr0248s0030	UM
Medtr0249s0060	UM
Medtr0249s0070.5	CG-gbm
Medtr0250s0020	UM
Medtr0250s0040	CHH-gene
Medtr0251s0050	UM
Medtr0251s0060	UM
Medtr0252s0030	CG-gbm
Medtr0252s0060	CG-gbm
Medtr0252s0070	CHH-gene
Medtr0254s0060	UM
Medtr0256s0050	CHH-gene
Medtr0256s0060	UM
Medtr0256s0080	UM
Medtr0257s0040	UM
Medtr0257s0060	UM
Medtr0258s0040.5	CHG-gene
Medtr0259s0030	UM
Medtr0259s0040	UM
Medtr0259s0060	UM
Medtr0260s0030	CG-gbm
Medtr0261s0010	CHH-gene
Medtr0262s0020	UM
Medtr0262s0030.3	UM
Medtr0262s0050	CG-gbm
Medtr0262s0060	CG-gbm
Medtr0264s0030	CG-gbm
Medtr0267s0030	UM
Medtr0267s0050	UM
Medtr0267s0060	UM
Medtr0267s0070	UM
Medtr0268s0020	CHH-gene
Medtr0268s0040	CHH-gene
Medtr0268s0050	CHH-gene
Medtr0268s0070	UM
Medtr0268s0080	UM
Medtr0271s0010	UM
Medtr0271s0020	UM
Medtr0271s0030	UM
Medtr0271s0040	UM
Medtr0271s0050	UM
Medtr0271s0060	CG-gbm
Medtr0271s0070	UM
Medtr0273s0020	UM
Medtr0273s0050	UM
Medtr0274s0010	UM
Medtr0274s0020	UM
Medtr0274s0030	CHH-gene
Medtr0274s0050	UM
Medtr0275s0010	UM
Medtr0275s0020	UM
Medtr0275s0040	UM
Medtr0276s0010	CG-gbm
Medtr0276s0020	UM
Medtr0276s0040	CG-gbm
Medtr0276s0050	CG-gbm
Medtr0277s0010	UM
Medtr0277s0020	UM
Medtr0277s0030	UM
Medtr0280s0010	CHH-gene
Medtr0280s0030	CG-gbm
Medtr0280s0040	CG-gbm
Medtr0284s0010	CHH-gene
Medtr0285s0020	CHH-gene
Medtr0286s0020	UM
Medtr0286s0040	UM
Medtr0286s0050	UM
Medtr0287s0060	UM
Medtr0288s0020	CG-gbm
Medtr0288s0040	CG-gbm
Medtr0289s0030	UM
Medtr0289s0040	CHG-gene
Medtr0290s0050	UM
Medtr0290s0060	CHH-gene
Medtr0290s0070	CHH-gene
Medtr0291s0010	CG-gbm
Medtr0291s0020	UM
Medtr0291s0030	UM
Medtr0291s0040	UM
Medtr0292s0020	UM
Medtr0292s0040	UM
Medtr0293s0020	CHH-gene
Medtr0294s0010	CHH-gene
Medtr0294s0020	CG-gbm
Medtr0295s0010	CHH-gene
Medtr0295s0020	UM
Medtr0296s0010	UM
Medtr0297s0010	UM
Medtr0297s0030	UM
Medtr0299s0010	CHH-gene
Medtr0299s0030	CHG-gene
Medtr0302s0030	CHH-gene
Medtr0302s0040	UM
Medtr0303s0010	UM
Medtr0305s0020.2	CG-gbm
Medtr0306s0040	UM
Medtr0306s0050	CHH-gene
Medtr0308s0010	UM
Medtr0308s0020	CG-gbm
Medtr0308s0050	CHH-gene
Medtr0308s0060	CHH-gene
Medtr0309s0020	UM
Medtr0311s0010	UM
Medtr0311s0030	UM
Medtr0312s0020	CG-gbm
Medtr0312s0050	UM
Medtr0314s0030	CG-gbm
Medtr0315s0080	CHG-gene
Medtr0316s0010	CG-gbm
Medtr0317s0040	UM
Medtr0317s0050	UM
Medtr0318s0010	UM
Medtr0318s0020	UM
Medtr0319s0020	CHH-gene
Medtr0319s0030	CHH-gene
Medtr0320s0010	CHH-gene
Medtr0320s0040	CG-gbm
Medtr0321s0010	UM
Medtr0321s0020	UM
Medtr0321s0030	UM
Medtr0321s0040	UM
Medtr0322s0040	CHH-gene
Medtr0324s0040	CHH-gene
Medtr0325s0020	CG-gbm
Medtr0327s0020	CHH-gene
Medtr0328s0010	UM
Medtr0328s0030	UM
Medtr0328s0040	CG-gbm
Medtr0328s0050	UM
Medtr0330s0020	UM
Medtr0330s0030	UM
Medtr0330s0040	CHH-gene
Medtr0330s0050	UM
Medtr0331s0010	UM
Medtr0332s0010	UM
Medtr0332s0020	CG-gbm
Medtr0332s0040	CG-gbm
Medtr0333s0010	UM
Medtr0334s0010	UM
Medtr0334s0040	CHH-gene
Medtr0337s0020	CHH-gene
Medtr0337s0030	UM
Medtr0337s0040	CHH-gene
Medtr0337s0050	UM
Medtr0337s0060	CHH-gene
Medtr0337s0090	UM
Medtr0338s0030	CHH-gene
Medtr0338s0050	UM
Medtr0339s0020	CG-gbm
Medtr0339s0030	UM
Medtr0340s0010	UM
Medtr0340s0020	UM
Medtr0340s0030	UM
Medtr0341s0020	UM
Medtr0341s0040	UM
Medtr0345s0020	CHH-gene
Medtr0346s0040	CHH-gene
Medtr0347s0040	UM
Medtr0349s0020	UM
Medtr0349s0030	UM
Medtr0350s0010	UM
Medtr0350s0030	UM
Medtr0351s0020	UM
Medtr0352s0020	UM
Medtr0352s0030	UM
Medtr0354s0030	UM
Medtr0354s0040	CG-gbm
Medtr0356s0040	CHH-gene
Medtr0356s0050	CHH-gene
Medtr0357s0030	UM
Medtr0358s0010	CHH-gene
Medtr0360s0010	UM
Medtr0360s0020	UM
Medtr0361s0010	UM
Medtr0361s0030	CHH-gene
Medtr0362s0010	UM
Medtr0362s0020	UM
Medtr0362s0030	CHH-gene
Medtr0363s0030	UM
Medtr0365s0010	CG-gbm
Medtr0366s0020	UM
Medtr0370s0010	CG-gbm
Medtr0371s0010	UM
Medtr0372s0030	UM
Medtr0373s0040	UM
Medtr0374s0010	UM
Medtr0374s0040	UM
Medtr0376s0020	CG-gbm
Medtr0376s0030	CHH-gene
Medtr0376s0040	CHH-gene
Medtr0377s0010	UM
Medtr0378s0020	CHH-gene
Medtr0379s0030	CHH-gene
Medtr0380s0030	CHH-gene
Medtr0380s0040	UM
Medtr0381s0030	CHH-gene
Medtr0383s0010	UM
Medtr0384s0020	UM
Medtr0386s0010	UM
Medtr0386s0020	UM
Medtr0386s0030	UM
Medtr0387s0030	CHH-gene
Medtr0388s0020	UM
Medtr0389s0010	UM
Medtr0389s0020	UM
Medtr0389s0050	CHH-gene
Medtr0390s0010	UM
Medtr0390s0030	UM
Medtr0391s0020	CG-gbm
Medtr0392s0010	CG-gbm
Medtr0392s0020	UM
Medtr0393s0020	UM
Medtr0393s0030.4	UM
Medtr0393s0040	UM
Medtr0393s0050	UM
Medtr0394s0020	UM
Medtr0394s0040	UM
Medtr0398s0030	UM
Medtr0400s0010	UM
Medtr0401s0010	CHH-gene
Medtr0401s0030	UM
Medtr0402s0040	CHH-gene
Medtr0404s0010	UM
Medtr0406s0030	UM
Medtr0411s0050	CHH-gene
Medtr0413s0050	UM
Medtr0414s0030	CHH-gene
Medtr0415s0060	UM
Medtr0416s0030	UM
Medtr0418s0010	UM
Medtr0418s0050	UM
Medtr0419s0010	UM
Medtr0419s0040	UM
Medtr0419s0050	UM
Medtr0420s0020	UM
Medtr0421s0010	CG-gbm
Medtr0421s0020	UM
Medtr0421s0030	UM
Medtr0422s0010	CHH-gene
Medtr0422s0040	UM
Medtr0425s0010	UM
Medtr0425s0020.2	UM
Medtr0425s0030	UM
Medtr0426s0010	CHH-gene
Medtr0427s0010	UM
Medtr0428s0010	UM
Medtr0428s0030	UM
Medtr0428s0040	UM
Medtr0429s0020	CG-gbm
Medtr0430s0010	CHH-gene
Medtr0430s0040	CHH-gene
Medtr0432s0030	UM
Medtr0433s0010	UM
Medtr0433s0030	UM
Medtr0433s0040	UM
Medtr0433s0050	UM
Medtr0437s0020	CHH-gene
Medtr0438s0010	UM
Medtr0438s0020	CHH-gene
Medtr0439s0030	UM
Medtr0439s0040	CHH-gene
Medtr0440s0020	CG-gbm
Medtr0441s0020	UM
Medtr0443s0010	UM
Medtr0443s0060	UM
Medtr0444s0010	UM
Medtr0444s0020	UM
Medtr0449s0030	UM
Medtr0449s0040	UM
Medtr0450s0040	CG-gbm
Medtr0451s0010	UM
Medtr0454s0020	UM
Medtr0457s0020	CHH-gene
Medtr0458s0010	CHH-gene
Medtr0458s0030	CHG-gene
Medtr0459s0020	UM
Medtr0462s0020	CHH-gene
Medtr0464s0020	CHG-gene
Medtr0464s0040	CHH-gene
Medtr0465s0020	CHH-gene
Medtr0466s0010	UM
Medtr0466s0020	UM
Medtr0467s0020	UM
Medtr0468s0010	UM
Medtr0473s0010	UM
Medtr0474s0020	UM
Medtr0475s0020	UM
Medtr0475s0040	UM
Medtr0477s0010	CG-gbm
Medtr0477s0040	UM
Medtr0478s0010	UM
Medtr0479s0040	UM
Medtr0480s0030	UM
Medtr0481s0010	CHH-gene
Medtr0482s0010	UM
Medtr0485s0020	UM
Medtr0485s0050	UM
Medtr0488s0020	CHH-gene
Medtr0490s0050	CHH-gene
Medtr0491s0020	UM
Medtr0491s0030	CHH-gene
Medtr0491s0040	UM
Medtr0492s0010	UM
Medtr0492s0030	UM
Medtr0493s0010	UM
Medtr0493s0020	UM
Medtr0493s0030	CG-gbm
Medtr0495s0020	UM
Medtr0496s0010	CHH-gene
Medtr0496s0030	CHH-gene
Medtr0497s0040	CHH-gene
Medtr0499s0020	UM
Medtr0499s0050	UM
Medtr0502s0010	UM
Medtr0504s0040	UM
Medtr0505s0020	CHH-gene
Medtr0506s0010	UM
Medtr0508s0010	CG-gbm
Medtr0510s0010	UM
Medtr0511s0010	UM
Medtr0511s0020	CHH-gene
Medtr0512s0010	UM
Medtr0512s0030	UM
Medtr0513s0030	CHH-gene
Medtr0514s0010	CHH-gene
Medtr0516s0010	UM
Medtr0519s0010	UM
Medtr0520s0020	UM
Medtr0521s0010	UM
Medtr0522s0010	UM
Medtr0524s0030	CHH-gene
Medtr0525s0040	CHH-gene
Medtr0526s0020	UM
Medtr0528s0010	CHH-gene
Medtr0530s0020	CG-gbm
Medtr0531s0020	CG-gbm
Medtr0534s0030	UM
Medtr0536s0010	CHH-gene
Medtr0536s0020	UM
Medtr0536s0030	UM
Medtr0538s0030	UM
Medtr0542s0010	UM
Medtr0542s0020	UM
Medtr0547s0010	CHG-gene
Medtr0549s0020	UM
Medtr0549s0030	CHH-gene
Medtr0550s0010	CHH-gene
Medtr0552s0010	UM
Medtr0552s0020	UM
Medtr0552s0030	UM
Medtr0552s0040	UM
Medtr0553s0050	UM
Medtr0554s0020	CHG-gene
Medtr0555s0020	CHH-gene
Medtr0558s0020	UM
Medtr0560s0010	CHH-gene
Medtr0563s0020	UM
Medtr0565s0010	CHH-gene
Medtr0566s0010	CHH-gene
Medtr0566s0020	CHH-gene
Medtr0568s0020	UM
Medtr0570s0040	UM
Medtr0571s0010	UM
Medtr0571s0020	UM
Medtr0571s0030	UM
Medtr0572s0010	UM
Medtr0573s0020	UM
Medtr0573s0030	UM
Medtr0582s0010	CHH-gene
Medtr0583s0010	UM
Medtr0586s0030	UM
Medtr0590s0010	UM
Medtr0590s0020	UM
Medtr0591s0010	UM
Medtr0595s0010	UM
Medtr0595s0020	UM
Medtr0597s0030	UM
Medtr0598s0020	UM
Medtr0600s0020	UM
Medtr0602s0010	UM
Medtr0602s0020	UM
Medtr0603s0010	UM
Medtr0604s0020	CHH-gene
Medtr0606s0020	UM
Medtr0607s0040	CHH-gene
Medtr0608s0010	UM
Medtr0608s0020	UM
Medtr0611s0030	CHH-gene
Medtr0620s0010	CHH-gene
Medtr0623s0010	UM
Medtr0623s0020	UM
Medtr0624s0020	UM
Medtr0625s0020	UM
Medtr0627s0010	CG-gbm
Medtr0631s0010	CHG-gene
Medtr0632s0030	UM
Medtr0637s0010	CHH-gene
Medtr0638s0010	UM
Medtr0638s0020	UM
Medtr0640s0020	CHH-gene
Medtr0643s0010	CHH-gene
Medtr0645s0010	UM
Medtr0645s0020	UM
Medtr0648s0020	CHH-gene
Medtr0649s0020	CG-gbm
Medtr0650s0010	CG-gbm
Medtr0651s0010	UM
Medtr0652s0010	CHH-gene
Medtr0652s0020	UM
Medtr0653s0010	CHH-gene
Medtr0654s0010	CHH-gene
Medtr0655s0010	CHH-gene
Medtr0655s0020	UM
Medtr0656s0010	CHH-gene
Medtr0658s0020	UM
Medtr0658s0030	UM
Medtr0662s0020	UM
Medtr0667s0010	UM
Medtr0667s0020	UM
Medtr0669s0020	CHH-gene
Medtr0672s0010	UM
Medtr0683s0010	UM
Medtr0684s0010	CHH-gene
Medtr0684s0020	UM
Medtr0685s0020	UM
Medtr0686s0010	UM
Medtr0687s0010	UM
Medtr0689s0010	UM
Medtr0689s0020	UM
Medtr0690s0010	CHG-gene
Medtr0690s0030	UM
Medtr0691s0020	CG-gbm
Medtr0693s0030	UM
Medtr0693s0050	CHH-gene
Medtr0695s0030	UM
Medtr0697s0010	UM
Medtr0699s0010	UM
Medtr0699s0020	UM
Medtr0700s0010	UM
Medtr0702s0010	UM
Medtr0702s0020	UM
Medtr0703s0020	UM
Medtr0711s0020	CHH-gene
Medtr0716s0020	UM
Medtr0716s0030	UM
Medtr0716s0040	UM
Medtr0717s0010	UM
Medtr0718s0010	CHH-gene
Medtr0718s0040	CHH-gene
Medtr0722s0020	UM
Medtr0722s0030	UM
Medtr0729s0010	UM
Medtr0734s0010	CHH-gene
Medtr0734s0020	UM
Medtr0737s0030	UM
Medtr0743s0010	UM
Medtr0750s0010	CHH-gene
Medtr0752s0020	CHH-gene
Medtr0753s0010	UM
Medtr0753s0020	UM
Medtr0753s0030	CHH-gene
Medtr0756s0010	CHH-gene
Medtr0757s0020	UM
Medtr0760s0010	UM
Medtr0768s0010	UM
Medtr0775s0010	UM
Medtr0775s0020	CHH-gene
Medtr0777s0010	CG-gbm
Medtr0777s0020	UM
Medtr0779s0010	CHH-gene
Medtr0782s0010	CHH-gene
Medtr0783s0010	UM
Medtr0785s0010	UM
Medtr0786s0020	UM
Medtr0793s0010	UM
Medtr0794s0010	UM
Medtr0795s0020	UM
Medtr0795s0030	UM
Medtr0803s0010	UM
Medtr0807s0020	UM
Medtr0809s0010	UM
Medtr0813s0020	UM
Medtr0827s0020	UM
Medtr0830s0010	CHH-gene
Medtr0831s0010	UM
Medtr0836s0010	UM
Medtr0853s0010	UM
Medtr0854s0010	UM
Medtr0857s0010	UM
Medtr0860s0010	UM
Medtr0861s0010	CHH-gene
Medtr0864s0020	UM
Medtr0866s0010	CHH-gene
Medtr0867s0010	CHH-gene
Medtr0874s0010	UM
Medtr0874s0020	UM
Medtr0878s0020	UM
Medtr0881s0020	CHG-gene
Medtr0888s0020	UM
Medtr0891s0010	CG-gbm
Medtr0896s0010	UM
Medtr0899s0010	UM
Medtr0902s0010	UM
Medtr0903s0010	UM
Medtr0907s0020	UM
Medtr0909s0020	UM
Medtr0911s0020	CG-gbm
Medtr0912s0010	CHH-gene
Medtr0912s0020	UM
Medtr0913s0010	UM
Medtr0920s0010	UM
Medtr0927s0010	CHH-gene
Medtr0929s0010	UM
Medtr0933s0010	UM
Medtr0939s0010.2	CG-gbm
Medtr0945s0010	UM
Medtr0945s0020	UM
Medtr0961s0010	UM
Medtr0961s0020	UM
Medtr0986s0010	UM
Medtr0989s0020	UM
Medtr0990s0010	UM
Medtr0991s0010	UM
Medtr0999s0010	CHH-gene
Medtr1004s0010	UM
Medtr1014s0010	UM
Medtr1024s0010	UM
Medtr1030s0010	UM
Medtr1034s0010	UM
Medtr1051s0010	UM
Medtr1056s0010	UM
Medtr1058s0010	CHH-gene
Medtr1061s0010	UM
Medtr1064s0010	UM
Medtr1079s0020	UM
Medtr1089s0010	CHH-gene
Medtr1091s0010	UM
Medtr1096s0010	CHH-gene
Medtr1099s0010	UM
Medtr1108s0010	UM
Medtr1113s0010	UM
Medtr1113s0020	UM
Medtr1142s0010	CHH-gene
Medtr1147s0010	UM
Medtr1148s0010	CHH-gene
Medtr1149s0010	UM
Medtr1157s0010	UM
Medtr1158s0010	UM
Medtr1160s0010	UM
Medtr1176s0010	UM
Medtr1178s0010	UM
Medtr1183s0010	UM
Medtr1191s0010	UM
Medtr1194s0010	UM
Medtr1199s0010	CHH-gene
Medtr1207s0010	UM
Medtr1211s0010	UM
Medtr1215s0010	UM
Medtr1236s0010	UM
Medtr1240s0010	CHH-gene
Medtr1242s0010	UM
Medtr1246s0010	UM
Medtr1252s0010	CHH-gene
Medtr1262s0010	CHH-gene
Medtr1281s0010	CHH-gene
Medtr1291s0010	UM
Medtr1294s0010	CHH-gene
Medtr1301s0010	UM
Medtr1319s0010	UM
Medtr1336s0010	UM
Medtr1342s0020	UM
Medtr1344s0010	UM
Medtr1350s0010	CHH-gene
Medtr1371s0010	CHH-gene
Medtr1377s0010	UM
Medtr1384s0010	UM
Medtr1395s0010	UM
Medtr1396s0010	UM
Medtr1415s0010	CHH-gene
Medtr1434s0010	UM
Medtr1437s0010	UM
Medtr1439s0010	CHH-gene
Medtr1445s0010	UM
Medtr1452s0010	UM
Medtr1462s0010	UM
Medtr1463s0010	UM
Medtr1465s0010	CHH-gene
Medtr1478s0010	CHH-gene
Medtr1493s0010	UM
Medtr1514s0010	UM
Medtr1526s0010	UM
Medtr1539s0010	CHH-gene
Medtr1557s0010	UM
Medtr1588s0010	UM
Medtr1589s0010	UM
Medtr1626s0010	UM
Medtr1638s0010	CHH-gene
Medtr1643s0010	UM
Medtr1662s0010	UM
Medtr1663s0010	UM
Medtr1671s0010	UM
Medtr1678s0010	CHH-gene
Medtr1686s0010	UM
Medtr1721s0010	UM
Medtr1723s0010	UM
Medtr1750s0010	UM
Medtr1761s0010	UM
Medtr1778s0010	UM
Medtr1779s0010	UM
Medtr1779s0020	UM
Medtr1800s0010	CHH-gene
Medtr1812s0010	CG-gbm
Medtr1826s0010	UM
Medtr1829s0010	UM
Medtr1840s0010	UM
Medtr1870s0010	UM
Medtr1880s0010	UM
Medtr1886s0010	UM
Medtr1889s0010	UM
Medtr1914s0010	CHH-gene
Medtr1918s0010	UM
Medtr1949s0010	UM
Medtr1964s0010	UM
Medtr1995s0010	UM
Medtr1999s0010	UM
Medtr1g004930	CG-gbm
Medtr1g004940	UM
Medtr1g004950	UM
Medtr1g004960	UM
Medtr1g004980	CHH-gene
Medtr1g004990.2	CG-gbm
Medtr1g006460	UM
Medtr1g006490	UM
Medtr1g006530	UM
Medtr1g006540	UM
Medtr1g006590	UM
Medtr1g006600	CG-gbm
Medtr1g006605	UM
Medtr1g006630	UM
Medtr1g006640	UM
Medtr1g006650	CHH-gene
Medtr1g006660	CHH-gene
Medtr1g006690	CG-gbm
Medtr1g006695	CG-gbm
Medtr1g006970	UM
Medtr1g006975	CG-gbm
Medtr1g006990	CHH-gene
Medtr1g007017	UM
Medtr1g007020	CHH-gene
Medtr1g007030	CHH-gene
Medtr1g007060	CG-gbm
Medtr1g007070	CG-gbm
Medtr1g007110	UM
Medtr1g007120	UM
Medtr1g007150	CG-gbm
Medtr1g007153	UM
Medtr1g007157	UM
Medtr1g007160.2	CG-gbm
Medtr1g007165	UM
Medtr1g007170	CG-gbm
Medtr1g007180	CG-gbm
Medtr1g007190	UM
Medtr1g007195	UM
Medtr1g007220	CG-gbm
Medtr1g007230	UM
Medtr1g007240	CG-gbm
Medtr1g007250	CG-gbm
Medtr1g007260	CG-gbm
Medtr1g007270	CG-gbm
Medtr1g007290	UM
Medtr1g007300	UM
Medtr1g007310	UM
Medtr1g007320	CG-gbm
Medtr1g007325	CG-gbm
Medtr1g007340	CG-gbm
Medtr1g007360	UM
Medtr1g007370	CG-gbm
Medtr1g007380	UM
Medtr1g007390	UM
Medtr1g007400	UM
Medtr1g007410	CHH-gene
Medtr1g007420	CG-gbm
Medtr1g007430	UM
Medtr1g007440	UM
Medtr1g007450	CHH-gene
Medtr1g007460	CG-gbm
Medtr1g007480.2	CG-gbm
Medtr1g007490	CG-gbm
Medtr1g007510	CG-gbm
Medtr1g007520	UM
Medtr1g007530	UM
Medtr1g007580	CG-gbm
Medtr1g007590	CG-gbm
Medtr1g007600	CG-gbm
Medtr1g007610	CG-gbm
Medtr1g007620	UM
Medtr1g007630	CG-gbm
Medtr1g007640	CG-gbm
Medtr1g007670	CG-gbm
Medtr1g007690	CG-gbm
Medtr1g007700	CG-gbm
Medtr1g007710	UM
Medtr1g007740	CG-gbm
Medtr1g007800	CG-gbm
Medtr1g007810	CHH-gene
Medtr1g007830	UM
Medtr1g007840.2	CG-gbm
Medtr1g007850	UM
Medtr1g007860	UM
Medtr1g007870.2	UM
Medtr1g007880.2	CG-gbm
Medtr1g007905	UM
Medtr1g007920	CG-gbm
Medtr1g007930	CHH-gene
Medtr1g007950	UM
Medtr1g007990	CG-gbm
Medtr1g008050	CG-gbm
Medtr1g008060.3	CG-gbm
Medtr1g008070	UM
Medtr1g008090	CHH-gene
Medtr1g008120	CG-gbm
Medtr1g008140	CHH-gene
Medtr1g008160	UM
Medtr1g008170	UM
Medtr1g008180	UM
Medtr1g008195	UM
Medtr1g008200	UM
Medtr1g008220	CG-gbm
Medtr1g008230	CG-gbm
Medtr1g008240	CG-gbm
Medtr1g008250	UM
Medtr1g008280	CG-gbm
Medtr1g008290	CHH-gene
Medtr1g008300	CG-gbm
Medtr1g008310	CG-gbm
Medtr1g008330	CHH-gene
Medtr1g008340	CHH-gene
Medtr1g008350	CG-gbm
Medtr1g008360	CG-gbm
Medtr1g008370	CG-gbm
Medtr1g008380	CG-gbm
Medtr1g008400	UM
Medtr1g008420	UM
Medtr1g008450	UM
Medtr1g008460	UM
Medtr1g008470	UM
Medtr1g008500	UM
Medtr1g008510	UM
Medtr1g008530	UM
Medtr1g008560	UM
Medtr1g008575	UM
Medtr1g008580	UM
Medtr1g008590	UM
Medtr1g008600	CG-gbm
Medtr1g008610	UM
Medtr1g008620	UM
Medtr1g008630	UM
Medtr1g008670.3	UM
Medtr1g008675	CG-gbm
Medtr1g008700	UM
Medtr1g008710	UM
Medtr1g008740	UM
Medtr1g008885	CHH-gene
Medtr1g008950	UM
Medtr1g008970	CHH-gene
Medtr1g008980	CG-gbm
Medtr1g008990	CHG-gene
Medtr1g009000	UM
Medtr1g009010.2	CG-gbm
Medtr1g009030	UM
Medtr1g009040	UM
Medtr1g009110	UM
Medtr1g009140	CHH-gene
Medtr1g009150	UM
Medtr1g009155	UM
Medtr1g009170	CG-gbm
Medtr1g009180	UM
Medtr1g009190	CG-gbm
Medtr1g009200	CG-gbm
Medtr1g009210	UM
Medtr1g009220	UM
Medtr1g009230	CG-gbm
Medtr1g009240	UM
Medtr1g009260	UM
Medtr1g009270	UM
Medtr1g009280	UM
Medtr1g009310	CG-gbm
Medtr1g009315	UM
Medtr1g009410	UM
Medtr1g009420	CHH-gene
Medtr1g009430	CHH-gene
Medtr1g009450	UM
Medtr1g009480	UM
Medtr1g009490	UM
Medtr1g009570	CG-gbm
Medtr1g009600	CG-gbm
Medtr1g009610	CG-gbm
Medtr1g009613	UM
Medtr1g009617	CG-gbm
Medtr1g009620	CG-gbm
Medtr1g009640	UM
Medtr1g009650	CG-gbm
Medtr1g009660	UM
Medtr1g009680	CG-gbm
Medtr1g009690	CG-gbm
Medtr1g009710	CG-gbm
Medtr1g009720	CG-gbm
Medtr1g009730	UM
Medtr1g009740	UM
Medtr1g009750	CG-gbm
Medtr1g009760	CG-gbm
Medtr1g009770	CG-gbm
Medtr1g009780	UM
Medtr1g009790.6	CG-gbm
Medtr1g009840	UM
Medtr1g009860	CG-gbm
Medtr1g009890	UM
Medtr1g009900	UM
Medtr1g009910	CHH-gene
Medtr1g009920	CHH-gene
Medtr1g009940	CHH-gene
Medtr1g009950	UM
Medtr1g009960	CG-gbm
Medtr1g009970	CHH-gene
Medtr1g009980	CG-gbm
Medtr1g009990	UM
Medtr1g010000	UM
Medtr1g010010	CG-gbm
Medtr1g010020	CG-gbm
Medtr1g010030	CG-gbm
Medtr1g010040	CG-gbm
Medtr1g010050	UM
Medtr1g010070	CG-gbm
Medtr1g010080	UM
Medtr1g010090	CG-gbm
Medtr1g010100	UM
Medtr1g010110	CHH-gene
Medtr1g010120	CG-gbm
Medtr1g010130	CG-gbm
Medtr1g010140	UM
Medtr1g010150	CG-gbm
Medtr1g010170	UM
Medtr1g010180	UM
Medtr1g010190	UM
Medtr1g010210	CG-gbm
Medtr1g010220	CG-gbm
Medtr1g010240	UM
Medtr1g010250	UM
Medtr1g010260	UM
Medtr1g010270	UM
Medtr1g010280	CG-gbm
Medtr1g010290	CG-gbm
Medtr1g010300	CG-gbm
Medtr1g010310	UM
Medtr1g011200	UM
Medtr1g011245	UM
Medtr1g011250	UM
Medtr1g011260	CHH-gene
Medtr1g011280	CG-gbm
Medtr1g011320	UM
Medtr1g011340	UM
Medtr1g011357	UM
Medtr1g011360	CHH-gene
Medtr1g011380	CG-gbm
Medtr1g011400	CHG-gene
Medtr1g011410	CG-gbm
Medtr1g011415	CHH-gene
Medtr1g011430	UM
Medtr1g011460	CG-gbm
Medtr1g011470	CG-gbm
Medtr1g011510	UM
Medtr1g011520	CG-gbm
[truncated: 48,895 more rows]

## Sheet: O. sativa
gene	class
LOC_Os01g01010	CG-gbm
LOC_Os01g01019	UM
LOC_Os01g01030	UM
LOC_Os01g01040	UM
LOC_Os01g01050	CG-gbm
LOC_Os01g01060	UM
LOC_Os01g01070	UM
LOC_Os01g01080	UM
LOC_Os01g01110	UM
LOC_Os01g01115	UM
LOC_Os01g01120	UM
LOC_Os01g01130	UM
LOC_Os01g01140	CHH-gene
LOC_Os01g01150	CG-gbm
LOC_Os01g01160	UM
LOC_Os01g01170	UM
LOC_Os01g01180	UM
LOC_Os01g01190	UM
LOC_Os01g01280	UM
LOC_Os01g01290	CHH-gene
LOC_Os01g01295	UM
LOC_Os01g01302	UM
LOC_Os01g01307	UM
LOC_Os01g01340	UM
LOC_Os01g01350	UM
LOC_Os01g01360	UM
LOC_Os01g01369	UM
LOC_Os01g01380	CG-gbm
LOC_Os01g01390	CG-gbm
LOC_Os01g01400	UM
LOC_Os01g01410	CG-gbm
LOC_Os01g01420	CG-gbm
LOC_Os01g01430	UM
LOC_Os01g01440	CHH-gene
LOC_Os01g01450	UM
LOC_Os01g01470	UM
LOC_Os01g01484	CG-gbm
LOC_Os01g01500	CHH-gene
LOC_Os01g01510	CG-gbm
LOC_Os01g01520	UM
LOC_Os01g01570	CG-gbm
LOC_Os01g01580	UM
LOC_Os01g01590	UM
LOC_Os01g01600	UM
LOC_Os01g01610	UM
LOC_Os01g01620	UM
LOC_Os01g01640	UM
LOC_Os01g01650	UM
LOC_Os01g01660	UM
LOC_Os01g01670	UM
LOC_Os01g01680	UM
LOC_Os01g01689	CG-gbm
LOC_Os01g01700	UM
LOC_Os01g01710	CG-gbm
LOC_Os01g01720	UM
LOC_Os01g01730	CHH-gene
LOC_Os01g01740	UM
LOC_Os01g01760	UM
LOC_Os01g01770	UM
LOC_Os01g01780	UM
LOC_Os01g01790	CG-gbm
LOC_Os01g01800	CG-gbm
LOC_Os01g01810	UM
LOC_Os01g01830	CHG-gene
LOC_Os01g01840	CHH-gene
LOC_Os01g01870	UM
LOC_Os01g01880	UM
LOC_Os01g01890	UM
LOC_Os01g01910	CHH-gene
LOC_Os01g01920	CG-gbm
LOC_Os01g01925	CHG-gene
LOC_Os01g01930	UM
LOC_Os01g01940	UM
LOC_Os01g01950	UM
LOC_Os01g01960	CG-gbm
LOC_Os01g01970	UM
LOC_Os01g01980	UM
LOC_Os01g01990	CHG-gene
LOC_Os01g02000	UM
LOC_Os01g02010	UM
LOC_Os01g02020	UM
LOC_Os01g02050	UM
LOC_Os01g02060	UM
LOC_Os01g02070	UM
LOC_Os01g02080	UM
LOC_Os01g02090	CG-gbm
LOC_Os01g02110	UM
LOC_Os01g02120	UM
LOC_Os01g02130	UM
LOC_Os01g02139	UM
LOC_Os01g02150	UM
LOC_Os01g02160	UM
LOC_Os01g02170	UM
LOC_Os01g02180	CG-gbm
LOC_Os01g02190	UM
LOC_Os01g02200	UM
LOC_Os01g02250	UM
LOC_Os01g02270	CHH-gene
LOC_Os01g02280	CHG-gene
LOC_Os01g02290	CG-gbm
LOC_Os01g02300	CG-gbm
LOC_Os01g02310	UM
LOC_Os01g02320	CG-gbm
LOC_Os01g02334	UM
LOC_Os01g02350	CG-gbm
LOC_Os01g02360	CG-gbm
LOC_Os01g02370	CHG-gene
LOC_Os01g02390	UM
LOC_Os01g02400	CG-gbm
LOC_Os01g02410	CHG-gene
LOC_Os01g02420	CG-gbm
LOC_Os01g02430	CHG-gene
LOC_Os01g02440	CHG-gene
LOC_Os01g02460	CHG-gene
LOC_Os01g02470	UM
LOC_Os01g02490	UM
LOC_Os01g02500	UM
LOC_Os01g02550	CHG-gene
LOC_Os01g02560	UM
LOC_Os01g02570	CHG-gene
LOC_Os01g02580	CHG-gene
LOC_Os01g02590	UM
LOC_Os01g02600	CG-gbm
LOC_Os01g02610	CHG-gene
LOC_Os01g02680	UM
LOC_Os01g02690	UM
LOC_Os01g02700	UM
LOC_Os01g02710	UM
LOC_Os01g02720	UM
LOC_Os01g02730	CHG-gene
LOC_Os01g02750	CHG-gene
LOC_Os01g02760	CHG-gene
LOC_Os01g02770	UM
LOC_Os01g02780	CHG-gene
LOC_Os01g02790	CHG-gene
LOC_Os01g02800	UM
LOC_Os01g02810	CHG-gene
LOC_Os01g02830	UM
LOC_Os01g02840	UM
LOC_Os01g02850	UM
LOC_Os01g02860	UM
LOC_Os01g02870	UM
LOC_Os01g02880	UM
LOC_Os01g02890	CG-gbm
LOC_Os01g02900	UM
LOC_Os01g02910	UM
LOC_Os01g02920	UM
LOC_Os01g02930	UM
LOC_Os01g02940	UM
LOC_Os01g02950	UM
LOC_Os01g02960	UM
LOC_Os01g02980	CHG-gene
LOC_Os01g02990	CHG-gene
LOC_Os01g03010	UM
LOC_Os01g03020	UM
LOC_Os01g03030	UM
LOC_Os01g03040	UM
LOC_Os01g03050	UM
LOC_Os01g03060	CG-gbm
LOC_Os01g03080	UM
LOC_Os01g03090	UM
LOC_Os01g03100	CG-gbm
LOC_Os01g03110	CG-gbm
LOC_Os01g03130	UM
LOC_Os01g03144	CG-gbm
LOC_Os01g03160	UM
LOC_Os01g03170	UM
LOC_Os01g03190	UM
LOC_Os01g03210	UM
LOC_Os01g03220	UM
LOC_Os01g03240	UM
LOC_Os01g03250	UM
LOC_Os01g03260	CHG-gene
LOC_Os01g03270	UM
LOC_Os01g03290	UM
LOC_Os01g03300	UM
LOC_Os01g03310	UM
LOC_Os01g03320	UM
LOC_Os01g03330	UM
LOC_Os01g03340	UM
LOC_Os01g03350	CHH-gene
LOC_Os01g03360	UM
LOC_Os01g03370	CHG-gene
LOC_Os01g03380	UM
LOC_Os01g03390	UM
LOC_Os01g03400	UM
LOC_Os01g03410	UM
LOC_Os01g03420	UM
LOC_Os01g03429	UM
LOC_Os01g03464	UM
LOC_Os01g03480	UM
LOC_Os01g03490	UM
LOC_Os01g03500	CG-gbm
LOC_Os01g03510	UM
LOC_Os01g03520	CG-gbm
LOC_Os01g03530	UM
LOC_Os01g03549	UM
LOC_Os01g03570	UM
LOC_Os01g03620	CHH-gene
LOC_Os01g03630	UM
LOC_Os01g03640	UM
LOC_Os01g03650	UM
LOC_Os01g03660	UM
LOC_Os01g03670	UM
LOC_Os01g03680	UM
LOC_Os01g03690	UM
LOC_Os01g03710	UM
LOC_Os01g03720	UM
LOC_Os01g03730	UM
LOC_Os01g03740	UM
LOC_Os01g03750	UM
LOC_Os01g03760	UM
LOC_Os01g03770	CHH-gene
LOC_Os01g03810	UM
LOC_Os01g03820	CG-gbm
LOC_Os01g03840	UM
LOC_Os01g03870	UM
LOC_Os01g03890	UM
LOC_Os01g03900	UM
LOC_Os01g03914	UM
LOC_Os01g03930	CHH-gene
LOC_Os01g03940	UM
LOC_Os01g03950	UM
LOC_Os01g03960	UM
LOC_Os01g03970	CHH-gene
LOC_Os01g03980	UM
LOC_Os01g03989	CHH-gene
LOC_Os01g04000	CHH-gene
LOC_Os01g04005	UM
LOC_Os01g04010	UM
LOC_Os01g04020	UM
LOC_Os01g04030	UM
LOC_Os01g04040	UM
LOC_Os01g04050	UM
LOC_Os01g04070	UM
LOC_Os01g04080	UM
LOC_Os01g04090	UM
LOC_Os01g04100	UM
LOC_Os01g04110	UM
LOC_Os01g04120	UM
LOC_Os01g04130	UM
LOC_Os01g04160	UM
LOC_Os01g04170	UM
LOC_Os01g04190	UM
LOC_Os01g04200	UM
LOC_Os01g04210	UM
LOC_Os01g04220	UM
LOC_Os01g04230	UM
LOC_Os01g04250	CG-gbm
LOC_Os01g04260	UM
LOC_Os01g04270	CHG-gene
LOC_Os01g04280	UM
LOC_Os01g04290	UM
LOC_Os01g04300	UM
LOC_Os01g04324	CHH-gene
LOC_Os01g04330	UM
LOC_Os01g04340	UM
LOC_Os01g04350	UM
LOC_Os01g04360	UM
LOC_Os01g04370	UM
LOC_Os01g04380	UM
LOC_Os01g04390	UM
LOC_Os01g04409	UM
LOC_Os01g04430	UM
LOC_Os01g04440	UM
LOC_Os01g04450	UM
LOC_Os01g04460	CG-gbm
LOC_Os01g04470	UM
LOC_Os01g04480	UM
LOC_Os01g04490	UM
LOC_Os01g04500	UM
LOC_Os01g04510	CHG-gene
LOC_Os01g04520	UM
LOC_Os01g04530	UM
LOC_Os01g04540	UM
LOC_Os01g04550	UM
LOC_Os01g04560	UM
LOC_Os01g04570	UM
LOC_Os01g04580	UM
LOC_Os01g04590	UM
LOC_Os01g04600	UM
LOC_Os01g04610	UM
LOC_Os01g04630	UM
LOC_Os01g04640	UM
LOC_Os01g04650	UM
LOC_Os01g04660	CG-gbm
LOC_Os01g04670	UM
LOC_Os01g04690	UM
LOC_Os01g04699	CHH-gene
LOC_Os01g04710	UM
LOC_Os01g04720	UM
LOC_Os01g04730	UM
LOC_Os01g04740	CHH-gene
LOC_Os01g04750	UM
LOC_Os01g04760	UM
LOC_Os01g04800	UM
LOC_Os01g04814	UM
LOC_Os01g04830	UM
LOC_Os01g04840	UM
LOC_Os01g04860	UM
LOC_Os01g04870	UM
LOC_Os01g04900	UM
LOC_Os01g04910	UM
LOC_Os01g04920	UM
LOC_Os01g04930	UM
LOC_Os01g04950	UM
LOC_Os01g04970	UM
LOC_Os01g04990	CG-gbm
LOC_Os01g05000	CHG-gene
LOC_Os01g05010	UM
LOC_Os01g05020	CHH-gene
LOC_Os01g05040	UM
LOC_Os01g05050	UM
LOC_Os01g05060	UM
LOC_Os01g05064	UM
LOC_Os01g05070	UM
LOC_Os01g05080	UM
LOC_Os01g05090	UM
LOC_Os01g05100	CG-gbm
LOC_Os01g05105	UM
LOC_Os01g05120	UM
LOC_Os01g05130	UM
LOC_Os01g05140	UM
LOC_Os01g05150	UM
LOC_Os01g05160	CHG-gene
LOC_Os01g05170	UM
LOC_Os01g05180	UM
LOC_Os01g05210	UM
LOC_Os01g05220	UM
LOC_Os01g05250	UM
LOC_Os01g05260	CHH-gene
LOC_Os01g05280	UM
LOC_Os01g05289	UM
LOC_Os01g05300	UM
LOC_Os01g05310	UM
LOC_Os01g05330	UM
LOC_Os01g05340	CHH-gene
LOC_Os01g05350	CHG-gene
LOC_Os01g05360	UM
LOC_Os01g05380	UM
LOC_Os01g05390	CG-gbm
LOC_Os01g05400	UM
LOC_Os01g05410	UM
LOC_Os01g05420	UM
LOC_Os01g05430	UM
LOC_Os01g05440	UM
LOC_Os01g05450	UM
LOC_Os01g05460	UM
LOC_Os01g05470	CG-gbm
LOC_Os01g05480	UM
LOC_Os01g05490	CG-gbm
LOC_Os01g05500	CG-gbm
LOC_Os01g05510	UM
LOC_Os01g05520	UM
LOC_Os01g05530	CG-gbm
LOC_Os01g05540	UM
LOC_Os01g05550	CHH-gene
LOC_Os01g05560	UM
LOC_Os01g05570	CHH-gene
LOC_Os01g05580	CHH-gene
LOC_Os01g05585	UM
LOC_Os01g05600	CG-gbm
LOC_Os01g05610	UM
LOC_Os01g05620	CG-gbm
LOC_Os01g05630	UM
LOC_Os01g05640	UM
LOC_Os01g05650	UM
LOC_Os01g05660	UM
LOC_Os01g05670	CG-gbm
LOC_Os01g05680	UM
LOC_Os01g05694	UM
LOC_Os01g05710	UM
LOC_Os01g05720	UM
LOC_Os01g05744	CG-gbm
LOC_Os01g05760	UM
LOC_Os01g05770	CHH-gene
LOC_Os01g05790	CG-gbm
LOC_Os01g05800	UM
LOC_Os01g05810	UM
LOC_Os01g05820	UM
LOC_Os01g05830	UM
LOC_Os01g05840	UM
LOC_Os01g05850	UM
LOC_Os01g05860	CG-gbm
LOC_Os01g05870	UM
LOC_Os01g05880	UM
LOC_Os01g05890	UM
LOC_Os01g05900	UM
LOC_Os01g05940	CG-gbm
LOC_Os01g05960	CG-gbm
LOC_Os01g05970	UM
LOC_Os01g05980	UM
LOC_Os01g06000	UM
LOC_Os01g06010	UM
LOC_Os01g06020	CG-gbm
LOC_Os01g06030	UM
LOC_Os01g06040	UM
LOC_Os01g06050	UM
LOC_Os01g06060	UM
LOC_Os01g06070	UM
LOC_Os01g06080	UM
LOC_Os01g06090	UM
LOC_Os01g06120	UM
LOC_Os01g06130	CG-gbm
LOC_Os01g06140	UM
LOC_Os01g06150	UM
LOC_Os01g06210	UM
LOC_Os01g06220	UM
LOC_Os01g06230	UM
LOC_Os01g06240	UM
LOC_Os01g06250	UM
LOC_Os01g06260	UM
LOC_Os01g06270	CG-gbm
LOC_Os01g06280	UM
LOC_Os01g06290	CG-gbm
LOC_Os01g06310	UM
LOC_Os01g06320	UM
LOC_Os01g06340	UM
LOC_Os01g06350	UM
LOC_Os01g06370	UM
LOC_Os01g06380	UM
LOC_Os01g06390	UM
LOC_Os01g06400	UM
LOC_Os01g06410	UM
LOC_Os01g06420	UM
LOC_Os01g06430	UM
LOC_Os01g06440	UM
LOC_Os01g06450	UM
LOC_Os01g06454	UM
LOC_Os01g06460	UM
LOC_Os01g06470	CG-gbm
LOC_Os01g06490	UM
LOC_Os01g06500	UM
LOC_Os01g06510	CG-gbm
LOC_Os01g06520	UM
LOC_Os01g06540	UM
LOC_Os01g06550	CG-gbm
LOC_Os01g06560	UM
LOC_Os01g06570	CHG-gene
LOC_Os01g06580	UM
LOC_Os01g06590	CG-gbm
LOC_Os01g06600	UM
LOC_Os01g06620	CHG-gene
LOC_Os01g06630	UM
LOC_Os01g06640	UM
LOC_Os01g06660	UM
LOC_Os01g06670	UM
LOC_Os01g06720	UM
LOC_Os01g06730	UM
LOC_Os01g06740	UM
LOC_Os01g06750	CHG-gene
LOC_Os01g06760	CHG-gene
LOC_Os01g06790	UM
LOC_Os01g06820	UM
LOC_Os01g06836	CHG-gene
LOC_Os01g06870	UM
LOC_Os01g06876	UM
LOC_Os01g06882	UM
LOC_Os01g06890	UM
LOC_Os01g06900	CG-gbm
LOC_Os01g06910	UM
LOC_Os01g06920	UM
LOC_Os01g06940	CHG-gene
LOC_Os01g06950	CHG-gene
LOC_Os01g06960	CHG-gene
LOC_Os01g06970	CHG-gene
LOC_Os01g06980	CHG-gene
LOC_Os01g06990	CHG-gene
LOC_Os01g07000	CHG-gene
LOC_Os01g07010	CHG-gene
LOC_Os01g07020	CG-gbm
LOC_Os01g07030	CHG-gene
LOC_Os01g07040	CG-gbm
LOC_Os01g07050	CHG-gene
LOC_Os01g07060	UM
LOC_Os01g07090	UM
LOC_Os01g07100	CG-gbm
LOC_Os01g07110	CG-gbm
LOC_Os01g07120	CG-gbm
LOC_Os01g07130	CG-gbm
LOC_Os01g07140	CG-gbm
LOC_Os01g07150	UM
LOC_Os01g07160	UM
LOC_Os01g07170	UM
LOC_Os01g07180	CHG-gene
LOC_Os01g07190	UM
LOC_Os01g07200	UM
LOC_Os01g07212	UM
LOC_Os01g07240	UM
LOC_Os01g07250	CG-gbm
LOC_Os01g07260	CG-gbm
LOC_Os01g07280	UM
LOC_Os01g07300	UM
LOC_Os01g07310	UM
LOC_Os01g07320	UM
LOC_Os01g07330	CG-gbm
LOC_Os01g07340	UM
LOC_Os01g07360	CG-gbm
LOC_Os01g07364	UM
LOC_Os01g07370	CG-gbm
LOC_Os01g07376	UM
LOC_Os01g07382	UM
LOC_Os01g07390	CG-gbm
LOC_Os01g07400	CG-gbm
LOC_Os01g07410	CG-gbm
LOC_Os01g07420	UM
LOC_Os01g07430	UM
LOC_Os01g07450	UM
LOC_Os01g07460	UM
LOC_Os01g07470	CHG-gene
LOC_Os01g07480	UM
LOC_Os01g07490	CG-gbm
LOC_Os01g07500	UM
LOC_Os01g07510	UM
LOC_Os01g07520	UM
LOC_Os01g07530	UM
LOC_Os01g07540	CG-gbm
LOC_Os01g07550	UM
LOC_Os01g07560	UM
LOC_Os01g07570	UM
LOC_Os01g07590	UM
LOC_Os01g07600	UM
LOC_Os01g07610	CG-gbm
LOC_Os01g07620	UM
LOC_Os01g07630	CG-gbm
LOC_Os01g07640	UM
LOC_Os01g07650	UM
LOC_Os01g07660	UM
LOC_Os01g07670	UM
LOC_Os01g07680	UM
LOC_Os01g07700	CG-gbm
LOC_Os01g07710	UM
LOC_Os01g07720	UM
LOC_Os01g07730	UM
LOC_Os01g07750	UM
LOC_Os01g07760	CG-gbm
LOC_Os01g07770	UM
LOC_Os01g07780	UM
LOC_Os01g07790	CG-gbm
LOC_Os01g07800	UM
LOC_Os01g07810	UM
LOC_Os01g07850	UM
LOC_Os01g07870	UM
LOC_Os01g07880	UM
LOC_Os01g07890	CG-gbm
LOC_Os01g07900	UM
LOC_Os01g07910	UM
LOC_Os01g07920	UM
LOC_Os01g07930	UM
LOC_Os01g07940	UM
LOC_Os01g07950	UM
LOC_Os01g07960	UM
LOC_Os01g07970	UM
LOC_Os01g07980	UM
LOC_Os01g08000	UM
LOC_Os01g08010	UM
LOC_Os01g08020	UM
LOC_Os01g08050	CHH-gene
LOC_Os01g08090	UM
LOC_Os01g08100	UM
LOC_Os01g08110	UM
LOC_Os01g08120	UM
LOC_Os01g08130	UM
LOC_Os01g08140	CHH-gene
LOC_Os01g08150	UM
LOC_Os01g08160	UM
LOC_Os01g08170	UM
LOC_Os01g08180	UM
LOC_Os01g08190	CG-gbm
LOC_Os01g08200	CG-gbm
LOC_Os01g08220	UM
LOC_Os01g08240	CG-gbm
LOC_Os01g08260	UM
LOC_Os01g08270	CG-gbm
LOC_Os01g08280	CG-gbm
LOC_Os01g08290	UM
LOC_Os01g08300	UM
LOC_Os01g08310	CG-gbm
LOC_Os01g08320	UM
LOC_Os01g08330	UM
LOC_Os01g08340	UM
LOC_Os01g08350	UM
LOC_Os01g08360	UM
LOC_Os01g08370	CG-gbm
LOC_Os01g08380	UM
LOC_Os01g08390	CG-gbm
LOC_Os01g08400	UM
LOC_Os01g08410	UM
LOC_Os01g08420	CG-gbm
LOC_Os01g08430	CG-gbm
LOC_Os01g08440	UM
LOC_Os01g08450	CHG-gene
LOC_Os01g08460	UM
LOC_Os01g08464	UM
LOC_Os01g08490	UM
LOC_Os01g08510	UM
LOC_Os01g08520	UM
LOC_Os01g08540	CG-gbm
LOC_Os01g08550	CG-gbm
LOC_Os01g08560	CG-gbm
LOC_Os01g08570	UM
LOC_Os01g08580	UM
LOC_Os01g08590	CHH-gene
LOC_Os01g08600	UM
LOC_Os01g08610	CHG-gene
LOC_Os01g08620	CHH-gene
LOC_Os01g08630	UM
LOC_Os01g08650	UM
LOC_Os01g08660	UM
LOC_Os01g08670	UM
LOC_Os01g08680	CG-gbm
LOC_Os01g08690	UM
LOC_Os01g08700	CG-gbm
LOC_Os01g08710	CHH-gene
LOC_Os01g08740	UM
LOC_Os01g08750	CG-gbm
LOC_Os01g08760	UM
LOC_Os01g08770	CG-gbm
LOC_Os01g08780	UM
LOC_Os01g08790	UM
LOC_Os01g08800	CG-gbm
LOC_Os01g08810	UM
LOC_Os01g08814	CG-gbm
LOC_Os01g08820	UM
LOC_Os01g08830	CG-gbm
LOC_Os01g08840	UM
LOC_Os01g08850	UM
LOC_Os01g08860	UM
LOC_Os01g08870	CHG-gene
LOC_Os01g08880	UM
LOC_Os01g08890	UM
LOC_Os01g08940	UM
LOC_Os01g08950	UM
LOC_Os01g08960	UM
LOC_Os01g08970	CG-gbm
LOC_Os01g08980	CHG-gene
LOC_Os01g08990	UM
LOC_Os01g09000	CG-gbm
LOC_Os01g09010	UM
LOC_Os01g09020	UM
LOC_Os01g09030	CG-gbm
LOC_Os01g09080	UM
LOC_Os01g09090	UM
LOC_Os01g09100	UM
LOC_Os01g09120	UM
LOC_Os01g09130	UM
LOC_Os01g09140	UM
LOC_Os01g09150	UM
LOC_Os01g09190	UM
LOC_Os01g09200	UM
LOC_Os01g09230	UM
LOC_Os01g09246	CG-gbm
LOC_Os01g09252	UM
LOC_Os01g09260	UM
LOC_Os01g09270	UM
LOC_Os01g09280	UM
LOC_Os01g09300	CG-gbm
LOC_Os01g09305	UM
LOC_Os01g09310	UM
LOC_Os01g09320	UM
LOC_Os01g09330	UM
LOC_Os01g09340	UM
LOC_Os01g09350	UM
LOC_Os01g09360	UM
LOC_Os01g09370	CG-gbm
LOC_Os01g09384	UM
LOC_Os01g09410	UM
LOC_Os01g09420	UM
LOC_Os01g09430	UM
LOC_Os01g09440	CHH-gene
LOC_Os01g09450	UM
LOC_Os01g09460	UM
LOC_Os01g09470	UM
LOC_Os01g09480	UM
LOC_Os01g09500	UM
LOC_Os01g09510	UM
LOC_Os01g09540	UM
LOC_Os01g09550	UM
LOC_Os01g09560	CG-gbm
LOC_Os01g09570	UM
LOC_Os01g09580	UM
LOC_Os01g09590	UM
LOC_Os01g09620	UM
LOC_Os01g09640	UM
LOC_Os01g09650	CHH-gene
LOC_Os01g09660	UM
LOC_Os01g09665	UM
LOC_Os01g09670	UM
LOC_Os01g09680	UM
LOC_Os01g09690	UM
LOC_Os01g09700	UM
LOC_Os01g09710	UM
LOC_Os01g09720	UM
LOC_Os01g09730	UM
LOC_Os01g09740	UM
LOC_Os01g09750	UM
LOC_Os01g09760	CG-gbm
LOC_Os01g09770	UM
LOC_Os01g09790	UM
LOC_Os01g09800	UM
LOC_Os01g09810	UM
LOC_Os01g09830	UM
LOC_Os01g09850	UM
LOC_Os01g09870	UM
LOC_Os01g09880	UM
LOC_Os01g09890	UM
LOC_Os01g09900	UM
LOC_Os01g09930	UM
LOC_Os01g09940	UM
LOC_Os01g09950	UM
LOC_Os01g09970	UM
LOC_Os01g09990	UM
LOC_Os01g10000	UM
LOC_Os01g10010	UM
LOC_Os01g10020	UM
LOC_Os01g10030	CHH-gene
LOC_Os01g10040	UM
LOC_Os01g10060	UM
LOC_Os01g10070	UM
LOC_Os01g10080	CG-gbm
LOC_Os01g10090	UM
LOC_Os01g10100	UM
LOC_Os01g10110	UM
LOC_Os01g10130	UM
LOC_Os01g10140	CG-gbm
LOC_Os01g10150	CG-gbm
LOC_Os01g10160	UM
LOC_Os01g10170	UM
LOC_Os01g10180	UM
LOC_Os01g10195	UM
LOC_Os01g10200	UM
LOC_Os01g10210	UM
LOC_Os01g10230	UM
LOC_Os01g10240	CHH-gene
LOC_Os01g10250	UM
LOC_Os01g10260	UM
LOC_Os01g10270	UM
LOC_Os01g10280	CG-gbm
LOC_Os01g10290	UM
LOC_Os01g10300	UM
LOC_Os01g10310	UM
LOC_Os01g10320	UM
LOC_Os01g10340	UM
LOC_Os01g10350	UM
LOC_Os01g10370	UM
LOC_Os01g10400	UM
LOC_Os01g10420	CHH-gene
LOC_Os01g10430	CG-gbm
LOC_Os01g10440	UM
LOC_Os01g10450	CG-gbm
LOC_Os01g10460	UM
LOC_Os01g10470	UM
LOC_Os01g10480	UM
LOC_Os01g10490	UM
LOC_Os01g10504	UM
LOC_Os01g10520	CHG-gene
LOC_Os01g10530	UM
LOC_Os01g10550	CHH-gene
LOC_Os01g10580	UM
LOC_Os01g10590	UM
LOC_Os01g10600	UM
LOC_Os01g10610	CG-gbm
LOC_Os01g10630	UM
LOC_Os01g10640	UM
LOC_Os01g10650	CHH-gene
LOC_Os01g10660	CHG-gene
LOC_Os01g10670	UM
LOC_Os01g10680	UM
LOC_Os01g10690	CG-gbm
LOC_Os01g10700	UM
LOC_Os01g10710	UM
LOC_Os01g10740	UM
LOC_Os01g10750	UM
LOC_Os01g10760	UM
LOC_Os01g10770	UM
LOC_Os01g10780	CHG-gene
LOC_Os01g10790	UM
LOC_Os01g10800	CG-gbm
LOC_Os01g10810	UM
LOC_Os01g10820	CG-gbm
LOC_Os01g10830	UM
LOC_Os01g10840	CG-gbm
LOC_Os01g10850	UM
LOC_Os01g10860	UM
LOC_Os01g10870	UM
LOC_Os01g10880	UM
LOC_Os01g10890	CG-gbm
LOC_Os01g10900	UM
LOC_Os01g10920	UM
LOC_Os01g10930	UM
LOC_Os01g10940	CHG-gene
LOC_Os01g10950	UM
LOC_Os01g10960	UM
LOC_Os01g10970	UM
LOC_Os01g10980	UM
LOC_Os01g10990	UM
LOC_Os01g11010	UM
LOC_Os01g11020	UM
LOC_Os01g11040	CG-gbm
LOC_Os01g11054	UM
LOC_Os01g11070	UM
LOC_Os01g11110	UM
LOC_Os01g11120	UM
LOC_Os01g11130	CG-gbm
LOC_Os01g11150	UM
LOC_Os01g11160	UM
LOC_Os01g11170	CHH-gene
LOC_Os01g11190	CHG-gene
LOC_Os01g11200	UM
LOC_Os01g11210	UM
LOC_Os01g11220	UM
LOC_Os01g11230	UM
LOC_Os01g11240	UM
LOC_Os01g11250	CG-gbm
LOC_Os01g11260	CG-gbm
LOC_Os01g11270	UM
LOC_Os01g11280	UM
LOC_Os01g11300	UM
LOC_Os01g11340	UM
LOC_Os01g11350	UM
LOC_Os01g11360	CHH-gene
LOC_Os01g11390	CHH-gene
LOC_Os01g11400	UM
LOC_Os01g11414	UM
LOC_Os01g11430	UM
LOC_Os01g11460	UM
LOC_Os01g11470	UM
LOC_Os01g11480	UM
LOC_Os01g11490	UM
LOC_Os01g11500	UM
LOC_Os01g11510	UM
LOC_Os01g11520	UM
LOC_Os01g11550	UM
LOC_Os01g11570	UM
LOC_Os01g11580	UM
LOC_Os01g11590	UM
LOC_Os01g11600	UM
LOC_Os01g11620	UM
LOC_Os01g11640	CHH-gene
LOC_Os01g11650	UM
LOC_Os01g11660	UM
LOC_Os01g11670	UM
LOC_Os01g11690	UM
LOC_Os01g11700	UM
LOC_Os01g11704	UM
LOC_Os01g11710	UM
LOC_Os01g11730	UM
LOC_Os01g11740	UM
LOC_Os01g11750	UM
LOC_Os01g11760	UM
LOC_Os01g11770	UM
LOC_Os01g11780	UM
LOC_Os01g11790	UM
LOC_Os01g11810	UM
LOC_Os01g11820	UM
LOC_Os01g11830	UM
LOC_Os01g11840	UM
LOC_Os01g11850	UM
LOC_Os01g11860	UM
LOC_Os01g11870	CHG-gene
LOC_Os01g11880	UM
LOC_Os01g11900	CG-gbm
LOC_Os01g11910	UM
LOC_Os01g11940	CHG-gene
LOC_Os01g11946	CG-gbm
LOC_Os01g11952	UM
LOC_Os01g11960	UM
LOC_Os01g11970	UM
LOC_Os01g11980	UM
LOC_Os01g11990	UM
LOC_Os01g12000	UM
LOC_Os01g12010	UM
LOC_Os01g12020	UM
LOC_Os01g12030	UM
LOC_Os01g12060	UM
LOC_Os01g12070	UM
LOC_Os01g12080	CG-gbm
LOC_Os01g12090	UM
LOC_Os01g12100	UM
LOC_Os01g12110	UM
LOC_Os01g12120	CHG-gene
LOC_Os01g12130	UM
LOC_Os01g12140	UM
LOC_Os01g12150	CHH-gene
LOC_Os01g12160	UM
LOC_Os01g12180	UM
LOC_Os01g12190	UM
LOC_Os01g12200	UM
LOC_Os01g12210	CG-gbm
LOC_Os01g12220	UM
LOC_Os01g12230	UM
LOC_Os01g12240	CG-gbm
LOC_Os01g12250	UM
LOC_Os01g12260	UM
LOC_Os01g12270	UM
LOC_Os01g12280	CG-gbm
LOC_Os01g12290	CG-gbm
LOC_Os01g12304	UM
LOC_Os01g12310	CHH-gene
LOC_Os01g12320	UM
LOC_Os01g12330	UM
LOC_Os01g12381	UM
LOC_Os01g12390	UM
LOC_Os01g12400	CG-gbm
LOC_Os01g12410	CG-gbm
LOC_Os01g12420	UM
LOC_Os01g12430	UM
LOC_Os01g12440	UM
LOC_Os01g12460	UM
LOC_Os01g12464	UM
LOC_Os01g12470	UM
LOC_Os01g12480	UM
LOC_Os01g12490	UM
LOC_Os01g12500	CHG-gene
LOC_Os01g12510	CHG-gene
LOC_Os01g12520	UM
LOC_Os01g12530	UM
LOC_Os01g12540	CG-gbm
LOC_Os01g12550	CG-gbm
LOC_Os01g12560	UM
LOC_Os01g12570	UM
LOC_Os01g12580	UM
LOC_Os01g12610	UM
LOC_Os01g12640	UM
LOC_Os01g12650	UM
LOC_Os01g12660	CG-gbm
LOC_Os01g12670	CG-gbm
LOC_Os01g12680	UM
LOC_Os01g12690	UM
LOC_Os01g12700	CHG-gene
LOC_Os01g12710	UM
LOC_Os01g12720	UM
LOC_Os01g12730	UM
LOC_Os01g12740	UM
LOC_Os01g12750	UM
LOC_Os01g12760	UM
LOC_Os01g12770	CHH-gene
LOC_Os01g12780	UM
LOC_Os01g12790	UM
LOC_Os01g12800	UM
LOC_Os01g12820	UM
LOC_Os01g12830	UM
LOC_Os01g12840	CG-gbm
LOC_Os01g12850	UM
LOC_Os01g12860	CG-gbm
LOC_Os01g12870	UM
LOC_Os01g12880	CG-gbm
LOC_Os01g12890	CG-gbm
LOC_Os01g12900	CG-gbm
LOC_Os01g12910	UM
LOC_Os01g12920	UM
LOC_Os01g12930	UM
LOC_Os01g12940	UM
LOC_Os01g12950	UM
LOC_Os01g12990	CHH-gene
LOC_Os01g13000	UM
LOC_Os01g13010	CHH-gene
LOC_Os01g13020	CHG-gene
LOC_Os01g13024	UM
LOC_Os01g13030	UM
LOC_Os01g13040	UM
LOC_Os01g13050	UM
LOC_Os01g13060	CG-gbm
LOC_Os01g13070	UM
LOC_Os01g13080	UM
LOC_Os01g13090	CG-gbm
LOC_Os01g13100	CG-gbm
LOC_Os01g13120	UM
LOC_Os01g13130	UM
LOC_Os01g13140	UM
LOC_Os01g13150	CG-gbm
LOC_Os01g13160	CG-gbm
LOC_Os01g13170	UM
LOC_Os01g13180	UM
LOC_Os01g13190	UM
LOC_Os01g13200	UM
LOC_Os01g13210	UM
LOC_Os01g13229	CHH-gene
LOC_Os01g13250	CHG-gene
LOC_Os01g13260	UM
LOC_Os01g13270	UM
LOC_Os01g13280	CG-gbm
LOC_Os01g13285	UM
LOC_Os01g13300	CG-gbm
LOC_Os01g13310	UM
LOC_Os01g13320	UM
LOC_Os01g13330	UM
LOC_Os01g13340	UM
LOC_Os01g13350	UM
LOC_Os01g13360	CHH-gene
LOC_Os01g13370	UM
LOC_Os01g13380	CHH-gene
LOC_Os01g13390	UM
LOC_Os01g13404	CG-gbm
LOC_Os01g13420	UM
LOC_Os01g13430	CG-gbm
LOC_Os01g13440	CHH-gene
LOC_Os01g13450	CHH-gene
LOC_Os01g13460	CG-gbm
LOC_Os01g13470	CG-gbm
LOC_Os01g13480	UM
LOC_Os01g13490	UM
LOC_Os01g13500	UM
LOC_Os01g13510	UM
LOC_Os01g13520	CG-gbm
LOC_Os01g13530	CG-gbm
LOC_Os01g13540	CG-gbm
LOC_Os01g13550	UM
LOC_Os01g13560	UM
LOC_Os01g13570	UM
LOC_Os01g13590	UM
LOC_Os01g13600	UM
LOC_Os01g13610	UM
LOC_Os01g13660	UM
LOC_Os01g13670	UM
LOC_Os01g13680	UM
LOC_Os01g13690	UM
LOC_Os01g13700	UM
LOC_Os01g13720	UM
LOC_Os01g13730	CG-gbm
LOC_Os01g13740	UM
LOC_Os01g13760	CG-gbm
LOC_Os01g13770	UM
LOC_Os01g13780	UM
LOC_Os01g13800	UM
LOC_Os01g13810	UM
LOC_Os01g13830	UM
LOC_Os01g13840	CHG-gene
LOC_Os01g13850	UM
LOC_Os01g13860	UM
LOC_Os01g13870	UM
LOC_Os01g13880	CHG-gene
LOC_Os01g13910	CHG-gene
LOC_Os01g13920	CHG-gene
LOC_Os01g13930	UM
LOC_Os01g13940	CG-gbm
LOC_Os01g13950	UM
LOC_Os01g14000	CHG-gene
LOC_Os01g14010	UM
LOC_Os01g14020	UM
LOC_Os01g14030	UM
LOC_Os01g14040	UM
LOC_Os01g14050	CG-gbm
LOC_Os01g14060	CHH-gene
LOC_Os01g14070	UM
LOC_Os01g14080	UM
LOC_Os01g14090	UM
LOC_Os01g14100	UM
LOC_Os01g14110	UM
LOC_Os01g14120	UM
LOC_Os01g14130	UM
LOC_Os01g14140	UM
LOC_Os01g14170	UM
LOC_Os01g14180	UM
LOC_Os01g14210	UM
LOC_Os01g14220	UM
LOC_Os01g14230	UM
LOC_Os01g14240	UM
LOC_Os01g14250	CHG-gene
LOC_Os01g14270	CHG-gene
LOC_Os01g14280	UM
LOC_Os01g14310	UM
LOC_Os01g14320	UM
LOC_Os01g14330	UM
LOC_Os01g14340	UM
LOC_Os01g14360	CHH-gene
LOC_Os01g14370	CG-gbm
LOC_Os01g14380	CHH-gene
LOC_Os01g14390	UM
LOC_Os01g14400	UM
LOC_Os01g14410	UM
LOC_Os01g14420	UM
LOC_Os01g14430	UM
LOC_Os01g14440	UM
LOC_Os01g14510	UM
LOC_Os01g14514	UM
LOC_Os01g14520	UM
LOC_Os01g14530	UM
LOC_Os01g14540	UM
LOC_Os01g14550	UM
LOC_Os01g14580	CG-gbm
LOC_Os01g14590	UM
LOC_Os01g14610	CG-gbm
LOC_Os01g14620	CHH-gene
LOC_Os01g14630	UM
LOC_Os01g14640	UM
LOC_Os01g14650	UM
LOC_Os01g14660	UM
LOC_Os01g14670	UM
LOC_Os01g14690	UM
LOC_Os01g14700	UM
LOC_Os01g14720	CHH-gene
LOC_Os01g14750	CHH-gene
LOC_Os01g14760	UM
LOC_Os01g14780	CHH-gene
LOC_Os01g14790	CG-gbm
LOC_Os01g14800	UM
LOC_Os01g14810	CG-gbm
LOC_Os01g14820	UM
LOC_Os01g14830	UM
LOC_Os01g14840	UM
LOC_Os01g14850	UM
LOC_Os01g14860	CG-gbm
LOC_Os01g14870	UM
LOC_Os01g14880	UM
LOC_Os01g14890	UM
LOC_Os01g14900	UM
LOC_Os01g14910	UM
LOC_Os01g14920	CG-gbm
LOC_Os01g14926	UM
LOC_Os01g14932	CG-gbm
LOC_Os01g14940	UM
LOC_Os01g14950	CG-gbm
LOC_Os01g14960	UM
LOC_Os01g14970	UM
LOC_Os01g14980	CG-gbm
LOC_Os01g14990	UM
LOC_Os01g15000	UM
LOC_Os01g15010	UM
LOC_Os01g15020	CG-gbm
LOC_Os01g15029	UM
LOC_Os01g15039	CHH-gene
LOC_Os01g15060	UM
LOC_Os01g15080	UM
LOC_Os01g15100	UM
LOC_Os01g15110	CG-gbm
LOC_Os01g15120	UM
LOC_Os01g15130	UM
LOC_Os01g15150	CHG-gene
LOC_Os01g15170	CHG-gene
LOC_Os01g15200	UM
LOC_Os01g15210	UM
LOC_Os01g15220	UM
LOC_Os01g15229	UM
LOC_Os01g15240	CHG-gene
LOC_Os01g15250	UM
LOC_Os01g15260	UM
LOC_Os01g15270	UM
LOC_Os01g15290	CG-gbm
LOC_Os01g15310	UM
LOC_Os01g15320	UM
LOC_Os01g15330	CHG-gene
LOC_Os01g15340	CHG-gene
LOC_Os01g15350	CG-gbm
LOC_Os01g15390	UM
LOC_Os01g15399	UM
LOC_Os01g15410	CHH-gene
LOC_Os01g15448	UM
LOC_Os01g15460	UM
LOC_Os01g15470	CG-gbm
LOC_Os01g15480	CG-gbm
LOC_Os01g15490	CG-gbm
LOC_Os01g15510	CHH-gene
LOC_Os01g15520	CG-gbm
LOC_Os01g15530	UM
LOC_Os01g15540	CG-gbm
LOC_Os01g15550	UM
LOC_Os01g15580	UM
LOC_Os01g15590	CHH-gene
LOC_Os01g15600	UM
LOC_Os01g15610	UM
LOC_Os01g15630	CG-gbm
LOC_Os01g15640	CG-gbm
LOC_Os01g15660	UM
LOC_Os01g15680	CHG-gene
LOC_Os01g15709	CHG-gene
LOC_Os01g15720	CHG-gene
LOC_Os01g15740	CHG-gene
LOC_Os01g15770	UM
LOC_Os01g15780	CG-gbm
LOC_Os01g15790	CG-gbm
LOC_Os01g15800	UM
LOC_Os01g15810	UM
LOC_Os01g15830	UM
LOC_Os01g15840	UM
LOC_Os01g15850	UM
LOC_Os01g15860	UM
LOC_Os01g15900	CG-gbm
LOC_Os01g15910	UM
LOC_Os01g15920	UM
LOC_Os01g15950	UM
LOC_Os01g15970	UM
LOC_Os01g15979	UM
LOC_Os01g15990	UM
LOC_Os01g16000	CG-gbm
LOC_Os01g16010	UM
LOC_Os01g16020	UM
LOC_Os01g16030	CG-gbm
LOC_Os01g16040	UM
LOC_Os01g16060	CHH-gene
LOC_Os01g16070	UM
LOC_Os01g16080	UM
LOC_Os01g16090	UM
LOC_Os01g16100	UM
LOC_Os01g16110	CG-gbm
LOC_Os01g16120	UM
LOC_Os01g16140	UM
LOC_Os01g16146	UM
LOC_Os01g16152	UM
LOC_Os01g16170	CG-gbm
LOC_Os01g16180	CG-gbm
LOC_Os01g16190	UM
LOC_Os01g16200	UM
LOC_Os01g16210	UM
LOC_Os01g16220	UM
LOC_Os01g16230	UM
LOC_Os01g16240	UM
LOC_Os01g16250	UM
LOC_Os01g16260	UM
LOC_Os01g16280	CHH-gene
LOC_Os01g16290	CG-gbm
LOC_Os01g16300	CHG-gene
LOC_Os01g16310	UM
LOC_Os01g16320	CHG-gene
LOC_Os01g16330	UM
LOC_Os01g16340	UM
LOC_Os01g16350	UM
LOC_Os01g16354	UM
LOC_Os01g16360	UM
LOC_Os01g16370	UM
LOC_Os01g16380	UM
LOC_Os01g16390	UM
LOC_Os01g16400	UM
LOC_Os01g16414	CG-gbm
LOC_Os01g16430	UM
LOC_Os01g16440	CHH-gene
LOC_Os01g16450	UM
LOC_Os01g16460	CHH-gene
LOC_Os01g16470	UM
LOC_Os01g16510	UM
LOC_Os01g16520	UM
LOC_Os01g16530	UM
LOC_Os01g16540	UM
LOC_Os01g16550	UM
LOC_Os01g16560	UM
LOC_Os01g16590	CHG-gene
LOC_Os01g16600	UM
LOC_Os01g16610	UM
LOC_Os01g16620	UM
LOC_Os01g16630	CHG-gene
LOC_Os01g16640	UM
LOC_Os01g16650	UM
LOC_Os01g16670	UM
LOC_Os01g16714	UM
LOC_Os01g16730	CHG-gene
LOC_Os01g16750	UM
LOC_Os01g16770	UM
LOC_Os01g16800	CHH-gene
LOC_Os01g16810	UM
LOC_Os01g16840	CHG-gene
LOC_Os01g16860	CHH-gene
LOC_Os01g16870	CG-gbm
LOC_Os01g16890	UM
LOC_Os01g16900	UM
LOC_Os01g16910	UM
LOC_Os01g16920	UM
LOC_Os01g16930	UM
LOC_Os01g16940	UM
LOC_Os01g16950	UM
LOC_Os01g16960	CG-gbm
LOC_Os01g16970	CG-gbm
LOC_Os01g16980	UM
LOC_Os01g16990	UM
LOC_Os01g17000	UM
LOC_Os01g17010	UM
LOC_Os01g17020	UM
LOC_Os01g17030	UM
LOC_Os01g17040	UM
LOC_Os01g17050	UM
LOC_Os01g17060	CHH-gene
LOC_Os01g17065	UM
LOC_Os01g17070	UM
LOC_Os01g17100	UM
LOC_Os01g17150	UM
LOC_Os01g17160	UM
LOC_Os01g17170	UM
LOC_Os01g17180	CG-gbm
LOC_Os01g17190	CG-gbm
LOC_Os01g17214	UM
LOC_Os01g17240	UM
LOC_Os01g17250	UM
LOC_Os01g17260	CG-gbm
LOC_Os01g17279	CG-gbm
LOC_Os01g17300	UM
LOC_Os01g17320	CG-gbm
LOC_Os01g17330	UM
LOC_Os01g17390	UM
LOC_Os01g17396	UM
LOC_Os01g17402	UM
LOC_Os01g17410	CHH-gene
LOC_Os01g17420	UM
LOC_Os01g17430	UM
LOC_Os01g17470	UM
LOC_Os01g17980	CHH-gene
LOC_Os01g17990	CHG-gene
LOC_Os01g18010	CHG-gene
LOC_Os01g18050	UM
LOC_Os01g18060	UM
LOC_Os01g18070	UM
LOC_Os01g18090	UM
LOC_Os01g18100	UM
LOC_Os01g18110	UM
LOC_Os01g18120	UM
LOC_Os01g18130	CHH-gene
LOC_Os01g18140	UM
LOC_Os01g18150	UM
LOC_Os01g18160	UM
LOC_Os01g18170	UM
LOC_Os01g18210	UM
LOC_Os01g18220	UM
LOC_Os01g18230	CHG-gene
LOC_Os01g18240	UM
LOC_Os01g18250	CHH-gene
LOC_Os01g18280	UM
LOC_Os01g18300	CHH-gene
LOC_Os01g18310	UM
LOC_Os01g18320	UM
LOC_Os01g18330	UM
LOC_Os01g18340	CHG-gene
LOC_Os01g18350	CHH-gene
LOC_Os01g18360	UM
LOC_Os01g18370	CHG-gene
LOC_Os01g18375	UM
LOC_Os01g18390	CHG-gene
LOC_Os01g18400	UM
LOC_Os01g18410	UM
LOC_Os01g18420	CHG-gene
LOC_Os01g18440	UM
LOC_Os01g18450	UM
LOC_Os01g18460	UM
LOC_Os01g18490	UM
LOC_Os01g18530	CHH-gene
LOC_Os01g18584	UM
LOC_Os01g18620	UM
LOC_Os01g18640	UM
LOC_Os01g18660	UM
LOC_Os01g18670	UM
LOC_Os01g18710	CHH-gene
LOC_Os01g18720	CHH-gene
LOC_Os01g18730	UM
LOC_Os01g18744	UM
LOC_Os01g18780	CHG-gene
LOC_Os01g18790	CHH-gene
LOC_Os01g18800	UM
LOC_Os01g18810	UM
LOC_Os01g18830	CHG-gene
LOC_Os01g18840	UM
LOC_Os01g18850	CG-gbm
LOC_Os01g18860	UM
LOC_Os01g18870	UM
LOC_Os01g18880	UM
LOC_Os01g18890	UM
LOC_Os01g18900	UM
LOC_Os01g18910	UM
LOC_Os01g18920	UM
LOC_Os01g18930	UM
LOC_Os01g18940	CHG-gene
LOC_Os01g18950	UM
LOC_Os01g18960	CHG-gene
LOC_Os01g18970	UM
LOC_Os01g19020	UM
LOC_Os01g19080	CHG-gene
LOC_Os01g19120	UM
LOC_Os01g19130	UM
LOC_Os01g19140	UM
LOC_Os01g19150	CG-gbm
LOC_Os01g19160	CG-gbm
LOC_Os01g19170	UM
LOC_Os01g19220	UM
LOC_Os01g19230	CHG-gene
LOC_Os01g19240	UM
LOC_Os01g19250	CHG-gene
LOC_Os01g19260	UM
LOC_Os01g19270	CHH-gene
LOC_Os01g19280	UM
LOC_Os01g19290	UM
LOC_Os01g19320	CHG-gene
LOC_Os01g19330	UM
LOC_Os01g19340	CHG-gene
LOC_Os01g19350	CHG-gene
LOC_Os01g19380	UM
LOC_Os01g19390	UM
LOC_Os01g19400	UM
LOC_Os01g19410	UM
LOC_Os01g19430	UM
LOC_Os01g19440	UM
LOC_Os01g19450	CG-gbm
LOC_Os01g19470	CG-gbm
LOC_Os01g19480	CG-gbm
LOC_Os01g19490	UM
LOC_Os01g19500	UM
LOC_Os01g19529	CG-gbm
LOC_Os01g19548	UM
LOC_Os01g19570	CHH-gene
LOC_Os01g19580	CHG-gene
LOC_Os01g19610	UM
LOC_Os01g19630	UM
LOC_Os01g19670	UM
LOC_Os01g19694	UM
LOC_Os01g19730	CHH-gene
LOC_Os01g19740	UM
LOC_Os01g19750	UM
LOC_Os01g19760	CG-gbm
LOC_Os01g19770	UM
LOC_Os01g19780	UM
LOC_Os01g19790	CHG-gene
LOC_Os01g19800	UM
LOC_Os01g19820	UM
LOC_Os01g19830	UM
LOC_Os01g19840	UM
LOC_Os01g19850	CG-gbm
LOC_Os01g19860	UM
LOC_Os01g19870	UM
LOC_Os01g19880	UM
LOC_Os01g19910	CHG-gene
LOC_Os01g19940	UM
LOC_Os01g19950	CHG-gene
LOC_Os01g19970	UM
LOC_Os01g19990	UM
LOC_Os01g20000	UM
LOC_Os01g20010	UM
LOC_Os01g20020	UM
LOC_Os01g20030	UM
LOC_Os01g20100	UM
LOC_Os01g20110	UM
LOC_Os01g20120	UM
LOC_Os01g20140	CHG-gene
LOC_Os01g20160	UM
LOC_Os01g20204	CHG-gene
LOC_Os01g20206	UM
LOC_Os01g20208	UM
LOC_Os01g20700	UM
LOC_Os01g20710	CHG-gene
LOC_Os01g20720	CG-gbm
LOC_Os01g20730	UM
LOC_Os01g20750	CHH-gene
LOC_Os01g20770	CHH-gene
LOC_Os01g20780	UM
LOC_Os01g20800	UM
LOC_Os01g20810	CHG-gene
LOC_Os01g20820	UM
LOC_Os01g20830	UM
LOC_Os01g20840	UM
LOC_Os01g20850	UM
LOC_Os01g20860	CG-gbm
LOC_Os01g20870	CHH-gene
LOC_Os01g20880	CG-gbm
LOC_Os01g20890	UM
LOC_Os01g20894	UM
LOC_Os01g20900	CG-gbm
LOC_Os01g20910	UM
LOC_Os01g20920	CHG-gene
LOC_Os01g20930	UM
LOC_Os01g20940	CG-gbm
LOC_Os01g20950	UM
LOC_Os01g20960	UM
LOC_Os01g20970	UM
LOC_Os01g20980	UM
LOC_Os01g21020	CHH-gene
LOC_Os01g21034	UM
LOC_Os01g21050	UM
LOC_Os01g21060	UM
LOC_Os01g21070	UM
LOC_Os01g21100	UM
LOC_Os01g21110	CHH-gene
LOC_Os01g21120	UM
LOC_Os01g21130	CHG-gene
LOC_Os01g21144	UM
LOC_Os01g21160	UM
LOC_Os01g21170	UM
LOC_Os01g21180	UM
LOC_Os01g21200	UM
LOC_Os01g21240	CG-gbm
LOC_Os01g21250	UM
LOC_Os01g21260	CHG-gene
LOC_Os01g21300	UM
LOC_Os01g21310	UM
LOC_Os01g21320	UM
LOC_Os01g21340	CHH-gene
LOC_Os01g21380	UM
LOC_Os01g21410	UM
LOC_Os01g21420	CHG-gene
LOC_Os01g21440	UM
LOC_Os01g21450	CG-gbm
LOC_Os01g21520	CG-gbm
LOC_Os01g21550	CHG-gene
LOC_Os01g21560	UM
LOC_Os01g21580	UM
LOC_Os01g21585	UM
LOC_Os01g21590	UM
LOC_Os01g21610	CG-gbm
LOC_Os01g21620	CHH-gene
LOC_Os01g21630	UM
LOC_Os01g21640	UM
LOC_Os01g21650	UM
LOC_Os01g21660	UM
LOC_Os01g21670	UM
LOC_Os01g21680	CHG-gene
LOC_Os01g21700	UM
LOC_Os01g21710	UM
LOC_Os01g21730	UM
LOC_Os01g21740	UM
LOC_Os01g21750	CHH-gene
LOC_Os01g21780	CHG-gene
LOC_Os01g21790	UM
LOC_Os01g21800	UM
LOC_Os01g21810	CHG-gene
LOC_Os01g21820	CG-gbm
LOC_Os01g21830	UM
LOC_Os01g21850	CG-gbm
LOC_Os01g21860	UM
LOC_Os01g21870	UM
LOC_Os01g21880	UM
LOC_Os01g21900	UM
LOC_Os01g21920	UM
LOC_Os01g21930	CHG-gene
LOC_Os01g21940	CG-gbm
LOC_Os01g21950	UM
LOC_Os01g21960	CG-gbm
LOC_Os01g21970	UM
LOC_Os01g21980	CHG-gene
LOC_Os01g21990	UM
LOC_Os01g22000	UM
LOC_Os01g22010	UM
LOC_Os01g22030	CHH-gene
LOC_Os01g22039	UM
LOC_Os01g22080	CHH-gene
LOC_Os01g22090	CHG-gene
LOC_Os01g22209	UM
LOC_Os01g22220	CHH-gene
LOC_Os01g22230	UM
LOC_Os01g22249	UM
LOC_Os01g22336	UM
LOC_Os01g22352	UM
LOC_Os01g22370	UM
LOC_Os01g22380	UM
LOC_Os01g22390	CG-gbm
LOC_Os01g22430	CG-gbm
LOC_Os01g22440	CHH-gene
LOC_Os01g22450	UM
LOC_Os01g22480	CG-gbm
LOC_Os01g22490	UM
LOC_Os01g22500	CG-gbm
LOC_Os01g22510	UM
LOC_Os01g22520	UM
LOC_Os01g22530	UM
LOC_Os01g22540	UM
LOC_Os01g22550	UM
LOC_Os01g22560	UM
LOC_Os01g22570	UM
LOC_Os01g22600	CG-gbm
LOC_Os01g22630	CG-gbm
LOC_Os01g22640	UM
LOC_Os01g22650	CHH-gene
LOC_Os01g22660	CG-gbm
LOC_Os01g22670	UM
LOC_Os01g22680	UM
LOC_Os01g22700	CHH-gene
LOC_Os01g22710	UM
LOC_Os01g22720	CHG-gene
LOC_Os01g22780	UM
LOC_Os01g22810	UM
LOC_Os01g22870	UM
LOC_Os01g22880	CHG-gene
LOC_Os01g22900	UM
LOC_Os01g22920	UM
LOC_Os01g22930	UM
LOC_Os01g22954	UM
LOC_Os01g22980	UM
LOC_Os01g22990	UM
LOC_Os01g23000	UM
LOC_Os01g23010	CHH-gene
LOC_Os01g23060	UM
LOC_Os01g23070	UM
LOC_Os01g23080	UM
LOC_Os01g23100	UM
LOC_Os01g23260	CHG-gene
LOC_Os01g23340	CHG-gene
LOC_Os01g23350	UM
LOC_Os01g23370	CHG-gene
LOC_Os01g23380	UM
LOC_Os01g23390	UM
LOC_Os01g23400	CHH-gene
LOC_Os01g23440	CHG-gene
LOC_Os01g23500	CHH-gene
LOC_Os01g23510	CHG-gene
LOC_Os01g23520	UM
LOC_Os01g23530	CHG-gene
LOC_Os01g23580	UM
LOC_Os01g23590	CG-gbm
LOC_Os01g23600	UM
LOC_Os01g23610	CG-gbm
LOC_Os01g23620	UM
LOC_Os01g23630	UM
LOC_Os01g23640	UM
LOC_Os01g23650	CHG-gene
LOC_Os01g23660	CHH-gene
LOC_Os01g23680	UM
LOC_Os01g23690	CHG-gene
LOC_Os01g23700	CHH-gene
LOC_Os01g23705	UM
LOC_Os01g23710	UM
LOC_Os01g23740	UM
LOC_Os01g23750	UM
LOC_Os01g23760	UM
LOC_Os01g23770	UM
LOC_Os01g23780	CHH-gene
LOC_Os01g23790	UM
LOC_Os01g23800	CHG-gene
LOC_Os01g23810	UM
LOC_Os01g23870	UM
LOC_Os01g23880	UM
LOC_Os01g23890	CHH-gene
LOC_Os01g23910	UM
LOC_Os01g23920	CHG-gene
LOC_Os01g23940	CHG-gene
LOC_Os01g23970	UM
LOC_Os01g23990	UM
LOC_Os01g24010	CG-gbm
LOC_Os01g24020	UM
LOC_Os01g24030	UM
LOC_Os01g24050	CHG-gene
LOC_Os01g24060	UM
LOC_Os01g24070	UM
LOC_Os01g24080	UM
LOC_Os01g24090	UM
LOC_Os01g24110	UM
LOC_Os01g24120	UM
LOC_Os01g24160	UM
LOC_Os01g24240	UM
LOC_Os01g24340	UM
LOC_Os01g24350	UM
LOC_Os01g24420	CHG-gene
LOC_Os01g24430	UM
LOC_Os01g24440	UM
LOC_Os01g24450	CHG-gene
LOC_Os01g24460	CHG-gene
LOC_Os01g24470	CG-gbm
LOC_Os01g24480	CG-gbm
LOC_Os01g24490	UM
LOC_Os01g24500	UM
LOC_Os01g24550	UM
LOC_Os01g24560	UM
LOC_Os01g24570	UM
LOC_Os01g24590	CHG-gene
LOC_Os01g24600	UM
LOC_Os01g24650	CHG-gene
LOC_Os01g24670	CHG-gene
LOC_Os01g24680	CG-gbm
LOC_Os01g24690	CG-gbm
LOC_Os01g24700	UM
LOC_Os01g24710	UM
LOC_Os01g24720	CG-gbm
LOC_Os01g24730	UM
LOC_Os01g24740	CHH-gene
LOC_Os01g24750	UM
LOC_Os01g24760	CHH-gene
LOC_Os01g24764	UM
LOC_Os01g24770	CHH-gene
LOC_Os01g24780	UM
LOC_Os01g24790	UM
LOC_Os01g24810	UM
LOC_Os01g24820	UM
LOC_Os01g24830	CHG-gene
LOC_Os01g24840	UM
LOC_Os01g24880	CG-gbm
LOC_Os01g24900	CHG-gene
LOC_Os01g24920	UM
LOC_Os01g24930	CHG-gene
LOC_Os01g24940	UM
LOC_Os01g24950	CG-gbm
LOC_Os01g24960	UM
LOC_Os01g24970	CHG-gene
LOC_Os01g24980	UM
LOC_Os01g25010	UM
LOC_Os01g25020	CHG-gene
LOC_Os01g25030	UM
LOC_Os01g25050	CHG-gene
LOC_Os01g25065	CHG-gene
LOC_Os01g25070	CHG-gene
LOC_Os01g25080	UM
LOC_Os01g25100	UM
LOC_Os01g25110	UM
LOC_Os01g25150	UM
LOC_Os01g25160	UM
LOC_Os01g25170	CHG-gene
LOC_Os01g25189	UM
LOC_Os01g25220	UM
LOC_Os01g25230	CHH-gene
LOC_Os01g25240	UM
LOC_Os01g25250	UM
LOC_Os01g25260	CHG-gene
LOC_Os01g25270	CG-gbm
LOC_Os01g25280	CHG-gene
LOC_Os01g25290	CHH-gene
LOC_Os01g25300	UM
LOC_Os01g25320	CG-gbm
LOC_Os01g25330	CG-gbm
LOC_Os01g25340	CHG-gene
LOC_Os01g25360	UM
LOC_Os01g25370	UM
LOC_Os01g25386	UM
LOC_Os01g25430	CHG-gene
LOC_Os01g25440	CG-gbm
LOC_Os01g25450	CHG-gene
LOC_Os01g25460	UM
LOC_Os01g25470	UM
LOC_Os01g25484	UM
LOC_Os01g25500	UM
LOC_Os01g25510	UM
LOC_Os01g25520	CHG-gene
LOC_Os01g25530	CG-gbm
LOC_Os01g25540	UM
LOC_Os01g25550	UM
LOC_Os01g25560	UM
LOC_Os01g25600	CG-gbm
LOC_Os01g25610	CG-gbm
LOC_Os01g25630	UM
LOC_Os01g25660	CHG-gene
LOC_Os01g25720	UM
LOC_Os01g25740	UM
LOC_Os01g25760	CG-gbm
LOC_Os01g25770	UM
LOC_Os01g25800	UM
LOC_Os01g25810	UM
LOC_Os01g25820	CG-gbm
LOC_Os01g25880	CG-gbm
LOC_Os01g25920	UM
LOC_Os01g25940	CHG-gene
LOC_Os01g25990	UM
LOC_Os01g26000	UM
LOC_Os01g26010	CHG-gene
LOC_Os01g26020	UM
LOC_Os01g26039	UM
LOC_Os01g26060	CHH-gene
LOC_Os01g26070	UM
LOC_Os01g26080	UM
LOC_Os01g26090	CHH-gene
LOC_Os01g26100	CHG-gene
LOC_Os01g26110	CHG-gene
LOC_Os01g26120	UM
LOC_Os01g26130	UM
LOC_Os01g26150	CHH-gene
LOC_Os01g26160	CG-gbm
LOC_Os01g26174	CG-gbm
LOC_Os01g26210	CG-gbm
LOC_Os01g26250	CHG-gene
LOC_Os01g26270	UM
LOC_Os01g26280	UM
LOC_Os01g26290	CHG-gene
LOC_Os01g26300	CHG-gene
LOC_Os01g26310	UM
LOC_Os01g26320	UM
LOC_Os01g26340	UM
LOC_Os01g26370	UM
LOC_Os01g26390	UM
LOC_Os01g26410	CHG-gene
LOC_Os01g26920	UM
LOC_Os01g26950	CHG-gene
LOC_Os01g26970	UM
LOC_Os01g27050	UM
LOC_Os01g27070	CHG-gene
LOC_Os01g27100	UM
LOC_Os01g27110	UM
LOC_Os01g27120	UM
LOC_Os01g27130	UM
LOC_Os01g27150	CG-gbm
LOC_Os01g27160	UM
LOC_Os01g27170	UM
LOC_Os01g27180	CHH-gene
LOC_Os01g27190	UM
LOC_Os01g27210	UM
LOC_Os01g27230	UM
LOC_Os01g27240	UM
LOC_Os01g27260	UM
LOC_Os01g27300	UM
LOC_Os01g27330	CHG-gene
LOC_Os01g27340	UM
LOC_Os01g27350	CHG-gene
LOC_Os01g27360	UM
LOC_Os01g27370	CHH-gene
LOC_Os01g27380	UM
LOC_Os01g27390	UM
LOC_Os01g27400	CHG-gene
LOC_Os01g27470	CHH-gene
LOC_Os01g27480	UM
LOC_Os01g27490	UM
LOC_Os01g27500	UM
LOC_Os01g27510	CHH-gene
LOC_Os01g27520	UM
LOC_Os01g27530	UM
LOC_Os01g27570	UM
LOC_Os01g27600	UM
LOC_Os01g27620	UM
LOC_Os01g27630	UM
LOC_Os01g27650	CG-gbm
LOC_Os01g27680	UM
LOC_Os01g27690	UM
LOC_Os01g27700	UM
LOC_Os01g27710	CHH-gene
LOC_Os01g27720	UM
LOC_Os01g27730	CHH-gene
LOC_Os01g27740	CG-gbm
LOC_Os01g27750	CG-gbm
LOC_Os01g27760	UM
LOC_Os01g27770	CHG-gene
LOC_Os01g27820	CHH-gene
LOC_Os01g27850	CHG-gene
LOC_Os01g27860	UM
LOC_Os01g27880	CG-gbm
LOC_Os01g27890	UM
LOC_Os01g27940	CG-gbm
LOC_Os01g27970	CHG-gene
LOC_Os01g27980	CHG-gene
LOC_Os01g27990	UM
LOC_Os01g28030	UM
LOC_Os01g28050	UM
LOC_Os01g28080	CG-gbm
LOC_Os01g28100	UM
LOC_Os01g28120	UM
LOC_Os01g28134	UM
LOC_Os01g28150	CG-gbm
LOC_Os01g28160	CHG-gene
LOC_Os01g28220	UM
LOC_Os01g28230	CHG-gene
LOC_Os01g28260	UM
LOC_Os01g28280	UM
LOC_Os01g28290	UM
LOC_Os01g28300	UM
LOC_Os01g28350	UM
LOC_Os01g28410	CG-gbm
LOC_Os01g28450	UM
LOC_Os01g28474	UM
LOC_Os01g28500	UM
LOC_Os01g28510	UM
LOC_Os01g28520	UM
LOC_Os01g28540	UM
LOC_Os01g28570	UM
LOC_Os01g28580	UM
LOC_Os01g28590	CHG-gene
LOC_Os01g28600	UM
LOC_Os01g28610	CHG-gene
LOC_Os01g28660	CHH-gene
LOC_Os01g28670	UM
LOC_Os01g28680	CG-gbm
LOC_Os01g28690	CG-gbm
LOC_Os01g28700	CHG-gene
LOC_Os01g28710	UM
LOC_Os01g28720	UM
LOC_Os01g28730	UM
LOC_Os01g28770	UM
LOC_Os01g28780	CHG-gene
LOC_Os01g28790	UM
LOC_Os01g28810	UM
LOC_Os01g28830	CHG-gene
LOC_Os01g28840	UM
LOC_Os01g28850	CG-gbm
LOC_Os01g28930	CHG-gene
LOC_Os01g28940	CHH-gene
LOC_Os01g28980	UM
LOC_Os01g28989	UM
LOC_Os01g29104	UM
LOC_Os01g29150	UM
LOC_Os01g29180	UM
LOC_Os01g29210	CHH-gene
LOC_Os01g29220	CG-gbm
LOC_Os01g29230	CG-gbm
LOC_Os01g29240	UM
LOC_Os01g29280	UM
LOC_Os01g29300	CHG-gene
LOC_Os01g29330	UM
LOC_Os01g29350	UM
LOC_Os01g29390	UM
LOC_Os01g29409	UM
LOC_Os01g29430	UM
LOC_Os01g29469	UM
LOC_Os01g29550	CHG-gene
LOC_Os01g29600	UM
LOC_Os01g29610	UM
LOC_Os01g29640	UM
LOC_Os01g29690	UM
LOC_Os01g29740	UM
LOC_Os01g29780	UM
LOC_Os01g29804	UM
LOC_Os01g29820	UM
LOC_Os01g29830	UM
LOC_Os01g29840	UM
LOC_Os01g29860	UM
LOC_Os01g29870	UM
LOC_Os01g29890	UM
LOC_Os01g30970	CHG-gene
LOC_Os01g31050	UM
LOC_Os01g31110	UM
LOC_Os01g31124	CHH-gene
LOC_Os01g31140	CHG-gene
LOC_Os01g31210	UM
LOC_Os01g31220	UM
LOC_Os01g31270	UM
LOC_Os01g31280	CHG-gene
LOC_Os01g31360	UM
LOC_Os01g31370	UM
LOC_Os01g31470	UM
LOC_Os01g31480	UM
LOC_Os01g31494	CHG-gene
LOC_Os01g31520	UM
LOC_Os01g31560	CHH-gene
LOC_Os01g31570	UM
LOC_Os01g31580	UM
LOC_Os01g31610	UM
LOC_Os01g31629	UM
LOC_Os01g31680	UM
LOC_Os01g31690	UM
LOC_Os01g31700	CHG-gene
LOC_Os01g31760	UM
LOC_Os01g31770	UM
LOC_Os01g31780	UM
LOC_Os01g31800	UM
LOC_Os01g31810	UM
LOC_Os01g31830	UM
LOC_Os01g31850	UM
LOC_Os01g31860	CHH-gene
LOC_Os01g31870	CG-gbm
LOC_Os01g31910	CHG-gene
LOC_Os01g31920	CHG-gene
LOC_Os01g31930	CHG-gene
LOC_Os01g31940	UM
LOC_Os01g31950	CHH-gene
LOC_Os01g31970	UM
LOC_Os01g31980	UM
LOC_Os01g32080	UM
LOC_Os01g32090	UM
LOC_Os01g32120	UM
LOC_Os01g32130	UM
LOC_Os01g32140	UM
LOC_Os01g32150	UM
LOC_Os01g32160	UM
LOC_Os01g32170	UM
LOC_Os01g32184	UM
LOC_Os01g32200	CHH-gene
LOC_Os01g32259	UM
LOC_Os01g32280	UM
LOC_Os01g32300	CG-gbm
LOC_Os01g32310	UM
LOC_Os01g32330	UM
LOC_Os01g32350	UM
LOC_Os01g32364	UM
LOC_Os01g32380	UM
LOC_Os01g32430	CHH-gene
LOC_Os01g32439	UM
LOC_Os01g32450	CHH-gene
LOC_Os01g32460	UM
LOC_Os01g32490	UM
LOC_Os01g32520	CHH-gene
LOC_Os01g32540	CHH-gene
LOC_Os01g32560	UM
LOC_Os01g32610	UM
LOC_Os01g32640	UM
LOC_Os01g32650	CHH-gene
LOC_Os01g32660	UM
LOC_Os01g32670	UM
LOC_Os01g32710	UM
LOC_Os01g32720	CG-gbm
LOC_Os01g32730	UM
LOC_Os01g32740	UM
LOC_Os01g32750	CG-gbm
LOC_Os01g32760	CHH-gene
LOC_Os01g32770	UM
LOC_Os01g32780	UM
LOC_Os01g32790	CG-gbm
LOC_Os01g32800	CG-gbm
LOC_Os01g32810	CHH-gene
LOC_Os01g32830	UM
LOC_Os01g32840	UM
LOC_Os01g32849	UM
LOC_Os01g32860	UM
LOC_Os01g32870	UM
LOC_Os01g32880	UM
LOC_Os01g32890	UM
LOC_Os01g32910	CHG-gene
LOC_Os01g32920	UM
LOC_Os01g32930	UM
LOC_Os01g32940	CHH-gene
LOC_Os01g32950	UM
LOC_Os01g32964	CG-gbm
LOC_Os01g32980	CG-gbm
LOC_Os01g33000	UM
LOC_Os01g33020	UM
LOC_Os01g33030	UM
LOC_Os01g33040	CG-gbm
LOC_Os01g33050	UM
LOC_Os01g33060	CG-gbm
LOC_Os01g33070	UM
LOC_Os01g33080	UM
LOC_Os01g33090	UM
LOC_Os01g33110	UM
LOC_Os01g33142	UM
LOC_Os01g33160	UM
LOC_Os01g33180	UM
LOC_Os01g33230	UM
[truncated: 37,050 more rows]

## Sheet: P. hallii
gene	class
Pahal.0001s0001	UM
Pahal.0001s0002	CHH-gene
Pahal.0001s0003	CHG-gene
Pahal.0001s0004	UM
Pahal.0001s0005	CG-gbm
Pahal.0001s0006	UM
Pahal.0001s0007	CHH-gene
Pahal.0001s0008	CHG-gene
Pahal.0001s0009	UM
Pahal.0001s0010	UM
Pahal.0001s0011	CHG-gene
Pahal.0001s0012	UM
Pahal.0001s0013	UM
Pahal.0001s0014	CG-gbm
Pahal.0001s0015	CHG-gene
Pahal.0001s0016	CHG-gene
Pahal.0001s0017	UM
Pahal.0001s0018	CG-gbm
Pahal.0001s0019	CHH-gene
Pahal.0001s0020	CHH-gene
Pahal.0001s0021	CHH-gene
Pahal.0001s0022	CG-gbm
Pahal.0001s0023	UM
Pahal.0001s0024	CHH-gene
Pahal.0001s0025	CHH-gene
Pahal.0001s0026	CHG-gene
Pahal.0001s0027	UM
Pahal.0001s0028	CHG-gene
Pahal.0001s0029	CG-gbm
Pahal.0001s0030	CG-gbm
Pahal.0001s0031	UM
Pahal.0001s0032	UM
Pahal.0001s0033	CHH-gene
Pahal.0001s0034	CG-gbm
Pahal.0001s0035	UM
Pahal.0001s0036	UM
Pahal.0001s0037	UM
Pahal.0001s0038	CHG-gene
Pahal.0001s0039	UM
Pahal.0001s0040	CHG-gene
Pahal.0001s0041	UM
Pahal.0001s0042	CHG-gene
Pahal.0001s0043	UM
Pahal.0001s0044	CHH-gene
Pahal.0001s0045	UM
Pahal.0001s0046	UM
Pahal.0001s0047	UM
Pahal.0001s0048	UM
Pahal.0001s0049	CHG-gene
Pahal.0001s0050	CHH-gene
Pahal.0001s0051	CHH-gene
Pahal.0001s0052	CHH-gene
Pahal.0001s0053	CHG-gene
Pahal.0001s0054	UM
Pahal.0001s0055	CHH-gene
Pahal.0001s0056	CHG-gene
Pahal.0001s0057	CHG-gene
Pahal.0001s0058	CHG-gene
Pahal.0001s0059	CHG-gene
Pahal.0001s0060	CHH-gene
Pahal.0001s0061	CHH-gene
Pahal.0001s0062	UM
Pahal.0001s0063	CHG-gene
Pahal.0001s0064	CHG-gene
Pahal.0001s0065	CHG-gene
Pahal.0001s0066	CHG-gene
Pahal.0001s0067	CHH-gene
Pahal.0001s0068	CHH-gene
Pahal.0001s0069	CHG-gene
Pahal.0001s0070	UM
Pahal.0001s0071	UM
Pahal.0001s0072	UM
Pahal.0001s0073	CHG-gene
Pahal.0001s0074	CHH-gene
Pahal.0001s0075	CHH-gene
Pahal.0001s0076	CHH-gene
Pahal.0001s0077	CHH-gene
Pahal.0001s0078	CHH-gene
Pahal.0001s0079	CHG-gene
Pahal.0001s0080	CHH-gene
Pahal.0001s0081	CHH-gene
Pahal.0001s0082	CHG-gene
Pahal.0001s0083	CHG-gene
Pahal.0001s0084	CHH-gene
Pahal.0001s0085	CHG-gene
Pahal.0001s0086	CHH-gene
Pahal.0001s0087	CHG-gene
Pahal.0001s0088	CG-gbm
Pahal.0001s0089	UM
Pahal.0001s0090	UM
Pahal.0001s0091	UM
Pahal.0001s0092	CHH-gene
Pahal.0001s0093	CHG-gene
Pahal.0001s0094	CHG-gene
Pahal.0001s0095	UM
Pahal.0001s0096	CHH-gene
Pahal.0001s0097	CHH-gene
Pahal.0001s0098	CHH-gene
Pahal.0001s0099	CHG-gene
Pahal.0001s0100	CG-gbm
Pahal.0001s0101	UM
Pahal.0001s0102	UM
Pahal.0001s0103	UM
Pahal.0001s0104	CHG-gene
Pahal.0001s0105	CHH-gene
Pahal.0001s0106	CHH-gene
Pahal.0001s0107	CHH-gene
Pahal.0001s0108	UM
Pahal.0001s0109	CHH-gene
Pahal.0001s0110	CHG-gene
Pahal.0001s0111	UM
Pahal.0001s0112	UM
Pahal.0001s0113	CG-gbm
Pahal.0001s0114	UM
Pahal.0001s0115	CG-gbm
Pahal.0001s0116	UM
Pahal.0001s0117	UM
Pahal.0001s0118	CG-gbm
Pahal.0001s0119	UM
Pahal.0001s0120	CHH-gene
Pahal.0001s0121	UM
Pahal.0001s0122	UM
Pahal.0001s0123	CHH-gene
Pahal.0001s0124	CHG-gene
Pahal.0001s0125	CHH-gene
Pahal.0001s0126	CHH-gene
Pahal.0001s0127	UM
Pahal.0001s0128	CHG-gene
Pahal.0001s0129	UM
Pahal.0001s0130	CHG-gene
Pahal.0001s0131	CHG-gene
Pahal.0001s0132	UM
Pahal.0001s0133	UM
Pahal.0001s0134	CHH-gene
Pahal.0001s0135	UM
Pahal.0001s0136	UM
Pahal.0001s0137	CHG-gene
Pahal.0001s0138	CHH-gene
Pahal.0001s0139	CHH-gene
Pahal.0001s0140	UM
Pahal.0001s0141	CHG-gene
Pahal.0001s0142	CHH-gene
Pahal.0001s0143	CHG-gene
Pahal.0001s0144	CHG-gene
Pahal.0001s0145	UM
Pahal.0001s0146	UM
Pahal.0001s0147	UM
Pahal.0001s0148	UM
Pahal.0001s0149	CHH-gene
Pahal.0001s0150	UM
Pahal.0001s0151	CG-gbm
Pahal.0001s0152	UM
Pahal.0001s0153	CHH-gene
Pahal.0001s0154	CHH-gene
Pahal.0001s0155	CHG-gene
Pahal.0001s0156	UM
Pahal.0001s0157	UM
Pahal.0001s0158	UM
Pahal.0001s0159	UM
Pahal.0001s0160	CHH-gene
Pahal.0001s0161	CG-gbm
Pahal.0001s0162	UM
Pahal.0001s0163	CG-gbm
Pahal.0001s0164	UM
Pahal.0001s0165	UM
Pahal.0001s0166	CG-gbm
Pahal.0001s0167	UM
Pahal.0001s0168	UM
Pahal.0001s0169	UM
Pahal.0001s0170	CG-gbm
Pahal.0001s0171	CG-gbm
Pahal.0001s0172	UM
Pahal.0001s0173	CG-gbm
Pahal.0001s0174	UM
Pahal.0001s0175	CHH-gene
Pahal.0001s0176	CHH-gene
Pahal.0001s0177	CHH-gene
Pahal.0001s0178	CG-gbm
Pahal.0001s0179	UM
Pahal.0001s0180	UM
Pahal.0001s0181	CG-gbm
Pahal.0001s0182	UM
Pahal.0001s0183	UM
Pahal.0001s0184	CG-gbm
Pahal.0001s0185	UM
Pahal.0001s0186	UM
Pahal.0001s0187	UM
Pahal.0001s0188	UM
Pahal.0001s0189	CG-gbm
Pahal.0001s0190	UM
Pahal.0001s0191	UM
Pahal.0001s0192	UM
Pahal.0001s0193	UM
Pahal.0001s0194	CG-gbm
Pahal.0001s0195	CG-gbm
Pahal.0001s0196	CG-gbm
Pahal.0001s0197	CG-gbm
Pahal.0001s0198	UM
Pahal.0001s0199	CG-gbm
Pahal.0001s0200	UM
Pahal.0001s0201	CG-gbm
Pahal.0001s0202	UM
Pahal.0001s0203	UM
Pahal.0001s0204	UM
Pahal.0001s0205	UM
Pahal.0001s0206	UM
Pahal.0001s0207	UM
Pahal.0001s0208	UM
Pahal.0001s0209	UM
Pahal.0001s0210	UM
Pahal.0001s0211	CHH-gene
Pahal.0001s0212	CHH-gene
Pahal.0001s0213	CHH-gene
Pahal.0001s0214	UM
Pahal.0001s0215	UM
Pahal.0001s0216	UM
Pahal.0001s0217	UM
Pahal.0001s0218	UM
Pahal.0001s0219	CG-gbm
Pahal.0001s0220	UM
Pahal.0001s0221	UM
Pahal.0001s0222	UM
Pahal.0001s0223	UM
Pahal.0001s0224	UM
Pahal.0001s0225	CG-gbm
Pahal.0001s0226	UM
Pahal.0001s0227	UM
Pahal.0001s0228	UM
Pahal.0001s0229	UM
Pahal.0001s0230	UM
Pahal.0001s0231	CHH-gene
Pahal.0001s0232	UM
Pahal.0001s0233	UM
Pahal.0001s0234	CG-gbm
Pahal.0001s0235	UM
Pahal.0001s0236	CHG-gene
Pahal.0001s0237	CHH-gene
Pahal.0001s0238	CHH-gene
Pahal.0001s0239	CG-gbm
Pahal.0001s0240	CHH-gene
Pahal.0001s0241	CG-gbm
Pahal.0001s0242	CG-gbm
Pahal.0001s0243	UM
Pahal.0001s0244	UM
Pahal.0001s0245	UM
Pahal.0001s0246	UM
Pahal.0001s0247	CG-gbm
Pahal.0001s0248	CG-gbm
Pahal.0001s0249	CHG-gene
Pahal.0001s0250	CG-gbm
Pahal.0001s0251	UM
Pahal.0001s0252	UM
Pahal.0001s0253	UM
Pahal.0001s0254	CG-gbm
Pahal.0001s0255	UM
Pahal.0001s0256	UM
Pahal.0001s0257	UM
Pahal.0001s0258	CG-gbm
Pahal.0001s0259	UM
Pahal.0001s0260	CG-gbm
Pahal.0001s0261	CG-gbm
Pahal.0001s0262	UM
Pahal.0001s0263	UM
Pahal.0001s0264	CG-gbm
Pahal.0001s0265	UM
Pahal.0001s0266	CHG-gene
Pahal.0001s0267	UM
Pahal.0001s0268	UM
Pahal.0001s0269	UM
Pahal.0001s0270	CG-gbm
Pahal.0001s0271	UM
Pahal.0001s0272	UM
Pahal.0001s0273	CG-gbm
Pahal.0001s0274	UM
Pahal.0001s0275	UM
Pahal.0001s0276	CG-gbm
Pahal.0001s0277	UM
Pahal.0001s0278	UM
Pahal.0001s0279	CG-gbm
Pahal.0001s0280	UM
Pahal.0001s0281	CG-gbm
Pahal.0001s0282	UM
Pahal.0001s0283	CG-gbm
Pahal.0001s0284	CG-gbm
Pahal.0001s0285	UM
Pahal.0001s0286	CG-gbm
Pahal.0001s0287	UM
Pahal.0001s0288	UM
Pahal.0001s0289	UM
Pahal.0001s0290	UM
Pahal.0001s0291	UM
Pahal.0001s0292	UM
Pahal.0001s0293	UM
Pahal.0001s0294	CG-gbm
Pahal.0001s0295	UM
Pahal.0001s0296	CHG-gene
Pahal.0001s0297	UM
Pahal.0001s0298	UM
Pahal.0001s0299	UM
Pahal.0001s0300	UM
Pahal.0001s0301	UM
Pahal.0001s0302	UM
Pahal.0001s0303	UM
Pahal.0001s0304	UM
Pahal.0001s0305	UM
Pahal.0001s0306	UM
Pahal.0001s0307	UM
Pahal.0001s0308	UM
Pahal.0001s0309	UM
Pahal.0001s0310	CG-gbm
Pahal.0001s0311	UM
Pahal.0001s0312	UM
Pahal.0001s0313	UM
Pahal.0001s0314	UM
Pahal.0001s0315	UM
Pahal.0001s0316	UM
Pahal.0001s0317	UM
Pahal.0001s0318	UM
Pahal.0001s0319	CHH-gene
Pahal.0001s0320	UM
Pahal.0001s0321	CHG-gene
Pahal.0001s0322	UM
Pahal.0001s0323	UM
Pahal.0001s0324	UM
Pahal.0001s0325	UM
Pahal.0001s0326	UM
Pahal.0001s0327	UM
Pahal.0001s0328	UM
Pahal.0001s0329	UM
Pahal.0001s0330	UM
Pahal.0001s0331	CG-gbm
Pahal.0001s0332	CG-gbm
Pahal.0001s0333	UM
Pahal.0001s0334	CHH-gene
Pahal.0001s0335	UM
Pahal.0001s0336	UM
Pahal.0001s0337	CG-gbm
Pahal.0001s0338	CG-gbm
Pahal.0001s0339	UM
Pahal.0001s0340	CG-gbm
Pahal.0001s0341	UM
Pahal.0001s0342	CG-gbm
Pahal.0001s0343	UM
Pahal.0001s0344	UM
Pahal.0001s0345	UM
Pahal.0001s0346	UM
Pahal.0001s0347	UM
Pahal.0001s0348	CHH-gene
Pahal.0001s0349	UM
Pahal.0001s0350	UM
Pahal.0001s0351	CG-gbm
Pahal.0001s0352	CG-gbm
Pahal.0001s0353	UM
Pahal.0001s0354	CG-gbm
Pahal.0001s0355	CG-gbm
Pahal.0001s0356	UM
Pahal.0001s0357	UM
Pahal.0001s0358	CG-gbm
Pahal.0001s0359	CG-gbm
Pahal.0001s0360	CHH-gene
Pahal.0001s0361	CHH-gene
Pahal.0001s0362	UM
Pahal.0001s0363	UM
Pahal.0001s0364	UM
Pahal.0001s0365	UM
Pahal.0001s0366	CG-gbm
Pahal.0001s0367	UM
Pahal.0001s0368	UM
Pahal.0001s0369	CG-gbm
Pahal.0001s0370	UM
Pahal.0001s0371	UM
Pahal.0001s0372	UM
Pahal.0001s0373	CG-gbm
Pahal.0001s0374	UM
Pahal.0001s0375	UM
Pahal.0001s0376	CG-gbm
Pahal.0001s0377	CG-gbm
Pahal.0001s0378	UM
Pahal.0001s0379	UM
Pahal.0001s0380	UM
Pahal.0001s0381	UM
Pahal.0001s0382	UM
Pahal.0001s0383	CG-gbm
Pahal.0001s0384	CHH-gene
Pahal.0001s0385	UM
Pahal.0001s0386	UM
Pahal.0001s0387	UM
Pahal.0001s0388	UM
Pahal.0001s0389	UM
Pahal.0001s0390	UM
Pahal.0001s0391	CHG-gene
Pahal.0001s0392	UM
Pahal.0001s0393	UM
Pahal.0001s0394	UM
Pahal.0001s0395	UM
Pahal.0001s0396	UM
Pahal.0001s0397	UM
Pahal.0001s0398	CHH-gene
Pahal.0001s0399	UM
Pahal.0001s0400	UM
Pahal.0001s0401	UM
Pahal.0001s0402	UM
Pahal.0001s0403	UM
Pahal.0001s0404	CG-gbm
Pahal.0001s0405	CHH-gene
Pahal.0001s0406	CG-gbm
Pahal.0001s0407	UM
Pahal.0001s0408	UM
Pahal.0001s0409	CHH-gene
Pahal.0001s0410	UM
Pahal.0001s0411	CG-gbm
Pahal.0001s0412	UM
Pahal.0001s0413	UM
Pahal.0001s0414	UM
Pahal.0001s0415	UM
Pahal.0001s0416	UM
Pahal.0001s0417	UM
Pahal.0001s0418	CG-gbm
Pahal.0001s0419	CHH-gene
Pahal.0001s0420	UM
Pahal.0001s0421	UM
Pahal.0001s0422	UM
Pahal.0001s0423	UM
Pahal.0001s0424	CG-gbm
Pahal.0001s0425	UM
Pahal.0001s0426	CHG-gene
Pahal.0001s0427	CG-gbm
Pahal.0001s0428	UM
Pahal.0001s0429	UM
Pahal.0001s0430	CG-gbm
Pahal.0001s0431	UM
Pahal.0001s0432	UM
Pahal.0001s0433	UM
Pahal.0001s0434	UM
Pahal.0001s0435	UM
Pahal.0001s0436	UM
Pahal.0001s0437	CG-gbm
Pahal.0001s0438	CG-gbm
Pahal.0001s0439	UM
Pahal.0001s0440	UM
Pahal.0001s0441	UM
Pahal.0001s0442	CG-gbm
Pahal.0001s0443	UM
Pahal.0001s0444	UM
Pahal.0001s0445	UM
Pahal.0001s0446	UM
Pahal.0001s0447	CHH-gene
Pahal.0001s0448	UM
Pahal.0001s0449	CG-gbm
Pahal.0001s0450	CG-gbm
Pahal.0001s0451	CHH-gene
Pahal.0001s0452	UM
Pahal.0001s0453	UM
Pahal.0001s0454	CHG-gene
Pahal.0001s0455	UM
Pahal.0001s0456	CHH-gene
Pahal.0001s0457	CG-gbm
Pahal.0001s0458	UM
Pahal.0001s0459	CHH-gene
Pahal.0001s0460	UM
Pahal.0001s0461	CHH-gene
Pahal.0001s0462	CHH-gene
Pahal.0001s0463	CHG-gene
Pahal.0001s0464	CHG-gene
Pahal.0001s0465	UM
Pahal.0001s0466	UM
Pahal.0001s0467	UM
Pahal.0001s0468	UM
Pahal.0001s0469	CHH-gene
Pahal.0001s0470	CHH-gene
Pahal.0001s0471	CHG-gene
Pahal.0001s0472	CHG-gene
Pahal.0001s0473	CHG-gene
Pahal.0001s0474	CHH-gene
Pahal.0001s0475	UM
Pahal.0001s0476	CHH-gene
Pahal.0001s0477	UM
Pahal.0001s0478	CHH-gene
Pahal.0001s0479	CHH-gene
Pahal.0001s0480	CHH-gene
Pahal.0001s0481	CHG-gene
Pahal.0001s0482	UM
Pahal.0001s0483	UM
Pahal.0001s0484	UM
Pahal.0001s0485	UM
Pahal.0001s0486	CHH-gene
Pahal.0001s0487	UM
Pahal.0001s0488	CHH-gene
Pahal.0001s0489	CG-gbm
Pahal.0001s0490	UM
Pahal.0001s0491	CHH-gene
Pahal.0001s0492	UM
Pahal.0001s0493	UM
Pahal.0001s0494	UM
Pahal.0001s0495	CHG-gene
Pahal.0001s0496	CHG-gene
Pahal.0001s0497	CHH-gene
Pahal.0001s0498	CHH-gene
Pahal.0001s0499	CHG-gene
Pahal.0001s0500	CHH-gene
Pahal.0001s0501	CG-gbm
Pahal.0001s0502	CHH-gene
Pahal.0001s0503	CHG-gene
Pahal.0001s0504	UM
Pahal.0001s0505	CHG-gene
Pahal.0001s0506	CHG-gene
Pahal.0001s0507	CG-gbm
Pahal.0001s0508	UM
Pahal.0001s0509	CG-gbm
Pahal.0001s0510	CG-gbm
Pahal.0001s0511	UM
Pahal.0001s0512	CG-gbm
Pahal.0001s0513	UM
Pahal.0001s0514	CHH-gene
Pahal.0001s0515	CHG-gene
Pahal.0001s0516	CHH-gene
Pahal.0001s0517	CHG-gene
Pahal.0001s0518	CHG-gene
Pahal.0001s0519	CHG-gene
Pahal.0001s0520	CHG-gene
Pahal.0001s0521	CHH-gene
Pahal.0001s0522	CHH-gene
Pahal.0001s0523	CHG-gene
Pahal.0001s0524	CHG-gene
Pahal.0001s0525	UM
Pahal.0001s0526	CHH-gene
Pahal.0001s0527	UM
Pahal.0001s0528	CHH-gene
Pahal.0001s0529	CHH-gene
Pahal.0001s0530	CHH-gene
Pahal.0001s0531	UM
Pahal.0001s0532	CG-gbm
Pahal.0001s0533	CHH-gene
Pahal.0001s0534	CHG-gene
Pahal.0001s0535	CHG-gene
Pahal.0001s0536	CHG-gene
Pahal.0001s0537	UM
Pahal.0001s0538	CHH-gene
Pahal.0001s0539	CHG-gene
Pahal.0001s0540	CHG-gene
Pahal.0001s0541	CHH-gene
Pahal.0001s0542	UM
Pahal.0001s0543	UM
Pahal.0001s0544	UM
Pahal.0001s0545	CHH-gene
Pahal.0001s0546	CHG-gene
Pahal.0001s0547	CHH-gene
Pahal.0001s0548	CHH-gene
Pahal.0001s0549	CG-gbm
Pahal.0001s0550	CHG-gene
Pahal.0001s0551	CG-gbm
Pahal.0001s0552	CHG-gene
Pahal.0001s0553	CHG-gene
Pahal.0001s0554	CHG-gene
Pahal.0001s0555	CHH-gene
Pahal.0001s0556	CHH-gene
Pahal.0001s0557	CHG-gene
Pahal.0001s0558	CHG-gene
Pahal.0001s0559	CHH-gene
Pahal.0001s0560	CHG-gene
Pahal.0001s0561	CHG-gene
Pahal.0001s0562	UM
Pahal.0001s0563	CHG-gene
Pahal.0001s0564	CHH-gene
Pahal.0001s0565	CHG-gene
Pahal.0001s0566	CHG-gene
Pahal.0001s0567	CHG-gene
Pahal.0001s0568	UM
Pahal.0001s0569	UM
Pahal.0001s0570	CHH-gene
Pahal.0001s0571	CHH-gene
Pahal.0001s0572	CHH-gene
Pahal.0001s0573	CHH-gene
Pahal.0001s0574	CHG-gene
Pahal.0001s0575	CHH-gene
Pahal.0002s0001	CHG-gene
Pahal.0002s0002	CHG-gene
Pahal.0002s0003	CHH-gene
Pahal.0002s0004	CHG-gene
Pahal.0002s0005	CHG-gene
Pahal.0002s0006	CHH-gene
Pahal.0002s0007	UM
Pahal.0002s0008	CHH-gene
Pahal.0002s0009	CHG-gene
Pahal.0002s0010	CHH-gene
Pahal.0002s0011	CHG-gene
Pahal.0002s0012	CHH-gene
Pahal.0002s0013	UM
Pahal.0002s0014	CHH-gene
Pahal.0002s0015	CHH-gene
Pahal.0002s0016	CHG-gene
Pahal.0002s0017	UM
Pahal.0002s0018	UM
Pahal.0002s0019	CHH-gene
Pahal.0002s0020	CHH-gene
Pahal.0002s0021	CG-gbm
Pahal.0002s0022	CHG-gene
Pahal.0002s0023	CHG-gene
Pahal.0002s0024	CHH-gene
Pahal.0002s0025	CHG-gene
Pahal.0002s0026	CHH-gene
Pahal.0002s0027	CHG-gene
Pahal.0002s0028	UM
Pahal.0002s0029	UM
Pahal.0002s0030	CHH-gene
Pahal.0002s0031	CHH-gene
Pahal.0002s0032	UM
Pahal.0002s0033	UM
Pahal.0002s0034	CG-gbm
Pahal.0002s0035	CHG-gene
Pahal.0002s0036	UM
Pahal.0002s0037	CHH-gene
Pahal.0002s0038	CHG-gene
Pahal.0002s0039	UM
Pahal.0002s0040	CHH-gene
Pahal.0002s0041	CHG-gene
Pahal.0002s0042	CHG-gene
Pahal.0002s0043	CHH-gene
Pahal.0002s0044	CHH-gene
Pahal.0002s0045	CHG-gene
Pahal.0002s0046	UM
Pahal.0002s0047	CG-gbm
Pahal.0002s0048	UM
Pahal.0002s0049	CHH-gene
Pahal.0002s0050	UM
Pahal.0002s0051	UM
Pahal.0002s0052	UM
Pahal.0002s0053	UM
Pahal.0002s0054	UM
Pahal.0002s0055	UM
Pahal.0002s0056	UM
Pahal.0002s0057	CG-gbm
Pahal.0002s0058	CHH-gene
Pahal.0002s0059	CHH-gene
Pahal.0002s0060	CG-gbm
Pahal.0002s0061	UM
Pahal.0002s0062	CHH-gene
Pahal.0002s0063	CHH-gene
Pahal.0002s0064	UM
Pahal.0002s0065	UM
Pahal.0002s0066	UM
Pahal.0002s0067	CHH-gene
Pahal.0002s0068	CHH-gene
Pahal.0002s0069	CHG-gene
Pahal.0002s0070	CHG-gene
Pahal.0002s0071	CHG-gene
Pahal.0002s0072	UM
Pahal.0002s0073	UM
Pahal.0002s0074	CHH-gene
Pahal.0002s0075	UM
Pahal.0002s0076	UM
Pahal.0002s0077	CHH-gene
Pahal.0002s0078	CHG-gene
Pahal.0002s0079	UM
Pahal.0002s0080	CHG-gene
Pahal.0002s0081	CHH-gene
Pahal.0002s0082	CHG-gene
Pahal.0002s0083	CHH-gene
Pahal.0002s0084	CHG-gene
Pahal.0002s0085	UM
Pahal.0002s0086	CHG-gene
Pahal.0002s0087	CHH-gene
Pahal.0002s0088	CHH-gene
Pahal.0002s0089	UM
Pahal.0002s0090	CHH-gene
Pahal.0002s0091	UM
Pahal.0002s0092	UM
Pahal.0002s0093	UM
Pahal.0002s0094	UM
Pahal.0002s0095	CG-gbm
Pahal.0002s0096	CHG-gene
Pahal.0002s0097	CG-gbm
Pahal.0002s0098	UM
Pahal.0002s0099	CHG-gene
Pahal.0002s0100	CHG-gene
Pahal.0002s0101	UM
Pahal.0002s0102	CHH-gene
Pahal.0002s0103	UM
Pahal.0002s0104	CHG-gene
Pahal.0002s0105	CHH-gene
Pahal.0002s0106	UM
Pahal.0002s0107	CG-gbm
Pahal.0002s0108	UM
Pahal.0002s0109	CHH-gene
Pahal.0002s0110	CHH-gene
Pahal.0002s0111	CG-gbm
Pahal.0002s0112	UM
Pahal.0002s0113	UM
Pahal.0002s0114	UM
Pahal.0002s0115	UM
Pahal.0002s0116	CHG-gene
Pahal.0002s0117	UM
Pahal.0002s0118	CHG-gene
Pahal.0002s0119	CHH-gene
Pahal.0002s0120	CHH-gene
Pahal.0002s0121	CG-gbm
Pahal.0002s0122	UM
Pahal.0002s0123	CG-gbm
Pahal.0002s0124	CHH-gene
Pahal.0002s0125	CHH-gene
Pahal.0002s0126	CG-gbm
Pahal.0002s0127	CHH-gene
Pahal.0002s0128	CHH-gene
Pahal.0002s0129	UM
Pahal.0002s0130	UM
Pahal.0002s0131	CHH-gene
Pahal.0002s0132	CHH-gene
Pahal.0002s0133	CG-gbm
Pahal.0002s0134	UM
Pahal.0002s0135	UM
Pahal.0002s0136	UM
Pahal.0002s0137	UM
Pahal.0002s0138	UM
Pahal.0002s0139	CG-gbm
Pahal.0002s0140	CHG-gene
Pahal.0002s0141	UM
Pahal.0002s0142	UM
Pahal.0002s0143	UM
Pahal.0002s0144	CHH-gene
Pahal.0002s0145	CHH-gene
Pahal.0002s0146	UM
Pahal.0002s0147	UM
Pahal.0002s0148	CHG-gene
Pahal.0002s0149	CG-gbm
Pahal.0002s0150	UM
Pahal.0002s0151	UM
Pahal.0002s0152	UM
Pahal.0002s0153	UM
Pahal.0002s0154	CG-gbm
Pahal.0002s0155	UM
Pahal.0002s0156	CG-gbm
Pahal.0002s0157	UM
Pahal.0002s0158	UM
Pahal.0002s0159	UM
Pahal.0002s0160	UM
Pahal.0002s0161	UM
Pahal.0002s0162	UM
Pahal.0002s0163	CG-gbm
Pahal.0002s0164	CG-gbm
Pahal.0002s0165	UM
Pahal.0002s0166	CG-gbm
Pahal.0002s0167	CHH-gene
Pahal.0002s0168	CHH-gene
Pahal.0002s0169	CHH-gene
Pahal.0002s0170	CHH-gene
Pahal.0002s0171	CHH-gene
Pahal.0002s0172	CG-gbm
Pahal.0002s0173	UM
Pahal.0002s0174	CHH-gene
Pahal.0002s0175	UM
Pahal.0002s0176	UM
Pahal.0002s0177	CHG-gene
Pahal.0002s0178	CHG-gene
Pahal.0002s0179	CHH-gene
Pahal.0002s0180	UM
Pahal.0002s0181	CG-gbm
Pahal.0002s0182	CHH-gene
Pahal.0002s0183	CHG-gene
Pahal.0002s0184	UM
Pahal.0002s0185	UM
Pahal.0002s0186	UM
Pahal.0002s0187	UM
Pahal.0002s0188	CHG-gene
Pahal.0002s0189	CHG-gene
Pahal.0002s0190	CHG-gene
Pahal.0002s0191	UM
Pahal.0002s0192	UM
Pahal.0002s0193	UM
Pahal.0002s0194	CHG-gene
Pahal.0002s0195	UM
Pahal.0002s0196	CG-gbm
Pahal.0002s0197	UM
Pahal.0002s0198	UM
Pahal.0002s0199	UM
Pahal.0002s0200	UM
Pahal.0002s0201	CG-gbm
Pahal.0002s0202	UM
Pahal.0002s0204	CG-gbm
Pahal.0002s0205	UM
Pahal.0002s0206	UM
Pahal.0002s0207	UM
Pahal.0002s0208	CG-gbm
Pahal.0002s0209	UM
Pahal.0002s0210	UM
Pahal.0002s0211	UM
Pahal.0002s0212	UM
Pahal.0002s0213	CG-gbm
Pahal.0002s0214	CHH-gene
Pahal.0002s0215	CHH-gene
Pahal.0002s0216	UM
Pahal.0002s0217	UM
Pahal.0002s0218	UM
Pahal.0002s0219	UM
Pahal.0002s0220	CHH-gene
Pahal.0002s0221	CG-gbm
Pahal.0002s0222	CG-gbm
Pahal.0002s0223	CG-gbm
Pahal.0002s0224	CHH-gene
Pahal.0002s0225	UM
Pahal.0002s0226	UM
Pahal.0002s0227	UM
Pahal.0002s0228	UM
Pahal.0002s0229	UM
Pahal.0002s0230	UM
Pahal.0002s0231	UM
Pahal.0002s0232	UM
Pahal.0002s0233	CHG-gene
Pahal.0002s0234	CHH-gene
Pahal.0002s0235	CHH-gene
Pahal.0002s0236	CHH-gene
Pahal.0002s0237	CHG-gene
Pahal.0002s0238	UM
Pahal.0002s0239	UM
Pahal.0002s0240	UM
Pahal.0002s0241	CHH-gene
Pahal.0002s0242	UM
Pahal.0002s0243	UM
Pahal.0002s0244	UM
Pahal.0002s0245	UM
Pahal.0002s0246	UM
Pahal.0002s0247	CHH-gene
Pahal.0002s0248	UM
Pahal.0002s0249	UM
Pahal.0002s0250	CHH-gene
Pahal.0002s0251	UM
Pahal.0002s0252	UM
Pahal.0002s0253	UM
Pahal.0002s0254	CHH-gene
Pahal.0002s0255	UM
Pahal.0002s0256	CG-gbm
Pahal.0002s0257	UM
Pahal.0002s0258	UM
Pahal.0002s0259	CHH-gene
Pahal.0002s0260	CHH-gene
Pahal.0002s0261	CHG-gene
Pahal.0002s0262	UM
Pahal.0002s0263	UM
Pahal.0002s0264	UM
Pahal.0002s0265	CHH-gene
Pahal.0002s0266	UM
Pahal.0002s0267	CHH-gene
Pahal.0002s0268	UM
Pahal.0002s0269	UM
Pahal.0002s0270	CG-gbm
Pahal.0002s0271	UM
Pahal.0002s0272	CHH-gene
Pahal.0002s0273	CHH-gene
Pahal.0002s0274	UM
Pahal.0002s0275	CG-gbm
Pahal.0002s0276	CG-gbm
Pahal.0002s0277	CG-gbm
Pahal.0002s0278	UM
Pahal.0002s0279	UM
Pahal.0002s0280	UM
Pahal.0002s0281	UM
Pahal.0002s0282	UM
Pahal.0002s0283	UM
Pahal.0002s0284	CHH-gene
Pahal.0002s0285	CHH-gene
Pahal.0002s0286	CG-gbm
Pahal.0002s0287	CHG-gene
Pahal.0002s0288	CHH-gene
Pahal.0002s0289	UM
Pahal.0002s0290	CHH-gene
Pahal.0002s0291	UM
Pahal.0002s0292	UM
Pahal.0002s0293	CHG-gene
Pahal.0002s0294	CHH-gene
Pahal.0002s0295	UM
Pahal.0002s0296	UM
Pahal.0002s0297	UM
Pahal.0002s0298	CG-gbm
Pahal.0002s0299	CG-gbm
Pahal.0002s0300	CHG-gene
Pahal.0002s0301	UM
Pahal.0002s0302	UM
Pahal.0002s0303	CG-gbm
Pahal.0002s0304	UM
Pahal.0002s0305	CG-gbm
Pahal.0002s0306	UM
Pahal.0002s0307	UM
Pahal.0002s0308	CHH-gene
Pahal.0002s0309	CHH-gene
Pahal.0002s0310	UM
Pahal.0002s0311	UM
Pahal.0002s0312	CG-gbm
Pahal.0002s0313	UM
Pahal.0002s0314	UM
Pahal.0002s0315	UM
Pahal.0002s0316	UM
Pahal.0002s0317	UM
Pahal.0002s0318	UM
Pahal.0002s0319	CHH-gene
Pahal.0002s0320	UM
Pahal.0002s0321	CG-gbm
Pahal.0002s0322	UM
Pahal.0002s0323	CG-gbm
Pahal.0002s0324	UM
Pahal.0002s0325	CG-gbm
Pahal.0002s0326	UM
Pahal.0002s0327	CHG-gene
Pahal.0002s0328	CG-gbm
Pahal.0002s0329	UM
Pahal.0002s0330	UM
Pahal.0002s0331	UM
Pahal.0002s0332	UM
Pahal.0002s0333	UM
Pahal.0002s0334	CHG-gene
Pahal.0002s0335	UM
Pahal.0002s0336	UM
Pahal.0002s0337	CHH-gene
Pahal.0002s0338	UM
Pahal.0002s0339	UM
Pahal.0002s0340	UM
Pahal.0002s0341	UM
Pahal.0002s0342	UM
Pahal.0002s0343	UM
Pahal.0002s0344	CG-gbm
Pahal.0002s0345	UM
Pahal.0002s0346	UM
Pahal.0002s0347	CHH-gene
Pahal.0002s0348	CHH-gene
Pahal.0002s0349	UM
Pahal.0002s0350	UM
Pahal.0002s0351	CG-gbm
Pahal.0002s0352	UM
Pahal.0002s0353	UM
Pahal.0002s0354	CHH-gene
Pahal.0002s0355	UM
Pahal.0002s0356	UM
Pahal.0002s0357	UM
Pahal.0002s0358	UM
Pahal.0002s0359	CG-gbm
Pahal.0002s0360	UM
Pahal.0002s0361	UM
Pahal.0002s0362	UM
Pahal.0002s0363	CG-gbm
Pahal.0002s0364	CHG-gene
Pahal.0002s0365	UM
Pahal.0002s0366	CG-gbm
Pahal.0002s0367	UM
Pahal.0002s0368	UM
Pahal.0002s0369	UM
Pahal.0002s0370	UM
Pahal.0002s0371	UM
Pahal.0002s0372	UM
Pahal.0002s0373	CHG-gene
Pahal.0003s0001	CHH-gene
Pahal.0003s0002	CHH-gene
Pahal.0003s0003	UM
Pahal.0003s0004	CHH-gene
Pahal.0003s0005	CHH-gene
Pahal.0003s0006	CHG-gene
Pahal.0003s0007	CHH-gene
Pahal.0003s0008	CHH-gene
Pahal.0003s0009	CHH-gene
Pahal.0003s0010	UM
Pahal.0003s0011	CG-gbm
Pahal.0003s0012	UM
Pahal.0003s0013	UM
Pahal.0003s0014	CHG-gene
Pahal.0003s0015	CHG-gene
Pahal.0003s0016	UM
Pahal.0003s0017	CHH-gene
Pahal.0003s0018	CG-gbm
Pahal.0003s0019	CG-gbm
Pahal.0003s0020	CG-gbm
Pahal.0003s0021	CHH-gene
Pahal.0003s0022	UM
Pahal.0003s0023	CHH-gene
Pahal.0003s0024	CG-gbm
Pahal.0003s0025	UM
Pahal.0003s0026	UM
Pahal.0003s0027	CG-gbm
Pahal.0003s0028	CG-gbm
Pahal.0003s0029	CG-gbm
Pahal.0003s0030	UM
Pahal.0003s0031	UM
Pahal.0003s0032	UM
Pahal.0003s0033	UM
Pahal.0003s0034	CHH-gene
Pahal.0003s0035	UM
Pahal.0003s0036	UM
Pahal.0003s0037	CHG-gene
Pahal.0003s0038	CG-gbm
Pahal.0003s0039	UM
Pahal.0003s0040	UM
Pahal.0003s0041	UM
Pahal.0003s0042	CG-gbm
Pahal.0003s0043	UM
Pahal.0003s0044	UM
Pahal.0003s0045	UM
Pahal.0003s0046	CG-gbm
Pahal.0003s0047	UM
Pahal.0003s0048	UM
Pahal.0003s0049	UM
Pahal.0003s0050	UM
Pahal.0003s0051	UM
Pahal.0003s0052	UM
Pahal.0003s0053	CG-gbm
Pahal.0003s0054	UM
Pahal.0003s0055	UM
Pahal.0003s0056	UM
Pahal.0003s0057	CG-gbm
Pahal.0003s0058	UM
Pahal.0003s0059	UM
Pahal.0003s0060	CG-gbm
Pahal.0003s0061	UM
Pahal.0003s0062	UM
Pahal.0003s0063	CG-gbm
Pahal.0003s0064	UM
Pahal.0003s0065	UM
Pahal.0003s0066	UM
Pahal.0003s0067	UM
Pahal.0003s0068	UM
Pahal.0003s0069	UM
Pahal.0003s0070	UM
Pahal.0003s0071	UM
Pahal.0003s0072	CHG-gene
Pahal.0003s0073	UM
Pahal.0003s0074	UM
Pahal.0003s0075	CG-gbm
Pahal.0003s0076	UM
Pahal.0003s0077	UM
Pahal.0003s0078	UM
Pahal.0003s0079	UM
Pahal.0003s0080	CHG-gene
Pahal.0003s0081	CG-gbm
Pahal.0003s0082	UM
Pahal.0003s0083	UM
Pahal.0003s0084	CG-gbm
Pahal.0003s0085	CG-gbm
Pahal.0003s0086	UM
Pahal.0003s0087	UM
Pahal.0003s0088	UM
Pahal.0003s0089	CG-gbm
Pahal.0003s0090	UM
Pahal.0003s0091	CHG-gene
Pahal.0003s0092	UM
Pahal.0003s0093	UM
Pahal.0003s0094	UM
Pahal.0003s0095	CHG-gene
Pahal.0003s0096	CHG-gene
Pahal.0003s0097	UM
Pahal.0003s0098	CHH-gene
Pahal.0003s0099	CG-gbm
Pahal.0003s0100	CG-gbm
Pahal.0003s0101	UM
Pahal.0003s0102	UM
Pahal.0003s0103	UM
Pahal.0003s0104	UM
Pahal.0003s0105	CHH-gene
Pahal.0003s0106	UM
Pahal.0003s0107	CG-gbm
Pahal.0003s0108	CHH-gene
Pahal.0003s0109	CG-gbm
Pahal.0003s0110	UM
Pahal.0003s0111	UM
Pahal.0003s0112	UM
Pahal.0003s0113	UM
Pahal.0003s0114	CG-gbm
Pahal.0003s0115	UM
Pahal.0003s0116	UM
Pahal.0003s0117	UM
Pahal.0003s0118	UM
Pahal.0003s0119	CG-gbm
Pahal.0003s0120	CHG-gene
Pahal.0003s0121	UM
Pahal.0003s0122	UM
Pahal.0003s0123	UM
Pahal.0003s0124	UM
Pahal.0003s0125	UM
Pahal.0003s0126	UM
Pahal.0003s0127	UM
Pahal.0003s0128	UM
Pahal.0003s0129	CHH-gene
Pahal.0003s0130	CG-gbm
Pahal.0003s0131	UM
Pahal.0003s0132	CG-gbm
Pahal.0003s0133	UM
Pahal.0003s0134	CHH-gene
Pahal.0003s0135	CHG-gene
Pahal.0003s0136	UM
Pahal.0003s0137	UM
Pahal.0003s0138	UM
Pahal.0003s0139	UM
Pahal.0003s0140	UM
Pahal.0003s0141	UM
Pahal.0003s0142	UM
Pahal.0003s0143	UM
Pahal.0003s0144	CHH-gene
Pahal.0003s0145	UM
Pahal.0003s0146	UM
Pahal.0003s0147	UM
Pahal.0003s0148	UM
Pahal.0003s0149	CHH-gene
Pahal.0003s0150	UM
Pahal.0003s0151	CG-gbm
Pahal.0003s0152	UM
Pahal.0003s0153	CG-gbm
Pahal.0003s0154	UM
Pahal.0003s0155	CHH-gene
Pahal.0003s0156	UM
Pahal.0003s0157	CHG-gene
Pahal.0003s0158	UM
Pahal.0003s0159	UM
Pahal.0003s0160	CG-gbm
Pahal.0003s0161	UM
Pahal.0003s0162	UM
Pahal.0003s0163	UM
Pahal.0003s0164	UM
Pahal.0003s0165	UM
Pahal.0003s0166	UM
Pahal.0003s0167	UM
Pahal.0003s0168	UM
Pahal.0003s0169	UM
Pahal.0003s0170	UM
Pahal.0003s0171	UM
Pahal.0003s0172	UM
Pahal.0003s0173	UM
Pahal.0003s0174	UM
Pahal.0003s0175	UM
Pahal.0003s0176	UM
Pahal.0003s0177	UM
Pahal.0003s0178	UM
Pahal.0003s0179	UM
Pahal.0003s0180	UM
Pahal.0003s0181	CHH-gene
Pahal.0003s0182	UM
Pahal.0003s0183	CG-gbm
Pahal.0003s0184	UM
Pahal.0003s0185	UM
Pahal.0003s0186	CHH-gene
Pahal.0003s0187	UM
Pahal.0003s0188	UM
Pahal.0003s0189	CG-gbm
Pahal.0003s0190	UM
Pahal.0003s0191	UM
Pahal.0003s0192	UM
Pahal.0003s0193	UM
Pahal.0003s0194	UM
Pahal.0003s0195	UM
Pahal.0003s0196	CG-gbm
Pahal.0003s0197	UM
Pahal.0003s0198	UM
Pahal.0003s0199	UM
Pahal.0003s0200	UM
Pahal.0003s0201	UM
Pahal.0003s0202	UM
Pahal.0003s0203	UM
Pahal.0003s0204	CHH-gene
Pahal.0003s0205	UM
Pahal.0003s0206	UM
Pahal.0003s0207	UM
Pahal.0003s0208	UM
Pahal.0003s0209	CG-gbm
Pahal.0003s0210	CHH-gene
Pahal.0003s0212	CHH-gene
Pahal.0003s0213	CG-gbm
Pahal.0003s0214	UM
Pahal.0003s0215	UM
Pahal.0003s0216	CG-gbm
Pahal.0003s0217	UM
Pahal.0003s0218	UM
Pahal.0003s0219	UM
Pahal.0003s0220	UM
Pahal.0003s0221	UM
Pahal.0003s0222	CHH-gene
Pahal.0003s0223	CHH-gene
Pahal.0003s0224	CG-gbm
Pahal.0003s0225	UM
Pahal.0003s0226	UM
Pahal.0003s0227	UM
Pahal.0003s0228	UM
Pahal.0003s0229	UM
Pahal.0003s0230	CHG-gene
Pahal.0003s0231	UM
Pahal.0003s0232	UM
Pahal.0003s0233	UM
Pahal.0003s0234	UM
Pahal.0003s0235	UM
Pahal.0003s0236	UM
Pahal.0003s0237	UM
Pahal.0003s0238	UM
Pahal.0003s0239	UM
Pahal.0003s0240	UM
Pahal.0003s0241	CHH-gene
Pahal.0003s0242	UM
Pahal.0003s0243	UM
Pahal.0003s0244	UM
Pahal.0003s0245	UM
Pahal.0003s0246	UM
Pahal.0003s0247	CG-gbm
Pahal.0003s0248	CG-gbm
Pahal.0003s0249	UM
Pahal.0003s0250	UM
Pahal.0003s0251	UM
Pahal.0003s0252	UM
Pahal.0003s0253	UM
Pahal.0003s0254	UM
Pahal.0003s0255	UM
Pahal.0003s0256	UM
Pahal.0003s0257	UM
Pahal.0003s0258	UM
Pahal.0003s0259	UM
Pahal.0003s0260	UM
Pahal.0003s0261	UM
Pahal.0003s0262	UM
Pahal.0003s0263	UM
Pahal.0003s0264	UM
Pahal.0003s0265	UM
Pahal.0003s0266	UM
Pahal.0003s0267	UM
Pahal.0003s0268	UM
Pahal.0003s0269	UM
Pahal.0003s0270	UM
Pahal.0003s0271	UM
Pahal.0003s0272	CG-gbm
Pahal.0003s0273	UM
Pahal.0003s0274	UM
Pahal.0003s0275	UM
Pahal.0003s0276	UM
Pahal.0003s0277	CG-gbm
Pahal.0003s0278	UM
Pahal.0003s0279	UM
Pahal.0003s0280	UM
Pahal.0003s0281	UM
Pahal.0003s0282	UM
Pahal.0003s0283	UM
Pahal.0003s0284	UM
Pahal.0003s0285	CHH-gene
Pahal.0003s0286	CHG-gene
Pahal.0003s0287	CG-gbm
Pahal.0003s0288	CG-gbm
Pahal.0003s0289	CG-gbm
Pahal.0003s0290	CG-gbm
Pahal.0003s0291	CG-gbm
Pahal.0003s0292	CG-gbm
Pahal.0003s0293	CG-gbm
Pahal.0003s0294	UM
Pahal.0003s0295	CG-gbm
Pahal.0003s0296	UM
Pahal.0003s0297	UM
Pahal.0003s0298	UM
Pahal.0003s0299	CG-gbm
Pahal.0003s0300	UM
Pahal.0003s0301	UM
Pahal.0003s0302	UM
Pahal.0003s0303	UM
Pahal.0003s0304	UM
Pahal.0003s0305	UM
Pahal.0003s0306	UM
Pahal.0003s0307	CG-gbm
Pahal.0003s0308	UM
Pahal.0003s0309	UM
Pahal.0003s0310	CG-gbm
Pahal.0003s0311	CG-gbm
Pahal.0003s0312	UM
Pahal.0003s0313	UM
Pahal.0003s0314	UM
Pahal.0003s0315	UM
Pahal.0003s0316	UM
Pahal.0003s0317	CG-gbm
Pahal.0003s0318	UM
Pahal.0003s0319	UM
Pahal.0003s0320	CHH-gene
Pahal.0003s0321	CG-gbm
Pahal.0003s0322	UM
Pahal.0003s0323	UM
Pahal.0003s0324	CG-gbm
Pahal.0003s0325	UM
Pahal.0003s0326	UM
Pahal.0003s0327	UM
Pahal.0003s0328	UM
Pahal.0003s0329	CG-gbm
Pahal.0003s0330	UM
Pahal.0003s0331	UM
Pahal.0003s0332	CG-gbm
Pahal.0003s0333	UM
Pahal.0003s0334	UM
Pahal.0003s0335	UM
Pahal.0003s0336	CG-gbm
Pahal.0003s0337	UM
Pahal.0003s0338	UM
Pahal.0003s0339	UM
Pahal.0003s0340	UM
Pahal.0003s0341	UM
Pahal.0003s0342	UM
Pahal.0003s0343	CG-gbm
Pahal.0003s0344	UM
Pahal.0003s0345	UM
Pahal.0003s0346	UM
Pahal.0003s0347	CG-gbm
Pahal.0003s0348	UM
Pahal.0003s0349	UM
Pahal.0003s0350	CG-gbm
Pahal.0003s0351	UM
Pahal.0003s0352	UM
Pahal.0003s0353	UM
Pahal.0003s0354	UM
Pahal.0003s0355	UM
Pahal.0003s0356	CG-gbm
Pahal.0003s0357	UM
Pahal.0003s0358	UM
Pahal.0003s0359	UM
Pahal.0003s0360	UM
Pahal.0003s0361	CG-gbm
Pahal.0003s0362	UM
Pahal.0003s0363	CG-gbm
Pahal.0003s0364	UM
Pahal.0003s0365	UM
Pahal.0003s0366	UM
Pahal.0003s0367	UM
Pahal.0003s0368	UM
Pahal.0003s0369	UM
Pahal.0003s0370	UM
Pahal.0003s0371	UM
Pahal.0003s0372	CG-gbm
Pahal.0003s0373	UM
Pahal.0003s0374	CHG-gene
Pahal.0003s0375	UM
Pahal.0003s0376	UM
Pahal.0003s0377	UM
Pahal.0003s0378	CG-gbm
Pahal.0003s0379	UM
Pahal.0003s0380	CG-gbm
Pahal.0003s0381	UM
Pahal.0003s0382	UM
Pahal.0003s0383	UM
Pahal.0003s0384	UM
Pahal.0003s0385	UM
Pahal.0003s0386	CHH-gene
Pahal.0003s0387	CG-gbm
Pahal.0003s0388	CG-gbm
Pahal.0003s0389	UM
Pahal.0003s0390	UM
Pahal.0003s0391	CG-gbm
Pahal.0003s0392	UM
Pahal.0003s0393	UM
Pahal.0003s0394	UM
Pahal.0003s0395	UM
Pahal.0003s0396	CG-gbm
Pahal.0003s0397	UM
Pahal.0003s0398	CG-gbm
Pahal.0003s0399	UM
Pahal.0003s0400	UM
Pahal.0003s0401	UM
Pahal.0003s0402	UM
Pahal.0003s0403	CG-gbm
Pahal.0003s0404	CHH-gene
Pahal.0003s0405	CHG-gene
Pahal.0003s0406	UM
Pahal.0003s0407	UM
Pahal.0003s0408	UM
Pahal.0003s0409	CHH-gene
Pahal.0003s0410	UM
Pahal.0003s0411	UM
Pahal.0003s0412	CG-gbm
Pahal.0003s0413	UM
Pahal.0003s0414	UM
Pahal.0003s0415	UM
Pahal.0003s0416	UM
Pahal.0003s0417	UM
Pahal.0003s0418	UM
Pahal.0003s0419	CHH-gene
Pahal.0003s0420	UM
Pahal.0003s0421	CHH-gene
Pahal.0003s0422	UM
Pahal.0003s0423	CHH-gene
Pahal.0003s0424	UM
Pahal.0003s0425	CG-gbm
Pahal.0003s0426	UM
Pahal.0003s0427	UM
Pahal.0003s0428	UM
Pahal.0003s0429	CHH-gene
Pahal.0003s0430	CG-gbm
Pahal.0003s0431	UM
Pahal.0003s0432	UM
Pahal.0003s0433	UM
Pahal.0003s0434	UM
Pahal.0003s0435	CHH-gene
Pahal.0003s0436	CHH-gene
Pahal.0003s0437	CHH-gene
Pahal.0003s0438	UM
Pahal.0003s0439	CHH-gene
Pahal.0003s0440	CHH-gene
Pahal.0003s0441	CHH-gene
Pahal.0003s0442	CHH-gene
Pahal.0003s0443	UM
Pahal.0003s0444	UM
Pahal.0003s0445	UM
Pahal.0003s0446	UM
Pahal.0003s0447	CG-gbm
Pahal.0003s0448	UM
Pahal.0003s0449	UM
Pahal.0003s0450	UM
Pahal.0003s0451	UM
Pahal.0003s0452	UM
Pahal.0003s0453	UM
Pahal.0003s0454	CG-gbm
Pahal.0003s0455	UM
Pahal.0003s0456	CG-gbm
Pahal.0003s0457	CG-gbm
Pahal.0003s0458	CG-gbm
Pahal.0003s0459	UM
Pahal.0003s0460	UM
Pahal.0003s0461	UM
Pahal.0003s0462	UM
Pahal.0003s0463	UM
Pahal.0003s0464	CHG-gene
Pahal.0003s0465	UM
Pahal.0003s0466	CHG-gene
Pahal.0003s0467	UM
Pahal.0003s0468	UM
Pahal.0003s0469	UM
Pahal.0003s0470	CG-gbm
Pahal.0003s0471	UM
Pahal.0003s0472	CG-gbm
Pahal.0003s0473	UM
Pahal.0003s0474	UM
Pahal.0003s0475	UM
Pahal.0003s0476	UM
Pahal.0003s0477	UM
Pahal.0003s0478	UM
Pahal.0003s0479	CHH-gene
Pahal.0003s0480	UM
Pahal.0003s0481	UM
Pahal.0003s0482	UM
Pahal.0003s0483	UM
Pahal.0003s0484	CG-gbm
Pahal.0003s0485	UM
Pahal.0003s0486	UM
Pahal.0003s0487	UM
Pahal.0003s0488	UM
Pahal.0003s0489	UM
Pahal.0003s0490	UM
Pahal.0003s0491	UM
Pahal.0003s0492	CG-gbm
Pahal.0003s0493	UM
Pahal.0003s0494	UM
Pahal.0003s0495	CG-gbm
Pahal.0003s0496	UM
Pahal.0003s0497	CG-gbm
Pahal.0003s0498	UM
Pahal.0003s0499	UM
Pahal.0003s0500	CHH-gene
Pahal.0003s0501	CG-gbm
Pahal.0003s0502	CG-gbm
Pahal.0003s0503	UM
Pahal.0003s0504	UM
Pahal.0003s0505	UM
Pahal.0003s0506	UM
Pahal.0003s0507	CG-gbm
Pahal.0003s0508	UM
Pahal.0003s0509	UM
Pahal.0003s0510	CG-gbm
Pahal.0003s0511	UM
Pahal.0003s0512	CHH-gene
Pahal.0003s0513	UM
Pahal.0003s0514	UM
Pahal.0003s0515	UM
Pahal.0003s0516	CG-gbm
Pahal.0003s0517	UM
Pahal.0003s0518	CG-gbm
Pahal.0003s0519	UM
Pahal.0003s0520	CG-gbm
Pahal.0003s0521	UM
Pahal.0003s0522	CHH-gene
Pahal.0003s0523	UM
Pahal.0003s0524	UM
Pahal.0003s0525	UM
Pahal.0003s0526	UM
Pahal.0003s0527	UM
Pahal.0003s0528	UM
Pahal.0003s0529	UM
Pahal.0003s0530	UM
Pahal.0003s0531	UM
Pahal.0003s0532	CG-gbm
Pahal.0003s0533	CG-gbm
Pahal.0003s0534	UM
Pahal.0003s0535	UM
Pahal.0003s0536	CG-gbm
Pahal.0003s0537	UM
Pahal.0003s0538	CG-gbm
Pahal.0003s0539	UM
Pahal.0003s0540	UM
Pahal.0003s0541	UM
Pahal.0003s0542	UM
Pahal.0003s0543	UM
Pahal.0003s0544	UM
Pahal.0003s0545	CHH-gene
Pahal.0003s0546	UM
Pahal.0003s0547	UM
Pahal.0003s0548	UM
Pahal.0003s0549	UM
Pahal.0003s0550	UM
Pahal.0003s0551	UM
Pahal.0003s0552	UM
Pahal.0003s0553	UM
Pahal.0003s0554	UM
Pahal.0003s0555	UM
Pahal.0003s0556	CG-gbm
Pahal.0003s0557	UM
Pahal.0003s0558	UM
Pahal.0003s0559	UM
Pahal.0003s0560	UM
Pahal.0003s0561	UM
Pahal.0003s0562	UM
Pahal.0003s0563	CG-gbm
Pahal.0003s0564	UM
Pahal.0003s0565	CG-gbm
Pahal.0003s0566	UM
Pahal.0003s0567	CG-gbm
Pahal.0003s0568	UM
Pahal.0003s0569	UM
Pahal.0003s0570	UM
Pahal.0003s0571	UM
Pahal.0003s0572	UM
Pahal.0003s0573	UM
Pahal.0003s0574	UM
Pahal.0003s0575	CHH-gene
Pahal.0003s0576	UM
Pahal.0003s0577	CG-gbm
Pahal.0003s0578	UM
Pahal.0003s0579	UM
Pahal.0003s0580	UM
Pahal.0003s0581	UM
Pahal.0003s0582	UM
Pahal.0003s0583	UM
Pahal.0003s0584	UM
Pahal.0003s0585	UM
Pahal.0003s0586	CHH-gene
Pahal.0003s0587	UM
Pahal.0003s0588	UM
Pahal.0003s0589	CG-gbm
Pahal.0003s0590	UM
Pahal.0003s0591	UM
Pahal.0003s0592	UM
Pahal.0003s0593	UM
Pahal.0003s0594	UM
Pahal.0003s0595	UM
Pahal.0003s0596	UM
Pahal.0003s0597	UM
Pahal.0003s0598	UM
Pahal.0003s0599	UM
Pahal.0003s0600	UM
Pahal.0003s0601	UM
Pahal.0003s0602	UM
Pahal.0003s0603	CHH-gene
Pahal.0003s0604	UM
Pahal.0003s0605	UM
Pahal.0003s0606	UM
Pahal.0003s0607	UM
Pahal.0003s0608	UM
Pahal.0003s0609	UM
Pahal.0003s0610	UM
Pahal.0003s0611	UM
Pahal.0003s0612	CG-gbm
Pahal.0003s0613	UM
Pahal.0003s0614	UM
Pahal.0003s0615	UM
Pahal.0003s0616	UM
Pahal.0003s0617	UM
Pahal.0003s0618	UM
Pahal.0003s0619	UM
Pahal.0003s0620	UM
Pahal.0003s0621	CG-gbm
Pahal.0003s0622	UM
Pahal.0003s0623	UM
Pahal.0003s0624	UM
Pahal.0003s0625	UM
Pahal.0003s0626	UM
Pahal.0003s0627	UM
Pahal.0003s0628	UM
Pahal.0003s0629	UM
Pahal.0003s0630	CG-gbm
Pahal.0003s0631	CG-gbm
Pahal.0003s0632	UM
Pahal.0003s0633	UM
Pahal.0003s0634	UM
Pahal.0003s0635	UM
Pahal.0003s0636	UM
Pahal.0003s0637	UM
Pahal.0003s0638	UM
Pahal.0003s0639	CG-gbm
Pahal.0003s0640	UM
Pahal.0003s0641	CHH-gene
Pahal.0003s0642	UM
Pahal.0003s0643	CG-gbm
Pahal.0003s0644	CG-gbm
Pahal.0003s0645	UM
Pahal.0003s0646	UM
Pahal.0003s0647	UM
Pahal.0003s0648	CHH-gene
Pahal.0003s0649	UM
Pahal.0003s0650	CG-gbm
Pahal.0003s0651	UM
Pahal.0003s0652	UM
Pahal.0003s0653	UM
Pahal.0003s0654	UM
Pahal.0003s0655	UM
Pahal.0003s0656	UM
Pahal.0003s0657	UM
Pahal.0003s0658	CG-gbm
Pahal.0003s0659	CG-gbm
Pahal.0003s0660	UM
Pahal.0003s0661	CG-gbm
Pahal.0003s0662	CG-gbm
Pahal.0003s0663	UM
Pahal.0003s0664	UM
Pahal.0003s0665	UM
Pahal.0003s0666	UM
Pahal.0003s0667	UM
Pahal.0003s0668	UM
Pahal.0003s0669	CG-gbm
Pahal.0003s0670	UM
Pahal.0003s0671	CHH-gene
Pahal.0003s0672	CG-gbm
Pahal.0003s0673	CHH-gene
Pahal.0003s0674	CHG-gene
Pahal.0003s0675	CHG-gene
Pahal.0003s0676	CHG-gene
Pahal.0003s0677	UM
Pahal.0003s0678	CHH-gene
Pahal.0003s0679	CHH-gene
Pahal.0003s0680	CHH-gene
Pahal.0003s0681	CHG-gene
Pahal.0003s0682	CHG-gene
Pahal.0003s0683	CHG-gene
Pahal.0003s0684	CHG-gene
Pahal.0003s0685	CHG-gene
Pahal.0003s0686	CHH-gene
Pahal.0003s0687	CHH-gene
Pahal.0003s0688	CHG-gene
Pahal.0003s0689	CHH-gene
Pahal.0003s0690	CHH-gene
Pahal.0003s0691	UM
Pahal.0003s0692	CHG-gene
Pahal.0003s0693	CHG-gene
Pahal.0004s0001	UM
Pahal.0004s0002	UM
Pahal.0004s0003	CG-gbm
Pahal.0004s0004	CG-gbm
Pahal.0004s0005	UM
Pahal.0004s0006	CG-gbm
Pahal.0004s0007	CG-gbm
Pahal.0004s0008	CG-gbm
Pahal.0004s0009	UM
Pahal.0004s0010	UM
Pahal.0004s0011	CG-gbm
Pahal.0004s0012	CG-gbm
Pahal.0004s0013	UM
Pahal.0004s0014	UM
Pahal.0004s0015	UM
Pahal.0004s0016	UM
Pahal.0004s0017	CHH-gene
Pahal.0004s0018	CHH-gene
Pahal.0004s0019	CG-gbm
Pahal.0004s0020	UM
Pahal.0004s0021	UM
Pahal.0004s0022	CHG-gene
Pahal.0004s0023	UM
Pahal.0004s0024	UM
Pahal.0004s0025	UM
Pahal.0004s0026	UM
Pahal.0004s0027	UM
Pahal.0004s0028	UM
Pahal.0004s0029	CHH-gene
Pahal.0004s0030	CHH-gene
Pahal.0004s0031	CHH-gene
Pahal.0004s0032	UM
Pahal.0004s0033	UM
Pahal.0004s0034	UM
Pahal.0004s0035	UM
Pahal.0004s0036	UM
Pahal.0004s0037	UM
Pahal.0004s0038	UM
Pahal.0004s0039	UM
Pahal.0004s0040	UM
Pahal.0004s0041	CG-gbm
Pahal.0004s0042	UM
Pahal.0004s0043	CG-gbm
Pahal.0004s0044	UM
Pahal.0004s0045	UM
Pahal.0004s0046	UM
Pahal.0004s0047	UM
Pahal.0004s0048	UM
Pahal.0004s0049	UM
Pahal.0004s0050	UM
Pahal.0004s0051	UM
Pahal.0004s0052	UM
Pahal.0004s0053	CG-gbm
Pahal.0004s0054	UM
Pahal.0004s0055	UM
Pahal.0004s0056	UM
Pahal.0004s0057	UM
Pahal.0004s0058	CHH-gene
Pahal.0004s0059	CHG-gene
Pahal.0004s0060	UM
Pahal.0004s0061	UM
Pahal.0004s0062	UM
Pahal.0004s0063	UM
Pahal.0004s0064	UM
Pahal.0004s0065	UM
Pahal.0004s0066	UM
Pahal.0004s0067	UM
Pahal.0004s0068	UM
Pahal.0004s0069	UM
Pahal.0004s0070	UM
Pahal.0004s0071	UM
Pahal.0004s0072	UM
Pahal.0004s0073	UM
Pahal.0004s0074	UM
Pahal.0004s0075	UM
Pahal.0004s0076	UM
Pahal.0004s0077	UM
Pahal.0004s0078	UM
Pahal.0004s0079	UM
Pahal.0004s0080	UM
Pahal.0004s0081	UM
Pahal.0004s0082	UM
Pahal.0004s0083	UM
Pahal.0004s0084	UM
Pahal.0004s0085	UM
Pahal.0004s0086	UM
Pahal.0004s0087	UM
Pahal.0004s0088	UM
Pahal.0004s0089	UM
Pahal.0004s0090	UM
Pahal.0004s0091	UM
Pahal.0004s0092	UM
Pahal.0004s0093	UM
Pahal.0004s0094	UM
Pahal.0004s0095	UM
Pahal.0004s0096	UM
Pahal.0004s0097	UM
Pahal.0004s0098	UM
Pahal.0004s0099	UM
Pahal.0004s0100	UM
Pahal.0004s0101	UM
Pahal.0004s0102	UM
Pahal.0004s0103	UM
Pahal.0004s0104	UM
Pahal.0004s0105	UM
Pahal.0004s0106	UM
Pahal.0004s0107	UM
Pahal.0004s0108	UM
Pahal.0004s0109	CHH-gene
Pahal.0004s0110	UM
Pahal.0004s0111	UM
Pahal.0004s0112	UM
Pahal.0004s0113	UM
Pahal.0004s0114	UM
Pahal.0004s0115	UM
Pahal.0004s0116	UM
Pahal.0004s0117	UM
Pahal.0004s0118	UM
Pahal.0004s0119	UM
Pahal.0004s0120	CHG-gene
Pahal.0004s0121	CHH-gene
Pahal.0004s0122	CHH-gene
Pahal.0004s0123	CG-gbm
Pahal.0004s0124	UM
Pahal.0004s0125	CG-gbm
Pahal.0004s0126	UM
Pahal.0004s0127	UM
Pahal.0004s0128	UM
Pahal.0004s0129	UM
Pahal.0004s0130	CHG-gene
Pahal.0004s0131	UM
Pahal.0004s0132	CG-gbm
Pahal.0004s0133	CHH-gene
Pahal.0004s0134	UM
Pahal.0004s0135	UM
Pahal.0004s0136	CHH-gene
Pahal.0004s0137	UM
Pahal.0004s0138	UM
Pahal.0004s0139	UM
Pahal.0004s0140	UM
Pahal.0004s0141	CHG-gene
Pahal.0004s0142	CHH-gene
Pahal.0004s0143	UM
Pahal.0004s0144	CHH-gene
Pahal.0004s0145	CHH-gene
Pahal.0004s0146	CHG-gene
Pahal.0004s0147	CHH-gene
Pahal.0004s0148	CHH-gene
Pahal.0004s0149	CHG-gene
Pahal.0004s0150	UM
Pahal.0004s0151	UM
Pahal.0004s0152	CG-gbm
Pahal.0004s0153	CHG-gene
Pahal.0004s0154	UM
Pahal.0004s0155	CHH-gene
Pahal.0004s0156	UM
Pahal.0004s0157	CG-gbm
Pahal.0004s0158	CG-gbm
Pahal.0004s0159	UM
Pahal.0004s0160	UM
Pahal.0004s0161	UM
Pahal.0004s0162	CHH-gene
Pahal.0004s0163	UM
Pahal.0004s0164	UM
Pahal.0004s0165	CG-gbm
Pahal.0004s0166	CG-gbm
Pahal.0004s0167	UM
Pahal.0004s0168	UM
Pahal.0004s0169	UM
Pahal.0004s0170	CG-gbm
Pahal.0004s0171	CG-gbm
Pahal.0004s0172	UM
Pahal.0004s0173	UM
Pahal.0004s0174	UM
Pahal.0004s0175	UM
Pahal.0004s0176	UM
Pahal.0004s0177	UM
Pahal.0004s0178	CG-gbm
Pahal.0004s0179	UM
Pahal.0004s0180	UM
Pahal.0004s0181	UM
Pahal.0004s0182	UM
Pahal.0004s0183	CG-gbm
Pahal.0004s0184	UM
Pahal.0004s0185	UM
Pahal.0004s0186	UM
Pahal.0004s0187	CG-gbm
Pahal.0004s0188	UM
Pahal.0004s0189	UM
Pahal.0004s0190	CG-gbm
Pahal.0004s0191	CG-gbm
Pahal.0004s0192	CG-gbm
Pahal.0004s0193	CG-gbm
Pahal.0004s0194	UM
Pahal.0004s0195	CG-gbm
Pahal.0004s0196	CG-gbm
Pahal.0004s0197	CG-gbm
Pahal.0004s0198	UM
Pahal.0004s0199	UM
Pahal.0004s0200	UM
Pahal.0004s0201	UM
Pahal.0004s0202	UM
Pahal.0004s0203	UM
Pahal.0004s0204	CG-gbm
Pahal.0004s0205	UM
Pahal.0004s0206	UM
Pahal.0004s0207	UM
Pahal.0004s0208	UM
Pahal.0004s0209	UM
Pahal.0004s0210	UM
Pahal.0004s0211	UM
Pahal.0004s0212	UM
Pahal.0004s0213	UM
Pahal.0004s0214	UM
Pahal.0004s0215	UM
Pahal.0004s0216	UM
Pahal.0004s0217	UM
Pahal.0004s0218	UM
Pahal.0004s0219	UM
Pahal.0004s0220	UM
Pahal.0004s0221	CG-gbm
Pahal.0004s0222	UM
Pahal.0004s0223	CG-gbm
Pahal.0004s0224	UM
Pahal.0004s0225	UM
Pahal.0004s0226	UM
Pahal.0004s0227	UM
Pahal.0004s0228	UM
Pahal.0004s0229	UM
Pahal.0004s0230	UM
Pahal.0004s0231	UM
Pahal.0004s0232	CG-gbm
Pahal.0004s0233	UM
Pahal.0004s0234	UM
Pahal.0004s0235	CHH-gene
Pahal.0004s0236	CHH-gene
Pahal.0004s0237	CG-gbm
Pahal.0004s0238	UM
Pahal.0004s0239	CHH-gene
Pahal.0004s0240	CHH-gene
Pahal.0004s0241	CG-gbm
Pahal.0004s0242	UM
Pahal.0004s0243	CG-gbm
Pahal.0004s0244	CHH-gene
Pahal.0004s0245	UM
Pahal.0004s0246	CHG-gene
Pahal.0004s0247	UM
Pahal.0004s0248	UM
Pahal.0004s0249	UM
Pahal.0004s0250	UM
Pahal.0004s0251	UM
Pahal.0004s0252	UM
Pahal.0004s0253	UM
Pahal.0004s0254	UM
Pahal.0004s0255	UM
Pahal.0004s0257	UM
Pahal.0004s0258	CHH-gene
Pahal.0004s0259	UM
Pahal.0004s0260	UM
Pahal.0004s0261	CG-gbm
Pahal.0004s0262	UM
Pahal.0004s0263	UM
Pahal.0004s0264	UM
Pahal.0004s0265	UM
Pahal.0004s0266	UM
Pahal.0004s0267	UM
Pahal.0004s0268	UM
Pahal.0004s0269	CG-gbm
Pahal.0004s0270	CG-gbm
Pahal.0004s0271	UM
Pahal.0004s0272	CHH-gene
Pahal.0004s0273	CHH-gene
Pahal.0004s0274	UM
Pahal.0004s0275	UM
Pahal.0004s0276	UM
Pahal.0004s0277	CHG-gene
Pahal.0004s0278	UM
Pahal.0004s0279	UM
Pahal.0004s0280	UM
Pahal.0004s0281	UM
Pahal.0004s0282	UM
Pahal.0004s0283	CG-gbm
Pahal.0004s0284	UM
Pahal.0004s0285	CG-gbm
Pahal.0004s0286	UM
Pahal.0004s0287	UM
Pahal.0004s0288	UM
Pahal.0004s0289	UM
Pahal.0004s0290	UM
Pahal.0004s0291	UM
Pahal.0004s0292	UM
Pahal.0004s0293	UM
Pahal.0004s0294	UM
Pahal.0004s0295	CG-gbm
Pahal.0004s0296	UM
Pahal.0004s0297	CG-gbm
Pahal.0004s0298	UM
Pahal.0004s0299	UM
Pahal.0004s0300	CG-gbm
Pahal.0004s0301	UM
Pahal.0004s0302	UM
Pahal.0004s0303	UM
Pahal.0004s0304	UM
Pahal.0004s0305	UM
Pahal.0004s0306	CHH-gene
Pahal.0004s0307	UM
Pahal.0004s0308	UM
Pahal.0004s0309	UM
Pahal.0004s0310	UM
Pahal.0004s0311	UM
Pahal.0004s0312	UM
Pahal.0004s0313	UM
Pahal.0004s0314	UM
Pahal.0004s0315	UM
Pahal.0004s0316	UM
Pahal.0004s0317	UM
Pahal.0004s0318	UM
Pahal.0004s0319	UM
Pahal.0004s0320	UM
Pahal.0004s0321	UM
Pahal.0004s0322	UM
Pahal.0004s0323	UM
Pahal.0004s0324	UM
Pahal.0004s0325	UM
Pahal.0004s0326	UM
Pahal.0004s0327	UM
Pahal.0004s0328	CG-gbm
Pahal.0004s0329	UM
Pahal.0004s0330	CHH-gene
Pahal.0004s0331	UM
Pahal.0004s0332	UM
Pahal.0004s0333	UM
Pahal.0004s0334	UM
Pahal.0004s0335	CG-gbm
Pahal.0004s0336	UM
Pahal.0004s0337	UM
Pahal.0004s0338	UM
Pahal.0004s0339	CG-gbm
Pahal.0004s0340	UM
Pahal.0004s0341	UM
Pahal.0004s0342	UM
Pahal.0004s0343	CG-gbm
Pahal.0004s0344	UM
Pahal.0004s0345	UM
Pahal.0004s0346	UM
Pahal.0004s0347	UM
Pahal.0004s0348	UM
Pahal.0004s0349	CG-gbm
Pahal.0004s0350	CG-gbm
Pahal.0004s0351	CHH-gene
Pahal.0004s0352	CHH-gene
Pahal.0004s0353	UM
Pahal.0004s0354	UM
Pahal.0004s0355	CG-gbm
Pahal.0004s0356	UM
Pahal.0004s0357	UM
Pahal.0004s0358	CHH-gene
Pahal.0004s0359	CHH-gene
Pahal.0004s0360	CHG-gene
Pahal.0004s0361	CHH-gene
[truncated: 42,906 more rows]

## Sheet: P. persica
gene	class
ppa000001m.g	CG-gbm
ppa000002m.g	CG-gbm
ppa000003m.g	CG-gbm
ppa000004m.g	CG-gbm
ppa000005m.g	CG-gbm
ppa000006m.g	CG-gbm
ppa000007m.g	CG-gbm
ppa000008m.g	CG-gbm
ppa000009m.g	CG-gbm
ppa000010m.g	CG-gbm
ppa000011m.g	CG-gbm
ppa000012m.g	CG-gbm
ppa000013m.g	CG-gbm
ppa000014m.g	CG-gbm
ppa000015m.g	CG-gbm
ppa000016m.g	CG-gbm
ppa000017m.g	CG-gbm
ppa000018m.g	CG-gbm
ppa000019m.g	CG-gbm
ppa000020m.g	CG-gbm
ppa000021m.g	CG-gbm
ppa000022m.g	CG-gbm
ppa000025m.g	CG-gbm
ppa000026m.g	CG-gbm
ppa000028m.g	CG-gbm
ppa000029m.g	CG-gbm
ppa000030m.g	CG-gbm
ppa000031m.g	CG-gbm
ppa000032m.g	CG-gbm
ppa000033m.g	CG-gbm
ppa000034m.g	CG-gbm
ppa000035m.g	CG-gbm
ppa000036m.g	CG-gbm
ppa000037m.g	CG-gbm
ppa000038m.g	CG-gbm
ppa000039m.g	CG-gbm
ppa000040m.g	CG-gbm
ppa000041m.g	CG-gbm
ppa000042m.g	CG-gbm
ppa000043m.g	CG-gbm
ppa000045m.g	CG-gbm
ppa000046m.g	CG-gbm
ppa000047m.g	CG-gbm
ppa000048m.g	CG-gbm
ppa000049m.g	CG-gbm
ppa000050m.g	CG-gbm
ppa000051m.g	CG-gbm
ppa000052m.g	CG-gbm
ppa000053m.g	CG-gbm
ppa000054m.g	CG-gbm
ppa000055m.g	CG-gbm
ppa000056m.g	CG-gbm
ppa000058m.g	CG-gbm
ppa000059m.g	CG-gbm
ppa000060m.g	CG-gbm
ppa000061m.g	CG-gbm
ppa000062m.g	CG-gbm
ppa000063m.g	CG-gbm
ppa000064m.g	CG-gbm
ppa000065m.g	CG-gbm
ppa000066m.g	CG-gbm
ppa000068m.g	CG-gbm
ppa000069m.g	CG-gbm
ppa000070m.g	CG-gbm
ppa000071m.g	CG-gbm
ppa000072m.g	CG-gbm
ppa000073m.g	CG-gbm
ppa000074m.g	CG-gbm
ppa000075m.g	CG-gbm
ppa000076m.g	CG-gbm
ppa000077m.g	CG-gbm
ppa000078m.g	CG-gbm
ppa000079m.g	CG-gbm
ppa000080m.g	CG-gbm
ppa000081m.g	CG-gbm
ppa000082m.g	CG-gbm
ppa000083m.g	CG-gbm
ppa000084m.g	CG-gbm
ppa000085m.g	CG-gbm
ppa000086m.g	CG-gbm
ppa000087m.g	CG-gbm
ppa000088m.g	CG-gbm
ppa000089m.g	CG-gbm
ppa000090m.g	CG-gbm
ppa000091m.g	CG-gbm
ppa000092m.g	CG-gbm
ppa000093m.g	CG-gbm
ppa000094m.g	CG-gbm
ppa000095m.g	CG-gbm
ppa000096m.g	CG-gbm
ppa000097m.g	CG-gbm
ppa000098m.g	CG-gbm
ppa000099m.g	CG-gbm
ppa000100m.g	CG-gbm
ppa000101m.g	CG-gbm
ppa000102m.g	CG-gbm
ppa000104m.g	CG-gbm
ppa000105m.g	CG-gbm
ppa000106m.g	CG-gbm
ppa000107m.g	UM
ppa000108m.g	CG-gbm
ppa000109m.g	CG-gbm
ppa000110m.g	CG-gbm
ppa000111m.g	CG-gbm
ppa000112m.g	CG-gbm
ppa000113m.g	CG-gbm
ppa000114m.g	CG-gbm
ppa000115m.g	CG-gbm
ppa000116m.g	CG-gbm
ppa000117m.g	CG-gbm
ppa000118m.g	CG-gbm
ppa000119m.g	CG-gbm
ppa000120m.g	CG-gbm
ppa000122m.g	CG-gbm
ppa000123m.g	CG-gbm
ppa000124m.g	CG-gbm
ppa000125m.g	CG-gbm
ppa000126m.g	CG-gbm
ppa000127m.g	CG-gbm
ppa000128m.g	CG-gbm
ppa000129m.g	CG-gbm
ppa000130m.g	CG-gbm
ppa000131m.g	CG-gbm
ppa000132m.g	CG-gbm
ppa000133m.g	CG-gbm
ppa000134m.g	CG-gbm
ppa000135m.g	UM
ppa000136m.g	CG-gbm
ppa000137m.g	CG-gbm
ppa000138m.g	CG-gbm
ppa000139m.g	CG-gbm
ppa000140m.g	CG-gbm
ppa000141m.g	CG-gbm
ppa000142m.g	CG-gbm
ppa000143m.g	CG-gbm
ppa000144m.g	CG-gbm
ppa000145m.g	CG-gbm
ppa000146m.g	CG-gbm
ppa000147m.g	CG-gbm
ppa000148m.g	UM
ppa000149m.g	CG-gbm
ppa000150m.g	CG-gbm
ppa000151m.g	CG-gbm
ppa000152m.g	CG-gbm
ppa000153m.g	CG-gbm
ppa000154m.g	CG-gbm
ppa000155m.g	CG-gbm
ppa000156m.g	CG-gbm
ppa000157m.g	CG-gbm
ppa000158m.g	CG-gbm
ppa000159m.g	CG-gbm
ppa000160m.g	CG-gbm
ppa000161m.g	CG-gbm
ppa000162m.g	CG-gbm
ppa000163m.g	CG-gbm
ppa000164m.g	CG-gbm
ppa000165m.g	CG-gbm
ppa000166m.g	CG-gbm
ppa000167m.g	CG-gbm
ppa000168m.g	CG-gbm
ppa000169m.g	CG-gbm
ppa000170m.g	CG-gbm
ppa000171m.g	CG-gbm
ppa000172m.g	CG-gbm
ppa000173m.g	UM
ppa000174m.g	CG-gbm
ppa000175m.g	CG-gbm
ppa000176m.g	CG-gbm
ppa000177m.g	CG-gbm
ppa000178m.g	CG-gbm
ppa000179m.g	CG-gbm
ppa000180m.g	CG-gbm
ppa000181m.g	CG-gbm
ppa000182m.g	UM
ppa000183m.g	CG-gbm
ppa000184m.g	CG-gbm
ppa000185m.g	CG-gbm
ppa000186m.g	CG-gbm
ppa000188m.g	CG-gbm
ppa000189m.g	CG-gbm
ppa000190m.g	CG-gbm
ppa000191m.g	CG-gbm
ppa000192m.g	CG-gbm
ppa000193m.g	CG-gbm
ppa000194m.g	CG-gbm
ppa000196m.g	CG-gbm
ppa000197m.g	UM
ppa000198m.g	CG-gbm
ppa000199m.g	CG-gbm
ppa000200m.g	CG-gbm
ppa000201m.g	CG-gbm
ppa000202m.g	UM
ppa000203m.g	CG-gbm
ppa000204m.g	CG-gbm
ppa000205m.g	CG-gbm
ppa000206m.g	CG-gbm
ppa000207m.g	CG-gbm
ppa000208m.g	CG-gbm
ppa000209m.g	CG-gbm
ppa000211m.g	CG-gbm
ppa000212m.g	CG-gbm
ppa000213m.g	CG-gbm
ppa000214m.g	CG-gbm
ppa000215m.g	CG-gbm
ppa000216m.g	UM
ppa000217m.g	CG-gbm
ppa000218m.g	CG-gbm
ppa000219m.g	CG-gbm
ppa000220m.g	CG-gbm
ppa000221m.g	CG-gbm
ppa000222m.g	CG-gbm
ppa000223m.g	CG-gbm
ppa000224m.g	CG-gbm
ppa000225m.g	CG-gbm
ppa000226m.g	CG-gbm
ppa000227m.g	CG-gbm
ppa000228m.g	CG-gbm
ppa000229m.g	CG-gbm
ppa000230m.g	CG-gbm
ppa000231m.g	CG-gbm
ppa000232m.g	CG-gbm
ppa000233m.g	CG-gbm
ppa000234m.g	UM
ppa000235m.g	CG-gbm
ppa000236m.g	UM
ppa000237m.g	UM
ppa000238m.g	CG-gbm
ppa000239m.g	UM
ppa000240m.g	CG-gbm
ppa000241m.g	CG-gbm
ppa000242m.g	CG-gbm
ppa000243m.g	CG-gbm
ppa000244m.g	CG-gbm
ppa000245m.g	CG-gbm
ppa000246m.g	CG-gbm
ppa000247m.g	UM
ppa000248m.g	CG-gbm
ppa000249m.g	CG-gbm
ppa000250m.g	CG-gbm
ppa000251m.g	CG-gbm
ppa000252m.g	CG-gbm
ppa000253m.g	CG-gbm
ppa000254m.g	CG-gbm
ppa000255m.g	CG-gbm
ppa000256m.g	CG-gbm
ppa000257m.g	CG-gbm
ppa000258m.g	CG-gbm
ppa000259m.g	CG-gbm
ppa000260m.g	UM
ppa000261m.g	CG-gbm
ppa000262m.g	CG-gbm
ppa000263m.g	CG-gbm
ppa000264m.g	CG-gbm
ppa000265m.g	CG-gbm
ppa000266m.g	CHG-gene
ppa000267m.g	CG-gbm
ppa000268m.g	CG-gbm
ppa000269m.g	CG-gbm
ppa000270m.g	CG-gbm
ppa000271m.g	CG-gbm
ppa000272m.g	CG-gbm
ppa000273m.g	CG-gbm
ppa000274m.g	CHG-gene
ppa000275m.g	CG-gbm
ppa000276m.g	CG-gbm
ppa000277m.g	CG-gbm
ppa000278m.g	CG-gbm
ppa000279m.g	CG-gbm
ppa000280m.g	CG-gbm
ppa000282m.g	CG-gbm
ppa000283m.g	UM
ppa000284m.g	CG-gbm
ppa000285m.g	CG-gbm
ppa000286m.g	UM
ppa000287m.g	CG-gbm
ppa000288m.g	UM
ppa000289m.g	CG-gbm
ppa000290m.g	CG-gbm
ppa000291m.g	CG-gbm
ppa000292m.g	CG-gbm
ppa000293m.g	CG-gbm
ppa000294m.g	CG-gbm
ppa000295m.g	CG-gbm
ppa000296m.g	CG-gbm
ppa000297m.g	CG-gbm
ppa000298m.g	CG-gbm
ppa000299m.g	CG-gbm
ppa000300m.g	CG-gbm
ppa000301m.g	CG-gbm
ppa000302m.g	CG-gbm
ppa000303m.g	CG-gbm
ppa000304m.g	CG-gbm
ppa000305m.g	CG-gbm
ppa000306m.g	CG-gbm
ppa000307m.g	CG-gbm
ppa000308m.g	CG-gbm
ppa000309m.g	UM
ppa000310m.g	CG-gbm
ppa000311m.g	CG-gbm
ppa000312m.g	UM
ppa000313m.g	CG-gbm
ppa000314m.g	CG-gbm
ppa000315m.g	UM
ppa000316m.g	CG-gbm
ppa000317m.g	CG-gbm
ppa000318m.g	CG-gbm
ppa000319m.g	CG-gbm
ppa000320m.g	CG-gbm
ppa000321m.g	CG-gbm
ppa000322m.g	CG-gbm
ppa000323m.g	CG-gbm
ppa000324m.g	CG-gbm
ppa000325m.g	CG-gbm
ppa000326m.g	CG-gbm
ppa000327m.g	CG-gbm
ppa000328m.g	UM
ppa000329m.g	CG-gbm
ppa000330m.g	CG-gbm
ppa000331m.g	CG-gbm
ppa000332m.g	UM
ppa000333m.g	CG-gbm
ppa000334m.g	CG-gbm
ppa000335m.g	UM
ppa000336m.g	CG-gbm
ppa000337m.g	CG-gbm
ppa000338m.g	UM
ppa000339m.g	UM
ppa000340m.g	UM
ppa000341m.g	CG-gbm
ppa000342m.g	UM
ppa000343m.g	UM
ppa000344m.g	CG-gbm
ppa000345m.g	CG-gbm
ppa000346m.g	CG-gbm
ppa000347m.g	UM
ppa000348m.g	CG-gbm
ppa000349m.g	CG-gbm
ppa000350m.g	CG-gbm
ppa000351m.g	CG-gbm
ppa000352m.g	CG-gbm
ppa000353m.g	CG-gbm
ppa000354m.g	UM
ppa000355m.g	CG-gbm
ppa000356m.g	UM
ppa000357m.g	CG-gbm
ppa000358m.g	CG-gbm
ppa000359m.g	UM
ppa000360m.g	CG-gbm
ppa000361m.g	CG-gbm
ppa000362m.g	CG-gbm
ppa000363m.g	UM
ppa000364m.g	CG-gbm
ppa000365m.g	CG-gbm
ppa000366m.g	CG-gbm
ppa000367m.g	UM
ppa000368m.g	CG-gbm
ppa000369m.g	UM
ppa000370m.g	CG-gbm
ppa000371m.g	CG-gbm
ppa000372m.g	CG-gbm
ppa000373m.g	CG-gbm
ppa000374m.g	CG-gbm
ppa000375m.g	CG-gbm
ppa000376m.g	CG-gbm
ppa000377m.g	CG-gbm
ppa000378m.g	CG-gbm
ppa000379m.g	CG-gbm
ppa000380m.g	CG-gbm
ppa000381m.g	CG-gbm
ppa000382m.g	CG-gbm
ppa000383m.g	CG-gbm
ppa000384m.g	CG-gbm
ppa000385m.g	UM
ppa000386m.g	CG-gbm
ppa000387m.g	CG-gbm
ppa000388m.g	CG-gbm
ppa000389m.g	CG-gbm
ppa000390m.g	CG-gbm
ppa000391m.g	CG-gbm
ppa000392m.g	CG-gbm
ppa000393m.g	CG-gbm
ppa000395m.g	CG-gbm
ppa000396m.g	CG-gbm
ppa000397m.g	CG-gbm
ppa000398m.g	CG-gbm
ppa000399m.g	CG-gbm
ppa000400m.g	CG-gbm
ppa000401m.g	CG-gbm
ppa000402m.g	CG-gbm
ppa000403m.g	CG-gbm
ppa000404m.g	CG-gbm
ppa000405m.g	CG-gbm
ppa000407m.g	CG-gbm
ppa000408m.g	CG-gbm
ppa000409m.g	CG-gbm
ppa000410m.g	CG-gbm
ppa000411m.g	UM
ppa000412m.g	CG-gbm
ppa000413m.g	CG-gbm
ppa000414m.g	UM
ppa000415m.g	CG-gbm
ppa000416m.g	CG-gbm
ppa000417m.g	CG-gbm
ppa000418m.g	CG-gbm
ppa000419m.g	CG-gbm
ppa000420m.g	UM
ppa000421m.g	CG-gbm
ppa000422m.g	CG-gbm
ppa000423m.g	CG-gbm
ppa000424m.g	CG-gbm
ppa000425m.g	CG-gbm
ppa000426m.g	CG-gbm
ppa000427m.g	CG-gbm
ppa000428m.g	CG-gbm
ppa000429m.g	CG-gbm
ppa000430m.g	CG-gbm
ppa000431m.g	UM
ppa000432m.g	CG-gbm
ppa000433m.g	CG-gbm
ppa000434m.g	CG-gbm
ppa000435m.g	CG-gbm
ppa000436m.g	CG-gbm
ppa000437m.g	CG-gbm
ppa000438m.g	UM
ppa000439m.g	CG-gbm
ppa000440m.g	CG-gbm
ppa000441m.g	CG-gbm
ppa000442m.g	CG-gbm
ppa000443m.g	CG-gbm
ppa000444m.g	CG-gbm
ppa000445m.g	CG-gbm
ppa000446m.g	CG-gbm
ppa000447m.g	CG-gbm
ppa000448m.g	CG-gbm
ppa000449m.g	UM
ppa000450m.g	CG-gbm
ppa000451m.g	CG-gbm
ppa000452m.g	CG-gbm
ppa000453m.g	CG-gbm
ppa000454m.g	CG-gbm
ppa000455m.g	CG-gbm
ppa000456m.g	CG-gbm
ppa000457m.g	UM
ppa000458m.g	CG-gbm
ppa000459m.g	CG-gbm
ppa000460m.g	CG-gbm
ppa000461m.g	CG-gbm
ppa000462m.g	CG-gbm
ppa000463m.g	CG-gbm
ppa000464m.g	UM
ppa000465m.g	CG-gbm
ppa000466m.g	CG-gbm
ppa000467m.g	UM
ppa000468m.g	CG-gbm
ppa000469m.g	CG-gbm
ppa000470m.g	UM
ppa000471m.g	CG-gbm
ppa000472m.g	CG-gbm
ppa000473m.g	CG-gbm
ppa000474m.g	CG-gbm
ppa000475m.g	CG-gbm
ppa000476m.g	CG-gbm
ppa000477m.g	UM
ppa000478m.g	CG-gbm
ppa000479m.g	CG-gbm
ppa000480m.g	CG-gbm
ppa000481m.g	CG-gbm
ppa000482m.g	CG-gbm
ppa000483m.g	CG-gbm
ppa000484m.g	UM
ppa000485m.g	CG-gbm
ppa000486m.g	CG-gbm
ppa000487m.g	CG-gbm
ppa000488m.g	UM
ppa000489m.g	CHG-gene
ppa000490m.g	CG-gbm
ppa000491m.g	CG-gbm
ppa000492m.g	CG-gbm
ppa000493m.g	UM
ppa000494m.g	UM
ppa000495m.g	CG-gbm
ppa000497m.g	CG-gbm
ppa000498m.g	UM
ppa000499m.g	CG-gbm
ppa000500m.g	CG-gbm
ppa000501m.g	UM
ppa000502m.g	CG-gbm
ppa000503m.g	CG-gbm
ppa000504m.g	CG-gbm
ppa000505m.g	CG-gbm
ppa000506m.g	CG-gbm
ppa000507m.g	UM
ppa000508m.g	CG-gbm
ppa000509m.g	CG-gbm
ppa000510m.g	UM
ppa000511m.g	CG-gbm
ppa000512m.g	CG-gbm
ppa000513m.g	CG-gbm
ppa000514m.g	CG-gbm
ppa000515m.g	CG-gbm
ppa000516m.g	CG-gbm
ppa000517m.g	CG-gbm
ppa000518m.g	CG-gbm
ppa000519m.g	CG-gbm
ppa000520m.g	CG-gbm
ppa000521m.g	CG-gbm
ppa000522m.g	CG-gbm
ppa000523m.g	UM
ppa000524m.g	UM
ppa000525m.g	CG-gbm
ppa000526m.g	CG-gbm
ppa000527m.g	CG-gbm
ppa000528m.g	CG-gbm
ppa000529m.g	CG-gbm
ppa000530m.g	CG-gbm
ppa000531m.g	CG-gbm
ppa000532m.g	CG-gbm
ppa000533m.g	CG-gbm
ppa000534m.g	CG-gbm
ppa000535m.g	CG-gbm
ppa000536m.g	CG-gbm
ppa000537m.g	CG-gbm
ppa000538m.g	CG-gbm
ppa000539m.g	CG-gbm
ppa000541m.g	CG-gbm
ppa000542m.g	CG-gbm
ppa000543m.g	CG-gbm
ppa000544m.g	CG-gbm
ppa000545m.g	CG-gbm
ppa000546m.g	CG-gbm
ppa000547m.g	CG-gbm
ppa000548m.g	CG-gbm
ppa000549m.g	CG-gbm
ppa000550m.g	CG-gbm
ppa000551m.g	UM
ppa000552m.g	UM
ppa000553m.g	CG-gbm
ppa000554m.g	CG-gbm
ppa000555m.g	CG-gbm
ppa000556m.g	CG-gbm
ppa000557m.g	CG-gbm
ppa000558m.g	UM
ppa000559m.g	CG-gbm
ppa000560m.g	CG-gbm
ppa000562m.g	UM
ppa000563m.g	CG-gbm
ppa000564m.g	CG-gbm
ppa000565m.g	CG-gbm
ppa000566m.g	CG-gbm
ppa000567m.g	CG-gbm
ppa000568m.g	CG-gbm
ppa000569m.g	CG-gbm
ppa000570m.g	CG-gbm
ppa000571m.g	CG-gbm
ppa000572m.g	UM
ppa000573m.g	UM
ppa000574m.g	CG-gbm
ppa000575m.g	CG-gbm
ppa000576m.g	CG-gbm
ppa000577m.g	CG-gbm
ppa000578m.g	CG-gbm
ppa000579m.g	CG-gbm
ppa000580m.g	CG-gbm
ppa000581m.g	CG-gbm
ppa000582m.g	CG-gbm
ppa000583m.g	CG-gbm
ppa000584m.g	CG-gbm
ppa000585m.g	CG-gbm
ppa000586m.g	CG-gbm
ppa000587m.g	CG-gbm
ppa000588m.g	CG-gbm
ppa000589m.g	CG-gbm
ppa000590m.g	CG-gbm
ppa000591m.g	CG-gbm
ppa000592m.g	CG-gbm
ppa000593m.g	CG-gbm
ppa000594m.g	CG-gbm
ppa000595m.g	CG-gbm
ppa000596m.g	UM
ppa000597m.g	CG-gbm
ppa000598m.g	CG-gbm
ppa000599m.g	CG-gbm
ppa000600m.g	CHH-gene
ppa000601m.g	CG-gbm
ppa000602m.g	CG-gbm
ppa000603m.g	CG-gbm
ppa000604m.g	CG-gbm
ppa000605m.g	CG-gbm
ppa000606m.g	CG-gbm
ppa000607m.g	CG-gbm
ppa000608m.g	CG-gbm
ppa000609m.g	UM
ppa000610m.g	CG-gbm
ppa000611m.g	CG-gbm
ppa000612m.g	CG-gbm
ppa000613m.g	CG-gbm
ppa000614m.g	UM
ppa000615m.g	CG-gbm
ppa000616m.g	CG-gbm
ppa000617m.g	CG-gbm
ppa000618m.g	UM
ppa000619m.g	CG-gbm
ppa000620m.g	CG-gbm
ppa000621m.g	CG-gbm
ppa000622m.g	CG-gbm
ppa000623m.g	UM
ppa000624m.g	CG-gbm
ppa000625m.g	CG-gbm
ppa000626m.g	CG-gbm
ppa000627m.g	CG-gbm
ppa000628m.g	CG-gbm
ppa000629m.g	CG-gbm
ppa000630m.g	CG-gbm
ppa000631m.g	UM
ppa000632m.g	UM
ppa000633m.g	CG-gbm
ppa000634m.g	CG-gbm
ppa000635m.g	CG-gbm
ppa000636m.g	UM
ppa000637m.g	CG-gbm
ppa000638m.g	UM
ppa000639m.g	CG-gbm
ppa000640m.g	UM
ppa000641m.g	CG-gbm
ppa000642m.g	UM
ppa000643m.g	CG-gbm
ppa000644m.g	UM
ppa000645m.g	CG-gbm
ppa000646m.g	UM
ppa000647m.g	CG-gbm
ppa000648m.g	CG-gbm
ppa000649m.g	CG-gbm
ppa000650m.g	CG-gbm
ppa000651m.g	CG-gbm
ppa000652m.g	CG-gbm
ppa000653m.g	CG-gbm
ppa000654m.g	UM
ppa000655m.g	CG-gbm
ppa000656m.g	UM
ppa000657m.g	CG-gbm
ppa000658m.g	CG-gbm
ppa000659m.g	CG-gbm
ppa000660m.g	CG-gbm
ppa000661m.g	CG-gbm
ppa000662m.g	CG-gbm
ppa000663m.g	CG-gbm
ppa000664m.g	CG-gbm
ppa000665m.g	CG-gbm
ppa000667m.g	CG-gbm
ppa000668m.g	CG-gbm
ppa000670m.g	CG-gbm
ppa000671m.g	CG-gbm
ppa000672m.g	CG-gbm
ppa000673m.g	CG-gbm
ppa000674m.g	CG-gbm
ppa000675m.g	CG-gbm
ppa000676m.g	CG-gbm
ppa000677m.g	CG-gbm
ppa000678m.g	UM
ppa000679m.g	CG-gbm
ppa000680m.g	CG-gbm
ppa000681m.g	UM
ppa000682m.g	CG-gbm
ppa000683m.g	CG-gbm
ppa000684m.g	CG-gbm
ppa000685m.g	CG-gbm
ppa000686m.g	CG-gbm
ppa000687m.g	CG-gbm
ppa000688m.g	CG-gbm
ppa000689m.g	CG-gbm
ppa000690m.g	CG-gbm
ppa000691m.g	CG-gbm
ppa000692m.g	CG-gbm
ppa000693m.g	CG-gbm
ppa000694m.g	CG-gbm
ppa000695m.g	CG-gbm
ppa000696m.g	UM
ppa000697m.g	CG-gbm
ppa000698m.g	CG-gbm
ppa000699m.g	CG-gbm
ppa000700m.g	UM
ppa000701m.g	CG-gbm
ppa000702m.g	CG-gbm
ppa000704m.g	UM
ppa000705m.g	CG-gbm
ppa000706m.g	CG-gbm
ppa000707m.g	CG-gbm
ppa000708m.g	CG-gbm
ppa000709m.g	UM
ppa000710m.g	CG-gbm
ppa000711m.g	CG-gbm
ppa000712m.g	UM
ppa000713m.g	UM
ppa000714m.g	CG-gbm
ppa000715m.g	CG-gbm
ppa000716m.g	CG-gbm
ppa000717m.g	CG-gbm
ppa000718m.g	CG-gbm
ppa000719m.g	CG-gbm
ppa000720m.g	CG-gbm
ppa000721m.g	CG-gbm
ppa000722m.g	CG-gbm
ppa000723m.g	CG-gbm
ppa000724m.g	CG-gbm
ppa000725m.g	CG-gbm
ppa000726m.g	CG-gbm
ppa000727m.g	CG-gbm
ppa000728m.g	CG-gbm
ppa000729m.g	UM
ppa000730m.g	UM
ppa000731m.g	CG-gbm
ppa000732m.g	CG-gbm
ppa000733m.g	CG-gbm
ppa000734m.g	UM
ppa000735m.g	CG-gbm
ppa000736m.g	CG-gbm
ppa000737m.g	UM
ppa000738m.g	CG-gbm
ppa000739m.g	UM
ppa000740m.g	CG-gbm
ppa000741m.g	CG-gbm
ppa000742m.g	CG-gbm
ppa000743m.g	CG-gbm
ppa000744m.g	CG-gbm
ppa000745m.g	CG-gbm
ppa000746m.g	CHH-gene
ppa000747m.g	CG-gbm
ppa000748m.g	CG-gbm
ppa000749m.g	CG-gbm
ppa000750m.g	CG-gbm
ppa000751m.g	CG-gbm
ppa000752m.g	CG-gbm
ppa000753m.g	CG-gbm
ppa000754m.g	CG-gbm
ppa000755m.g	CG-gbm
ppa000756m.g	CG-gbm
ppa000757m.g	CG-gbm
ppa000758m.g	CG-gbm
ppa000759m.g	UM
ppa000760m.g	CG-gbm
ppa000761m.g	CG-gbm
ppa000762m.g	CG-gbm
ppa000763m.g	CG-gbm
ppa000764m.g	CG-gbm
ppa000765m.g	CG-gbm
ppa000766m.g	CG-gbm
ppa000767m.g	CG-gbm
ppa000768m.g	CG-gbm
ppa000769m.g	CG-gbm
ppa000770m.g	CG-gbm
ppa000771m.g	CG-gbm
ppa000772m.g	CG-gbm
ppa000773m.g	CG-gbm
ppa000774m.g	UM
ppa000775m.g	CG-gbm
ppa000776m.g	CG-gbm
ppa000777m.g	CG-gbm
ppa000778m.g	CG-gbm
ppa000779m.g	CG-gbm
ppa000780m.g	CG-gbm
ppa000781m.g	UM
ppa000782m.g	CG-gbm
ppa000783m.g	CG-gbm
ppa000784m.g	CG-gbm
ppa000785m.g	CG-gbm
ppa000786m.g	CG-gbm
ppa000787m.g	CG-gbm
ppa000789m.g	CG-gbm
ppa000790m.g	CG-gbm
ppa000791m.g	UM
ppa000792m.g	CG-gbm
ppa000793m.g	CG-gbm
ppa000794m.g	CG-gbm
ppa000795m.g	CG-gbm
ppa000796m.g	CG-gbm
ppa000797m.g	CG-gbm
ppa000798m.g	CG-gbm
ppa000799m.g	CG-gbm
ppa000800m.g	CG-gbm
ppa000801m.g	CG-gbm
ppa000802m.g	CG-gbm
ppa000803m.g	CG-gbm
ppa000804m.g	CG-gbm
ppa000805m.g	CG-gbm
ppa000806m.g	UM
ppa000807m.g	CG-gbm
ppa000808m.g	CG-gbm
ppa000809m.g	CG-gbm
ppa000810m.g	CG-gbm
ppa000811m.g	CG-gbm
ppa000812m.g	CG-gbm
ppa000813m.g	UM
ppa000814m.g	CG-gbm
ppa000815m.g	CG-gbm
ppa000816m.g	CG-gbm
ppa000817m.g	CG-gbm
ppa000818m.g	CG-gbm
ppa000819m.g	CG-gbm
ppa000820m.g	CG-gbm
ppa000821m.g	CG-gbm
ppa000822m.g	CG-gbm
ppa000823m.g	CG-gbm
ppa000824m.g	CG-gbm
ppa000825m.g	CG-gbm
ppa000826m.g	CG-gbm
ppa000827m.g	CG-gbm
ppa000828m.g	CHG-gene
ppa000829m.g	CG-gbm
ppa000830m.g	CG-gbm
ppa000831m.g	CG-gbm
ppa000832m.g	CG-gbm
ppa000833m.g	CG-gbm
ppa000834m.g	UM
ppa000835m.g	CG-gbm
ppa000836m.g	CHH-gene
ppa000837m.g	UM
ppa000838m.g	UM
ppa000839m.g	CG-gbm
ppa000840m.g	UM
ppa000841m.g	CG-gbm
ppa000842m.g	CG-gbm
ppa000843m.g	CG-gbm
ppa000844m.g	CG-gbm
ppa000845m.g	CG-gbm
ppa000846m.g	CG-gbm
ppa000847m.g	CG-gbm
ppa000848m.g	CG-gbm
ppa000849m.g	CG-gbm
ppa000850m.g	CG-gbm
ppa000851m.g	CG-gbm
ppa000852m.g	CG-gbm
ppa000853m.g	CG-gbm
ppa000854m.g	CG-gbm
ppa000855m.g	CG-gbm
ppa000856m.g	CG-gbm
ppa000858m.g	CG-gbm
ppa000859m.g	UM
ppa000860m.g	UM
ppa000861m.g	CG-gbm
ppa000862m.g	CG-gbm
ppa000863m.g	UM
ppa000864m.g	CG-gbm
ppa000865m.g	CG-gbm
ppa000866m.g	CG-gbm
ppa000867m.g	CG-gbm
ppa000868m.g	CG-gbm
ppa000869m.g	CG-gbm
ppa000870m.g	CG-gbm
ppa000871m.g	CG-gbm
ppa000872m.g	UM
ppa000873m.g	CG-gbm
ppa000874m.g	UM
ppa000875m.g	CG-gbm
ppa000876m.g	UM
ppa000877m.g	CG-gbm
ppa000878m.g	CG-gbm
ppa000879m.g	CG-gbm
ppa000880m.g	UM
ppa000881m.g	CG-gbm
ppa000882m.g	CG-gbm
ppa000883m.g	UM
ppa000884m.g	UM
ppa000885m.g	UM
ppa000886m.g	CG-gbm
ppa000887m.g	UM
ppa000888m.g	CG-gbm
ppa000889m.g	CG-gbm
ppa000890m.g	CG-gbm
ppa000891m.g	CG-gbm
ppa000892m.g	CG-gbm
ppa000894m.g	CG-gbm
ppa000895m.g	UM
ppa000896m.g	UM
ppa000897m.g	CG-gbm
ppa000898m.g	CG-gbm
ppa000899m.g	CG-gbm
ppa000901m.g	CG-gbm
ppa000902m.g	CG-gbm
ppa000903m.g	CG-gbm
ppa000904m.g	CG-gbm
ppa000905m.g	CG-gbm
ppa000906m.g	UM
ppa000907m.g	CG-gbm
ppa000908m.g	CG-gbm
ppa000909m.g	CG-gbm
ppa000910m.g	CG-gbm
ppa000911m.g	CG-gbm
ppa000912m.g	CG-gbm
ppa000913m.g	UM
ppa000914m.g	CG-gbm
ppa000916m.g	UM
ppa000917m.g	CG-gbm
ppa000918m.g	CG-gbm
ppa000919m.g	CG-gbm
ppa000920m.g	UM
ppa000921m.g	CG-gbm
ppa000922m.g	CG-gbm
ppa000923m.g	CG-gbm
ppa000924m.g	UM
ppa000925m.g	CG-gbm
ppa000926m.g	CG-gbm
ppa000927m.g	CG-gbm
ppa000928m.g	CG-gbm
ppa000929m.g	CG-gbm
ppa000930m.g	CG-gbm
ppa000931m.g	CG-gbm
ppa000932m.g	CG-gbm
ppa000933m.g	CG-gbm
ppa000934m.g	CG-gbm
ppa000935m.g	UM
ppa000936m.g	CG-gbm
ppa000937m.g	UM
ppa000938m.g	CG-gbm
ppa000939m.g	CG-gbm
ppa000940m.g	CG-gbm
ppa000941m.g	UM
ppa000942m.g	UM
ppa000943m.g	UM
ppa000944m.g	CG-gbm
ppa000945m.g	CHG-gene
ppa000946m.g	CG-gbm
ppa000947m.g	CG-gbm
ppa000948m.g	CG-gbm
ppa000949m.g	CG-gbm
ppa000950m.g	CG-gbm
ppa000951m.g	CG-gbm
ppa000952m.g	CG-gbm
ppa000953m.g	UM
ppa000954m.g	CG-gbm
ppa000955m.g	CG-gbm
ppa000956m.g	UM
ppa000957m.g	CG-gbm
ppa000958m.g	CG-gbm
ppa000959m.g	CG-gbm
ppa000960m.g	CG-gbm
ppa000961m.g	CG-gbm
ppa000962m.g	CG-gbm
ppa000963m.g	CG-gbm
ppa000964m.g	CG-gbm
ppa000965m.g	UM
ppa000966m.g	CG-gbm
ppa000967m.g	CG-gbm
ppa000968m.g	UM
ppa000969m.g	UM
ppa000970m.g	CHH-gene
ppa000971m.g	CG-gbm
ppa000972m.g	CG-gbm
ppa000973m.g	UM
ppa000974m.g	CG-gbm
ppa000975m.g	UM
ppa000976m.g	CG-gbm
ppa000977m.g	UM
ppa000979m.g	CG-gbm
ppa000980m.g	CG-gbm
ppa000981m.g	CG-gbm
ppa000982m.g	CG-gbm
ppa000983m.g	CG-gbm
ppa000984m.g	CG-gbm
ppa000985m.g	UM
ppa000986m.g	CG-gbm
ppa000987m.g	UM
ppa000988m.g	CG-gbm
ppa000989m.g	CG-gbm
ppa000990m.g	CG-gbm
ppa000991m.g	CG-gbm
ppa000992m.g	CG-gbm
ppa000993m.g	UM
ppa000994m.g	CG-gbm
ppa000995m.g	UM
ppa000996m.g	CG-gbm
ppa000997m.g	CG-gbm
ppa000998m.g	UM
ppa000999m.g	CHH-gene
ppa001001m.g	CG-gbm
ppa001002m.g	CG-gbm
ppa001003m.g	CG-gbm
ppa001004m.g	CG-gbm
ppa001005m.g	UM
ppa001006m.g	CG-gbm
ppa001007m.g	CG-gbm
ppa001008m.g	CHH-gene
ppa001009m.g	CG-gbm
ppa001010m.g	UM
ppa001012m.g	CG-gbm
ppa001013m.g	CG-gbm
ppa001014m.g	CG-gbm
ppa001015m.g	UM
ppa001016m.g	CG-gbm
ppa001017m.g	UM
ppa001018m.g	UM
ppa001019m.g	CG-gbm
ppa001020m.g	UM
ppa001021m.g	UM
ppa001022m.g	CG-gbm
ppa001023m.g	CG-gbm
ppa001024m.g	UM
ppa001025m.g	UM
ppa001026m.g	CG-gbm
ppa001027m.g	CHG-gene
ppa001028m.g	CG-gbm
ppa001029m.g	CG-gbm
ppa001030m.g	CG-gbm
ppa001031m.g	CG-gbm
ppa001032m.g	CG-gbm
ppa001033m.g	CG-gbm
ppa001034m.g	CG-gbm
ppa001035m.g	CG-gbm
ppa001036m.g	CG-gbm
ppa001037m.g	UM
ppa001038m.g	CG-gbm
ppa001039m.g	CG-gbm
ppa001040m.g	CG-gbm
ppa001041m.g	UM
ppa001042m.g	CG-gbm
ppa001043m.g	CG-gbm
ppa001044m.g	UM
ppa001045m.g	CG-gbm
ppa001046m.g	CG-gbm
ppa001047m.g	CG-gbm
ppa001048m.g	CG-gbm
ppa001049m.g	CG-gbm
ppa001050m.g	CG-gbm
ppa001051m.g	CG-gbm
ppa001052m.g	CG-gbm
ppa001053m.g	CG-gbm
ppa001054m.g	UM
ppa001055m.g	CG-gbm
ppa001056m.g	CG-gbm
ppa001057m.g	CG-gbm
ppa001058m.g	CG-gbm
ppa001059m.g	CG-gbm
ppa001060m.g	CG-gbm
ppa001061m.g	UM
ppa001062m.g	CG-gbm
ppa001063m.g	CG-gbm
ppa001064m.g	CG-gbm
ppa001066m.g	CG-gbm
ppa001067m.g	CG-gbm
ppa001068m.g	UM
ppa001069m.g	CG-gbm
ppa001070m.g	CG-gbm
ppa001071m.g	CG-gbm
ppa001072m.g	CG-gbm
ppa001073m.g	CG-gbm
ppa001074m.g	CG-gbm
ppa001075m.g	CG-gbm
ppa001076m.g	UM
ppa001077m.g	CG-gbm
ppa001078m.g	CG-gbm
ppa001079m.g	CG-gbm
ppa001080m.g	CG-gbm
ppa001081m.g	CG-gbm
ppa001082m.g	UM
ppa001083m.g	CG-gbm
ppa001084m.g	CG-gbm
ppa001085m.g	UM
ppa001086m.g	CG-gbm
ppa001087m.g	CG-gbm
ppa001088m.g	CG-gbm
ppa001089m.g	CG-gbm
ppa001090m.g	CG-gbm
ppa001091m.g	CG-gbm
ppa001092m.g	CG-gbm
ppa001093m.g	CG-gbm
ppa001094m.g	CG-gbm
ppa001095m.g	CHH-gene
ppa001096m.g	UM
ppa001097m.g	CG-gbm
ppa001098m.g	UM
ppa001099m.g	CHH-gene
ppa001100m.g	CG-gbm
ppa001102m.g	UM
ppa001103m.g	CHG-gene
ppa001104m.g	CG-gbm
ppa001105m.g	UM
ppa001106m.g	CG-gbm
ppa001107m.g	UM
ppa001108m.g	CG-gbm
ppa001109m.g	CG-gbm
ppa001110m.g	CG-gbm
ppa001111m.g	CG-gbm
ppa001113m.g	UM
ppa001114m.g	UM
ppa001115m.g	CG-gbm
ppa001116m.g	UM
ppa001117m.g	CG-gbm
ppa001118m.g	CG-gbm
ppa001119m.g	CG-gbm
ppa001120m.g	CG-gbm
ppa001122m.g	UM
ppa001123m.g	CG-gbm
ppa001124m.g	CG-gbm
ppa001125m.g	UM
ppa001126m.g	CG-gbm
ppa001127m.g	CG-gbm
ppa001128m.g	CG-gbm
ppa001129m.g	CG-gbm
ppa001130m.g	CHH-gene
ppa001131m.g	CG-gbm
ppa001132m.g	UM
ppa001133m.g	CG-gbm
ppa001134m.g	CG-gbm
ppa001135m.g	UM
ppa001136m.g	CG-gbm
ppa001137m.g	CG-gbm
ppa001138m.g	CG-gbm
ppa001139m.g	CG-gbm
ppa001140m.g	CG-gbm
ppa001141m.g	CG-gbm
ppa001142m.g	UM
ppa001143m.g	CG-gbm
ppa001144m.g	CG-gbm
ppa001146m.g	CG-gbm
ppa001147m.g	CG-gbm
ppa001148m.g	CG-gbm
ppa001149m.g	CG-gbm
ppa001150m.g	UM
ppa001151m.g	CG-gbm
ppa001152m.g	CG-gbm
ppa001153m.g	UM
ppa001154m.g	CG-gbm
ppa001155m.g	CG-gbm
ppa001156m.g	CG-gbm
ppa001157m.g	UM
ppa001158m.g	CG-gbm
ppa001159m.g	UM
ppa001161m.g	UM
ppa001162m.g	CG-gbm
ppa001163m.g	CG-gbm
ppa001164m.g	CG-gbm
ppa001166m.g	CG-gbm
ppa001167m.g	CG-gbm
ppa001168m.g	UM
ppa001169m.g	CG-gbm
ppa001170m.g	CG-gbm
ppa001171m.g	UM
ppa001172m.g	CG-gbm
ppa001173m.g	CG-gbm
ppa001174m.g	CG-gbm
ppa001175m.g	CHG-gene
ppa001176m.g	CG-gbm
ppa001177m.g	UM
ppa001178m.g	CG-gbm
ppa001179m.g	CG-gbm
ppa001180m.g	CG-gbm
ppa001181m.g	CG-gbm
ppa001182m.g	CG-gbm
ppa001183m.g	CG-gbm
ppa001184m.g	CG-gbm
ppa001185m.g	UM
ppa001186m.g	CG-gbm
ppa001187m.g	CG-gbm
ppa001188m.g	CG-gbm
ppa001189m.g	CG-gbm
ppa001190m.g	UM
ppa001191m.g	CG-gbm
ppa001192m.g	UM
ppa001193m.g	CG-gbm
ppa001194m.g	CG-gbm
ppa001195m.g	CG-gbm
ppa001196m.g	CG-gbm
ppa001197m.g	CG-gbm
ppa001198m.g	CG-gbm
ppa001199m.g	CG-gbm
ppa001200m.g	CG-gbm
ppa001201m.g	CG-gbm
ppa001202m.g	CG-gbm
ppa001203m.g	CG-gbm
ppa001204m.g	UM
ppa001205m.g	CG-gbm
ppa001206m.g	CG-gbm
ppa001207m.g	CG-gbm
ppa001208m.g	CG-gbm
ppa001209m.g	UM
ppa001210m.g	CG-gbm
ppa001211m.g	CG-gbm
ppa001212m.g	UM
ppa001213m.g	CG-gbm
ppa001214m.g	CG-gbm
ppa001215m.g	UM
ppa001216m.g	CG-gbm
ppa001217m.g	UM
ppa001218m.g	CG-gbm
ppa001219m.g	CG-gbm
ppa001220m.g	CG-gbm
ppa001221m.g	CG-gbm
ppa001222m.g	CG-gbm
ppa001223m.g	CG-gbm
ppa001224m.g	CG-gbm
ppa001225m.g	CG-gbm
ppa001226m.g	CG-gbm
ppa001227m.g	CG-gbm
ppa001228m.g	CG-gbm
ppa001229m.g	CG-gbm
ppa001230m.g	CG-gbm
ppa001231m.g	CG-gbm
ppa001232m.g	CG-gbm
ppa001233m.g	UM
ppa001234m.g	CG-gbm
ppa001235m.g	CG-gbm
ppa001237m.g	CG-gbm
ppa001238m.g	CG-gbm
ppa001239m.g	CG-gbm
ppa001240m.g	CG-gbm
ppa001241m.g	UM
ppa001242m.g	CG-gbm
ppa001243m.g	CG-gbm
ppa001244m.g	CG-gbm
ppa001245m.g	CG-gbm
ppa001246m.g	CG-gbm
ppa001247m.g	CG-gbm
ppa001248m.g	CG-gbm
ppa001249m.g	UM
ppa001250m.g	CG-gbm
ppa001251m.g	CG-gbm
ppa001252m.g	UM
ppa001253m.g	UM
ppa001254m.g	CG-gbm
ppa001255m.g	UM
ppa001256m.g	CG-gbm
ppa001257m.g	CG-gbm
ppa001258m.g	CG-gbm
ppa001259m.g	CG-gbm
ppa001260m.g	CG-gbm
ppa001261m.g	CG-gbm
ppa001262m.g	UM
ppa001263m.g	CG-gbm
ppa001264m.g	CG-gbm
ppa001265m.g	UM
ppa001266m.g	CG-gbm
ppa001267m.g	CG-gbm
ppa001268m.g	CG-gbm
ppa001269m.g	CG-gbm
ppa001270m.g	CG-gbm
ppa001271m.g	CG-gbm
ppa001272m.g	UM
ppa001273m.g	CG-gbm
ppa001274m.g	CG-gbm
ppa001275m.g	CG-gbm
ppa001276m.g	CG-gbm
ppa001277m.g	UM
ppa001278m.g	CG-gbm
ppa001279m.g	UM
ppa001280m.g	CG-gbm
ppa001281m.g	UM
ppa001282m.g	UM
ppa001283m.g	CG-gbm
ppa001284m.g	CG-gbm
ppa001285m.g	CG-gbm
ppa001286m.g	UM
ppa001287m.g	UM
ppa001288m.g	CG-gbm
ppa001289m.g	CG-gbm
ppa001291m.g	UM
ppa001292m.g	CHH-gene
ppa001293m.g	UM
ppa001294m.g	UM
ppa001295m.g	CG-gbm
ppa001296m.g	CG-gbm
ppa001297m.g	CG-gbm
ppa001298m.g	UM
ppa001299m.g	CG-gbm
ppa001300m.g	UM
ppa001301m.g	UM
ppa001302m.g	CG-gbm
ppa001303m.g	CG-gbm
ppa001304m.g	CG-gbm
ppa001305m.g	UM
ppa001306m.g	CG-gbm
ppa001307m.g	CG-gbm
ppa001308m.g	CG-gbm
ppa001309m.g	CG-gbm
ppa001310m.g	CG-gbm
ppa001311m.g	CG-gbm
ppa001312m.g	CG-gbm
ppa001313m.g	CG-gbm
ppa001314m.g	CG-gbm
ppa001315m.g	CG-gbm
ppa001316m.g	UM
ppa001317m.g	CG-gbm
ppa001319m.g	CG-gbm
ppa001320m.g	CG-gbm
ppa001321m.g	UM
ppa001322m.g	CG-gbm
ppa001323m.g	CG-gbm
ppa001324m.g	CG-gbm
ppa001325m.g	CG-gbm
ppa001326m.g	CG-gbm
ppa001327m.g	CG-gbm
ppa001328m.g	CG-gbm
ppa001330m.g	CG-gbm
ppa001331m.g	UM
ppa001332m.g	CG-gbm
ppa001333m.g	CG-gbm
ppa001334m.g	CG-gbm
ppa001335m.g	CG-gbm
ppa001336m.g	CG-gbm
ppa001337m.g	CG-gbm
ppa001338m.g	UM
ppa001339m.g	UM
ppa001340m.g	CG-gbm
ppa001341m.g	CG-gbm
ppa001342m.g	CG-gbm
ppa001343m.g	CG-gbm
ppa001344m.g	CG-gbm
ppa001345m.g	CG-gbm
ppa001346m.g	UM
ppa001347m.g	CG-gbm
ppa001348m.g	CG-gbm
ppa001349m.g	CG-gbm
ppa001350m.g	CG-gbm
ppa001351m.g	CG-gbm
ppa001352m.g	CG-gbm
ppa001353m.g	CG-gbm
ppa001354m.g	CG-gbm
ppa001355m.g	CG-gbm
ppa001356m.g	CG-gbm
ppa001357m.g	UM
ppa001358m.g	CG-gbm
ppa001359m.g	UM
ppa001360m.g	CG-gbm
ppa001361m.g	UM
ppa001362m.g	CG-gbm
ppa001363m.g	CG-gbm
ppa001364m.g	UM
ppa001365m.g	CHH-gene
ppa001366m.g	CG-gbm
ppa001367m.g	UM
ppa001368m.g	CG-gbm
ppa001369m.g	UM
ppa001370m.g	CG-gbm
ppa001371m.g	CG-gbm
ppa001372m.g	UM
ppa001373m.g	CG-gbm
ppa001374m.g	CG-gbm
ppa001375m.g	CG-gbm
ppa001376m.g	CG-gbm
ppa001377m.g	CG-gbm
ppa001378m.g	CG-gbm
ppa001379m.g	UM
ppa001380m.g	UM
ppa001381m.g	CG-gbm
ppa001382m.g	CG-gbm
ppa001383m.g	CG-gbm
ppa001384m.g	UM
ppa001385m.g	CG-gbm
ppa001386m.g	CG-gbm
ppa001387m.g	CG-gbm
ppa001389m.g	CG-gbm
ppa001390m.g	CG-gbm
ppa001391m.g	CG-gbm
ppa001392m.g	CG-gbm
ppa001393m.g	CG-gbm
ppa001394m.g	CG-gbm
ppa001395m.g	CG-gbm
ppa001396m.g	CG-gbm
ppa001397m.g	CG-gbm
ppa001398m.g	CG-gbm
ppa001399m.g	CG-gbm
ppa001400m.g	CG-gbm
ppa001401m.g	CG-gbm
ppa001402m.g	CG-gbm
ppa001403m.g	CG-gbm
ppa001404m.g	CG-gbm
ppa001405m.g	CG-gbm
ppa001406m.g	CG-gbm
ppa001407m.g	CG-gbm
ppa001408m.g	CG-gbm
ppa001409m.g	CG-gbm
ppa001410m.g	CG-gbm
ppa001411m.g	CG-gbm
ppa001412m.g	CG-gbm
ppa001413m.g	UM
ppa001414m.g	CG-gbm
ppa001415m.g	UM
ppa001416m.g	UM
ppa001417m.g	UM
ppa001418m.g	CG-gbm
ppa001419m.g	CG-gbm
ppa001420m.g	UM
ppa001421m.g	CG-gbm
ppa001422m.g	UM
ppa001423m.g	CG-gbm
ppa001424m.g	CG-gbm
ppa001425m.g	CG-gbm
ppa001426m.g	UM
ppa001427m.g	UM
ppa001428m.g	CG-gbm
ppa001429m.g	CG-gbm
ppa001430m.g	UM
ppa001431m.g	CG-gbm
ppa001432m.g	UM
ppa001433m.g	CG-gbm
ppa001434m.g	CG-gbm
ppa001435m.g	UM
ppa001436m.g	UM
ppa001437m.g	UM
ppa001438m.g	UM
ppa001439m.g	CG-gbm
ppa001440m.g	CG-gbm
ppa001441m.g	UM
ppa001442m.g	CG-gbm
ppa001443m.g	CG-gbm
ppa001444m.g	UM
ppa001445m.g	CG-gbm
ppa001446m.g	CG-gbm
ppa001447m.g	CG-gbm
ppa001448m.g	CG-gbm
ppa001449m.g	CG-gbm
ppa001450m.g	UM
ppa001451m.g	CG-gbm
ppa001452m.g	CG-gbm
ppa001453m.g	CG-gbm
ppa001454m.g	CG-gbm
ppa001455m.g	UM
ppa001456m.g	UM
ppa001457m.g	CG-gbm
ppa001458m.g	CG-gbm
ppa001459m.g	UM
ppa001460m.g	UM
ppa001461m.g	UM
ppa001462m.g	CG-gbm
ppa001463m.g	UM
ppa001464m.g	CG-gbm
ppa001465m.g	CG-gbm
ppa001466m.g	CG-gbm
ppa001467m.g	UM
ppa001468m.g	UM
ppa001469m.g	CG-gbm
ppa001470m.g	CG-gbm
ppa001471m.g	CG-gbm
ppa001472m.g	CG-gbm
ppa001473m.g	CG-gbm
ppa001474m.g	UM
ppa001475m.g	CG-gbm
ppa001476m.g	CG-gbm
ppa001477m.g	CG-gbm
ppa001478m.g	CG-gbm
ppa001480m.g	UM
ppa001481m.g	CG-gbm
ppa001482m.g	UM
ppa001483m.g	CG-gbm
ppa001484m.g	CG-gbm
ppa001485m.g	CG-gbm
ppa001486m.g	UM
ppa001487m.g	UM
ppa001488m.g	UM
ppa001489m.g	UM
ppa001490m.g	CG-gbm
ppa001491m.g	CG-gbm
ppa001492m.g	CG-gbm
ppa001493m.g	CG-gbm
ppa001494m.g	CG-gbm
ppa001495m.g	UM
ppa001496m.g	UM
ppa001497m.g	CG-gbm
ppa001498m.g	UM
ppa001499m.g	CG-gbm
ppa001500m.g	CG-gbm
ppa001501m.g	UM
ppa001502m.g	UM
ppa001503m.g	CG-gbm
ppa001504m.g	UM
ppa001505m.g	CG-gbm
ppa001506m.g	CG-gbm
ppa001507m.g	CG-gbm
ppa001508m.g	CG-gbm
ppa001509m.g	CG-gbm
ppa001510m.g	CG-gbm
ppa001511m.g	CG-gbm
ppa001512m.g	CG-gbm
ppa001513m.g	UM
ppa001514m.g	CG-gbm
ppa001515m.g	UM
ppa001516m.g	CG-gbm
ppa001517m.g	UM
ppa001518m.g	CG-gbm
ppa001519m.g	CG-gbm
ppa001520m.g	UM
ppa001521m.g	CG-gbm
ppa001523m.g	CG-gbm
ppa001524m.g	CG-gbm
ppa001525m.g	CG-gbm
ppa001526m.g	CG-gbm
ppa001527m.g	CG-gbm
ppa001528m.g	UM
ppa001529m.g	UM
ppa001530m.g	CG-gbm
ppa001531m.g	CG-gbm
ppa001532m.g	CG-gbm
ppa001533m.g	UM
ppa001534m.g	UM
ppa001535m.g	UM
ppa001536m.g	CG-gbm
ppa001538m.g	UM
ppa001539m.g	UM
ppa001540m.g	CG-gbm
ppa001541m.g	UM
ppa001542m.g	CG-gbm
ppa001543m.g	UM
ppa001544m.g	UM
ppa001545m.g	CG-gbm
ppa001546m.g	UM
ppa001547m.g	UM
ppa001548m.g	CG-gbm
ppa001549m.g	CG-gbm
ppa001550m.g	UM
ppa001551m.g	UM
ppa001552m.g	CG-gbm
ppa001553m.g	CG-gbm
ppa001554m.g	CG-gbm
ppa001555m.g	CG-gbm
ppa001556m.g	UM
ppa001557m.g	CG-gbm
ppa001558m.g	CG-gbm
ppa001559m.g	CG-gbm
ppa001560m.g	CG-gbm
ppa001561m.g	UM
ppa001562m.g	CG-gbm
ppa001563m.g	CG-gbm
ppa001564m.g	CHG-gene
ppa001565m.g	UM
ppa001566m.g	UM
ppa001567m.g	CG-gbm
ppa001568m.g	CG-gbm
ppa001570m.g	CG-gbm
ppa001571m.g	CHH-gene
ppa001572m.g	CG-gbm
ppa001573m.g	CG-gbm
ppa001574m.g	CG-gbm
ppa001575m.g	CG-gbm
ppa001576m.g	UM
ppa001577m.g	UM
ppa001578m.g	CG-gbm
ppa001579m.g	UM
ppa001580m.g	CG-gbm
ppa001581m.g	CG-gbm
ppa001583m.g	CG-gbm
ppa001584m.g	CG-gbm
ppa001585m.g	CG-gbm
ppa001586m.g	UM
ppa001587m.g	UM
ppa001588m.g	CG-gbm
ppa001589m.g	CG-gbm
ppa001590m.g	CG-gbm
ppa001591m.g	CG-gbm
ppa001592m.g	CG-gbm
ppa001593m.g	UM
ppa001594m.g	UM
ppa001595m.g	CG-gbm
ppa001596m.g	CG-gbm
ppa001597m.g	CG-gbm
ppa001598m.g	CG-gbm
ppa001599m.g	CG-gbm
ppa001600m.g	CG-gbm
ppa001601m.g	UM
ppa001602m.g	CG-gbm
ppa001603m.g	CG-gbm
ppa001604m.g	UM
ppa001605m.g	CG-gbm
ppa001606m.g	CG-gbm
ppa001607m.g	CG-gbm
ppa001608m.g	UM
ppa001609m.g	CG-gbm
ppa001610m.g	UM
ppa001611m.g	UM
ppa001612m.g	CG-gbm
ppa001613m.g	CG-gbm
ppa001614m.g	CG-gbm
ppa001615m.g	UM
ppa001616m.g	CG-gbm
ppa001617m.g	CG-gbm
ppa001618m.g	CG-gbm
ppa001619m.g	CG-gbm
ppa001620m.g	CG-gbm
ppa001621m.g	CG-gbm
ppa001622m.g	CG-gbm
ppa001623m.g	CG-gbm
ppa001624m.g	CG-gbm
ppa001625m.g	CG-gbm
ppa001626m.g	CG-gbm
ppa001627m.g	CG-gbm
ppa001628m.g	CG-gbm
ppa001629m.g	CG-gbm
ppa001630m.g	CG-gbm
ppa001631m.g	UM
ppa001632m.g	CG-gbm
ppa001633m.g	CG-gbm
ppa001634m.g	UM
ppa001635m.g	CG-gbm
ppa001636m.g	CG-gbm
ppa001637m.g	CG-gbm
ppa001638m.g	CG-gbm
ppa001639m.g	CG-gbm
ppa001640m.g	CG-gbm
ppa001641m.g	CG-gbm
ppa001642m.g	CG-gbm
ppa001643m.g	CG-gbm
ppa001644m.g	CG-gbm
ppa001645m.g	CG-gbm
ppa001647m.g	CG-gbm
ppa001648m.g	UM
ppa001649m.g	CG-gbm
ppa001650m.g	CG-gbm
ppa001651m.g	CG-gbm
ppa001652m.g	CG-gbm
ppa001653m.g	CG-gbm
ppa001654m.g	CG-gbm
ppa001655m.g	CG-gbm
ppa001656m.g	UM
ppa001657m.g	CG-gbm
ppa001658m.g	CG-gbm
ppa001659m.g	CG-gbm
ppa001660m.g	CG-gbm
ppa001661m.g	UM
ppa001662m.g	CG-gbm
ppa001663m.g	CG-gbm
ppa001665m.g	CG-gbm
ppa001666m.g	CG-gbm
ppa001667m.g	UM
ppa001668m.g	CG-gbm
ppa001669m.g	UM
ppa001670m.g	CG-gbm
ppa001671m.g	UM
ppa001672m.g	UM
ppa001673m.g	UM
ppa001674m.g	UM
ppa001675m.g	UM
ppa001676m.g	CG-gbm
ppa001677m.g	UM
ppa001678m.g	CG-gbm
ppa001679m.g	UM
ppa001680m.g	CG-gbm
ppa001681m.g	CG-gbm
ppa001682m.g	CG-gbm
ppa001684m.g	CG-gbm
ppa001685m.g	CG-gbm
ppa001686m.g	CG-gbm
ppa001687m.g	CG-gbm
ppa001688m.g	CG-gbm
ppa001689m.g	UM
ppa001690m.g	CG-gbm
ppa001691m.g	CG-gbm
ppa001692m.g	CG-gbm
ppa001693m.g	CG-gbm
ppa001694m.g	CG-gbm
ppa001695m.g	CG-gbm
ppa001696m.g	CG-gbm
ppa001697m.g	CG-gbm
ppa001698m.g	CG-gbm
ppa001699m.g	CG-gbm
ppa001700m.g	CG-gbm
ppa001701m.g	UM
ppa001702m.g	CG-gbm
ppa001703m.g	CG-gbm
ppa001704m.g	UM
ppa001705m.g	CG-gbm
ppa001706m.g	CG-gbm
ppa001707m.g	CG-gbm
ppa001708m.g	CG-gbm
ppa001709m.g	CG-gbm
ppa001710m.g	CG-gbm
ppa001711m.g	CG-gbm
ppa001712m.g	UM
ppa001713m.g	CG-gbm
ppa001714m.g	CG-gbm
ppa001715m.g	UM
ppa001716m.g	CG-gbm
ppa001717m.g	CHH-gene
ppa001718m.g	CHH-gene
ppa001719m.g	CG-gbm
ppa001720m.g	UM
ppa001722m.g	CG-gbm
ppa001723m.g	CG-gbm
ppa001724m.g	CG-gbm
ppa001725m.g	CG-gbm
ppa001726m.g	CG-gbm
ppa001727m.g	UM
ppa001728m.g	CG-gbm
ppa001729m.g	CG-gbm
ppa001730m.g	CG-gbm
ppa001731m.g	UM
ppa001732m.g	UM
ppa001733m.g	CG-gbm
ppa001734m.g	CG-gbm
ppa001735m.g	CG-gbm
ppa001736m.g	CG-gbm
ppa001737m.g	CG-gbm
ppa001738m.g	UM
ppa001739m.g	UM
ppa001740m.g	CG-gbm
ppa001741m.g	UM
ppa001742m.g	UM
ppa001743m.g	CG-gbm
ppa001744m.g	UM
ppa001745m.g	CG-gbm
ppa001746m.g	CG-gbm
ppa001748m.g	CG-gbm
ppa001749m.g	CG-gbm
ppa001750m.g	CG-gbm
ppa001751m.g	CG-gbm
ppa001752m.g	CG-gbm
ppa001753m.g	CG-gbm
ppa001754m.g	UM
ppa001755m.g	CG-gbm
ppa001756m.g	UM
ppa001757m.g	CG-gbm
ppa001758m.g	CG-gbm
ppa001759m.g	UM
ppa001761m.g	CG-gbm
ppa001762m.g	CG-gbm
ppa001764m.g	CG-gbm
ppa001765m.g	CG-gbm
ppa001766m.g	CG-gbm
ppa001768m.g	UM
ppa001769m.g	CG-gbm
ppa001770m.g	UM
ppa001771m.g	CG-gbm
ppa001772m.g	UM
ppa001773m.g	CG-gbm
ppa001774m.g	UM
ppa001776m.g	CG-gbm
ppa001777m.g	CG-gbm
ppa001778m.g	CG-gbm
ppa001779m.g	UM
ppa001780m.g	CG-gbm
ppa001781m.g	UM
ppa001782m.g	UM
ppa001783m.g	CG-gbm
ppa001784m.g	CG-gbm
ppa001785m.g	UM
ppa001786m.g	CG-gbm
ppa001787m.g	CG-gbm
ppa001788m.g	UM
ppa001789m.g	CG-gbm
ppa001790m.g	CG-gbm
ppa001791m.g	UM
ppa001792m.g	CG-gbm
ppa001793m.g	UM
ppa001794m.g	CG-gbm
ppa001795m.g	CG-gbm
ppa001796m.g	CG-gbm
ppa001797m.g	UM
ppa001798m.g	UM
ppa001799m.g	CG-gbm
ppa001800m.g	CG-gbm
ppa001801m.g	UM
ppa001802m.g	CG-gbm
ppa001803m.g	CG-gbm
ppa001804m.g	CG-gbm
ppa001805m.g	CG-gbm
ppa001806m.g	CG-gbm
ppa001807m.g	CG-gbm
ppa001808m.g	UM
ppa001809m.g	UM
ppa001810m.g	CG-gbm
ppa001811m.g	UM
ppa001812m.g	CG-gbm
ppa001813m.g	CG-gbm
ppa001814m.g	CG-gbm
ppa001815m.g	CG-gbm
ppa001816m.g	CG-gbm
ppa001817m.g	CG-gbm
ppa001818m.g	UM
ppa001819m.g	UM
ppa001820m.g	CG-gbm
ppa001821m.g	CG-gbm
ppa001822m.g	CG-gbm
ppa001823m.g	CG-gbm
ppa001824m.g	CG-gbm
ppa001825m.g	CG-gbm
ppa001826m.g	CG-gbm
ppa001827m.g	UM
ppa001828m.g	UM
ppa001829m.g	UM
ppa001830m.g	UM
ppa001831m.g	CG-gbm
ppa001832m.g	CG-gbm
ppa001833m.g	CG-gbm
ppa001834m.g	CG-gbm
ppa001835m.g	CG-gbm
ppa001836m.g	CG-gbm
ppa001837m.g	CG-gbm
ppa001838m.g	CG-gbm
ppa001839m.g	CG-gbm
ppa001840m.g	CG-gbm
ppa001841m.g	CG-gbm
ppa001842m.g	CHH-gene
ppa001843m.g	CG-gbm
ppa001844m.g	CG-gbm
ppa001845m.g	UM
ppa001846m.g	UM
ppa001847m.g	CG-gbm
ppa001848m.g	UM
ppa001849m.g	CG-gbm
ppa001850m.g	CG-gbm
ppa001851m.g	UM
ppa001852m.g	UM
ppa001853m.g	CG-gbm
ppa001854m.g	CG-gbm
ppa001855m.g	CG-gbm
ppa001856m.g	CG-gbm
ppa001857m.g	CG-gbm
ppa001858m.g	UM
ppa001859m.g	CG-gbm
ppa001860m.g	UM
ppa001861m.g	CHH-gene
ppa001862m.g	CG-gbm
ppa001863m.g	CG-gbm
ppa001864m.g	UM
ppa001865m.g	UM
ppa001866m.g	CG-gbm
ppa001867m.g	CHG-gene
ppa001868m.g	UM
ppa001869m.g	CG-gbm
ppa001870m.g	CG-gbm
ppa001871m.g	UM
ppa001872m.g	UM
ppa001873m.g	UM
ppa001874m.g	CG-gbm
ppa001875m.g	UM
ppa001877m.g	UM
ppa001878m.g	UM
ppa001879m.g	CG-gbm
ppa001880m.g	CG-gbm
ppa001881m.g	CG-gbm
ppa001882m.g	UM
ppa001883m.g	CG-gbm
ppa001884m.g	CG-gbm
ppa001885m.g	CG-gbm
ppa001886m.g	UM
ppa001887m.g	CG-gbm
ppa001888m.g	CG-gbm
ppa001889m.g	UM
ppa001890m.g	CG-gbm
ppa001891m.g	UM
ppa001892m.g	CG-gbm
ppa001893m.g	CG-gbm
ppa001894m.g	UM
ppa001895m.g	CG-gbm
ppa001896m.g	UM
ppa001897m.g	CG-gbm
ppa001898m.g	CG-gbm
ppa001899m.g	CG-gbm
ppa001900m.g	CG-gbm
ppa001901m.g	CG-gbm
ppa001902m.g	CG-gbm
ppa001903m.g	UM
ppa001904m.g	CG-gbm
ppa001905m.g	CG-gbm
ppa001906m.g	CG-gbm
ppa001907m.g	UM
ppa001909m.g	UM
ppa001910m.g	UM
ppa001911m.g	CG-gbm
ppa001912m.g	CG-gbm
ppa001913m.g	CG-gbm
ppa001914m.g	UM
ppa001915m.g	CG-gbm
ppa001916m.g	CG-gbm
ppa001917m.g	CG-gbm
ppa001918m.g	CG-gbm
ppa001919m.g	CG-gbm
ppa001920m.g	CG-gbm
ppa001921m.g	UM
ppa001922m.g	CG-gbm
ppa001923m.g	CG-gbm
ppa001924m.g	CG-gbm
ppa001925m.g	CG-gbm
ppa001926m.g	UM
ppa001927m.g	UM
ppa001928m.g	CG-gbm
ppa001929m.g	UM
ppa001930m.g	CG-gbm
ppa001931m.g	UM
ppa001932m.g	CG-gbm
ppa001933m.g	CG-gbm
ppa001935m.g	CHG-gene
ppa001936m.g	UM
ppa001937m.g	CG-gbm
ppa001938m.g	CG-gbm
ppa001940m.g	UM
ppa001941m.g	CG-gbm
ppa001942m.g	CG-gbm
ppa001943m.g	CG-gbm
ppa001944m.g	CG-gbm
ppa001945m.g	CG-gbm
ppa001946m.g	UM
ppa001947m.g	UM
ppa001948m.g	CG-gbm
ppa001949m.g	UM
ppa001950m.g	CG-gbm
ppa001951m.g	UM
ppa001952m.g	CG-gbm
ppa001953m.g	CG-gbm
ppa001954m.g	CG-gbm
ppa001956m.g	CG-gbm
ppa001957m.g	CG-gbm
ppa001958m.g	CG-gbm
ppa001960m.g	CG-gbm
ppa001961m.g	CG-gbm
ppa001962m.g	CG-gbm
ppa001963m.g	UM
ppa001964m.g	UM
ppa001965m.g	CG-gbm
ppa001966m.g	UM
ppa001967m.g	CG-gbm
ppa001968m.g	CG-gbm
ppa001969m.g	CG-gbm
ppa001970m.g	UM
ppa001971m.g	CHH-gene
ppa001972m.g	CG-gbm
ppa001973m.g	CHH-gene
ppa001974m.g	UM
ppa001975m.g	UM
ppa001976m.g	UM
ppa001977m.g	CG-gbm
ppa001978m.g	CHH-gene
ppa001979m.g	CG-gbm
ppa001980m.g	CG-gbm
ppa001981m.g	CG-gbm
ppa001982m.g	CG-gbm
ppa001983m.g	CG-gbm
ppa001984m.g	CG-gbm
ppa001985m.g	CG-gbm
ppa001986m.g	CG-gbm
ppa001987m.g	CG-gbm
ppa001988m.g	UM
ppa001989m.g	UM
ppa001990m.g	CG-gbm
ppa001991m.g	CG-gbm
ppa001992m.g	CG-gbm
ppa001993m.g	CG-gbm
ppa001994m.g	UM
ppa001995m.g	CG-gbm
ppa001996m.g	CG-gbm
ppa001997m.g	CG-gbm
ppa001998m.g	CG-gbm
ppa001999m.g	UM
ppa002000m.g	CG-gbm
ppa002001m.g	CG-gbm
ppa002002m.g	UM
ppa002003m.g	CG-gbm
ppa002004m.g	UM
ppa002005m.g	UM
ppa002006m.g	CG-gbm
ppa002007m.g	UM
ppa002008m.g	CG-gbm
ppa002009m.g	CG-gbm
ppa002010m.g	UM
ppa002011m.g	CHH-gene
ppa002012m.g	CG-gbm
ppa002013m.g	CG-gbm
ppa002014m.g	CG-gbm
ppa002015m.g	CG-gbm
ppa002016m.g	CG-gbm
ppa002017m.g	UM
ppa002019m.g	CG-gbm
ppa002020m.g	CG-gbm
ppa002021m.g	CG-gbm
ppa002022m.g	CG-gbm
ppa002023m.g	CG-gbm
ppa002024m.g	CG-gbm
ppa002025m.g	CG-gbm
ppa002026m.g	CG-gbm
ppa002027m.g	CG-gbm
ppa002028m.g	CG-gbm
ppa002029m.g	CG-gbm
ppa002030m.g	CG-gbm
ppa002031m.g	CG-gbm
ppa002033m.g	UM
ppa002034m.g	UM
ppa002035m.g	CHH-gene
ppa002036m.g	CG-gbm
ppa002037m.g	CG-gbm
ppa002039m.g	CG-gbm
ppa002040m.g	CG-gbm
ppa002041m.g	CG-gbm
ppa002043m.g	CG-gbm
ppa002044m.g	UM
ppa002045m.g	CG-gbm
ppa002046m.g	CG-gbm
ppa002047m.g	UM
ppa002048m.g	UM
ppa002049m.g	UM
ppa002050m.g	UM
ppa002052m.g	UM
ppa002053m.g	CG-gbm
ppa002054m.g	UM
ppa002055m.g	CG-gbm
ppa002056m.g	UM
ppa002057m.g	CG-gbm
ppa002058m.g	CG-gbm
ppa002059m.g	CG-gbm
ppa002060m.g	CG-gbm
ppa002061m.g	CG-gbm
ppa002062m.g	UM
ppa002063m.g	UM
ppa002064m.g	CG-gbm
[truncated: 25,865 more rows]

## Sheet: P. trichocarpa
gene	class
Potri.001G000100	CHH-gene
Potri.001G000200	CHH-gene
Potri.001G000300	UM
Potri.001G000400	UM
Potri.001G000500	UM
Potri.001G000600	UM
Potri.001G000700	UM
Potri.001G000800	UM
Potri.001G000900	CHH-gene
Potri.001G001000	UM
Potri.001G001100	UM
Potri.001G001200	UM
Potri.001G001300	UM
Potri.001G001400	UM
Potri.001G001500	UM
Potri.001G001600	CG-gbm
Potri.001G001700	CG-gbm
Potri.001G001800	UM
Potri.001G001900	UM
Potri.001G002000	CG-gbm
Potri.001G002100	UM
Potri.001G002200	UM
Potri.001G002300	UM
Potri.001G002400	UM
Potri.001G002500	CG-gbm
Potri.001G002600	UM
Potri.001G002700	UM
Potri.001G002800	UM
Potri.001G002900	UM
Potri.001G003000	UM
Potri.001G003100	UM
Potri.001G003200	UM
Potri.001G003300	UM
Potri.001G003400	UM
Potri.001G003500	UM
Potri.001G003600	UM
Potri.001G003700	UM
Potri.001G003800	UM
Potri.001G003900	CG-gbm
Potri.001G004000	UM
Potri.001G004100	UM
Potri.001G004200	CG-gbm
Potri.001G004300	UM
Potri.001G004400	UM
Potri.001G004500	CG-gbm
Potri.001G004600	UM
Potri.001G004700	UM
Potri.001G004800	CG-gbm
Potri.001G004900	UM
Potri.001G005000	UM
Potri.001G005100	UM
Potri.001G005200	UM
Potri.001G005300	UM
Potri.001G005400	UM
Potri.001G005500	UM
Potri.001G005600	UM
Potri.001G005700	UM
Potri.001G005800	UM
Potri.001G005900	UM
Potri.001G006000	UM
Potri.001G006100	CG-gbm
Potri.001G006200	UM
Potri.001G006300	UM
Potri.001G006400	CG-gbm
Potri.001G006500	UM
Potri.001G006600	UM
Potri.001G006700	CG-gbm
Potri.001G006800	UM
Potri.001G006900	UM
Potri.001G007000	UM
Potri.001G007100	UM
Potri.001G007200	UM
Potri.001G007300	UM
Potri.001G007400	UM
Potri.001G007500	UM
Potri.001G007600	UM
Potri.001G007700	UM
Potri.001G007800	CG-gbm
Potri.001G007900	CG-gbm
Potri.001G008000	UM
Potri.001G008100	UM
Potri.001G008200	UM
Potri.001G008300	UM
Potri.001G008400	UM
Potri.001G008500	UM
Potri.001G008600	UM
Potri.001G008700	CG-gbm
Potri.001G008800	CG-gbm
Potri.001G008900	UM
Potri.001G009000	UM
Potri.001G009100	UM
Potri.001G009200	UM
Potri.001G009300	UM
Potri.001G009400	UM
Potri.001G009500	UM
Potri.001G009600	UM
Potri.001G009700	CG-gbm
Potri.001G009800	UM
Potri.001G009900	UM
Potri.001G010000	UM
Potri.001G010100	UM
Potri.001G010200	UM
Potri.001G010300	UM
Potri.001G010400	UM
Potri.001G010500	CG-gbm
Potri.001G010600	UM
Potri.001G010700	UM
Potri.001G010800	CG-gbm
Potri.001G010900	UM
Potri.001G011000	UM
Potri.001G011100	CHH-gene
Potri.001G011200	UM
Potri.001G011300	UM
Potri.001G011400	UM
Potri.001G011500	UM
Potri.001G011600	CHH-gene
Potri.001G011700	UM
Potri.001G011800	UM
Potri.001G011900	CG-gbm
Potri.001G012000	CHG-gene
Potri.001G012100	UM
Potri.001G012200	CG-gbm
Potri.001G012300	UM
Potri.001G012400	UM
Potri.001G012500	UM
Potri.001G012600	UM
Potri.001G012700	UM
Potri.001G012800	CG-gbm
Potri.001G012900	UM
Potri.001G013000	UM
Potri.001G013100	UM
Potri.001G013200	UM
Potri.001G013300	CG-gbm
Potri.001G013400	UM
Potri.001G013500	CG-gbm
Potri.001G013600	UM
Potri.001G013700	UM
Potri.001G013800	CG-gbm
Potri.001G013900	CG-gbm
Potri.001G014000	CG-gbm
Potri.001G014100	UM
Potri.001G014200	CHH-gene
Potri.001G014300	UM
Potri.001G014400	CHH-gene
Potri.001G014500	UM
Potri.001G014600	UM
Potri.001G014700	UM
Potri.001G014800	UM
Potri.001G014900	UM
Potri.001G015000	UM
Potri.001G015100	UM
Potri.001G015200	CHH-gene
Potri.001G015300	UM
Potri.001G015400	UM
Potri.001G015500	UM
Potri.001G015600	UM
Potri.001G015700	CG-gbm
Potri.001G015800	UM
Potri.001G015900	UM
Potri.001G016000	UM
Potri.001G016100	UM
Potri.001G016200	UM
Potri.001G016300	UM
Potri.001G016400	UM
Potri.001G016500	UM
Potri.001G016600	UM
Potri.001G016700	UM
Potri.001G016800	UM
Potri.001G016900	UM
Potri.001G017000	UM
Potri.001G017100	UM
Potri.001G017200	UM
Potri.001G017300	UM
Potri.001G017400	UM
Potri.001G017500	UM
Potri.001G017600	UM
Potri.001G017700	UM
Potri.001G017800	CHH-gene
Potri.001G017900	UM
Potri.001G018000	UM
Potri.001G018100	UM
Potri.001G018200	UM
Potri.001G018300	UM
Potri.001G018400	UM
Potri.001G018500	CG-gbm
Potri.001G018600	UM
Potri.001G018700	UM
Potri.001G018800	UM
Potri.001G018900	UM
Potri.001G019000	UM
Potri.001G019100	CG-gbm
Potri.001G019200	UM
Potri.001G019300	UM
Potri.001G019400	UM
Potri.001G019500	UM
Potri.001G019600	UM
Potri.001G019700	UM
Potri.001G019800	CHH-gene
Potri.001G019900	UM
Potri.001G020000	UM
Potri.001G020100	UM
Potri.001G020200	UM
Potri.001G020300	UM
Potri.001G020400	UM
Potri.001G020500	UM
Potri.001G020600	UM
Potri.001G020700	UM
Potri.001G020800	CG-gbm
Potri.001G020900	UM
Potri.001G021000	UM
Potri.001G021100	CG-gbm
Potri.001G021200	UM
Potri.001G021300	UM
Potri.001G021400	UM
Potri.001G021500	CG-gbm
Potri.001G021600	UM
Potri.001G021700	UM
Potri.001G021800	UM
Potri.001G021900	UM
Potri.001G022000	UM
Potri.001G022100	UM
Potri.001G022200	UM
Potri.001G022300	UM
Potri.001G022400	UM
Potri.001G022500	UM
Potri.001G022600	UM
Potri.001G022700	CG-gbm
Potri.001G022800	UM
Potri.001G022900	UM
Potri.001G023000	UM
Potri.001G023100	UM
Potri.001G023200	UM
Potri.001G023300	UM
Potri.001G023400	UM
Potri.001G023500	UM
Potri.001G023600	UM
Potri.001G023700	UM
Potri.001G023800	UM
Potri.001G023900	UM
Potri.001G024000	UM
Potri.001G024100	UM
Potri.001G024200	UM
Potri.001G024300	UM
Potri.001G024400	UM
Potri.001G024500	UM
Potri.001G024600	UM
Potri.001G024700	CHH-gene
Potri.001G024800	UM
Potri.001G024900	UM
Potri.001G025000	UM
Potri.001G025100	UM
Potri.001G025200	UM
Potri.001G025300	UM
Potri.001G025400	UM
Potri.001G025500	UM
Potri.001G025600	UM
Potri.001G025700	UM
Potri.001G025800	UM
Potri.001G025900	UM
Potri.001G026000	UM
Potri.001G026100	CG-gbm
Potri.001G026200	CG-gbm
Potri.001G026300	UM
Potri.001G026400	UM
Potri.001G026500	UM
Potri.001G026600	UM
Potri.001G026700	CG-gbm
Potri.001G026800	CG-gbm
Potri.001G026900	CG-gbm
Potri.001G027000	UM
Potri.001G027100	UM
Potri.001G027200	CG-gbm
Potri.001G027300	UM
Potri.001G027400	CG-gbm
Potri.001G027500	UM
Potri.001G027600	UM
Potri.001G027700	UM
Potri.001G027800	UM
Potri.001G027900	UM
Potri.001G028000	UM
Potri.001G028100	UM
Potri.001G028200	UM
Potri.001G028300	UM
Potri.001G028400	UM
Potri.001G028500	UM
Potri.001G028600	UM
Potri.001G028700	UM
Potri.001G028800	UM
Potri.001G028900	UM
Potri.001G029000	UM
Potri.001G029100	UM
Potri.001G029200	UM
Potri.001G029300	UM
Potri.001G029400	UM
Potri.001G029500	UM
Potri.001G029600	CG-gbm
Potri.001G029700	UM
Potri.001G029800	CG-gbm
Potri.001G029900	UM
Potri.001G030000	UM
Potri.001G030100	CG-gbm
Potri.001G030200	CG-gbm
Potri.001G030300	UM
Potri.001G030400	UM
Potri.001G030500	UM
Potri.001G030600	UM
Potri.001G030700	CG-gbm
Potri.001G030800	CG-gbm
Potri.001G030900	CG-gbm
Potri.001G031000	UM
Potri.001G031100	UM
Potri.001G031200	UM
Potri.001G031300	UM
Potri.001G031400	CG-gbm
Potri.001G031500	CG-gbm
Potri.001G031600	CHH-gene
Potri.001G031700	CG-gbm
Potri.001G031800	CG-gbm
Potri.001G031900	UM
Potri.001G032000	CG-gbm
Potri.001G032100	UM
Potri.001G032200	UM
Potri.001G032300	UM
Potri.001G032400	UM
Potri.001G032500	UM
Potri.001G032600	UM
Potri.001G032700	UM
Potri.001G032800	CG-gbm
Potri.001G032900	UM
Potri.001G033000	UM
Potri.001G033100	UM
Potri.001G033200	CG-gbm
Potri.001G033300	UM
Potri.001G033400	UM
Potri.001G033500	UM
Potri.001G033600	CG-gbm
Potri.001G033700	CG-gbm
Potri.001G033800	UM
Potri.001G033900	CG-gbm
Potri.001G034000	UM
Potri.001G034100	UM
Potri.001G034200	UM
Potri.001G034300	CG-gbm
Potri.001G034400	UM
Potri.001G034500	UM
Potri.001G034600	UM
Potri.001G034700	UM
Potri.001G034800	UM
Potri.001G034900	UM
Potri.001G035000	UM
Potri.001G035100	UM
Potri.001G035200	UM
Potri.001G035300	UM
Potri.001G035400	UM
Potri.001G035500	UM
Potri.001G035600	UM
Potri.001G035700	CG-gbm
Potri.001G035800	CG-gbm
Potri.001G035900	UM
Potri.001G036000	CG-gbm
Potri.001G036100	CG-gbm
Potri.001G036200	CG-gbm
Potri.001G036300	UM
Potri.001G036400	CG-gbm
Potri.001G036500	UM
Potri.001G036600	UM
Potri.001G036700	UM
Potri.001G036800	UM
Potri.001G036900	UM
Potri.001G037000	UM
Potri.001G037100	UM
Potri.001G037200	UM
Potri.001G037300	UM
Potri.001G037400	UM
Potri.001G037500	UM
Potri.001G037600	UM
Potri.001G037700	CG-gbm
Potri.001G037800	UM
Potri.001G037900	UM
Potri.001G038000	CG-gbm
Potri.001G038100	UM
Potri.001G038200	UM
Potri.001G038300	UM
Potri.001G038400	UM
Potri.001G038500	UM
Potri.001G038600	UM
Potri.001G038700	UM
Potri.001G038800	UM
Potri.001G038900	UM
Potri.001G039200	UM
Potri.001G039400	UM
Potri.001G039500	UM
Potri.001G039600	CHH-gene
Potri.001G039700	UM
Potri.001G039800	UM
Potri.001G039900	UM
Potri.001G040000	UM
Potri.001G040100	UM
Potri.001G040200	UM
Potri.001G040300	UM
Potri.001G040400	UM
Potri.001G040500	UM
Potri.001G040700	CHG-gene
Potri.001G040800	UM
Potri.001G040900	UM
Potri.001G041000	UM
Potri.001G041100	UM
Potri.001G041200	UM
Potri.001G041300	UM
Potri.001G041400	UM
Potri.001G041500	UM
Potri.001G041600	UM
Potri.001G041700	UM
Potri.001G041800	CG-gbm
Potri.001G041900	UM
Potri.001G042000	CG-gbm
Potri.001G042100	UM
Potri.001G042200	UM
Potri.001G042300	UM
Potri.001G042400	UM
Potri.001G042500	UM
Potri.001G042600	UM
Potri.001G042700	UM
Potri.001G042800	UM
Potri.001G042900	UM
Potri.001G043000	CG-gbm
Potri.001G043100	UM
Potri.001G043200	CG-gbm
Potri.001G043300	UM
Potri.001G043400	UM
Potri.001G043500	UM
Potri.001G043600	UM
Potri.001G043700	UM
Potri.001G043800	UM
Potri.001G043900	UM
Potri.001G044000	CG-gbm
Potri.001G044100	UM
Potri.001G044200	UM
Potri.001G044300	UM
Potri.001G044400	UM
Potri.001G044500	UM
Potri.001G044600	UM
Potri.001G044700	CG-gbm
Potri.001G044800	UM
Potri.001G044900	CG-gbm
Potri.001G045000	UM
Potri.001G045100	UM
Potri.001G045200	UM
Potri.001G045300	UM
Potri.001G045400	CHH-gene
Potri.001G045500	UM
Potri.001G045600	UM
Potri.001G045700	CHH-gene
Potri.001G045800	UM
Potri.001G045900	UM
Potri.001G046000	UM
Potri.001G046100	UM
Potri.001G046200	UM
Potri.001G046300	UM
Potri.001G046400	UM
Potri.001G046500	CG-gbm
Potri.001G046600	UM
Potri.001G046700	UM
Potri.001G046800	UM
Potri.001G046900	UM
Potri.001G047000	UM
Potri.001G047100	CG-gbm
Potri.001G047200	CG-gbm
Potri.001G047300	UM
Potri.001G047400	UM
Potri.001G047500	UM
Potri.001G047600	UM
Potri.001G047700	UM
Potri.001G047800	UM
Potri.001G047900	CG-gbm
Potri.001G048000	UM
Potri.001G048100	CG-gbm
Potri.001G048200	UM
Potri.001G048300	UM
Potri.001G048400	UM
Potri.001G048500	UM
Potri.001G048600	UM
Potri.001G048700	CG-gbm
Potri.001G048800	UM
Potri.001G048900	UM
Potri.001G049000	UM
Potri.001G049100	UM
Potri.001G049200	UM
Potri.001G049300	CG-gbm
Potri.001G049400	CG-gbm
Potri.001G049500	CHH-gene
Potri.001G049600	UM
Potri.001G049700	UM
Potri.001G049800	UM
Potri.001G049900	UM
Potri.001G050000	CG-gbm
Potri.001G050100	UM
Potri.001G050200	UM
Potri.001G050300	CHH-gene
Potri.001G050400	UM
Potri.001G050500	UM
Potri.001G050600	UM
Potri.001G050700	CG-gbm
Potri.001G050800	CG-gbm
Potri.001G050900	UM
Potri.001G051000	UM
Potri.001G051100	UM
Potri.001G051200	CG-gbm
Potri.001G051300	UM
Potri.001G051400	CG-gbm
Potri.001G051500	UM
Potri.001G051600	UM
Potri.001G051700	CG-gbm
Potri.001G051800	CG-gbm
Potri.001G051900	UM
Potri.001G052000	UM
Potri.001G052100	CG-gbm
Potri.001G052200	UM
Potri.001G052300	UM
Potri.001G052400	UM
Potri.001G052500	UM
Potri.001G052600	UM
Potri.001G052700	UM
Potri.001G052800	UM
Potri.001G052900	UM
Potri.001G053000	UM
Potri.001G053100	UM
Potri.001G053200	UM
Potri.001G053300	UM
Potri.001G053400	UM
Potri.001G053500	UM
Potri.001G053600	UM
Potri.001G053700	UM
Potri.001G053800	UM
Potri.001G053900	UM
Potri.001G054000	UM
Potri.001G054100	UM
Potri.001G054200	UM
Potri.001G054300	UM
Potri.001G054400	CG-gbm
Potri.001G054500	UM
Potri.001G054600	UM
Potri.001G054700	CG-gbm
Potri.001G054800	UM
Potri.001G054900	UM
Potri.001G055000	UM
Potri.001G055100	CG-gbm
Potri.001G055200	UM
Potri.001G055300	UM
Potri.001G055400	UM
Potri.001G055500	UM
Potri.001G055600	UM
Potri.001G055700	UM
Potri.001G055800	UM
Potri.001G055900	CG-gbm
Potri.001G056000	CG-gbm
Potri.001G056100	CG-gbm
Potri.001G056200	UM
Potri.001G056300	UM
Potri.001G056400	UM
Potri.001G056500	UM
Potri.001G056600	UM
Potri.001G056700	UM
Potri.001G056800	UM
Potri.001G056900	UM
Potri.001G057000	UM
Potri.001G057100	CG-gbm
Potri.001G057200	CG-gbm
Potri.001G057300	UM
Potri.001G057400	CG-gbm
Potri.001G057500	UM
Potri.001G057600	UM
Potri.001G057700	UM
Potri.001G057800	CG-gbm
Potri.001G057900	UM
Potri.001G058000	UM
Potri.001G058100	UM
Potri.001G058200	UM
Potri.001G058300	UM
Potri.001G058400	UM
Potri.001G058500	UM
Potri.001G058600	UM
Potri.001G058700	CG-gbm
Potri.001G058800	UM
Potri.001G058900	UM
Potri.001G059000	UM
Potri.001G059100	UM
Potri.001G059200	UM
Potri.001G059300	UM
Potri.001G059400	UM
Potri.001G059500	UM
Potri.001G059600	UM
Potri.001G059700	UM
Potri.001G059800	UM
Potri.001G059900	CG-gbm
Potri.001G060000	UM
Potri.001G060100	CG-gbm
Potri.001G060200	UM
Potri.001G060300	UM
Potri.001G060400	UM
Potri.001G060500	UM
Potri.001G060600	UM
Potri.001G060700	UM
Potri.001G060800	UM
Potri.001G060900	UM
Potri.001G061000	UM
Potri.001G061100	UM
Potri.001G061200	UM
Potri.001G061300	UM
Potri.001G061400	UM
Potri.001G061500	UM
Potri.001G061600	UM
Potri.001G061700	UM
Potri.001G061800	UM
Potri.001G061900	UM
Potri.001G062000	UM
Potri.001G062100	UM
Potri.001G062200	UM
Potri.001G062300	CHH-gene
Potri.001G062400	CHH-gene
Potri.001G062500	UM
Potri.001G062600	UM
Potri.001G062700	UM
Potri.001G062800	UM
Potri.001G062900	UM
Potri.001G063000	UM
Potri.001G063100	UM
Potri.001G063200	UM
Potri.001G063300	CHH-gene
Potri.001G063400	UM
Potri.001G063500	UM
Potri.001G063600	UM
Potri.001G063700	CHH-gene
Potri.001G063800	UM
Potri.001G063900	CHH-gene
Potri.001G064000	UM
Potri.001G064100	CHH-gene
Potri.001G064200	UM
Potri.001G064300	UM
Potri.001G064400	CHH-gene
Potri.001G064500	CHH-gene
Potri.001G064600	CHH-gene
Potri.001G064700	UM
Potri.001G064800	CHH-gene
Potri.001G064900	CHH-gene
Potri.001G065000	UM
Potri.001G065100	CHH-gene
Potri.001G065200	UM
Potri.001G065300	CHH-gene
Potri.001G065400	CHH-gene
Potri.001G065500	UM
Potri.001G065600	UM
Potri.001G065700	UM
Potri.001G065800	UM
Potri.001G065900	UM
Potri.001G066000	UM
Potri.001G066100	UM
Potri.001G066200	UM
Potri.001G066300	UM
Potri.001G066400	UM
Potri.001G066500	UM
Potri.001G066600	UM
Potri.001G066700	UM
Potri.001G066800	CG-gbm
Potri.001G066900	UM
Potri.001G067000	UM
Potri.001G067100	UM
Potri.001G067200	UM
Potri.001G067300	CG-gbm
Potri.001G067400	UM
Potri.001G067500	UM
Potri.001G067600	UM
Potri.001G067700	UM
Potri.001G067800	UM
Potri.001G067900	CG-gbm
Potri.001G068000	UM
Potri.001G068100	UM
Potri.001G068200	UM
Potri.001G068300	CG-gbm
Potri.001G068400	UM
Potri.001G068500	CG-gbm
Potri.001G068600	UM
Potri.001G068700	CG-gbm
Potri.001G068800	UM
Potri.001G068900	UM
Potri.001G069000	UM
Potri.001G069100	UM
Potri.001G069200	UM
Potri.001G069300	UM
Potri.001G069400	UM
Potri.001G069500	UM
Potri.001G069600	UM
Potri.001G069700	UM
Potri.001G069800	UM
Potri.001G069900	UM
Potri.001G070000	UM
Potri.001G070100	UM
Potri.001G070200	UM
Potri.001G070300	UM
Potri.001G070400	UM
Potri.001G070500	UM
Potri.001G070600	UM
Potri.001G070700	UM
Potri.001G070800	UM
Potri.001G070900	UM
Potri.001G071000	UM
Potri.001G071100	UM
Potri.001G071200	UM
Potri.001G071300	UM
Potri.001G071400	UM
Potri.001G071500	UM
Potri.001G071600	UM
Potri.001G071700	UM
Potri.001G071800	CHH-gene
Potri.001G071900	UM
Potri.001G072000	CG-gbm
Potri.001G072100	UM
Potri.001G072200	UM
Potri.001G072300	UM
Potri.001G072400	CG-gbm
Potri.001G072500	UM
Potri.001G072600	UM
Potri.001G072700	UM
Potri.001G072800	CG-gbm
Potri.001G072900	UM
Potri.001G073000	UM
Potri.001G073100	UM
Potri.001G073200	UM
Potri.001G073300	CG-gbm
Potri.001G073400	UM
Potri.001G073500	UM
Potri.001G073600	UM
Potri.001G073700	UM
Potri.001G073800	CG-gbm
Potri.001G073900	UM
Potri.001G074000	CG-gbm
Potri.001G074100	UM
Potri.001G074200	UM
Potri.001G074300	UM
Potri.001G074400	UM
Potri.001G074500	UM
Potri.001G074600	UM
Potri.001G074700	UM
Potri.001G074800	UM
Potri.001G074900	UM
Potri.001G075000	UM
Potri.001G075100	UM
Potri.001G075200	UM
Potri.001G075300	CG-gbm
Potri.001G075400	UM
Potri.001G075500	UM
Potri.001G075600	UM
Potri.001G075700	UM
Potri.001G075800	UM
Potri.001G075900	CG-gbm
Potri.001G076000	UM
Potri.001G076100	CG-gbm
Potri.001G076200	UM
Potri.001G076300	UM
Potri.001G076400	UM
Potri.001G076500	UM
Potri.001G076600	UM
Potri.001G076700	UM
Potri.001G076800	UM
Potri.001G076900	UM
Potri.001G077000	UM
Potri.001G077100	UM
Potri.001G077200	UM
Potri.001G077300	UM
Potri.001G077400	UM
Potri.001G077500	UM
Potri.001G077600	UM
Potri.001G077700	UM
Potri.001G077800	UM
Potri.001G077900	UM
Potri.001G078000	UM
Potri.001G078100	UM
Potri.001G078200	UM
Potri.001G078300	UM
Potri.001G078400	UM
Potri.001G078500	UM
Potri.001G078600	CG-gbm
Potri.001G078700	UM
Potri.001G078800	UM
Potri.001G078900	CG-gbm
Potri.001G079000	CG-gbm
Potri.001G079100	CG-gbm
Potri.001G079200	UM
Potri.001G079300	CG-gbm
Potri.001G079400	CG-gbm
Potri.001G079500	UM
Potri.001G079600	UM
Potri.001G079700	CHH-gene
Potri.001G079800	UM
Potri.001G079900	UM
Potri.001G080000	UM
Potri.001G080100	UM
Potri.001G080200	CG-gbm
Potri.001G080300	UM
Potri.001G080400	UM
Potri.001G080500	UM
Potri.001G080600	UM
Potri.001G080700	UM
Potri.001G080800	UM
Potri.001G080900	UM
Potri.001G081000	UM
Potri.001G081100	CG-gbm
Potri.001G081200	UM
Potri.001G081300	UM
Potri.001G081400	UM
Potri.001G081500	UM
Potri.001G081600	CG-gbm
Potri.001G081700	UM
Potri.001G081800	CHH-gene
Potri.001G081900	CG-gbm
Potri.001G082000	UM
Potri.001G082100	CG-gbm
Potri.001G082200	UM
Potri.001G082300	UM
Potri.001G082400	UM
Potri.001G082500	UM
Potri.001G082600	UM
Potri.001G082700	UM
Potri.001G082800	UM
Potri.001G082900	UM
Potri.001G083000	UM
Potri.001G083100	UM
Potri.001G083200	UM
Potri.001G083300	UM
Potri.001G083400	UM
Potri.001G083500	UM
Potri.001G083600	UM
Potri.001G083700	UM
Potri.001G083800	UM
Potri.001G083900	UM
Potri.001G084000	UM
Potri.001G084100	CHH-gene
Potri.001G084200	UM
Potri.001G084300	CG-gbm
Potri.001G084400	UM
Potri.001G084500	UM
Potri.001G084600	UM
Potri.001G084700	CG-gbm
Potri.001G084800	UM
Potri.001G084900	UM
Potri.001G085000	CG-gbm
Potri.001G085100	UM
Potri.001G085200	CG-gbm
Potri.001G085300	CHH-gene
Potri.001G085400	UM
Potri.001G085500	CG-gbm
Potri.001G085600	UM
Potri.001G085700	UM
Potri.001G085800	UM
Potri.001G085900	UM
Potri.001G086000	UM
Potri.001G086100	CG-gbm
Potri.001G086200	CHH-gene
Potri.001G086300	UM
Potri.001G086400	UM
Potri.001G086500	CHH-gene
Potri.001G086600	UM
Potri.001G086700	UM
Potri.001G086800	UM
Potri.001G086900	UM
Potri.001G087000	CHH-gene
Potri.001G087100	UM
Potri.001G087200	UM
Potri.001G087300	CG-gbm
Potri.001G087400	CG-gbm
Potri.001G087500	UM
Potri.001G087600	UM
Potri.001G087700	UM
Potri.001G087800	CG-gbm
Potri.001G087900	UM
Potri.001G088000	CG-gbm
Potri.001G088100	UM
Potri.001G088200	UM
Potri.001G088300	UM
Potri.001G088400	UM
Potri.001G088500	UM
Potri.001G088600	CG-gbm
Potri.001G088700	UM
Potri.001G088800	UM
Potri.001G088900	UM
Potri.001G089000	UM
Potri.001G089100	UM
Potri.001G089200	UM
Potri.001G089300	UM
Potri.001G089400	UM
Potri.001G089500	UM
Potri.001G089600	UM
Potri.001G089700	UM
Potri.001G089800	CG-gbm
Potri.001G089900	CG-gbm
Potri.001G090000	UM
Potri.001G090100	UM
Potri.001G090200	UM
Potri.001G090300	UM
Potri.001G090400	UM
Potri.001G090500	CG-gbm
Potri.001G090600	CG-gbm
Potri.001G090700	CG-gbm
Potri.001G090800	UM
Potri.001G090900	CG-gbm
Potri.001G091000	UM
Potri.001G091100	CG-gbm
Potri.001G091200	UM
Potri.001G091300	UM
Potri.001G091400	UM
Potri.001G091500	UM
Potri.001G091600	CG-gbm
Potri.001G091700	UM
Potri.001G091800	UM
Potri.001G091900	CG-gbm
Potri.001G092000	UM
Potri.001G092100	UM
Potri.001G092200	UM
Potri.001G092300	UM
Potri.001G092400	UM
Potri.001G092500	UM
Potri.001G092600	UM
Potri.001G092700	UM
Potri.001G092800	UM
Potri.001G092900	UM
Potri.001G093000	UM
Potri.001G093100	UM
Potri.001G093200	UM
Potri.001G093300	UM
Potri.001G093400	UM
Potri.001G093500	UM
Potri.001G093600	UM
Potri.001G093700	UM
Potri.001G093800	UM
Potri.001G093900	UM
Potri.001G094000	UM
Potri.001G094100	CG-gbm
Potri.001G094200	UM
Potri.001G094300	UM
Potri.001G094400	UM
Potri.001G094500	CG-gbm
Potri.001G094600	CG-gbm
Potri.001G094700	UM
Potri.001G094800	UM
Potri.001G094900	UM
Potri.001G095000	UM
Potri.001G095100	UM
Potri.001G095200	UM
Potri.001G095300	UM
Potri.001G095400	UM
Potri.001G095500	CG-gbm
Potri.001G095600	UM
Potri.001G095700	UM
Potri.001G095800	UM
Potri.001G095900	UM
Potri.001G096000	UM
Potri.001G096100	CG-gbm
Potri.001G096200	CG-gbm
Potri.001G096300	UM
Potri.001G096400	CG-gbm
Potri.001G096500	UM
Potri.001G096600	UM
Potri.001G096700	UM
Potri.001G096800	UM
Potri.001G096900	UM
Potri.001G097000	UM
Potri.001G097100	UM
Potri.001G097200	CG-gbm
Potri.001G097300	UM
Potri.001G097400	CG-gbm
Potri.001G097500	UM
Potri.001G097600	UM
Potri.001G097700	UM
Potri.001G097800	UM
Potri.001G097900	UM
Potri.001G098000	UM
Potri.001G098100	UM
Potri.001G098200	UM
Potri.001G098300	UM
Potri.001G098400	UM
Potri.001G098500	CG-gbm
Potri.001G098600	CG-gbm
Potri.001G098700	UM
Potri.001G098800	UM
Potri.001G098900	UM
Potri.001G099000	UM
Potri.001G099100	UM
Potri.001G099200	UM
Potri.001G099300	UM
Potri.001G099400	UM
Potri.001G099500	UM
Potri.001G099600	UM
Potri.001G099700	UM
Potri.001G099800	UM
Potri.001G099900	CG-gbm
Potri.001G100000	UM
Potri.001G100100	UM
Potri.001G100200	UM
Potri.001G100300	UM
Potri.001G100400	UM
Potri.001G100500	UM
Potri.001G100600	UM
Potri.001G100700	CG-gbm
Potri.001G100800	UM
Potri.001G100900	UM
Potri.001G101000	UM
Potri.001G101100	CG-gbm
Potri.001G101200	UM
Potri.001G101300	CG-gbm
Potri.001G101400	CG-gbm
Potri.001G101500	UM
Potri.001G101600	UM
Potri.001G101700	CG-gbm
Potri.001G101800	UM
Potri.001G101900	UM
Potri.001G102000	CG-gbm
Potri.001G102100	CG-gbm
Potri.001G102200	CG-gbm
Potri.001G102300	UM
Potri.001G102400	UM
Potri.001G102500	UM
Potri.001G102600	UM
Potri.001G102700	UM
Potri.001G102800	UM
Potri.001G102900	CG-gbm
Potri.001G103000	UM
Potri.001G103100	CG-gbm
Potri.001G103200	UM
Potri.001G103300	UM
Potri.001G103400	UM
Potri.001G103500	UM
Potri.001G103600	UM
Potri.001G103700	UM
Potri.001G103800	UM
Potri.001G103900	UM
Potri.001G104000	CG-gbm
Potri.001G104100	UM
Potri.001G104200	UM
Potri.001G104300	CG-gbm
Potri.001G104400	UM
Potri.001G104500	CG-gbm
Potri.001G104600	UM
Potri.001G104700	CG-gbm
Potri.001G104800	UM
Potri.001G104900	CG-gbm
Potri.001G105000	UM
Potri.001G105100	UM
Potri.001G105200	UM
Potri.001G105300	UM
Potri.001G105400	UM
Potri.001G105500	UM
Potri.001G105600	UM
Potri.001G105700	UM
Potri.001G105800	UM
Potri.001G105900	UM
Potri.001G106000	UM
Potri.001G106100	UM
Potri.001G106200	UM
Potri.001G106300	UM
Potri.001G106400	UM
Potri.001G106500	UM
Potri.001G106600	CG-gbm
Potri.001G106700	UM
Potri.001G106800	UM
Potri.001G106900	UM
Potri.001G107000	UM
Potri.001G107100	UM
Potri.001G107200	UM
Potri.001G107300	CG-gbm
Potri.001G107400	UM
Potri.001G107500	CG-gbm
Potri.001G107600	UM
Potri.001G107700	UM
Potri.001G107800	UM
Potri.001G107900	UM
Potri.001G108000	UM
Potri.001G108100	UM
Potri.001G108200	UM
Potri.001G108300	UM
Potri.001G108400	CG-gbm
Potri.001G108500	CHH-gene
Potri.001G108600	UM
Potri.001G108700	UM
Potri.001G108800	UM
Potri.001G108900	UM
Potri.001G109000	UM
Potri.001G109100	UM
Potri.001G109200	UM
Potri.001G109300	UM
Potri.001G109400	UM
Potri.001G109500	CG-gbm
Potri.001G109600	UM
Potri.001G109700	UM
Potri.001G109800	UM
Potri.001G109900	UM
Potri.001G110000	CG-gbm
Potri.001G110100	UM
Potri.001G110200	UM
Potri.001G110300	UM
Potri.001G110400	UM
Potri.001G110500	UM
Potri.001G110600	CHH-gene
Potri.001G110700	UM
Potri.001G110800	UM
Potri.001G110900	UM
Potri.001G111000	UM
Potri.001G111100	CG-gbm
Potri.001G111200	UM
Potri.001G111300	CG-gbm
Potri.001G111400	CG-gbm
Potri.001G111500	UM
Potri.001G111600	UM
Potri.001G111700	UM
Potri.001G111800	UM
Potri.001G111900	UM
Potri.001G112000	UM
Potri.001G112100	CG-gbm
Potri.001G112200	UM
Potri.001G112300	CG-gbm
Potri.001G112400	UM
Potri.001G112500	UM
Potri.001G112600	UM
Potri.001G112700	UM
Potri.001G112800	UM
Potri.001G112900	UM
Potri.001G113000	UM
Potri.001G113100	UM
Potri.001G113200	UM
Potri.001G113300	UM
Potri.001G113400	UM
Potri.001G113500	CG-gbm
Potri.001G113600	UM
Potri.001G113700	UM
Potri.001G113800	UM
Potri.001G113900	UM
Potri.001G114000	UM
Potri.001G114100	UM
Potri.001G114200	UM
Potri.001G114300	UM
Potri.001G114400	UM
Potri.001G114500	UM
Potri.001G114600	CG-gbm
Potri.001G114700	UM
Potri.001G114800	UM
Potri.001G114900	UM
Potri.001G115000	UM
Potri.001G115100	CG-gbm
Potri.001G115200	UM
Potri.001G115300	UM
Potri.001G115400	UM
Potri.001G115500	UM
Potri.001G115600	UM
Potri.001G115700	UM
Potri.001G115800	UM
Potri.001G115900	UM
Potri.001G116000	UM
Potri.001G116100	UM
Potri.001G116200	UM
Potri.001G116300	UM
Potri.001G116400	UM
Potri.001G116500	UM
Potri.001G116600	UM
Potri.001G116700	UM
Potri.001G116800	UM
Potri.001G116900	CG-gbm
Potri.001G117000	UM
Potri.001G117100	CG-gbm
Potri.001G117200	CG-gbm
Potri.001G117300	UM
Potri.001G117400	UM
Potri.001G117500	UM
Potri.001G117600	UM
Potri.001G117700	UM
Potri.001G117800	UM
Potri.001G117900	UM
Potri.001G118000	CG-gbm
Potri.001G118100	UM
Potri.001G118200	UM
Potri.001G118300	UM
Potri.001G118400	UM
Potri.001G118500	UM
Potri.001G118600	UM
Potri.001G118700	CG-gbm
Potri.001G118800	UM
Potri.001G118900	UM
Potri.001G119000	UM
Potri.001G119100	UM
Potri.001G119200	UM
Potri.001G119300	UM
Potri.001G119400	CHH-gene
Potri.001G119500	UM
Potri.001G119600	CHH-gene
Potri.001G119700	CG-gbm
Potri.001G119800	UM
Potri.001G119900	UM
Potri.001G120000	UM
Potri.001G120100	UM
Potri.001G120200	UM
Potri.001G120300	CG-gbm
Potri.001G120400	CG-gbm
Potri.001G120500	UM
Potri.001G120600	UM
Potri.001G120700	UM
Potri.001G120800	UM
Potri.001G120900	CG-gbm
Potri.001G121000	UM
Potri.001G121100	UM
Potri.001G121200	UM
Potri.001G121300	UM
Potri.001G121400	UM
Potri.001G121500	CHH-gene
Potri.001G121600	UM
Potri.001G121700	UM
Potri.001G121800	UM
Potri.001G121900	UM
Potri.001G122000	UM
Potri.001G122100	UM
Potri.001G122200	UM
Potri.001G122300	UM
Potri.001G122400	UM
Potri.001G122500	UM
Potri.001G122600	UM
Potri.001G122700	UM
Potri.001G122800	UM
Potri.001G122900	CHH-gene
Potri.001G123000	UM
Potri.001G123100	UM
Potri.001G123200	UM
Potri.001G123300	UM
Potri.001G123400	CG-gbm
Potri.001G123500	CG-gbm
Potri.001G123600	CG-gbm
Potri.001G123700	CG-gbm
Potri.001G123800	UM
Potri.001G123900	UM
Potri.001G124000	CG-gbm
Potri.001G124100	UM
Potri.001G124200	CG-gbm
Potri.001G124300	CG-gbm
Potri.001G124400	UM
Potri.001G124500	CG-gbm
Potri.001G124600	CHH-gene
Potri.001G124700	UM
Potri.001G124800	UM
Potri.001G124900	UM
Potri.001G125000	UM
Potri.001G125100	UM
Potri.001G125200	UM
Potri.001G125300	UM
Potri.001G125400	UM
Potri.001G125500	UM
Potri.001G125600	UM
Potri.001G125700	CG-gbm
Potri.001G125800	UM
Potri.001G125900	UM
Potri.001G126000	UM
Potri.001G126100	UM
Potri.001G126200	CG-gbm
Potri.001G126300	UM
Potri.001G126400	UM
Potri.001G126500	CG-gbm
Potri.001G126600	UM
Potri.001G126700	UM
Potri.001G126800	UM
Potri.001G126900	CHH-gene
Potri.001G127000	UM
Potri.001G127100	UM
Potri.001G127200	UM
Potri.001G127300	UM
Potri.001G127400	UM
Potri.001G127500	UM
Potri.001G127600	UM
Potri.001G127700	UM
Potri.001G127800	UM
Potri.001G127900	UM
Potri.001G128000	UM
Potri.001G128100	UM
Potri.001G128200	UM
Potri.001G128300	UM
Potri.001G128400	UM
Potri.001G128500	UM
Potri.001G128600	UM
Potri.001G128700	UM
Potri.001G128800	CG-gbm
Potri.001G128900	UM
Potri.001G129000	CG-gbm
Potri.001G129100	CG-gbm
Potri.001G129200	UM
Potri.001G129300	UM
Potri.001G129400	UM
Potri.001G129500	UM
Potri.001G129600	CG-gbm
Potri.001G129700	UM
Potri.001G129800	UM
Potri.001G129900	UM
Potri.001G130000	UM
Potri.001G130100	UM
Potri.001G130200	UM
Potri.001G130300	UM
Potri.001G130400	UM
Potri.001G130500	UM
Potri.001G130600	UM
Potri.001G130700	UM
Potri.001G130800	UM
Potri.001G130900	CG-gbm
Potri.001G131000	CG-gbm
Potri.001G131100	UM
Potri.001G131200	UM
Potri.001G131300	UM
Potri.001G131400	CG-gbm
Potri.001G131500	UM
Potri.001G131600	UM
Potri.001G131700	UM
Potri.001G131800	UM
Potri.001G131900	UM
Potri.001G132000	UM
Potri.001G132100	UM
Potri.001G132200	UM
Potri.001G132300	UM
Potri.001G132400	UM
Potri.001G132500	UM
Potri.001G132600	CG-gbm
Potri.001G132700	CG-gbm
Potri.001G132800	UM
Potri.001G132900	CG-gbm
Potri.001G133000	UM
Potri.001G133100	UM
Potri.001G133200	UM
Potri.001G133300	UM
Potri.001G133400	UM
Potri.001G133500	UM
Potri.001G133600	UM
Potri.001G133700	UM
Potri.001G133800	UM
Potri.001G133900	UM
Potri.001G134000	UM
Potri.001G134100	UM
Potri.001G134200	CHH-gene
Potri.001G134300	CHH-gene
Potri.001G134400	UM
Potri.001G134500	UM
Potri.001G134600	CHH-gene
Potri.001G134700	CHH-gene
Potri.001G134800	CG-gbm
Potri.001G134900	UM
Potri.001G135000	CG-gbm
Potri.001G135100	UM
Potri.001G135200	CG-gbm
Potri.001G135300	CG-gbm
Potri.001G135400	UM
Potri.001G135500	CG-gbm
Potri.001G135600	UM
Potri.001G135700	CG-gbm
Potri.001G135800	UM
Potri.001G135900	UM
Potri.001G136000	UM
Potri.001G136100	UM
Potri.001G136200	CG-gbm
Potri.001G136300	CG-gbm
Potri.001G136400	UM
Potri.001G136500	UM
Potri.001G136600	CG-gbm
Potri.001G136700	UM
Potri.001G136800	UM
Potri.001G136900	CG-gbm
Potri.001G137000	UM
Potri.001G137100	UM
Potri.001G137200	CG-gbm
Potri.001G137300	UM
Potri.001G137400	UM
Potri.001G137500	UM
Potri.001G137600	UM
Potri.001G137700	CG-gbm
Potri.001G137800	UM
Potri.001G137900	UM
Potri.001G138000	UM
Potri.001G138100	UM
Potri.001G138200	UM
Potri.001G138300	UM
Potri.001G138400	CG-gbm
Potri.001G138500	UM
Potri.001G138600	UM
Potri.001G138700	UM
Potri.001G138800	UM
Potri.001G138900	CG-gbm
Potri.001G139000	UM
Potri.001G139100	UM
Potri.001G139200	UM
Potri.001G139300	UM
Potri.001G139400	CG-gbm
Potri.001G139500	CG-gbm
Potri.001G139600	UM
Potri.001G139700	UM
Potri.001G139800	UM
Potri.001G139900	UM
Potri.001G140000	UM
Potri.001G140100	CHH-gene
Potri.001G140200	UM
Potri.001G140300	UM
Potri.001G140400	UM
Potri.001G140500	UM
Potri.001G140600	UM
Potri.001G140700	UM
Potri.001G140800	UM
Potri.001G140900	UM
Potri.001G141000	UM
Potri.001G141100	UM
Potri.001G141200	UM
Potri.001G141300	UM
Potri.001G141400	UM
Potri.001G141500	UM
Potri.001G141600	UM
Potri.001G141700	UM
Potri.001G141800	UM
Potri.001G141900	UM
Potri.001G142000	UM
Potri.001G142100	CG-gbm
Potri.001G142200	UM
Potri.001G142300	CG-gbm
Potri.001G142400	UM
Potri.001G142500	UM
Potri.001G142600	UM
Potri.001G142700	UM
Potri.001G142800	UM
Potri.001G142900	UM
Potri.001G143000	CHH-gene
Potri.001G143100	CHH-gene
Potri.001G143200	CG-gbm
Potri.001G143300	UM
Potri.001G143400	UM
Potri.001G143500	UM
Potri.001G143600	UM
Potri.001G143700	UM
Potri.001G143800	CG-gbm
Potri.001G143900	UM
Potri.001G144000	UM
Potri.001G144100	UM
Potri.001G144200	UM
Potri.001G144300	UM
Potri.001G144400	UM
Potri.001G144500	UM
Potri.001G144600	UM
Potri.001G144700	UM
Potri.001G144800	UM
Potri.001G144900	UM
Potri.001G145000	UM
Potri.001G145100	UM
Potri.001G145200	UM
Potri.001G145300	CG-gbm
Potri.001G145400	UM
Potri.001G145500	UM
Potri.001G145600	UM
Potri.001G145700	UM
Potri.001G145800	UM
Potri.001G145900	UM
Potri.001G146000	UM
Potri.001G146100	CG-gbm
Potri.001G146200	UM
Potri.001G146300	UM
Potri.001G146400	CG-gbm
Potri.001G146500	CG-gbm
Potri.001G146600	UM
Potri.001G146700	UM
Potri.001G146800	UM
Potri.001G146900	UM
Potri.001G147000	UM
Potri.001G147100	UM
Potri.001G147200	UM
Potri.001G147300	UM
Potri.001G147400	UM
Potri.001G147500	CG-gbm
Potri.001G147600	UM
Potri.001G147700	UM
Potri.001G147800	UM
Potri.001G147900	CHH-gene
Potri.001G148000	UM
Potri.001G148100	CG-gbm
Potri.001G148200	CHH-gene
Potri.001G148300	CG-gbm
Potri.001G148400	CG-gbm
Potri.001G148500	UM
Potri.001G148600	UM
Potri.001G148700	UM
Potri.001G148800	CG-gbm
Potri.001G148900	CG-gbm
Potri.001G149000	UM
Potri.001G149100	UM
Potri.001G149200	UM
Potri.001G149300	UM
Potri.001G149400	UM
Potri.001G149500	UM
Potri.001G149600	UM
Potri.001G149700	UM
Potri.001G149800	UM
Potri.001G149900	CG-gbm
Potri.001G150000	UM
Potri.001G150100	UM
Potri.001G150200	UM
Potri.001G150300	UM
Potri.001G150400	CG-gbm
Potri.001G150500	UM
Potri.001G150600	UM
Potri.001G150700	UM
Potri.001G150800	UM
Potri.001G150900	CG-gbm
Potri.001G151000	UM
Potri.001G151100	UM
Potri.001G151200	UM
Potri.001G151300	UM
Potri.001G151400	UM
Potri.001G151500	UM
Potri.001G151600	UM
Potri.001G151700	CG-gbm
Potri.001G151800	UM
Potri.001G151900	UM
Potri.001G152000	UM
Potri.001G152100	CG-gbm
Potri.001G152200	UM
Potri.001G152300	UM
Potri.001G152400	CHH-gene
Potri.001G152500	UM
Potri.001G152600	UM
Potri.001G152700	UM
Potri.001G152800	UM
Potri.001G152900	UM
Potri.001G153000	CG-gbm
Potri.001G153100	UM
Potri.001G153200	UM
Potri.001G153300	UM
Potri.001G153400	CG-gbm
Potri.001G153500	CHH-gene
Potri.001G153600	CHH-gene
Potri.001G153700	UM
Potri.001G153800	UM
Potri.001G153900	UM
Potri.001G154000	CHH-gene
Potri.001G154100	UM
Potri.001G154200	UM
Potri.001G154300	UM
Potri.001G154400	CG-gbm
Potri.001G154500	UM
Potri.001G154600	UM
Potri.001G154700	CG-gbm
Potri.001G154800	UM
Potri.001G154900	UM
Potri.001G155000	UM
Potri.001G155100	UM
Potri.001G155200	CG-gbm
Potri.001G155300	UM
Potri.001G155400	UM
Potri.001G155500	CG-gbm
Potri.001G155600	UM
Potri.001G155700	UM
Potri.001G155800	UM
Potri.001G155900	CG-gbm
Potri.001G156000	CG-gbm
Potri.001G156100	CG-gbm
Potri.001G156200	CG-gbm
Potri.001G156300	UM
Potri.001G156400	UM
Potri.001G156500	UM
Potri.001G156600	UM
Potri.001G156700	UM
Potri.001G156800	CHH-gene
Potri.001G156900	UM
Potri.001G157000	UM
Potri.001G157100	UM
Potri.001G157200	UM
Potri.001G157300	CG-gbm
Potri.001G157400	CG-gbm
Potri.001G157500	UM
Potri.001G157600	UM
Potri.001G157700	UM
Potri.001G157800	CG-gbm
Potri.001G157900	UM
Potri.001G158000	UM
Potri.001G158100	UM
Potri.001G158200	UM
Potri.001G158300	UM
Potri.001G158400	UM
Potri.001G158500	UM
Potri.001G158600	UM
Potri.001G158700	UM
Potri.001G158800	UM
Potri.001G158900	CG-gbm
Potri.001G159000	UM
Potri.001G159100	UM
Potri.001G159200	UM
Potri.001G159300	UM
Potri.001G159400	UM
Potri.001G159500	CHH-gene
Potri.001G159600	UM
Potri.001G159700	CG-gbm
Potri.001G159800	CHH-gene
Potri.001G159900	UM
Potri.001G160000	UM
Potri.001G160100	UM
Potri.001G160200	UM
Potri.001G160300	CG-gbm
Potri.001G160400	UM
Potri.001G160500	UM
Potri.001G160600	UM
Potri.001G160700	CG-gbm
Potri.001G160800	UM
Potri.001G160900	UM
Potri.001G161000	UM
Potri.001G161100	CG-gbm
Potri.001G161200	UM
Potri.001G161300	UM
Potri.001G161400	UM
Potri.001G161500	UM
Potri.001G161600	CG-gbm
Potri.001G161700	CG-gbm
Potri.001G161800	UM
Potri.001G161900	CG-gbm
Potri.001G162000	UM
Potri.001G162100	UM
Potri.001G162200	UM
Potri.001G162300	UM
Potri.001G162400	UM
Potri.001G162500	UM
Potri.001G162600	UM
Potri.001G162700	UM
Potri.001G162800	UM
Potri.001G162900	CG-gbm
Potri.001G163000	UM
Potri.001G163100	UM
Potri.001G163200	CG-gbm
Potri.001G163300	UM
Potri.001G163400	UM
Potri.001G163500	UM
Potri.001G163600	UM
Potri.001G163700	CG-gbm
Potri.001G163800	UM
Potri.001G163900	CG-gbm
Potri.001G164000	CG-gbm
Potri.001G164100	CG-gbm
Potri.001G164200	UM
Potri.001G164300	UM
Potri.001G164400	UM
Potri.001G164500	UM
Potri.001G164600	CHH-gene
Potri.001G164700	UM
Potri.001G164800	UM
Potri.001G164900	CG-gbm
Potri.001G165000	UM
Potri.001G165100	UM
Potri.001G165200	UM
Potri.001G165300	CHH-gene
Potri.001G165400	CHH-gene
Potri.001G165500	CHH-gene
Potri.001G165600	CG-gbm
Potri.001G165700	UM
Potri.001G165800	CG-gbm
Potri.001G165900	CG-gbm
Potri.001G166000	CG-gbm
Potri.001G166100	CG-gbm
Potri.001G166200	CHH-gene
Potri.001G166300	UM
Potri.001G166400	UM
Potri.001G166500	CG-gbm
Potri.001G166600	UM
Potri.001G166700	UM
Potri.001G166800	UM
Potri.001G166900	UM
Potri.001G167000	UM
Potri.001G167100	CG-gbm
Potri.001G167200	UM
Potri.001G167300	UM
Potri.001G167400	UM
Potri.001G167500	UM
Potri.001G167600	UM
Potri.001G167700	UM
Potri.001G167800	UM
Potri.001G167900	UM
Potri.001G168000	UM
Potri.001G168100	CG-gbm
Potri.001G168200	UM
Potri.001G168300	UM
Potri.001G168400	UM
Potri.001G168500	CHH-gene
Potri.001G168600	UM
Potri.001G168700	UM
Potri.001G168800	UM
Potri.001G168900	UM
Potri.001G169000	UM
Potri.001G169100	UM
Potri.001G169200	UM
Potri.001G169300	UM
Potri.001G169400	UM
Potri.001G169500	UM
Potri.001G169600	UM
Potri.001G169700	UM
Potri.001G169800	CHH-gene
Potri.001G169900	UM
Potri.001G170000	UM
Potri.001G170100	UM
Potri.001G170200	CG-gbm
Potri.001G170300	CG-gbm
Potri.001G170400	UM
Potri.001G170500	UM
Potri.001G170600	CHH-gene
Potri.001G170700	CG-gbm
Potri.001G170800	UM
Potri.001G170900	UM
Potri.001G171000	CG-gbm
Potri.001G171100	CG-gbm
Potri.001G171200	CG-gbm
Potri.001G171300	UM
Potri.001G171400	UM
Potri.001G171500	UM
Potri.001G171600	UM
Potri.001G171700	UM
Potri.001G171800	UM
Potri.001G171900	UM
Potri.001G172000	UM
Potri.001G172100	UM
Potri.001G172200	UM
Potri.001G172300	UM
Potri.001G172400	UM
Potri.001G172500	UM
Potri.001G172600	CG-gbm
Potri.001G172700	UM
Potri.001G172800	UM
Potri.001G172900	UM
Potri.001G173100	UM
Potri.001G173300	UM
Potri.001G173400	UM
Potri.001G173500	CG-gbm
Potri.001G173600	UM
Potri.001G173700	UM
Potri.001G173800	CG-gbm
Potri.001G173900	CG-gbm
Potri.001G174000	UM
Potri.001G174100	CG-gbm
Potri.001G174200	UM
Potri.001G174300	UM
Potri.001G174400	UM
Potri.001G174500	UM
Potri.001G174600	CG-gbm
Potri.001G174700	CG-gbm
Potri.001G174800	CHH-gene
Potri.001G174900	CG-gbm
Potri.001G175000	UM
Potri.001G175100	CHH-gene
Potri.001G175200	CG-gbm
Potri.001G175300	CHH-gene
Potri.001G175400	UM
Potri.001G175500	UM
Potri.001G175600	UM
Potri.001G175700	UM
Potri.001G175800	UM
Potri.001G175900	UM
Potri.001G176000	UM
Potri.001G176100	UM
Potri.001G176200	UM
Potri.001G176300	CHH-gene
Potri.001G176400	CHH-gene
Potri.001G176500	UM
Potri.001G176600	UM
Potri.001G176700	CHH-gene
Potri.001G176800	UM
Potri.001G176900	CG-gbm
Potri.001G177000	CG-gbm
Potri.001G177100	UM
Potri.001G177200	UM
Potri.001G177300	UM
Potri.001G177400	UM
Potri.001G177500	UM
Potri.001G177600	UM
Potri.001G177700	CHH-gene
Potri.001G177800	UM
Potri.001G177900	UM
Potri.001G178000	CG-gbm
Potri.001G178100	UM
Potri.001G178200	CG-gbm
Potri.001G178300	UM
Potri.001G178400	UM
Potri.001G178500	UM
Potri.001G178600	UM
Potri.001G178700	UM
Potri.001G178800	UM
Potri.001G178900	CG-gbm
Potri.001G179000	CG-gbm
Potri.001G179100	CG-gbm
Potri.001G179200	CG-gbm
Potri.001G179300	UM
Potri.001G179400	UM
Potri.001G179500	UM
Potri.001G179600	CG-gbm
Potri.001G179700	UM
Potri.001G179800	UM
Potri.001G179900	UM
Potri.001G180000	UM
Potri.001G180100	CG-gbm
Potri.001G180200	CG-gbm
Potri.001G180300	UM
Potri.001G180400	UM
Potri.001G180500	UM
Potri.001G180600	UM
Potri.001G180700	UM
Potri.001G180800	CHH-gene
Potri.001G180900	CHH-gene
Potri.001G181000	CHH-gene
Potri.001G181100	UM
Potri.001G181200	CG-gbm
Potri.001G181300	UM
Potri.001G181400	UM
Potri.001G181500	UM
Potri.001G181600	UM
Potri.001G181700	UM
Potri.001G181800	UM
Potri.001G181900	UM
Potri.001G182000	UM
Potri.001G182100	UM
Potri.001G182200	CHH-gene
Potri.001G182300	CG-gbm
Potri.001G182400	UM
Potri.001G182500	UM
Potri.001G182600	CG-gbm
Potri.001G182700	UM
Potri.001G182800	CHH-gene
Potri.001G182900	UM
Potri.001G183000	UM
Potri.001G183100	CG-gbm
Potri.001G183200	UM
Potri.001G183300	UM
Potri.001G183400	UM
Potri.001G183500	UM
Potri.001G183600	UM
Potri.001G183700	UM
Potri.001G183800	UM
Potri.001G183900	UM
Potri.001G184000	UM
Potri.001G184100	UM
Potri.001G184200	CG-gbm
Potri.001G184300	CHH-gene
Potri.001G184400	UM
Potri.001G184500	CHH-gene
Potri.001G184600	UM
Potri.001G184700	UM
Potri.001G184800	UM
Potri.001G184900	UM
Potri.001G185000	CG-gbm
Potri.001G185100	CG-gbm
Potri.001G185200	UM
Potri.001G185300	CG-gbm
Potri.001G185400	CHH-gene
Potri.001G185500	UM
Potri.001G185600	CG-gbm
Potri.001G185700	UM
Potri.001G185800	UM
Potri.001G185900	UM
Potri.001G186000	CG-gbm
Potri.001G186100	UM
Potri.001G186200	UM
Potri.001G186300	CHH-gene
Potri.001G186400	UM
Potri.001G186500	UM
Potri.001G186600	CG-gbm
Potri.001G186700	UM
Potri.001G186800	UM
Potri.001G186900	CG-gbm
Potri.001G187000	CG-gbm
Potri.001G187100	CG-gbm
Potri.001G187200	UM
Potri.001G187300	UM
Potri.001G187400	UM
Potri.001G187500	UM
Potri.001G187600	UM
Potri.001G187700	UM
Potri.001G187800	UM
Potri.001G187900	UM
Potri.001G188000	UM
Potri.001G188100	CHH-gene
Potri.001G188200	CHH-gene
Potri.001G188300	CG-gbm
Potri.001G188400	UM
Potri.001G188500	UM
Potri.001G188600	CHH-gene
Potri.001G188700	UM
Potri.001G188800	CG-gbm
Potri.001G188900	UM
Potri.001G189000	CHH-gene
Potri.001G189100	CG-gbm
Potri.001G189200	CG-gbm
Potri.001G189300	UM
Potri.001G189400	UM
Potri.001G189500	UM
Potri.001G189600	CHH-gene
Potri.001G189700	UM
Potri.001G189800	UM
Potri.001G189900	UM
Potri.001G190000	CG-gbm
Potri.001G190100	UM
Potri.001G190200	CG-gbm
Potri.001G190300	UM
Potri.001G190400	UM
Potri.001G190500	UM
Potri.001G190600	UM
Potri.001G190700	UM
Potri.001G190800	UM
Potri.001G190900	CHH-gene
Potri.001G191000	UM
Potri.001G191100	CG-gbm
Potri.001G191200	CG-gbm
Potri.001G191300	UM
Potri.001G191400	UM
Potri.001G191500	UM
Potri.001G191600	UM
Potri.001G191700	UM
Potri.001G191800	UM
Potri.001G191900	UM
Potri.001G192000	UM
Potri.001G192100	UM
Potri.001G192200	UM
Potri.001G192300	UM
Potri.001G192400	UM
Potri.001G192500	UM
Potri.001G192600	UM
Potri.001G192700	UM
Potri.001G192800	UM
Potri.001G192900	CHH-gene
Potri.001G193000	CG-gbm
Potri.001G193100	CG-gbm
Potri.001G193200	UM
Potri.001G193300	UM
Potri.001G193400	CG-gbm
Potri.001G193500	UM
Potri.001G193600	UM
Potri.001G193700	CG-gbm
Potri.001G193800	CHH-gene
Potri.001G193900	CG-gbm
Potri.001G194000	UM
Potri.001G194100	UM
Potri.001G194200	CHH-gene
Potri.001G194300	CHH-gene
Potri.001G194400	UM
Potri.001G194500	CHH-gene
Potri.001G194600	UM
Potri.001G194700	CHH-gene
Potri.001G194800	CHH-gene
Potri.001G194900	CHH-gene
Potri.001G195000	UM
Potri.001G195100	UM
Potri.001G195200	CHH-gene
Potri.001G195300	CG-gbm
Potri.001G195400	UM
Potri.001G195500	CHH-gene
Potri.001G195600	CHH-gene
Potri.001G195700	CHH-gene
Potri.001G195800	CHH-gene
Potri.001G195900	UM
Potri.001G196000	UM
Potri.001G196100	CHH-gene
Potri.001G196200	CHH-gene
Potri.001G196300	CHH-gene
Potri.001G196400	UM
Potri.001G196500	UM
Potri.001G196600	UM
Potri.001G196700	UM
Potri.001G196800	CG-gbm
Potri.001G196900	CHH-gene
Potri.001G197000	UM
Potri.001G197100	UM
Potri.001G197200	UM
Potri.001G197300	CG-gbm
Potri.001G197400	CG-gbm
Potri.001G197500	CG-gbm
Potri.001G197600	CG-gbm
Potri.001G197700	UM
Potri.001G197800	CHH-gene
Potri.001G197900	CG-gbm
Potri.001G198000	CG-gbm
Potri.001G198100	UM
Potri.001G198200	CHH-gene
Potri.001G198300	UM
Potri.001G198400	UM
Potri.001G198500	UM
Potri.001G198600	CG-gbm
Potri.001G198700	UM
Potri.001G198800	UM
Potri.001G198900	UM
Potri.001G199000	UM
Potri.001G199100	UM
Potri.001G199200	CG-gbm
Potri.001G199300	UM
Potri.001G199400	CHH-gene
Potri.001G199500	CG-gbm
Potri.001G199600	CG-gbm
Potri.001G199700	UM
Potri.001G199800	CHH-gene
Potri.001G199900	CHH-gene
Potri.001G200000	UM
Potri.001G200100	UM
Potri.001G200200	UM
Potri.001G200300	CHG-gene
Potri.001G200400	UM
Potri.001G200500	CG-gbm
[truncated: 39,336 more rows]

## Sheet: P. virgatum
gene	class
Pavir.Aa00001	UM
Pavir.Aa00002	UM
Pavir.Aa00003	UM
Pavir.Aa00004	UM
Pavir.Aa00005	CG-gbm
Pavir.Aa00006	UM
Pavir.Aa00007	UM
Pavir.Aa00008	UM
Pavir.Aa00009	UM
Pavir.Aa00010	CHG-gene
Pavir.Aa00011	CHG-gene
Pavir.Aa00012	UM
Pavir.Aa00013	UM
Pavir.Aa00014	UM
Pavir.Aa00015	CHG-gene
Pavir.Aa00016	UM
Pavir.Aa00017	CG-gbm
Pavir.Aa00018	UM
Pavir.Aa00019	UM
Pavir.Aa00020	CG-gbm
Pavir.Aa00021	UM
Pavir.Aa00022	UM
Pavir.Aa00023	UM
Pavir.Aa00024	UM
Pavir.Aa00025	CG-gbm
Pavir.Aa00026	CHG-gene
Pavir.Aa00027	UM
Pavir.Aa00028	UM
Pavir.Aa00029	UM
Pavir.Aa00030	UM
Pavir.Aa00031	UM
Pavir.Aa00032	UM
Pavir.Aa00033	UM
Pavir.Aa00034	UM
Pavir.Aa00035	UM
Pavir.Aa00036	UM
Pavir.Aa00037	UM
Pavir.Aa00038	UM
Pavir.Aa00039	CG-gbm
Pavir.Aa00040	UM
Pavir.Aa00041	CHH-gene
Pavir.Aa00042	CG-gbm
Pavir.Aa00043	UM
Pavir.Aa00044	CHG-gene
Pavir.Aa00045	UM
Pavir.Aa00046	UM
Pavir.Aa00047	UM
Pavir.Aa00048	CG-gbm
Pavir.Aa00049	UM
Pavir.Aa00050	UM
Pavir.Aa00051	UM
Pavir.Aa00052	UM
Pavir.Aa00053	UM
Pavir.Aa00054	UM
Pavir.Aa00055	UM
Pavir.Aa00056	CG-gbm
Pavir.Aa00057	CG-gbm
Pavir.Aa00058	UM
Pavir.Aa00059	UM
Pavir.Aa00060	CHG-gene
Pavir.Aa00061	UM
Pavir.Aa00062	UM
Pavir.Aa00063	UM
Pavir.Aa00064	UM
Pavir.Aa00065	UM
Pavir.Aa00066	UM
Pavir.Aa00067	UM
Pavir.Aa00068	UM
Pavir.Aa00069	UM
Pavir.Aa00070	UM
Pavir.Aa00071	UM
Pavir.Aa00072	CHH-gene
Pavir.Aa00073	UM
Pavir.Aa00074	UM
Pavir.Aa00075	UM
Pavir.Aa00076	UM
Pavir.Aa00077	UM
Pavir.Aa00078	CHH-gene
Pavir.Aa00079	UM
Pavir.Aa00080	UM
Pavir.Aa00081	UM
Pavir.Aa00082	UM
Pavir.Aa00083	UM
Pavir.Aa00084	UM
Pavir.Aa00085	UM
Pavir.Aa00086	UM
Pavir.Aa00087	CG-gbm
Pavir.Aa00088	UM
Pavir.Aa00089	CG-gbm
Pavir.Aa00090	CG-gbm
Pavir.Aa00091	UM
Pavir.Aa00092	UM
Pavir.Aa00093	UM
Pavir.Aa00094	UM
Pavir.Aa00095	UM
Pavir.Aa00096	CG-gbm
Pavir.Aa00097	UM
Pavir.Aa00098	UM
Pavir.Aa00099	UM
Pavir.Aa00100	CG-gbm
Pavir.Aa00101	UM
Pavir.Aa00102	CG-gbm
Pavir.Aa00103	UM
Pavir.Aa00104	CG-gbm
Pavir.Aa00105	UM
Pavir.Aa00106	UM
Pavir.Aa00107	UM
Pavir.Aa00108	UM
Pavir.Aa00109	UM
Pavir.Aa00110	UM
Pavir.Aa00111	UM
Pavir.Aa00112	UM
Pavir.Aa00113	UM
Pavir.Aa00114	UM
Pavir.Aa00115	UM
Pavir.Aa00116	UM
Pavir.Aa00117	UM
Pavir.Aa00118	CG-gbm
Pavir.Aa00119	UM
Pavir.Aa00120	UM
Pavir.Aa00121	UM
Pavir.Aa00122	UM
Pavir.Aa00123	UM
Pavir.Aa00124	UM
Pavir.Aa00125	UM
Pavir.Aa00126	UM
Pavir.Aa00127	UM
Pavir.Aa00128	CG-gbm
Pavir.Aa00129	UM
Pavir.Aa00130	UM
Pavir.Aa00131	UM
Pavir.Aa00132	UM
Pavir.Aa00133	UM
Pavir.Aa00134	CHG-gene
Pavir.Aa00135	UM
Pavir.Aa00136	UM
Pavir.Aa00137	CG-gbm
Pavir.Aa00138	UM
Pavir.Aa00139	CG-gbm
Pavir.Aa00140	CG-gbm
Pavir.Aa00141	CG-gbm
Pavir.Aa00142	UM
Pavir.Aa00143	UM
Pavir.Aa00144	UM
Pavir.Aa00145	UM
Pavir.Aa00146	UM
Pavir.Aa00147	UM
Pavir.Aa00148	UM
Pavir.Aa00149	CG-gbm
Pavir.Aa00150	UM
Pavir.Aa00151	UM
Pavir.Aa00152	UM
Pavir.Aa00153	UM
Pavir.Aa00154	UM
Pavir.Aa00155	UM
Pavir.Aa00156	UM
Pavir.Aa00157	UM
Pavir.Aa00158	UM
Pavir.Aa00159	UM
Pavir.Aa00160	CHH-gene
Pavir.Aa00161	UM
Pavir.Aa00162	CHG-gene
Pavir.Aa00163	UM
Pavir.Aa00164	CG-gbm
Pavir.Aa00165	UM
Pavir.Aa00166	UM
Pavir.Aa00167	CG-gbm
Pavir.Aa00168	UM
Pavir.Aa00169	UM
Pavir.Aa00170	UM
Pavir.Aa00171	UM
Pavir.Aa00172	UM
Pavir.Aa00173	UM
Pavir.Aa00174	UM
Pavir.Aa00175	UM
Pavir.Aa00176	CG-gbm
Pavir.Aa00177	UM
Pavir.Aa00178	UM
Pavir.Aa00179	UM
Pavir.Aa00180	CHH-gene
Pavir.Aa00181	UM
Pavir.Aa00182	UM
Pavir.Aa00183	UM
Pavir.Aa00184	UM
Pavir.Aa00185	UM
Pavir.Aa00186	UM
Pavir.Aa00187	UM
Pavir.Aa00188	UM
Pavir.Aa00189	UM
Pavir.Aa00190	UM
Pavir.Aa00191	UM
Pavir.Aa00192	UM
Pavir.Aa00193	UM
Pavir.Aa00194	UM
Pavir.Aa00195	UM
Pavir.Aa00196	UM
Pavir.Aa00197	UM
Pavir.Aa00198	UM
Pavir.Aa00199	UM
Pavir.Aa00200	UM
Pavir.Aa00201	UM
Pavir.Aa00202	UM
Pavir.Aa00203	UM
Pavir.Aa00204	UM
Pavir.Aa00205	UM
Pavir.Aa00206	UM
Pavir.Aa00207	UM
Pavir.Aa00208	UM
Pavir.Aa00209	UM
Pavir.Aa00210	UM
Pavir.Aa00211	UM
Pavir.Aa00212	UM
Pavir.Aa00213	UM
Pavir.Aa00214	UM
Pavir.Aa00215	UM
Pavir.Aa00216	CG-gbm
Pavir.Aa00217	UM
Pavir.Aa00218	CG-gbm
Pavir.Aa00219	UM
Pavir.Aa00220	UM
Pavir.Aa00221	UM
Pavir.Aa00222	CHG-gene
Pavir.Aa00223	UM
Pavir.Aa00224	UM
Pavir.Aa00225	UM
Pavir.Aa00226	CG-gbm
Pavir.Aa00227	CG-gbm
Pavir.Aa00228	UM
Pavir.Aa00229	UM
Pavir.Aa00230	UM
Pavir.Aa00231	UM
Pavir.Aa00232	UM
Pavir.Aa00233	UM
Pavir.Aa00234	UM
Pavir.Aa00235	UM
Pavir.Aa00236	UM
Pavir.Aa00237	UM
Pavir.Aa00238	UM
Pavir.Aa00239	UM
Pavir.Aa00240	CG-gbm
Pavir.Aa00241	UM
Pavir.Aa00242	UM
Pavir.Aa00243	UM
Pavir.Aa00244	UM
Pavir.Aa00245	UM
Pavir.Aa00246	UM
Pavir.Aa00247	CHH-gene
Pavir.Aa00248	CHG-gene
Pavir.Aa00249	UM
Pavir.Aa00250	CHH-gene
Pavir.Aa00251	CHH-gene
Pavir.Aa00252	UM
Pavir.Aa00253	CHG-gene
Pavir.Aa00254	UM
Pavir.Aa00255	UM
Pavir.Aa00256	CG-gbm
Pavir.Aa00257	UM
Pavir.Aa00258	CHH-gene
Pavir.Aa00259	UM
Pavir.Aa00260	UM
Pavir.Aa00261	UM
Pavir.Aa00262	UM
Pavir.Aa00263	UM
Pavir.Aa00264	UM
Pavir.Aa00265	CG-gbm
Pavir.Aa00266	UM
Pavir.Aa00267	UM
Pavir.Aa00268	UM
Pavir.Aa00269	UM
Pavir.Aa00270	UM
Pavir.Aa00271	CHG-gene
Pavir.Aa00272	CHG-gene
Pavir.Aa00273	UM
Pavir.Aa00274	UM
Pavir.Aa00275	UM
Pavir.Aa00276	CHH-gene
Pavir.Aa00277	UM
Pavir.Aa00278	UM
Pavir.Aa00279	UM
Pavir.Aa00280	CG-gbm
Pavir.Aa00281	UM
Pavir.Aa00282	UM
Pavir.Aa00283	UM
Pavir.Aa00284	UM
Pavir.Aa00285	UM
Pavir.Aa00286	CG-gbm
Pavir.Aa00287	UM
Pavir.Aa00289	CHH-gene
Pavir.Aa00290	UM
Pavir.Aa00291	UM
Pavir.Aa00292	UM
Pavir.Aa00293	UM
Pavir.Aa00294	UM
Pavir.Aa00295	UM
Pavir.Aa00296	UM
Pavir.Aa00297	CHH-gene
Pavir.Aa00298	UM
Pavir.Aa00299	UM
Pavir.Aa00300	CG-gbm
Pavir.Aa00301	UM
Pavir.Aa00302	UM
Pavir.Aa00303	UM
Pavir.Aa00304	CG-gbm
Pavir.Aa00305	CG-gbm
Pavir.Aa00306	UM
Pavir.Aa00307	UM
Pavir.Aa00308	UM
Pavir.Aa00309	UM
Pavir.Aa00310	CG-gbm
Pavir.Aa00311	UM
Pavir.Aa00312	CG-gbm
Pavir.Aa00313	UM
Pavir.Aa00314	CHG-gene
Pavir.Aa00315	UM
Pavir.Aa00316	UM
Pavir.Aa00317	UM
Pavir.Aa00318	UM
Pavir.Aa00319	UM
Pavir.Aa00320	UM
Pavir.Aa00321	UM
Pavir.Aa00322	UM
Pavir.Aa00323	UM
Pavir.Aa00324	CHH-gene
Pavir.Aa00325	CHH-gene
Pavir.Aa00326	CHH-gene
Pavir.Aa00327	UM
Pavir.Aa00328	UM
Pavir.Aa00329	UM
Pavir.Aa00330	CG-gbm
Pavir.Aa00331	UM
Pavir.Aa00332	UM
Pavir.Aa00333	UM
Pavir.Aa00334	UM
Pavir.Aa00335	UM
Pavir.Aa00336	UM
Pavir.Aa00337	UM
Pavir.Aa00338	UM
Pavir.Aa00339	UM
Pavir.Aa00340	CHG-gene
Pavir.Aa00341	UM
Pavir.Aa00342	CHH-gene
Pavir.Aa00343	UM
Pavir.Aa00344	UM
Pavir.Aa00345	CHH-gene
Pavir.Aa00346	UM
Pavir.Aa00347	UM
Pavir.Aa00348	UM
Pavir.Aa00349	CG-gbm
Pavir.Aa00350	UM
Pavir.Aa00351	UM
Pavir.Aa00352	UM
Pavir.Aa00353	UM
Pavir.Aa00354	UM
Pavir.Aa00355	UM
Pavir.Aa00356	UM
Pavir.Aa00357	UM
Pavir.Aa00358	UM
Pavir.Aa00359	CHG-gene
Pavir.Aa00360	UM
Pavir.Aa00361	UM
Pavir.Aa00362	UM
Pavir.Aa00363	UM
Pavir.Aa00364	CG-gbm
Pavir.Aa00365	CHG-gene
Pavir.Aa00366	UM
Pavir.Aa00367	UM
Pavir.Aa00368	CG-gbm
Pavir.Aa00369	UM
Pavir.Aa00370	UM
Pavir.Aa00371	CHH-gene
Pavir.Aa00372	UM
Pavir.Aa00373	UM
Pavir.Aa00374	UM
Pavir.Aa00375	CHH-gene
Pavir.Aa00376	CHG-gene
Pavir.Aa00377	UM
Pavir.Aa00378	CHG-gene
Pavir.Aa00379	UM
Pavir.Aa00380	UM
Pavir.Aa00381	UM
Pavir.Aa00382	CHG-gene
Pavir.Aa00383	UM
Pavir.Aa00384	CHH-gene
Pavir.Aa00385	CHH-gene
Pavir.Aa00386	UM
Pavir.Aa00387	UM
Pavir.Aa00388	CG-gbm
Pavir.Aa00389	UM
Pavir.Aa00390	UM
Pavir.Aa00391	UM
Pavir.Aa00392	UM
Pavir.Aa00393	UM
Pavir.Aa00394	UM
Pavir.Aa00395	CHG-gene
Pavir.Aa00396	UM
Pavir.Aa00397	CHG-gene
Pavir.Aa00398	UM
Pavir.Aa00399	CHG-gene
Pavir.Aa00400	UM
Pavir.Aa00401	UM
Pavir.Aa00402	CHH-gene
Pavir.Aa00403	CHG-gene
Pavir.Aa00404	CHG-gene
Pavir.Aa00405	UM
Pavir.Aa00406	UM
Pavir.Aa00407	UM
Pavir.Aa00408	UM
Pavir.Aa00409	UM
Pavir.Aa00410	UM
Pavir.Aa00411	UM
Pavir.Aa00412	UM
Pavir.Aa00413	CG-gbm
Pavir.Aa00414	UM
Pavir.Aa00415	CHG-gene
Pavir.Aa00416	CHG-gene
Pavir.Aa00417	UM
Pavir.Aa00418	UM
Pavir.Aa00419	CG-gbm
Pavir.Aa00420	UM
Pavir.Aa00421	UM
Pavir.Aa00422	UM
Pavir.Aa00423	UM
Pavir.Aa00424	UM
Pavir.Aa00425	UM
Pavir.Aa00426	UM
Pavir.Aa00427	UM
Pavir.Aa00428	CHG-gene
Pavir.Aa00429	UM
Pavir.Aa00430	UM
Pavir.Aa00431	UM
Pavir.Aa00432	CG-gbm
Pavir.Aa00433	UM
Pavir.Aa00434	UM
Pavir.Aa00435	UM
Pavir.Aa00436	UM
Pavir.Aa00437	CHG-gene
Pavir.Aa00438	UM
Pavir.Aa00439	UM
Pavir.Aa00440	CHH-gene
Pavir.Aa00441	UM
Pavir.Aa00442	UM
Pavir.Aa00443	UM
Pavir.Aa00444	UM
Pavir.Aa00445	UM
Pavir.Aa00446	CHG-gene
Pavir.Aa00447	UM
Pavir.Aa00448	CG-gbm
Pavir.Aa00449	UM
Pavir.Aa00450	UM
Pavir.Aa00451	UM
Pavir.Aa00452	UM
Pavir.Aa00453	UM
Pavir.Aa00454	UM
Pavir.Aa00455	CHH-gene
Pavir.Aa00456	UM
Pavir.Aa00457	UM
Pavir.Aa00458	UM
Pavir.Aa00459	UM
Pavir.Aa00460	UM
Pavir.Aa00461	UM
Pavir.Aa00462	UM
Pavir.Aa00463	UM
Pavir.Aa00464	UM
Pavir.Aa00465	UM
Pavir.Aa00466	UM
Pavir.Aa00467	CHG-gene
Pavir.Aa00468	UM
Pavir.Aa00469	CG-gbm
Pavir.Aa00470	CG-gbm
Pavir.Aa00471	UM
Pavir.Aa00472	UM
Pavir.Aa00473	CHH-gene
Pavir.Aa00474	UM
Pavir.Aa00475	CG-gbm
Pavir.Aa00476	CG-gbm
Pavir.Aa00477	UM
Pavir.Aa00478	UM
Pavir.Aa00479	CHG-gene
Pavir.Aa00480	UM
Pavir.Aa00481	UM
Pavir.Aa00482	CG-gbm
Pavir.Aa00483	UM
Pavir.Aa00484	CHH-gene
Pavir.Aa00485	UM
Pavir.Aa00486	UM
Pavir.Aa00487	UM
Pavir.Aa00488	UM
Pavir.Aa00489	CG-gbm
Pavir.Aa00490	UM
Pavir.Aa00491	UM
Pavir.Aa00492	UM
Pavir.Aa00493	UM
Pavir.Aa00494	UM
Pavir.Aa00495	UM
Pavir.Aa00496	UM
Pavir.Aa00497	CG-gbm
Pavir.Aa00498	UM
Pavir.Aa00499	UM
Pavir.Aa00500	UM
Pavir.Aa00501	UM
Pavir.Aa00502	UM
Pavir.Aa00503	UM
Pavir.Aa00504	UM
Pavir.Aa00505	UM
Pavir.Aa00506	UM
Pavir.Aa00507	UM
Pavir.Aa00508	UM
Pavir.Aa00509	UM
Pavir.Aa00510	UM
Pavir.Aa00511	CHG-gene
Pavir.Aa00512	CHG-gene
Pavir.Aa00513	UM
Pavir.Aa00514	UM
Pavir.Aa00515	UM
Pavir.Aa00516	UM
Pavir.Aa00517	UM
Pavir.Aa00518	CHH-gene
Pavir.Aa00519	CHG-gene
Pavir.Aa00520	CHG-gene
Pavir.Aa00521	CHG-gene
Pavir.Aa00522	UM
Pavir.Aa00523	UM
Pavir.Aa00524	UM
Pavir.Aa00525	UM
Pavir.Aa00526	UM
Pavir.Aa00527	UM
Pavir.Aa00528	UM
Pavir.Aa00529	UM
Pavir.Aa00530	UM
Pavir.Aa00531	UM
Pavir.Aa00532	UM
Pavir.Aa00533	UM
Pavir.Aa00534	UM
Pavir.Aa00535	UM
Pavir.Aa00536	UM
Pavir.Aa00537	UM
Pavir.Aa00538	UM
Pavir.Aa00539	UM
Pavir.Aa00540	UM
Pavir.Aa00541	UM
Pavir.Aa00542	UM
Pavir.Aa00543	UM
Pavir.Aa00544	UM
Pavir.Aa00545	CG-gbm
Pavir.Aa00546	UM
Pavir.Aa00547	UM
Pavir.Aa00548	UM
Pavir.Aa00549	UM
Pavir.Aa00550	UM
Pavir.Aa00551	UM
Pavir.Aa00552	UM
Pavir.Aa00553	UM
Pavir.Aa00554	UM
Pavir.Aa00555	UM
Pavir.Aa00556	UM
Pavir.Aa00557	UM
Pavir.Aa00558	UM
Pavir.Aa00559	UM
Pavir.Aa00560	CHG-gene
Pavir.Aa00561	CHG-gene
Pavir.Aa00562	UM
Pavir.Aa00563	UM
Pavir.Aa00564	UM
Pavir.Aa00565	UM
Pavir.Aa00566	UM
Pavir.Aa00567	CHG-gene
Pavir.Aa00568	CG-gbm
Pavir.Aa00569	CG-gbm
Pavir.Aa00570	CHH-gene
Pavir.Aa00571	CHG-gene
Pavir.Aa00572	CHG-gene
Pavir.Aa00573	CHH-gene
Pavir.Aa00574	UM
Pavir.Aa00575	CHH-gene
Pavir.Aa00576	CHG-gene
Pavir.Aa00577	UM
Pavir.Aa00578	CHH-gene
Pavir.Aa00579	UM
Pavir.Aa00580	UM
Pavir.Aa00581	UM
Pavir.Aa00582	CHG-gene
Pavir.Aa00583	CG-gbm
Pavir.Aa00584	UM
Pavir.Aa00585	UM
Pavir.Aa00586	UM
Pavir.Aa00587	UM
Pavir.Aa00588	UM
Pavir.Aa00589	UM
Pavir.Aa00590	UM
Pavir.Aa00591	CHG-gene
Pavir.Aa00592	UM
Pavir.Aa00593	UM
Pavir.Aa00594	CHH-gene
Pavir.Aa00595	UM
Pavir.Aa00596	UM
Pavir.Aa00597	UM
Pavir.Aa00598	UM
Pavir.Aa00599	UM
Pavir.Aa00600	UM
Pavir.Aa00601	UM
Pavir.Aa00602	UM
Pavir.Aa00603	UM
Pavir.Aa00604	UM
Pavir.Aa00605	UM
Pavir.Aa00606	UM
Pavir.Aa00607	UM
Pavir.Aa00608	UM
Pavir.Aa00609	UM
Pavir.Aa00610	UM
Pavir.Aa00611	UM
Pavir.Aa00612	UM
Pavir.Aa00613	UM
Pavir.Aa00614	UM
Pavir.Aa00615	CG-gbm
Pavir.Aa00616	UM
Pavir.Aa00617	CG-gbm
Pavir.Aa00618	UM
Pavir.Aa00619	UM
Pavir.Aa00620	UM
Pavir.Aa00621	UM
Pavir.Aa00622	CHG-gene
Pavir.Aa00623	UM
Pavir.Aa00624	UM
Pavir.Aa00625	UM
Pavir.Aa00626	UM
Pavir.Aa00627	UM
Pavir.Aa00628	UM
Pavir.Aa00629	UM
Pavir.Aa00630	UM
Pavir.Aa00631	UM
Pavir.Aa00632	CG-gbm
Pavir.Aa00633	UM
Pavir.Aa00634	UM
Pavir.Aa00635	UM
Pavir.Aa00636	UM
Pavir.Aa00637	UM
Pavir.Aa00638	UM
Pavir.Aa00639	CHH-gene
Pavir.Aa00640	CHG-gene
Pavir.Aa00641	UM
Pavir.Aa00642	UM
Pavir.Aa00643	UM
Pavir.Aa00644	CHG-gene
Pavir.Aa00645	UM
Pavir.Aa00646	UM
Pavir.Aa00647	UM
Pavir.Aa00648	UM
Pavir.Aa00649	UM
Pavir.Aa00650	UM
Pavir.Aa00651	UM
Pavir.Aa00652	UM
Pavir.Aa00653	UM
Pavir.Aa00654	UM
Pavir.Aa00655	UM
Pavir.Aa00656	CHH-gene
Pavir.Aa00657	UM
Pavir.Aa00658	UM
Pavir.Aa00659	CG-gbm
Pavir.Aa00660	CG-gbm
Pavir.Aa00661	UM
Pavir.Aa00662	UM
Pavir.Aa00663	UM
Pavir.Aa00664	UM
Pavir.Aa00665	UM
Pavir.Aa00666	UM
Pavir.Aa00667	UM
Pavir.Aa00668	UM
Pavir.Aa00669	UM
Pavir.Aa00670	CHG-gene
Pavir.Aa00671	UM
Pavir.Aa00672	UM
Pavir.Aa00673	UM
Pavir.Aa00674	CG-gbm
Pavir.Aa00675	UM
Pavir.Aa00676	UM
Pavir.Aa00677	UM
Pavir.Aa00678	UM
Pavir.Aa00679	UM
Pavir.Aa00680	UM
Pavir.Aa00681	UM
Pavir.Aa00682	UM
Pavir.Aa00683	CG-gbm
Pavir.Aa00684	UM
Pavir.Aa00685	UM
Pavir.Aa00686	CHH-gene
Pavir.Aa00687	UM
Pavir.Aa00688	UM
Pavir.Aa00689	UM
Pavir.Aa00690	CHG-gene
Pavir.Aa00691	UM
Pavir.Aa00692	UM
Pavir.Aa00693	UM
Pavir.Aa00694	UM
Pavir.Aa00695	UM
Pavir.Aa00696	UM
Pavir.Aa00697	UM
Pavir.Aa00698	UM
Pavir.Aa00699	UM
Pavir.Aa00700	UM
Pavir.Aa00701	CHG-gene
Pavir.Aa00702	UM
Pavir.Aa00703	UM
Pavir.Aa00704	UM
Pavir.Aa00705	UM
Pavir.Aa00706	UM
Pavir.Aa00707	UM
Pavir.Aa00708	CHG-gene
Pavir.Aa00709	UM
Pavir.Aa00710	UM
Pavir.Aa00711	UM
Pavir.Aa00712	UM
Pavir.Aa00713	UM
Pavir.Aa00714	UM
Pavir.Aa00715	UM
Pavir.Aa00716	UM
Pavir.Aa00717	UM
Pavir.Aa00718	CHH-gene
Pavir.Aa00719	UM
Pavir.Aa00720	UM
Pavir.Aa00721	UM
Pavir.Aa00722	CHH-gene
Pavir.Aa00723	UM
Pavir.Aa00724	UM
Pavir.Aa00725	UM
Pavir.Aa00726	CG-gbm
Pavir.Aa00727	UM
Pavir.Aa00728	CG-gbm
Pavir.Aa00729	UM
Pavir.Aa00730	UM
Pavir.Aa00731	UM
Pavir.Aa00732	UM
Pavir.Aa00733	UM
Pavir.Aa00734	UM
Pavir.Aa00735	CHH-gene
Pavir.Aa00736	CHH-gene
Pavir.Aa00737	CHH-gene
Pavir.Aa00738	UM
Pavir.Aa00739	UM
Pavir.Aa00740	UM
Pavir.Aa00741	CG-gbm
Pavir.Aa00742	UM
Pavir.Aa00743	UM
Pavir.Aa00744	UM
Pavir.Aa00745	UM
Pavir.Aa00746	UM
Pavir.Aa00747	UM
Pavir.Aa00748	UM
Pavir.Aa00749	UM
Pavir.Aa00750	UM
Pavir.Aa00751	CG-gbm
Pavir.Aa00752	UM
Pavir.Aa00753	UM
Pavir.Aa00754	CHH-gene
Pavir.Aa00755	UM
Pavir.Aa00756	UM
Pavir.Aa00757	UM
Pavir.Aa00758	UM
Pavir.Aa00759	CHG-gene
Pavir.Aa00760	UM
Pavir.Aa00761	UM
Pavir.Aa00762	CHG-gene
Pavir.Aa00763	UM
Pavir.Aa00764	CHH-gene
Pavir.Aa00765	UM
Pavir.Aa00766	UM
Pavir.Aa00767	CHG-gene
Pavir.Aa00768	UM
Pavir.Aa00769	UM
Pavir.Aa00770	UM
Pavir.Aa00771	UM
Pavir.Aa00772	UM
Pavir.Aa00773	UM
Pavir.Aa00774	UM
Pavir.Aa00775	UM
Pavir.Aa00776	UM
Pavir.Aa00777	UM
Pavir.Aa00778	UM
Pavir.Aa00779	UM
Pavir.Aa00780	CHH-gene
Pavir.Aa00781	CHG-gene
Pavir.Aa00782	UM
Pavir.Aa00783	UM
Pavir.Aa00784	UM
Pavir.Aa00785	UM
Pavir.Aa00786	CG-gbm
Pavir.Aa00787	UM
Pavir.Aa00788	UM
Pavir.Aa00789	UM
Pavir.Aa00790	CG-gbm
Pavir.Aa00791	UM
Pavir.Aa00792	UM
Pavir.Aa00793	UM
Pavir.Aa00794	UM
Pavir.Aa00795	CHH-gene
Pavir.Aa00796	UM
Pavir.Aa00797	UM
Pavir.Aa00798	UM
Pavir.Aa00799	UM
Pavir.Aa00800	UM
Pavir.Aa00801	UM
Pavir.Aa00802	UM
Pavir.Aa00803	UM
Pavir.Aa00804	UM
Pavir.Aa00805	CG-gbm
Pavir.Aa00806	UM
Pavir.Aa00807	UM
Pavir.Aa00808	CHG-gene
Pavir.Aa00809	UM
Pavir.Aa00810	UM
Pavir.Aa00811	UM
Pavir.Aa00812	UM
Pavir.Aa00813	CHH-gene
Pavir.Aa00814	UM
Pavir.Aa00815	UM
Pavir.Aa00816	UM
Pavir.Aa00817	UM
Pavir.Aa00818	UM
Pavir.Aa00819	UM
Pavir.Aa00820	CHG-gene
Pavir.Aa00821	UM
Pavir.Aa00822	UM
Pavir.Aa00823	UM
Pavir.Aa00824	UM
Pavir.Aa00825	UM
Pavir.Aa00826	UM
Pavir.Aa00827	UM
Pavir.Aa00828	UM
Pavir.Aa00829	UM
Pavir.Aa00830	UM
Pavir.Aa00831	CG-gbm
Pavir.Aa00832	UM
Pavir.Aa00833	UM
Pavir.Aa00834	UM
Pavir.Aa00835	CHG-gene
Pavir.Aa00836	UM
Pavir.Aa00837	UM
Pavir.Aa00838	CHG-gene
Pavir.Aa00839	UM
Pavir.Aa00840	UM
Pavir.Aa00841	UM
Pavir.Aa00842	CHH-gene
Pavir.Aa00843	UM
Pavir.Aa00844	UM
Pavir.Aa00845	UM
Pavir.Aa00846	UM
Pavir.Aa00847	CHH-gene
Pavir.Aa00848	CHG-gene
Pavir.Aa00849	UM
Pavir.Aa00850	UM
Pavir.Aa00851	UM
Pavir.Aa00852	UM
Pavir.Aa00853	UM
Pavir.Aa00854	CG-gbm
Pavir.Aa00855	CHH-gene
Pavir.Aa00856	CHG-gene
Pavir.Aa00857	UM
Pavir.Aa00858	UM
Pavir.Aa00859	UM
Pavir.Aa00860	UM
Pavir.Aa00861	CG-gbm
Pavir.Aa00862	UM
Pavir.Aa00863	UM
Pavir.Aa00864	UM
Pavir.Aa00865	UM
Pavir.Aa00866	UM
Pavir.Aa00867	CG-gbm
Pavir.Aa00868	UM
Pavir.Aa00869	CG-gbm
Pavir.Aa00870	UM
Pavir.Aa00871	UM
Pavir.Aa00872	UM
Pavir.Aa00873	UM
Pavir.Aa00874	UM
Pavir.Aa00875	UM
Pavir.Aa00876	UM
Pavir.Aa00877	UM
Pavir.Aa00878	UM
Pavir.Aa00879	UM
Pavir.Aa00880	UM
Pavir.Aa00881	UM
Pavir.Aa00882	UM
Pavir.Aa00883	UM
Pavir.Aa00884	CHG-gene
Pavir.Aa00885	UM
Pavir.Aa00886	UM
Pavir.Aa00887	UM
Pavir.Aa00888	CG-gbm
Pavir.Aa00889	UM
Pavir.Aa00890	UM
Pavir.Aa00891	UM
Pavir.Aa00892	UM
Pavir.Aa00893	CHH-gene
Pavir.Aa00894	CHH-gene
Pavir.Aa00895	UM
Pavir.Aa00896	UM
Pavir.Aa00897	UM
Pavir.Aa00898	UM
Pavir.Aa00899	CHH-gene
Pavir.Aa00900	CG-gbm
Pavir.Aa00901	UM
Pavir.Aa00902	UM
Pavir.Aa00903	UM
Pavir.Aa00904	UM
Pavir.Aa00905	CG-gbm
Pavir.Aa00906	CG-gbm
Pavir.Aa00907	UM
Pavir.Aa00908	CG-gbm
Pavir.Aa00909	UM
Pavir.Aa00910	UM
Pavir.Aa00911	CHG-gene
Pavir.Aa00912	UM
Pavir.Aa00913	UM
Pavir.Aa00914	CHH-gene
Pavir.Aa00915	UM
Pavir.Aa00916	UM
Pavir.Aa00917	UM
Pavir.Aa00918	UM
Pavir.Aa00919	UM
Pavir.Aa00920	CHG-gene
Pavir.Aa00921	UM
Pavir.Aa00922	UM
Pavir.Aa00923	CHH-gene
Pavir.Aa00924	UM
Pavir.Aa00925	CHG-gene
Pavir.Aa00926	UM
Pavir.Aa00927	UM
Pavir.Aa00928	UM
Pavir.Aa00929	UM
Pavir.Aa00930	UM
Pavir.Aa00931	UM
Pavir.Aa00932	UM
Pavir.Aa00933	UM
Pavir.Aa00934	UM
Pavir.Aa00935	UM
Pavir.Aa00936	UM
Pavir.Aa00937	UM
Pavir.Aa00938	UM
Pavir.Aa00939	UM
Pavir.Aa00940	UM
Pavir.Aa00941	CHG-gene
Pavir.Aa00942	UM
Pavir.Aa00943	UM
Pavir.Aa00944	UM
Pavir.Aa00945	UM
Pavir.Aa00946	UM
Pavir.Aa00947	UM
Pavir.Aa00948	UM
Pavir.Aa00949	UM
Pavir.Aa00950	UM
Pavir.Aa00951	UM
Pavir.Aa00952	UM
Pavir.Aa00953	CHH-gene
Pavir.Aa00954	CHH-gene
Pavir.Aa00955	UM
Pavir.Aa00956	CHG-gene
Pavir.Aa00957	UM
Pavir.Aa00958	UM
Pavir.Aa00959	CG-gbm
Pavir.Aa00960	UM
Pavir.Aa00961	UM
Pavir.Aa00962	CHG-gene
Pavir.Aa00963	UM
Pavir.Aa00964	UM
Pavir.Aa00965	UM
Pavir.Aa00966	UM
Pavir.Aa00967	UM
Pavir.Aa00968	UM
Pavir.Aa00969	UM
Pavir.Aa00970	UM
Pavir.Aa00971	CHG-gene
Pavir.Aa00972	UM
Pavir.Aa00973	UM
Pavir.Aa00974	CHG-gene
Pavir.Aa00975	UM
Pavir.Aa00976	CG-gbm
Pavir.Aa00977	UM
Pavir.Aa00978	CG-gbm
Pavir.Aa00979	UM
Pavir.Aa00980	UM
Pavir.Aa00981	UM
Pavir.Aa00982	CHG-gene
Pavir.Aa00983	UM
Pavir.Aa00984	UM
Pavir.Aa00985	UM
Pavir.Aa00986	UM
Pavir.Aa00987	UM
Pavir.Aa00988	UM
Pavir.Aa00989	UM
Pavir.Aa00990	UM
Pavir.Aa00991	UM
Pavir.Aa00992	CHH-gene
Pavir.Aa00993	UM
Pavir.Aa00994	UM
Pavir.Aa00995	UM
Pavir.Aa00996	UM
Pavir.Aa00997	CHG-gene
Pavir.Aa00998	UM
Pavir.Aa00999	CHG-gene
Pavir.Aa01000	UM
Pavir.Aa01001	UM
Pavir.Aa01002	UM
Pavir.Aa01003	UM
Pavir.Aa01004	UM
Pavir.Aa01005	UM
Pavir.Aa01006	UM
Pavir.Aa01007	UM
Pavir.Aa01008	CG-gbm
Pavir.Aa01009	UM
Pavir.Aa01010	UM
Pavir.Aa01011	UM
Pavir.Aa01012	UM
Pavir.Aa01013	UM
Pavir.Aa01014	UM
Pavir.Aa01015	UM
Pavir.Aa01016	UM
Pavir.Aa01017	UM
Pavir.Aa01018	UM
Pavir.Aa01019	UM
Pavir.Aa01020	UM
Pavir.Aa01021	UM
Pavir.Aa01022	CHG-gene
Pavir.Aa01023	UM
Pavir.Aa01024	UM
Pavir.Aa01025	UM
Pavir.Aa01026	CHH-gene
Pavir.Aa01027	UM
Pavir.Aa01028	CG-gbm
Pavir.Aa01029	UM
Pavir.Aa01030	CHG-gene
Pavir.Aa01031	UM
Pavir.Aa01032	UM
Pavir.Aa01033	UM
Pavir.Aa01034	UM
Pavir.Aa01035	UM
Pavir.Aa01036	UM
Pavir.Aa01037	UM
Pavir.Aa01038	CG-gbm
Pavir.Aa01039	UM
Pavir.Aa01040	UM
Pavir.Aa01041	UM
Pavir.Aa01042	UM
Pavir.Aa01043	UM
Pavir.Aa01044	UM
Pavir.Aa01045	UM
Pavir.Aa01046	CG-gbm
Pavir.Aa01047	UM
Pavir.Aa01048	UM
Pavir.Aa01049	UM
Pavir.Aa01050	UM
Pavir.Aa01051	UM
Pavir.Aa01052	UM
Pavir.Aa01053	UM
Pavir.Aa01054	UM
Pavir.Aa01055	UM
Pavir.Aa01056	CHH-gene
Pavir.Aa01057	UM
Pavir.Aa01058	CHH-gene
Pavir.Aa01060	UM
Pavir.Aa01061	UM
Pavir.Aa01062	UM
Pavir.Aa01063	CHG-gene
Pavir.Aa01064	CG-gbm
Pavir.Aa01065	UM
Pavir.Aa01066	CHG-gene
Pavir.Aa01067	CG-gbm
Pavir.Aa01068	UM
Pavir.Aa01069	UM
Pavir.Aa01070	UM
Pavir.Aa01071	CG-gbm
Pavir.Aa01072	UM
Pavir.Aa01073	UM
Pavir.Aa01074	UM
Pavir.Aa01075	UM
Pavir.Aa01076	UM
Pavir.Aa01077	UM
Pavir.Aa01078	CHG-gene
Pavir.Aa01079	UM
Pavir.Aa01080	UM
Pavir.Aa01081	UM
Pavir.Aa01082	UM
Pavir.Aa01083	CG-gbm
Pavir.Aa01084	UM
Pavir.Aa01085	UM
Pavir.Aa01086	UM
Pavir.Aa01087	UM
Pavir.Aa01088	UM
Pavir.Aa01089	UM
Pavir.Aa01090	UM
Pavir.Aa01091	UM
Pavir.Aa01092	CHH-gene
Pavir.Aa01093	CHH-gene
Pavir.Aa01094	UM
Pavir.Aa01095	UM
Pavir.Aa01096	UM
Pavir.Aa01097	UM
Pavir.Aa01098	UM
Pavir.Aa01099	UM
Pavir.Aa01100	UM
Pavir.Aa01101	UM
Pavir.Aa01102	UM
Pavir.Aa01103	CHH-gene
Pavir.Aa01104	UM
Pavir.Aa01105	UM
Pavir.Aa01106	UM
Pavir.Aa01108	CHH-gene
Pavir.Aa01109	UM
Pavir.Aa01110	CG-gbm
Pavir.Aa01111	UM
Pavir.Aa01112	UM
Pavir.Aa01113	UM
Pavir.Aa01114	UM
Pavir.Aa01115	UM
Pavir.Aa01116	UM
Pavir.Aa01117	CG-gbm
Pavir.Aa01118	CHG-gene
Pavir.Aa01119	UM
Pavir.Aa01120	UM
Pavir.Aa01121	UM
Pavir.Aa01122	UM
Pavir.Aa01123	UM
Pavir.Aa01124	UM
Pavir.Aa01125	CHG-gene
Pavir.Aa01126	CG-gbm
Pavir.Aa01127	UM
Pavir.Aa01128	UM
Pavir.Aa01129	UM
Pavir.Aa01130	UM
Pavir.Aa01131	UM
Pavir.Aa01132	UM
Pavir.Aa01133	CHH-gene
Pavir.Aa01134	UM
Pavir.Aa01135	UM
Pavir.Aa01136	UM
Pavir.Aa01137	UM
Pavir.Aa01138	UM
Pavir.Aa01139	UM
Pavir.Aa01140	CG-gbm
Pavir.Aa01141	UM
Pavir.Aa01142	UM
Pavir.Aa01143	UM
Pavir.Aa01144	UM
Pavir.Aa01145	UM
Pavir.Aa01146	UM
Pavir.Aa01147	UM
Pavir.Aa01148	UM
Pavir.Aa01149	UM
Pavir.Aa01150	CHG-gene
Pavir.Aa01151	UM
Pavir.Aa01152	UM
Pavir.Aa01153	CHH-gene
Pavir.Aa01154	UM
Pavir.Aa01155	UM
Pavir.Aa01156	UM
Pavir.Aa01157	UM
Pavir.Aa01158	UM
Pavir.Aa01159	UM
Pavir.Aa01160	CHG-gene
Pavir.Aa01161	CHG-gene
Pavir.Aa01162	UM
Pavir.Aa01163	UM
Pavir.Aa01164	CG-gbm
Pavir.Aa01165	UM
Pavir.Aa01166	UM
Pavir.Aa01167	CG-gbm
Pavir.Aa01168	UM
Pavir.Aa01169	UM
Pavir.Aa01170	CG-gbm
Pavir.Aa01171	UM
Pavir.Aa01172	UM
Pavir.Aa01173	UM
Pavir.Aa01174	UM
Pavir.Aa01175	UM
Pavir.Aa01176	UM
Pavir.Aa01177	CG-gbm
Pavir.Aa01178	UM
Pavir.Aa01179	UM
Pavir.Aa01180	UM
Pavir.Aa01181	UM
Pavir.Aa01182	UM
Pavir.Aa01183	CG-gbm
Pavir.Aa01184	UM
Pavir.Aa01185	CG-gbm
Pavir.Aa01186	UM
Pavir.Aa01187	UM
Pavir.Aa01188	UM
Pavir.Aa01189	UM
Pavir.Aa01190	UM
Pavir.Aa01191	UM
Pavir.Aa01192	UM
Pavir.Aa01193	UM
Pavir.Aa01194	UM
Pavir.Aa01195	UM
Pavir.Aa01196	UM
Pavir.Aa01197	UM
Pavir.Aa01198	UM
Pavir.Aa01199	UM
Pavir.Aa01200	UM
Pavir.Aa01201	UM
Pavir.Aa01202	UM
Pavir.Aa01203	UM
Pavir.Aa01204	CHG-gene
Pavir.Aa01205	UM
Pavir.Aa01206	UM
Pavir.Aa01207	UM
Pavir.Aa01208	UM
Pavir.Aa01209	UM
Pavir.Aa01210	UM
Pavir.Aa01211	CHH-gene
Pavir.Aa01212	UM
Pavir.Aa01213	UM
Pavir.Aa01214	UM
Pavir.Aa01215	UM
Pavir.Aa01216	UM
Pavir.Aa01217	UM
Pavir.Aa01218	UM
Pavir.Aa01219	UM
Pavir.Aa01220	UM
Pavir.Aa01221	UM
Pavir.Aa01222	CHH-gene
Pavir.Aa01223	UM
Pavir.Aa01224	UM
Pavir.Aa01225	UM
Pavir.Aa01226	UM
Pavir.Aa01227	UM
Pavir.Aa01228	UM
Pavir.Aa01229	UM
Pavir.Aa01230	CHH-gene
Pavir.Aa01231	UM
Pavir.Aa01232	UM
Pavir.Aa01233	UM
Pavir.Aa01234	UM
Pavir.Aa01235	UM
Pavir.Aa01236	UM
Pavir.Aa01237	UM
Pavir.Aa01238	UM
Pavir.Aa01239	UM
Pavir.Aa01240	UM
Pavir.Aa01241	UM
Pavir.Aa01242	UM
Pavir.Aa01243	UM
Pavir.Aa01244	UM
Pavir.Aa01245	UM
Pavir.Aa01246	CG-gbm
Pavir.Aa01247	UM
Pavir.Aa01248	UM
Pavir.Aa01249	UM
Pavir.Aa01250	UM
Pavir.Aa01251	UM
Pavir.Aa01252	UM
Pavir.Aa01253	CHG-gene
Pavir.Aa01254	UM
Pavir.Aa01255	UM
Pavir.Aa01256	CHG-gene
Pavir.Aa01257	CHG-gene
Pavir.Aa01258	UM
Pavir.Aa01259	UM
Pavir.Aa01260	UM
Pavir.Aa01261	UM
Pavir.Aa01262	UM
Pavir.Aa01263	UM
Pavir.Aa01264	UM
Pavir.Aa01265	CHH-gene
Pavir.Aa01266	UM
Pavir.Aa01267	UM
Pavir.Aa01268	CG-gbm
Pavir.Aa01269	UM
Pavir.Aa01270	UM
Pavir.Aa01271	UM
Pavir.Aa01272	UM
Pavir.Aa01273	UM
Pavir.Aa01274	UM
Pavir.Aa01275	UM
Pavir.Aa01276	UM
Pavir.Aa01277	UM
Pavir.Aa01278	UM
Pavir.Aa01279	UM
Pavir.Aa01280	UM
Pavir.Aa01281	UM
Pavir.Aa01282	CG-gbm
Pavir.Aa01283	UM
Pavir.Aa01284	UM
Pavir.Aa01285	UM
Pavir.Aa01286	UM
Pavir.Aa01287	UM
Pavir.Aa01288	UM
Pavir.Aa01289	UM
Pavir.Aa01290	UM
Pavir.Aa01291	UM
Pavir.Aa01292	UM
Pavir.Aa01293	UM
Pavir.Aa01294	UM
Pavir.Aa01295	CHH-gene
Pavir.Aa01296	UM
Pavir.Aa01297	CHG-gene
Pavir.Aa01298	UM
Pavir.Aa01299	UM
Pavir.Aa01300	UM
Pavir.Aa01301	UM
Pavir.Aa01302	UM
Pavir.Aa01303	UM
Pavir.Aa01304	UM
Pavir.Aa01305	UM
Pavir.Aa01306	CG-gbm
Pavir.Aa01307	UM
Pavir.Aa01308	UM
Pavir.Aa01309	CHH-gene
Pavir.Aa01310	UM
Pavir.Aa01311	UM
Pavir.Aa01312	UM
Pavir.Aa01313	UM
Pavir.Aa01314	UM
Pavir.Aa01315	UM
Pavir.Aa01316	CHG-gene
Pavir.Aa01317	UM
Pavir.Aa01318	CHG-gene
Pavir.Aa01319	UM
Pavir.Aa01320	UM
Pavir.Aa01321	UM
Pavir.Aa01323	UM
Pavir.Aa01324	UM
Pavir.Aa01325	CHG-gene
Pavir.Aa01326	UM
Pavir.Aa01327	UM
Pavir.Aa01328	UM
Pavir.Aa01330	UM
Pavir.Aa01331	CHG-gene
Pavir.Aa01332	CHG-gene
Pavir.Aa01333	UM
Pavir.Aa01334	UM
Pavir.Aa01335	UM
Pavir.Aa01336	UM
Pavir.Aa01337	UM
Pavir.Aa01338	UM
Pavir.Aa01339	UM
Pavir.Aa01340	UM
Pavir.Aa01341	UM
Pavir.Aa01343	CHG-gene
Pavir.Aa01344	CHG-gene
Pavir.Aa01345	CHG-gene
Pavir.Aa01346	UM
Pavir.Aa01347	UM
Pavir.Aa01348	CHH-gene
Pavir.Aa01349	CHG-gene
Pavir.Aa01350	CHG-gene
Pavir.Aa01351	UM
Pavir.Aa01352	UM
Pavir.Aa01353	CG-gbm
Pavir.Aa01354	UM
Pavir.Aa01355	UM
Pavir.Aa01356	CHH-gene
Pavir.Aa01357	UM
Pavir.Aa01358	UM
Pavir.Aa01359	UM
Pavir.Aa01360	CG-gbm
Pavir.Aa01361	UM
Pavir.Aa01362	UM
Pavir.Aa01363	UM
Pavir.Aa01364	CG-gbm
Pavir.Aa01365	UM
Pavir.Aa01366	UM
Pavir.Aa01367	CHG-gene
Pavir.Aa01368	CG-gbm
Pavir.Aa01369	UM
Pavir.Aa01370	UM
Pavir.Aa01371	UM
Pavir.Aa01372	UM
Pavir.Aa01373	UM
Pavir.Aa01374	UM
Pavir.Aa01375	UM
Pavir.Aa01376	CHH-gene
Pavir.Aa01377	UM
Pavir.Aa01378	UM
Pavir.Aa01379	UM
Pavir.Aa01380	UM
Pavir.Aa01381	CG-gbm
Pavir.Aa01382	UM
Pavir.Aa01383	UM
Pavir.Aa01384	CG-gbm
Pavir.Aa01385	UM
Pavir.Aa01386	UM
Pavir.Aa01387	UM
Pavir.Aa01388	UM
Pavir.Aa01389	CG-gbm
Pavir.Aa01390	CHG-gene
Pavir.Aa01391	UM
Pavir.Aa01392	CG-gbm
Pavir.Aa01393	UM
Pavir.Aa01394	UM
Pavir.Aa01395	UM
Pavir.Aa01396	CHG-gene
Pavir.Aa01397	UM
Pavir.Aa01398	CHG-gene
Pavir.Aa01399	UM
Pavir.Aa01400	UM
Pavir.Aa01401	CHG-gene
Pavir.Aa01402	CG-gbm
Pavir.Aa01403	UM
Pavir.Aa01404	UM
Pavir.Aa01405	UM
Pavir.Aa01406	UM
Pavir.Aa01407	UM
Pavir.Aa01408	UM
Pavir.Aa01409	CG-gbm
Pavir.Aa01410	CG-gbm
Pavir.Aa01411	UM
Pavir.Aa01412	CHG-gene
Pavir.Aa01413	UM
Pavir.Aa01414	UM
Pavir.Aa01415	UM
Pavir.Aa01416	UM
Pavir.Aa01417	UM
Pavir.Aa01418	UM
Pavir.Aa01419	UM
Pavir.Aa01420	UM
Pavir.Aa01421	UM
Pavir.Aa01422	UM
Pavir.Aa01423	UM
Pavir.Aa01424	UM
Pavir.Aa01425	UM
Pavir.Aa01426	UM
Pavir.Aa01427	UM
Pavir.Aa01428	UM
Pavir.Aa01429	CHH-gene
Pavir.Aa01430	UM
Pavir.Aa01431	UM
Pavir.Aa01432	UM
Pavir.Aa01433	UM
Pavir.Aa01434	UM
Pavir.Aa01435	UM
Pavir.Aa01436	CG-gbm
Pavir.Aa01437	UM
Pavir.Aa01438	CHH-gene
Pavir.Aa01439	UM
Pavir.Aa01440	UM
Pavir.Aa01441	UM
Pavir.Aa01442	CG-gbm
Pavir.Aa01443	UM
Pavir.Aa01444	CG-gbm
Pavir.Aa01445	UM
Pavir.Aa01446	UM
Pavir.Aa01447	UM
Pavir.Aa01448	UM
Pavir.Aa01449	UM
Pavir.Aa01450	CHH-gene
Pavir.Aa01451	UM
Pavir.Aa01452	CG-gbm
Pavir.Aa01453	UM
Pavir.Aa01454	UM
Pavir.Aa01455	UM
Pavir.Aa01456	UM
Pavir.Aa01457	UM
Pavir.Aa01458	UM
Pavir.Aa01459	UM
Pavir.Aa01460	UM
Pavir.Aa01461	UM
Pavir.Aa01462	UM
Pavir.Aa01463	CG-gbm
Pavir.Aa01464	UM
Pavir.Aa01465	UM
Pavir.Aa01466	CG-gbm
Pavir.Aa01467	CHG-gene
Pavir.Aa01468	UM
Pavir.Aa01469	UM
Pavir.Aa01470	UM
Pavir.Aa01471	UM
Pavir.Aa01472	CG-gbm
Pavir.Aa01473	UM
Pavir.Aa01474	UM
Pavir.Aa01475	UM
Pavir.Aa01476	UM
Pavir.Aa01477	UM
Pavir.Aa01478	UM
Pavir.Aa01479	UM
Pavir.Aa01480	UM
Pavir.Aa01481	UM
Pavir.Aa01482	UM
Pavir.Aa01483	UM
Pavir.Aa01484	UM
Pavir.Aa01485	UM
Pavir.Aa01486	UM
Pavir.Aa01487	CHG-gene
Pavir.Aa01488	UM
Pavir.Aa01489	UM
Pavir.Aa01490	CG-gbm
Pavir.Aa01491	UM
Pavir.Aa01492	UM
Pavir.Aa01493	UM
Pavir.Aa01494	UM
Pavir.Aa01495	UM
Pavir.Aa01496	CHH-gene
Pavir.Aa01497	UM
Pavir.Aa01498	UM
Pavir.Aa01499	UM
Pavir.Aa01500	CHH-gene
Pavir.Aa01501	UM
Pavir.Aa01502	UM
Pavir.Aa01503	CHG-gene
Pavir.Aa01504	UM
Pavir.Aa01505	UM
Pavir.Aa01506	UM
Pavir.Aa01507	UM
Pavir.Aa01508	UM
Pavir.Aa01509	UM
Pavir.Aa01510	UM
Pavir.Aa01511	UM
Pavir.Aa01512	UM
Pavir.Aa01513	UM
Pavir.Aa01514	UM
Pavir.Aa01515	UM
Pavir.Aa01516	UM
Pavir.Aa01517	UM
Pavir.Aa01518	UM
Pavir.Aa01519	UM
Pavir.Aa01520	CHG-gene
Pavir.Aa01521	UM
Pavir.Aa01522	UM
Pavir.Aa01523	UM
Pavir.Aa01524	CG-gbm
Pavir.Aa01525	UM
Pavir.Aa01526	CHG-gene
Pavir.Aa01527	CG-gbm
Pavir.Aa01528	UM
Pavir.Aa01529	UM
Pavir.Aa01530	UM
Pavir.Aa01531	UM
Pavir.Aa01532	UM
Pavir.Aa01533	UM
Pavir.Aa01534	UM
Pavir.Aa01535	UM
Pavir.Aa01536	UM
Pavir.Aa01537	CG-gbm
Pavir.Aa01538	UM
Pavir.Aa01539	UM
Pavir.Aa01540	UM
Pavir.Aa01541	CHG-gene
Pavir.Aa01542	UM
Pavir.Aa01543	UM
Pavir.Aa01544	UM
Pavir.Aa01545	UM
Pavir.Aa01546	UM
Pavir.Aa01547	UM
Pavir.Aa01548	UM
Pavir.Aa01549	UM
Pavir.Aa01550	UM
Pavir.Aa01551	UM
Pavir.Aa01552	CHH-gene
Pavir.Aa01553	UM
Pavir.Aa01554	UM
Pavir.Aa01555	UM
Pavir.Aa01556	UM
Pavir.Aa01557	CG-gbm
Pavir.Aa01558	UM
Pavir.Aa01559	UM
Pavir.Aa01560	UM
Pavir.Aa01561	UM
Pavir.Aa01562	UM
Pavir.Aa01563	UM
Pavir.Aa01564	CHH-gene
Pavir.Aa01565	UM
Pavir.Aa01566	UM
Pavir.Aa01567	CHH-gene
Pavir.Aa01568	UM
Pavir.Aa01569	UM
Pavir.Aa01570	UM
Pavir.Aa01571	UM
Pavir.Aa01572	UM
Pavir.Aa01573	CHG-gene
Pavir.Aa01574	UM
Pavir.Aa01575	CHG-gene
Pavir.Aa01576	UM
Pavir.Aa01577	UM
Pavir.Aa01578	CHG-gene
Pavir.Aa01579	UM
Pavir.Aa01580	UM
Pavir.Aa01581	UM
Pavir.Aa01582	UM
Pavir.Aa01583	UM
Pavir.Aa01584	CHG-gene
Pavir.Aa01585	UM
Pavir.Aa01586	UM
Pavir.Aa01587	UM
Pavir.Aa01588	UM
Pavir.Aa01589	CHG-gene
Pavir.Aa01590	UM
Pavir.Aa01591	UM
Pavir.Aa01592	UM
Pavir.Aa01593	UM
Pavir.Aa01594	CHG-gene
Pavir.Aa01595	CHH-gene
Pavir.Aa01596	CHH-gene
Pavir.Aa01597	UM
Pavir.Aa01598	UM
Pavir.Aa01599	CHG-gene
Pavir.Aa01600	UM
Pavir.Aa01601	UM
Pavir.Aa01602	CHH-gene
Pavir.Aa01603	CHG-gene
Pavir.Aa01604	CHG-gene
Pavir.Aa01605	CHH-gene
Pavir.Aa01606	UM
Pavir.Aa01607	CG-gbm
Pavir.Aa01608	UM
Pavir.Aa01609	CG-gbm
Pavir.Aa01610	CG-gbm
Pavir.Aa01611	UM
Pavir.Aa01612	CHG-gene
Pavir.Aa01613	UM
Pavir.Aa01614	CHG-gene
Pavir.Aa01615	UM
Pavir.Aa01616	UM
Pavir.Aa01617	UM
Pavir.Aa01618	CHH-gene
Pavir.Aa01619	UM
Pavir.Aa01620	UM
Pavir.Aa01621	CHH-gene
Pavir.Aa01622	UM
Pavir.Aa01623	UM
Pavir.Aa01624	UM
Pavir.Aa01625	UM
Pavir.Aa01626	UM
Pavir.Aa01627	UM
Pavir.Aa01628	UM
Pavir.Aa01629	UM
Pavir.Aa01630	UM
Pavir.Aa01631	UM
Pavir.Aa01632	UM
Pavir.Aa01633	UM
Pavir.Aa01634	UM
Pavir.Aa01635	UM
Pavir.Aa01636	UM
Pavir.Aa01637	UM
Pavir.Aa01638	UM
Pavir.Aa01639	UM
Pavir.Aa01640	UM
Pavir.Aa01641	CG-gbm
Pavir.Aa01642	UM
Pavir.Aa01643	UM
Pavir.Aa01644	UM
Pavir.Aa01645	UM
Pavir.Aa01646	UM
Pavir.Aa01647	UM
Pavir.Aa01648	UM
Pavir.Aa01649	UM
Pavir.Aa01650	UM
Pavir.Aa01651	UM
Pavir.Aa01652	UM
Pavir.Aa01653	CG-gbm
Pavir.Aa01654	UM
Pavir.Aa01655	UM
Pavir.Aa01656	UM
Pavir.Aa01657	UM
Pavir.Aa01658	UM
Pavir.Aa01659	UM
Pavir.Aa01660	UM
Pavir.Aa01661	UM
Pavir.Aa01662	UM
Pavir.Aa01663	CHG-gene
Pavir.Aa01664	UM
Pavir.Aa01665	UM
Pavir.Aa01666	UM
Pavir.Aa01667	UM
Pavir.Aa01668	CHG-gene
Pavir.Aa01669	CHG-gene
Pavir.Aa01670	UM
Pavir.Aa01671	UM
Pavir.Aa01672	UM
Pavir.Aa01673	CG-gbm
Pavir.Aa01674	UM
Pavir.Aa01675	UM
Pavir.Aa01676	CG-gbm
Pavir.Aa01677	CG-gbm
Pavir.Aa01678	UM
Pavir.Aa01679	CHG-gene
Pavir.Aa01680	UM
Pavir.Aa01681	UM
Pavir.Aa01682	UM
Pavir.Aa01683	UM
Pavir.Aa01684	UM
Pavir.Aa01685	UM
Pavir.Aa01686	UM
Pavir.Aa01687	UM
Pavir.Aa01688	UM
Pavir.Aa01689	UM
Pavir.Aa01690	UM
Pavir.Aa01691	UM
Pavir.Aa01692	CHG-gene
Pavir.Aa01693	UM
Pavir.Aa01694	UM
Pavir.Aa01695	CG-gbm
Pavir.Aa01696	UM
Pavir.Aa01697	UM
Pavir.Aa01698	CG-gbm
Pavir.Aa01699	CG-gbm
Pavir.Aa01700	CHH-gene
Pavir.Aa01701	UM
Pavir.Aa01702	UM
Pavir.Aa01703	UM
Pavir.Aa01704	UM
Pavir.Aa01705	UM
Pavir.Aa01706	UM
Pavir.Aa01707	UM
Pavir.Aa01708	UM
Pavir.Aa01709	CG-gbm
Pavir.Aa01710	UM
Pavir.Aa01711	UM
Pavir.Aa01712	UM
Pavir.Aa01713	CG-gbm
Pavir.Aa01714	CG-gbm
Pavir.Aa01715	CHG-gene
Pavir.Aa01716	UM
Pavir.Aa01717	UM
Pavir.Aa01718	CG-gbm
Pavir.Aa01719	CG-gbm
Pavir.Aa01720	UM
Pavir.Aa01721	UM
Pavir.Aa01722	UM
Pavir.Aa01723	UM
Pavir.Aa01724	UM
Pavir.Aa01725	CHH-gene
Pavir.Aa01726	CHH-gene
Pavir.Aa01727	CHG-gene
Pavir.Aa01728	UM
Pavir.Aa01729	UM
Pavir.Aa01730	CG-gbm
Pavir.Aa01731	UM
Pavir.Aa01732	CHG-gene
Pavir.Aa01733	UM
Pavir.Aa01734	UM
Pavir.Aa01735	UM
Pavir.Aa01736	UM
Pavir.Aa01737	UM
Pavir.Aa01738	UM
Pavir.Aa01739	UM
Pavir.Aa01740	CHH-gene
Pavir.Aa01741	UM
Pavir.Aa01742	UM
Pavir.Aa01743	UM
Pavir.Aa01744	CHG-gene
Pavir.Aa01745	UM
Pavir.Aa01746	CHH-gene
Pavir.Aa01747	UM
Pavir.Aa01748	UM
Pavir.Aa01749	UM
Pavir.Aa01750	CG-gbm
Pavir.Aa01751	UM
Pavir.Aa01752	UM
Pavir.Aa01753	CHG-gene
Pavir.Aa01754	UM
Pavir.Aa01755	CG-gbm
Pavir.Aa01756	CHG-gene
Pavir.Aa01757	CHG-gene
Pavir.Aa01758	CHG-gene
Pavir.Aa01759	UM
Pavir.Aa01760	CHH-gene
Pavir.Aa01761	UM
Pavir.Aa01762	UM
Pavir.Aa01763	CHG-gene
Pavir.Aa01764	UM
Pavir.Aa01765	UM
Pavir.Aa01766	UM
Pavir.Aa01767	CHG-gene
Pavir.Aa01768	CHG-gene
Pavir.Aa01769	CG-gbm
Pavir.Aa01770	UM
Pavir.Aa01771	UM
Pavir.Aa01772	UM
Pavir.Aa01773	UM
Pavir.Aa01774	UM
Pavir.Aa01775	UM
Pavir.Aa01776	UM
Pavir.Aa01777	UM
Pavir.Aa01778	CG-gbm
Pavir.Aa01779	CHG-gene
Pavir.Aa01780	CHG-gene
Pavir.Aa01781	UM
Pavir.Aa01782	UM
Pavir.Aa01783	UM
Pavir.Aa01784	CHG-gene
Pavir.Aa01785	UM
Pavir.Aa01786	CHH-gene
Pavir.Aa01787	UM
Pavir.Aa01788	UM
Pavir.Aa01789	UM
Pavir.Aa01790	CHG-gene
Pavir.Aa01791	UM
Pavir.Aa01792	UM
Pavir.Aa01793	UM
Pavir.Aa01794	UM
Pavir.Aa01795	UM
Pavir.Aa01796	UM
Pavir.Aa01797	UM
Pavir.Aa01798	UM
Pavir.Aa01799	UM
Pavir.Aa01800	UM
Pavir.Aa01801	UM
Pavir.Aa01802	CG-gbm
Pavir.Aa01803	UM
Pavir.Aa01804	CHG-gene
Pavir.Aa01805	UM
Pavir.Aa01806	CHG-gene
Pavir.Aa01807	UM
Pavir.Aa01808	UM
Pavir.Aa01809	UM
Pavir.Aa01810	UM
Pavir.Aa01811	UM
Pavir.Aa01812	UM
Pavir.Aa01813	UM
Pavir.Aa01814	CHG-gene
Pavir.Aa01815	UM
Pavir.Aa01816	UM
Pavir.Aa01817	CG-gbm
Pavir.Aa01818	UM
Pavir.Aa01819	CHG-gene
Pavir.Aa01820	UM
Pavir.Aa01821	CG-gbm
Pavir.Aa01822	CG-gbm
Pavir.Aa01823	UM
Pavir.Aa01824	UM
Pavir.Aa01825	UM
Pavir.Aa01826	UM
Pavir.Aa01827	CHH-gene
Pavir.Aa01828	CHG-gene
Pavir.Aa01829	CHG-gene
Pavir.Aa01830	UM
Pavir.Aa01831	UM
Pavir.Aa01832	UM
Pavir.Aa01833	CHG-gene
Pavir.Aa01834	CG-gbm
Pavir.Aa01835	UM
Pavir.Aa01836	UM
Pavir.Aa01837	UM
Pavir.Aa01838	CHG-gene
Pavir.Aa01839	UM
Pavir.Aa01840	UM
Pavir.Aa01841	UM
Pavir.Aa01842	UM
Pavir.Aa01843	UM
Pavir.Aa01844	UM
Pavir.Aa01845	UM
Pavir.Aa01846	CHG-gene
Pavir.Aa01847	UM
Pavir.Aa01848	UM
Pavir.Aa01849	UM
Pavir.Aa01850	CHG-gene
Pavir.Aa01851	CHG-gene
Pavir.Aa01852	UM
Pavir.Aa01853	CHH-gene
Pavir.Aa01854	UM
Pavir.Aa01855	UM
Pavir.Aa01856	CHG-gene
Pavir.Aa01857	UM
Pavir.Aa01858	UM
Pavir.Aa01859	CHH-gene
Pavir.Aa01860	UM
Pavir.Aa01861	CHG-gene
Pavir.Aa01862	CHG-gene
Pavir.Aa01863	CHG-gene
Pavir.Aa01864	UM
Pavir.Aa01865	UM
Pavir.Aa01866	UM
Pavir.Aa01867	UM
Pavir.Aa01868	CHG-gene
Pavir.Aa01869	UM
Pavir.Aa01870	UM
Pavir.Aa01871	CG-gbm
Pavir.Aa01872	UM
Pavir.Aa01873	UM
Pavir.Aa01874	UM
Pavir.Aa01875	UM
Pavir.Aa01876	UM
Pavir.Aa01877	UM
Pavir.Aa01878	UM
Pavir.Aa01879	UM
Pavir.Aa01880	UM
Pavir.Aa01881	CG-gbm
Pavir.Aa01882	UM
Pavir.Aa01883	UM
Pavir.Aa01884	UM
Pavir.Aa01885	UM
Pavir.Aa01886	UM
Pavir.Aa01887	CHH-gene
Pavir.Aa01888	CHG-gene
Pavir.Aa01889	CHH-gene
Pavir.Aa01890	CHG-gene
Pavir.Aa01891	UM
Pavir.Aa01892	CHG-gene
Pavir.Aa01893	CG-gbm
Pavir.Aa01894	UM
Pavir.Aa01895	UM
Pavir.Aa01896	UM
Pavir.Aa01897	UM
Pavir.Aa01898	CHG-gene
Pavir.Aa01899	UM
Pavir.Aa01900	UM
Pavir.Aa01901	UM
Pavir.Aa01902	UM
Pavir.Aa01903	UM
Pavir.Aa01904	UM
Pavir.Aa01905	UM
Pavir.Aa01906	UM
Pavir.Aa01907	UM
Pavir.Aa01908	UM
Pavir.Aa01909	CHG-gene
Pavir.Aa01910	UM
Pavir.Aa01911	CHG-gene
Pavir.Aa01912	UM
Pavir.Aa01913	UM
Pavir.Aa01914	UM
Pavir.Aa01915	CHH-gene
Pavir.Aa01916	UM
Pavir.Aa01917	CHH-gene
Pavir.Aa01918	UM
Pavir.Aa01919	UM
Pavir.Aa01920	UM
Pavir.Aa01921	CHG-gene
Pavir.Aa01922	CHG-gene
Pavir.Aa01923	CHG-gene
Pavir.Aa01924	UM
Pavir.Aa01925	UM
Pavir.Aa01926	UM
Pavir.Aa01927	CG-gbm
Pavir.Aa01928	UM
Pavir.Aa01929	UM
Pavir.Aa01930	CG-gbm
Pavir.Aa01931	UM
Pavir.Aa01932	CHG-gene
Pavir.Aa01933	CHG-gene
Pavir.Aa01934	UM
Pavir.Aa01935	UM
Pavir.Aa01936	UM
Pavir.Aa01938	CHG-gene
Pavir.Aa01939	UM
Pavir.Aa01940	UM
Pavir.Aa01941	UM
Pavir.Aa01942	UM
Pavir.Aa01943	UM
Pavir.Aa01944	UM
Pavir.Aa01945	UM
Pavir.Aa01946	UM
Pavir.Aa01947	UM
Pavir.Aa01948	UM
Pavir.Aa01949	UM
Pavir.Aa01950	UM
Pavir.Aa01951	UM
Pavir.Aa01952	UM
Pavir.Aa01953	UM
Pavir.Aa01954	CHH-gene
Pavir.Aa01955	UM
Pavir.Aa01956	CG-gbm
Pavir.Aa01957	UM
Pavir.Aa01958	UM
Pavir.Aa01959	UM
Pavir.Aa01960	CHG-gene
Pavir.Aa01961	CHH-gene
Pavir.Aa01962	UM
Pavir.Aa01963	UM
Pavir.Aa01964	UM
Pavir.Aa01965	UM
Pavir.Aa01966	UM
Pavir.Aa01967	UM
Pavir.Aa01968	UM
Pavir.Aa01969	UM
Pavir.Aa01970	UM
Pavir.Aa01971	UM
Pavir.Aa01972	UM
Pavir.Aa01973	UM
Pavir.Aa01974	UM
Pavir.Aa01975	UM
Pavir.Aa01976	UM
Pavir.Aa01977	UM
Pavir.Aa01978	UM
Pavir.Aa01979	CHG-gene
Pavir.Aa01980	UM
Pavir.Aa01981	UM
Pavir.Aa01982	UM
Pavir.Aa01983	UM
Pavir.Aa01984	UM
Pavir.Aa01985	UM
Pavir.Aa01986	UM
Pavir.Aa01987	UM
Pavir.Aa01988	UM
Pavir.Aa01989	CHG-gene
Pavir.Aa01990	CHG-gene
Pavir.Aa01991	CHG-gene
Pavir.Aa01992	UM
Pavir.Aa01993	UM
Pavir.Aa01994	UM
Pavir.Aa01995	CG-gbm
Pavir.Aa01996	CHH-gene
Pavir.Aa01997	UM
Pavir.Aa01998	UM
Pavir.Aa01999	UM
Pavir.Aa02000	UM
Pavir.Aa02001	UM
Pavir.Aa02002	UM
Pavir.Aa02003	UM
Pavir.Aa02004	UM
Pavir.Aa02005	CHG-gene
Pavir.Aa02006	CHG-gene
[truncated: 96,008 more rows]

## Sheet: P. vulgaris
gene	class
Phvul.001G000100	UM
Phvul.001G000200	CHH-gene
Phvul.001G000300	CG-gbm
Phvul.001G000400	UM
Phvul.001G000500	UM
Phvul.001G000600	UM
Phvul.001G000700	UM
Phvul.001G000800	UM
Phvul.001G000900	UM
Phvul.001G001000	UM
Phvul.001G001100	UM
Phvul.001G001200	UM
Phvul.001G001300	UM
Phvul.001G001400	CG-gbm
Phvul.001G001500	UM
Phvul.001G001600	UM
Phvul.001G001700	UM
Phvul.001G001800	UM
Phvul.001G001900	UM
Phvul.001G002000	UM
Phvul.001G002100	UM
Phvul.001G002200	UM
Phvul.001G002300	UM
Phvul.001G002400	UM
Phvul.001G002500	UM
Phvul.001G002600	UM
Phvul.001G002700	UM
Phvul.001G002800	UM
Phvul.001G002900	UM
Phvul.001G003000	UM
Phvul.001G003100	UM
Phvul.001G003200	UM
Phvul.001G003300	UM
Phvul.001G003400	UM
Phvul.001G003500	UM
Phvul.001G003600	UM
Phvul.001G003700	UM
Phvul.001G003800	UM
Phvul.001G003900	UM
Phvul.001G004000	UM
Phvul.001G004100	UM
Phvul.001G004200	UM
Phvul.001G004300	UM
Phvul.001G004400	UM
Phvul.001G004500	UM
Phvul.001G004600	UM
Phvul.001G004700	UM
Phvul.001G004800	UM
Phvul.001G004900	UM
Phvul.001G005000	UM
Phvul.001G005100	UM
Phvul.001G005200	UM
Phvul.001G005300	UM
Phvul.001G005400	CG-gbm
Phvul.001G005500	UM
Phvul.001G005600	UM
Phvul.001G005700	UM
Phvul.001G005800	UM
Phvul.001G005900	UM
Phvul.001G006000	CG-gbm
Phvul.001G006100	UM
Phvul.001G006200	UM
Phvul.001G006300	CHH-gene
Phvul.001G006400	CHH-gene
Phvul.001G006500	CHH-gene
Phvul.001G006600	CHH-gene
Phvul.001G006700	CHH-gene
Phvul.001G006800	UM
Phvul.001G006900	UM
Phvul.001G007000	UM
Phvul.001G007100	UM
Phvul.001G007200	UM
Phvul.001G007300	UM
Phvul.001G007400	UM
Phvul.001G007500	UM
Phvul.001G007600	UM
Phvul.001G007700	UM
Phvul.001G007800	UM
Phvul.001G007900	CG-gbm
Phvul.001G008000	UM
Phvul.001G008100	UM
Phvul.001G008200	UM
Phvul.001G008300	CHH-gene
Phvul.001G008400	UM
Phvul.001G008500	UM
Phvul.001G008600	UM
Phvul.001G008700	UM
Phvul.001G008800	UM
Phvul.001G008900	UM
Phvul.001G009000	UM
Phvul.001G009100	UM
Phvul.001G009200	UM
Phvul.001G009300	CG-gbm
Phvul.001G009400	UM
Phvul.001G009500	UM
Phvul.001G009600	UM
Phvul.001G009700	UM
Phvul.001G009800	UM
Phvul.001G009900	UM
Phvul.001G010000	UM
Phvul.001G010100	UM
Phvul.001G010200	UM
Phvul.001G010300	CHH-gene
Phvul.001G010400	UM
Phvul.001G010500	UM
Phvul.001G010600	UM
Phvul.001G010700	UM
Phvul.001G010800	UM
Phvul.001G010900	UM
Phvul.001G011000	UM
Phvul.001G011100	UM
Phvul.001G011200	UM
Phvul.001G011300	UM
Phvul.001G011400	UM
Phvul.001G011500	UM
Phvul.001G011600	UM
Phvul.001G011700	CG-gbm
Phvul.001G011800	UM
Phvul.001G011900	UM
Phvul.001G012000	UM
Phvul.001G012100	UM
Phvul.001G012200	CG-gbm
Phvul.001G012300	UM
Phvul.001G012400	UM
Phvul.001G012500	UM
Phvul.001G012600	UM
Phvul.001G012700	UM
Phvul.001G012800	UM
Phvul.001G012900	UM
Phvul.001G013000	UM
Phvul.001G013100	UM
Phvul.001G013200	UM
Phvul.001G013300	UM
Phvul.001G013400	UM
Phvul.001G013500	UM
Phvul.001G013600	UM
Phvul.001G013700	UM
Phvul.001G013800	UM
Phvul.001G013900	UM
Phvul.001G014000	UM
Phvul.001G014100	UM
Phvul.001G014200	UM
Phvul.001G014300	UM
Phvul.001G014400	UM
Phvul.001G014500	UM
Phvul.001G014600	UM
Phvul.001G014700	UM
Phvul.001G014800	UM
Phvul.001G014900	UM
Phvul.001G015000	CHH-gene
Phvul.001G015100	CG-gbm
Phvul.001G015200	UM
Phvul.001G015300	UM
Phvul.001G015400	UM
Phvul.001G015500	UM
Phvul.001G015600	UM
Phvul.001G015700	UM
Phvul.001G015800	UM
Phvul.001G015900	UM
Phvul.001G016000	UM
Phvul.001G016100	UM
Phvul.001G016200	UM
Phvul.001G016300	CHH-gene
Phvul.001G016400	UM
Phvul.001G016500	CG-gbm
Phvul.001G016600	UM
Phvul.001G016700	UM
Phvul.001G016800	UM
Phvul.001G016900	UM
Phvul.001G017000	UM
Phvul.001G017100	UM
Phvul.001G017200	UM
Phvul.001G017300	UM
Phvul.001G017400	UM
Phvul.001G017500	UM
Phvul.001G017600	UM
Phvul.001G017700	CG-gbm
Phvul.001G017800	UM
Phvul.001G017900	UM
Phvul.001G018000	UM
Phvul.001G018100	UM
Phvul.001G018200	UM
Phvul.001G018300	UM
Phvul.001G018400	UM
Phvul.001G018500	UM
Phvul.001G018600	UM
Phvul.001G018700	CG-gbm
Phvul.001G018800	UM
Phvul.001G018900	UM
Phvul.001G019000	UM
Phvul.001G019100	UM
Phvul.001G019200	UM
Phvul.001G019300	UM
Phvul.001G019400	UM
Phvul.001G019500	UM
Phvul.001G019600	UM
Phvul.001G019700	UM
Phvul.001G019800	CG-gbm
Phvul.001G019900	UM
Phvul.001G020000	UM
Phvul.001G020100	UM
Phvul.001G020200	UM
Phvul.001G020300	UM
Phvul.001G020400	UM
Phvul.001G020500	UM
Phvul.001G020600	UM
Phvul.001G020700	CHH-gene
Phvul.001G020800	UM
Phvul.001G020900	UM
Phvul.001G021000	UM
Phvul.001G021100	UM
Phvul.001G021200	UM
Phvul.001G021300	UM
Phvul.001G021400	UM
Phvul.001G021500	UM
Phvul.001G021600	UM
Phvul.001G021700	UM
Phvul.001G021800	UM
Phvul.001G021900	UM
Phvul.001G022000	UM
Phvul.001G022100	UM
Phvul.001G022200	UM
Phvul.001G022300	UM
Phvul.001G022400	UM
Phvul.001G022500	UM
Phvul.001G022600	CG-gbm
Phvul.001G022700	UM
Phvul.001G022800	UM
Phvul.001G022900	UM
Phvul.001G023000	CG-gbm
Phvul.001G023100	CG-gbm
Phvul.001G023200	UM
Phvul.001G023300	CG-gbm
Phvul.001G023400	UM
Phvul.001G023500	UM
Phvul.001G023600	UM
Phvul.001G023700	UM
Phvul.001G023800	UM
Phvul.001G023900	UM
Phvul.001G024000	UM
Phvul.001G024100	UM
Phvul.001G024200	UM
Phvul.001G024300	UM
Phvul.001G024400	UM
Phvul.001G024500	UM
Phvul.001G024600	UM
Phvul.001G024700	UM
Phvul.001G024800	UM
Phvul.001G024900	UM
Phvul.001G025000	UM
Phvul.001G025100	UM
Phvul.001G025200	UM
Phvul.001G025300	UM
Phvul.001G025400	UM
Phvul.001G025500	UM
Phvul.001G025600	UM
Phvul.001G025700	UM
Phvul.001G025800	UM
Phvul.001G025900	UM
Phvul.001G026000	UM
Phvul.001G026100	UM
Phvul.001G026200	UM
Phvul.001G026300	CG-gbm
Phvul.001G026400	UM
Phvul.001G026500	UM
Phvul.001G026600	UM
Phvul.001G026700	UM
Phvul.001G026800	UM
Phvul.001G026900	CG-gbm
Phvul.001G027000	UM
Phvul.001G027100	UM
Phvul.001G027200	UM
Phvul.001G027300	UM
Phvul.001G027400	UM
Phvul.001G027500	UM
Phvul.001G027600	UM
Phvul.001G027700	UM
Phvul.001G027800	UM
Phvul.001G027900	UM
Phvul.001G028000	UM
Phvul.001G028100	UM
Phvul.001G028200	UM
Phvul.001G028300	UM
Phvul.001G028400	UM
Phvul.001G028500	UM
Phvul.001G028600	UM
Phvul.001G028700	UM
Phvul.001G028800	UM
Phvul.001G028900	UM
Phvul.001G029000	UM
Phvul.001G029100	UM
Phvul.001G029200	UM
Phvul.001G029300	UM
Phvul.001G029400	UM
Phvul.001G029500	UM
Phvul.001G029600	UM
Phvul.001G029700	UM
Phvul.001G029800	CG-gbm
Phvul.001G029900	UM
Phvul.001G030000	UM
Phvul.001G030100	UM
Phvul.001G030200	UM
Phvul.001G030300	UM
Phvul.001G030400	CHH-gene
Phvul.001G030500	CHH-gene
Phvul.001G030600	UM
Phvul.001G030700	UM
Phvul.001G030800	UM
Phvul.001G030900	UM
Phvul.001G031000	UM
Phvul.001G031100	UM
Phvul.001G031200	UM
Phvul.001G031300	UM
Phvul.001G031400	CHH-gene
Phvul.001G031500	UM
Phvul.001G031600	UM
Phvul.001G031700	UM
Phvul.001G031800	UM
Phvul.001G031900	UM
Phvul.001G032000	UM
Phvul.001G032100	UM
Phvul.001G032200	UM
Phvul.001G032300	UM
Phvul.001G032400	UM
Phvul.001G032500	CG-gbm
Phvul.001G032600	UM
Phvul.001G032700	UM
Phvul.001G032800	UM
Phvul.001G032900	UM
Phvul.001G033000	UM
Phvul.001G033100	UM
Phvul.001G033200	CG-gbm
Phvul.001G033300	CG-gbm
Phvul.001G033400	UM
Phvul.001G033500	UM
Phvul.001G033600	CHH-gene
Phvul.001G033700	UM
Phvul.001G033800	UM
Phvul.001G033900	UM
Phvul.001G034000	UM
Phvul.001G034100	UM
Phvul.001G034200	UM
Phvul.001G034300	UM
Phvul.001G034400	UM
Phvul.001G034500	UM
Phvul.001G034600	CHH-gene
Phvul.001G034700	UM
Phvul.001G034800	CG-gbm
Phvul.001G034900	UM
Phvul.001G035000	UM
Phvul.001G035100	UM
Phvul.001G035200	UM
Phvul.001G035300	CG-gbm
Phvul.001G035400	UM
Phvul.001G035500	UM
Phvul.001G035600	UM
Phvul.001G035700	UM
Phvul.001G035800	UM
Phvul.001G035900	UM
Phvul.001G036000	UM
Phvul.001G036100	UM
Phvul.001G036200	UM
Phvul.001G036300	UM
Phvul.001G036400	CG-gbm
Phvul.001G036500	UM
Phvul.001G036600	UM
Phvul.001G036700	UM
Phvul.001G036800	UM
Phvul.001G036900	UM
Phvul.001G037000	UM
Phvul.001G037100	UM
Phvul.001G037200	UM
Phvul.001G037300	UM
Phvul.001G037400	UM
Phvul.001G037500	CG-gbm
Phvul.001G037600	UM
Phvul.001G037700	UM
Phvul.001G037800	CHH-gene
Phvul.001G037900	UM
Phvul.001G038000	UM
Phvul.001G038100	UM
Phvul.001G038200	CG-gbm
Phvul.001G038300	UM
Phvul.001G038400	UM
Phvul.001G038500	UM
Phvul.001G038600	UM
Phvul.001G038700	UM
Phvul.001G038800	UM
Phvul.001G038900	UM
Phvul.001G039000	UM
Phvul.001G039100	UM
Phvul.001G039200	UM
Phvul.001G039300	UM
Phvul.001G039400	UM
Phvul.001G039500	UM
Phvul.001G039600	CHH-gene
Phvul.001G039700	UM
Phvul.001G039800	UM
Phvul.001G039900	UM
Phvul.001G040000	UM
Phvul.001G040100	UM
Phvul.001G040200	UM
Phvul.001G040300	UM
Phvul.001G040400	UM
Phvul.001G040500	UM
Phvul.001G040600	UM
Phvul.001G040700	UM
Phvul.001G040800	UM
Phvul.001G040900	UM
Phvul.001G041000	UM
Phvul.001G041100	UM
Phvul.001G041200	UM
Phvul.001G041300	UM
Phvul.001G041400	UM
Phvul.001G041500	UM
Phvul.001G041600	UM
Phvul.001G041700	UM
Phvul.001G041800	UM
Phvul.001G041900	UM
Phvul.001G042000	CG-gbm
Phvul.001G042100	UM
Phvul.001G042200	UM
Phvul.001G042300	UM
Phvul.001G042400	UM
Phvul.001G042500	UM
Phvul.001G042600	UM
Phvul.001G042700	UM
Phvul.001G042800	CHH-gene
Phvul.001G042900	UM
Phvul.001G043000	CHH-gene
Phvul.001G043100	UM
Phvul.001G043200	UM
Phvul.001G043300	UM
Phvul.001G043400	CG-gbm
Phvul.001G043500	UM
Phvul.001G043600	UM
Phvul.001G043700	UM
Phvul.001G043800	UM
Phvul.001G043900	UM
Phvul.001G044000	UM
Phvul.001G044100	UM
Phvul.001G044200	CHH-gene
Phvul.001G044300	CHH-gene
Phvul.001G044400	CHH-gene
Phvul.001G044500	UM
Phvul.001G044600	CG-gbm
Phvul.001G044700	UM
Phvul.001G044800	UM
Phvul.001G044900	UM
Phvul.001G045000	UM
Phvul.001G045100	UM
Phvul.001G045200	CG-gbm
Phvul.001G045300	CG-gbm
Phvul.001G045400	UM
Phvul.001G045500	UM
Phvul.001G045600	CG-gbm
Phvul.001G045700	UM
Phvul.001G045800	UM
Phvul.001G045900	UM
Phvul.001G046000	CHH-gene
Phvul.001G046100	UM
Phvul.001G046200	UM
Phvul.001G046300	UM
Phvul.001G046400	UM
Phvul.001G046500	UM
Phvul.001G046600	UM
Phvul.001G046700	UM
Phvul.001G046800	UM
Phvul.001G046900	UM
Phvul.001G047000	UM
Phvul.001G047100	UM
Phvul.001G047200	UM
Phvul.001G047300	UM
Phvul.001G047400	UM
Phvul.001G047500	CHH-gene
Phvul.001G047600	UM
Phvul.001G047700	CG-gbm
Phvul.001G047800	CHH-gene
Phvul.001G047900	CHH-gene
Phvul.001G048000	CHH-gene
Phvul.001G048100	UM
Phvul.001G048200	CHH-gene
Phvul.001G048300	UM
Phvul.001G048400	CHH-gene
Phvul.001G048500	CHH-gene
Phvul.001G048600	UM
Phvul.001G048700	CHH-gene
Phvul.001G048800	CHH-gene
Phvul.001G048900	CHH-gene
Phvul.001G049000	CHG-gene
Phvul.001G049100	CHH-gene
Phvul.001G049200	CHH-gene
Phvul.001G049300	CHH-gene
Phvul.001G049400	UM
Phvul.001G049500	UM
Phvul.001G049600	UM
Phvul.001G049700	UM
Phvul.001G049800	UM
Phvul.001G049900	UM
Phvul.001G050000	UM
Phvul.001G050100	UM
Phvul.001G050200	UM
Phvul.001G050300	UM
Phvul.001G050400	UM
Phvul.001G050500	UM
Phvul.001G050600	UM
Phvul.001G050700	UM
Phvul.001G050800	UM
Phvul.001G050900	UM
Phvul.001G051000	UM
Phvul.001G051100	UM
Phvul.001G051200	CG-gbm
Phvul.001G051300	UM
Phvul.001G051400	UM
Phvul.001G051500	CHH-gene
Phvul.001G051600	CHH-gene
Phvul.001G051700	UM
Phvul.001G051800	UM
Phvul.001G051900	CHH-gene
Phvul.001G052000	UM
Phvul.001G052100	UM
Phvul.001G052200	UM
Phvul.001G052300	UM
Phvul.001G052400	UM
Phvul.001G052500	UM
Phvul.001G052600	UM
Phvul.001G052700	CHH-gene
Phvul.001G052800	CG-gbm
Phvul.001G052900	CG-gbm
Phvul.001G053000	CG-gbm
Phvul.001G053100	UM
Phvul.001G053200	UM
Phvul.001G053300	UM
Phvul.001G053400	UM
Phvul.001G053500	CG-gbm
Phvul.001G053600	UM
Phvul.001G053700	UM
Phvul.001G053800	CHH-gene
Phvul.001G053900	UM
Phvul.001G054000	UM
Phvul.001G054100	UM
Phvul.001G054200	UM
Phvul.001G054300	UM
Phvul.001G054400	UM
Phvul.001G054500	UM
Phvul.001G054600	UM
Phvul.001G054700	CG-gbm
Phvul.001G054800	UM
Phvul.001G054900	UM
Phvul.001G055000	UM
Phvul.001G055100	CHG-gene
Phvul.001G055200	UM
Phvul.001G055300	UM
Phvul.001G055400	UM
Phvul.001G055500	UM
Phvul.001G055600	UM
Phvul.001G055700	UM
Phvul.001G055800	CHH-gene
Phvul.001G055900	CG-gbm
Phvul.001G056000	UM
Phvul.001G056100	UM
Phvul.001G056200	CHH-gene
Phvul.001G056300	UM
Phvul.001G056400	UM
Phvul.001G056500	CG-gbm
Phvul.001G056600	UM
Phvul.001G056700	UM
Phvul.001G056800	UM
Phvul.001G056900	UM
Phvul.001G057000	UM
Phvul.001G057100	UM
Phvul.001G057200	UM
Phvul.001G057300	UM
Phvul.001G057400	UM
Phvul.001G057500	UM
Phvul.001G057600	UM
Phvul.001G057700	CG-gbm
Phvul.001G057800	CG-gbm
Phvul.001G057900	UM
Phvul.001G058000	UM
Phvul.001G058100	UM
Phvul.001G058200	UM
Phvul.001G058300	UM
Phvul.001G058400	UM
Phvul.001G058500	UM
Phvul.001G058600	UM
Phvul.001G058700	UM
Phvul.001G058800	CG-gbm
Phvul.001G058900	UM
Phvul.001G059000	UM
Phvul.001G059100	UM
Phvul.001G059200	UM
Phvul.001G059300	UM
Phvul.001G059400	UM
Phvul.001G059500	UM
Phvul.001G059600	UM
Phvul.001G059700	UM
Phvul.001G059800	UM
Phvul.001G059900	UM
Phvul.001G060000	UM
Phvul.001G060100	UM
Phvul.001G060200	UM
Phvul.001G060300	CG-gbm
Phvul.001G060400	UM
Phvul.001G060500	CG-gbm
Phvul.001G060600	UM
Phvul.001G060700	UM
Phvul.001G060800	UM
Phvul.001G060900	UM
Phvul.001G061000	UM
Phvul.001G061100	CG-gbm
Phvul.001G061200	CG-gbm
Phvul.001G061300	UM
Phvul.001G061400	UM
Phvul.001G061500	UM
Phvul.001G061600	UM
Phvul.001G061700	UM
Phvul.001G061800	CHH-gene
Phvul.001G061900	UM
Phvul.001G062000	UM
Phvul.001G062100	UM
Phvul.001G062200	CHH-gene
Phvul.001G062300	CHH-gene
Phvul.001G062400	CHH-gene
Phvul.001G062500	CHH-gene
Phvul.001G062600	UM
Phvul.001G062700	CG-gbm
Phvul.001G062800	UM
Phvul.001G062900	UM
Phvul.001G063000	UM
Phvul.001G063100	CG-gbm
Phvul.001G063200	UM
Phvul.001G063300	UM
Phvul.001G063400	CG-gbm
Phvul.001G063500	UM
Phvul.001G063600	UM
Phvul.001G063700	UM
Phvul.001G063800	UM
Phvul.001G063900	UM
Phvul.001G064000	UM
Phvul.001G064100	UM
Phvul.001G064200	UM
Phvul.001G064300	UM
Phvul.001G064400	UM
Phvul.001G064500	UM
Phvul.001G064600	UM
Phvul.001G064700	UM
Phvul.001G064800	UM
Phvul.001G064900	UM
Phvul.001G065000	CHH-gene
Phvul.001G065100	UM
Phvul.001G065200	CHH-gene
Phvul.001G065300	UM
Phvul.001G065400	UM
Phvul.001G065500	UM
Phvul.001G065600	CHH-gene
Phvul.001G065700	UM
Phvul.001G065800	CHH-gene
Phvul.001G065900	CHH-gene
Phvul.001G066000	UM
Phvul.001G066100	CHH-gene
Phvul.001G066200	CHH-gene
Phvul.001G066300	CHH-gene
Phvul.001G066400	CHH-gene
Phvul.001G066500	UM
Phvul.001G066600	UM
Phvul.001G066700	UM
Phvul.001G066800	UM
Phvul.001G066900	UM
Phvul.001G067000	UM
Phvul.001G067100	CHG-gene
Phvul.001G067200	UM
Phvul.001G067300	UM
Phvul.001G067400	UM
Phvul.001G067500	UM
Phvul.001G067600	UM
Phvul.001G067700	UM
Phvul.001G067800	UM
Phvul.001G067900	UM
Phvul.001G068000	UM
Phvul.001G068100	UM
Phvul.001G068200	UM
Phvul.001G068300	CG-gbm
Phvul.001G068400	UM
Phvul.001G068500	CHH-gene
Phvul.001G068600	UM
Phvul.001G068700	CHH-gene
Phvul.001G068800	CHH-gene
Phvul.001G068900	CHH-gene
Phvul.001G069000	UM
Phvul.001G069100	CHH-gene
Phvul.001G069200	CHH-gene
Phvul.001G069300	CHH-gene
Phvul.001G069400	UM
Phvul.001G069500	CHH-gene
Phvul.001G069600	CHH-gene
Phvul.001G069700	UM
Phvul.001G069800	CHH-gene
Phvul.001G069900	CHH-gene
Phvul.001G070000	CHH-gene
Phvul.001G070100	UM
Phvul.001G070200	CHH-gene
Phvul.001G070300	CHH-gene
Phvul.001G070400	CHH-gene
Phvul.001G070500	UM
Phvul.001G070600	CG-gbm
Phvul.001G070700	UM
Phvul.001G070800	UM
Phvul.001G070900	CG-gbm
Phvul.001G071000	UM
Phvul.001G071100	UM
Phvul.001G071200	UM
Phvul.001G071300	UM
Phvul.001G071400	UM
Phvul.001G071500	UM
Phvul.001G071600	UM
Phvul.001G071700	UM
Phvul.001G071800	CHH-gene
Phvul.001G071900	UM
Phvul.001G072000	UM
Phvul.001G072100	UM
Phvul.001G072200	UM
Phvul.001G072300	CG-gbm
Phvul.001G072400	UM
Phvul.001G072500	UM
Phvul.001G072600	UM
Phvul.001G072700	UM
Phvul.001G072800	UM
Phvul.001G072900	UM
Phvul.001G073000	UM
Phvul.001G073100	UM
Phvul.001G073200	UM
Phvul.001G073300	UM
Phvul.001G073400	UM
Phvul.001G073500	CHH-gene
Phvul.001G073600	CHH-gene
Phvul.001G073700	UM
Phvul.001G073800	UM
Phvul.001G073900	CHH-gene
Phvul.001G074000	UM
Phvul.001G074100	UM
Phvul.001G074200	CHH-gene
Phvul.001G074300	UM
Phvul.001G074400	UM
Phvul.001G074500	UM
Phvul.001G074600	UM
Phvul.001G074700	CHG-gene
Phvul.001G074800	UM
Phvul.001G074900	UM
Phvul.001G075000	UM
Phvul.001G075100	UM
Phvul.001G075200	CG-gbm
Phvul.001G075300	UM
Phvul.001G075400	UM
Phvul.001G075500	UM
Phvul.001G075600	CHH-gene
Phvul.001G075700	UM
Phvul.001G075800	CHH-gene
Phvul.001G075900	CHH-gene
Phvul.001G076000	CHG-gene
Phvul.001G076100	CHH-gene
Phvul.001G076200	UM
Phvul.001G076300	UM
Phvul.001G076400	UM
Phvul.001G076500	UM
Phvul.001G076600	UM
Phvul.001G076700	CHH-gene
Phvul.001G076800	UM
Phvul.001G076900	CG-gbm
Phvul.001G077000	UM
Phvul.001G077100	UM
Phvul.001G077200	CHH-gene
Phvul.001G077300	UM
Phvul.001G077400	UM
Phvul.001G077500	UM
Phvul.001G077600	UM
Phvul.001G077700	UM
Phvul.001G077800	UM
Phvul.001G077900	UM
Phvul.001G078000	UM
Phvul.001G078100	UM
Phvul.001G078200	CHH-gene
Phvul.001G078300	CHG-gene
Phvul.001G078400	UM
Phvul.001G078500	UM
Phvul.001G078600	UM
Phvul.001G078700	CHH-gene
Phvul.001G078800	UM
Phvul.001G078900	UM
Phvul.001G079000	UM
Phvul.001G079100	UM
Phvul.001G079200	UM
Phvul.001G079300	UM
Phvul.001G079400	UM
Phvul.001G079500	UM
Phvul.001G079600	CHH-gene
Phvul.001G079700	UM
Phvul.001G079800	CHH-gene
Phvul.001G079900	UM
Phvul.001G080000	UM
Phvul.001G080100	UM
Phvul.001G080200	UM
Phvul.001G080300	UM
Phvul.001G080400	UM
Phvul.001G080500	UM
Phvul.001G080600	UM
Phvul.001G080700	UM
Phvul.001G080800	UM
Phvul.001G080900	UM
Phvul.001G081000	UM
Phvul.001G081100	CHH-gene
Phvul.001G081200	UM
Phvul.001G081300	UM
Phvul.001G081400	UM
Phvul.001G081500	UM
Phvul.001G081600	UM
Phvul.001G081700	UM
Phvul.001G081800	UM
Phvul.001G081900	CHH-gene
Phvul.001G082000	UM
Phvul.001G082100	UM
Phvul.001G082200	CG-gbm
Phvul.001G082300	UM
Phvul.001G082400	UM
Phvul.001G082500	UM
Phvul.001G082600	UM
Phvul.001G082700	UM
Phvul.001G082800	UM
Phvul.001G082900	UM
Phvul.001G083000	UM
Phvul.001G083100	UM
Phvul.001G083200	UM
Phvul.001G083300	UM
Phvul.001G083400	UM
Phvul.001G083500	UM
Phvul.001G083600	UM
Phvul.001G083700	UM
Phvul.001G083800	UM
Phvul.001G083900	UM
Phvul.001G084000	UM
Phvul.001G084100	UM
Phvul.001G084200	UM
Phvul.001G084300	UM
Phvul.001G084400	CHH-gene
Phvul.001G084500	CG-gbm
Phvul.001G084600	UM
Phvul.001G084700	CG-gbm
Phvul.001G084800	UM
Phvul.001G084900	UM
Phvul.001G085000	CHH-gene
Phvul.001G085100	CHH-gene
Phvul.001G085200	UM
Phvul.001G085300	UM
Phvul.001G085400	UM
Phvul.001G085500	UM
Phvul.001G085600	UM
Phvul.001G085700	CHH-gene
Phvul.001G085800	UM
Phvul.001G085900	UM
Phvul.001G086000	UM
Phvul.001G086100	CG-gbm
Phvul.001G086200	UM
Phvul.001G086300	UM
Phvul.001G086400	UM
Phvul.001G086500	UM
Phvul.001G086600	UM
Phvul.001G086700	UM
Phvul.001G086800	UM
Phvul.001G086900	UM
Phvul.001G087000	UM
Phvul.001G087100	UM
Phvul.001G087200	UM
Phvul.001G087300	UM
Phvul.001G087400	CHH-gene
Phvul.001G087500	UM
Phvul.001G087600	UM
Phvul.001G087700	UM
Phvul.001G087800	CHH-gene
Phvul.001G087900	UM
Phvul.001G088000	UM
Phvul.001G088100	CG-gbm
Phvul.001G088200	UM
Phvul.001G088300	CHH-gene
Phvul.001G088400	CHH-gene
Phvul.001G088500	UM
Phvul.001G088600	UM
Phvul.001G088700	UM
Phvul.001G088800	UM
Phvul.001G088900	UM
Phvul.001G089000	CHH-gene
Phvul.001G089100	UM
Phvul.001G089200	UM
Phvul.001G089300	CHH-gene
Phvul.001G089400	UM
Phvul.001G089500	CG-gbm
Phvul.001G089600	UM
Phvul.001G089700	UM
Phvul.001G089800	UM
Phvul.001G089900	UM
Phvul.001G090000	UM
Phvul.001G090100	UM
Phvul.001G090200	CG-gbm
Phvul.001G090300	UM
Phvul.001G090400	UM
Phvul.001G090500	CHH-gene
Phvul.001G090600	UM
Phvul.001G090700	CG-gbm
Phvul.001G090800	UM
Phvul.001G090900	UM
Phvul.001G091000	UM
Phvul.001G091100	UM
Phvul.001G091200	UM
Phvul.001G091300	UM
Phvul.001G091400	UM
Phvul.001G091500	UM
Phvul.001G091600	CHG-gene
Phvul.001G091700	UM
Phvul.001G091800	CHH-gene
Phvul.001G091900	CHH-gene
Phvul.001G092000	UM
Phvul.001G092100	UM
Phvul.001G092200	UM
Phvul.001G092300	UM
Phvul.001G092400	UM
Phvul.001G092500	UM
Phvul.001G092600	CG-gbm
Phvul.001G092700	CG-gbm
Phvul.001G092800	UM
Phvul.001G092900	UM
Phvul.001G093000	UM
Phvul.001G093100	UM
Phvul.001G093200	UM
Phvul.001G093300	UM
Phvul.001G093400	UM
Phvul.001G093500	CHH-gene
Phvul.001G093600	UM
Phvul.001G093700	UM
Phvul.001G093800	UM
Phvul.001G093900	UM
Phvul.001G094000	UM
Phvul.001G094100	UM
Phvul.001G094200	UM
Phvul.001G094300	UM
Phvul.001G094400	UM
Phvul.001G094500	UM
Phvul.001G094600	UM
Phvul.001G094700	UM
Phvul.001G094800	UM
Phvul.001G094900	UM
Phvul.001G095000	UM
Phvul.001G095100	UM
Phvul.001G095200	UM
Phvul.001G095300	UM
Phvul.001G095400	UM
Phvul.001G095500	UM
Phvul.001G095600	UM
Phvul.001G095700	UM
Phvul.001G095800	UM
Phvul.001G095900	UM
Phvul.001G096000	CG-gbm
Phvul.001G096100	UM
Phvul.001G096200	UM
Phvul.001G096300	UM
Phvul.001G096400	UM
Phvul.001G096500	CHH-gene
Phvul.001G096600	UM
Phvul.001G096700	UM
Phvul.001G096800	UM
Phvul.001G096900	UM
Phvul.001G097000	UM
Phvul.001G097100	UM
Phvul.001G097200	UM
Phvul.001G097300	UM
Phvul.001G097400	UM
Phvul.001G097500	UM
Phvul.001G097600	CG-gbm
Phvul.001G097700	UM
Phvul.001G097800	UM
Phvul.001G097900	UM
Phvul.001G098000	UM
Phvul.001G098100	UM
Phvul.001G098200	UM
Phvul.001G098300	UM
Phvul.001G098400	CHG-gene
Phvul.001G098500	UM
Phvul.001G098600	UM
Phvul.001G098700	UM
Phvul.001G098800	CHH-gene
Phvul.001G098900	UM
Phvul.001G099000	CHH-gene
Phvul.001G099100	UM
Phvul.001G099200	UM
Phvul.001G099300	UM
Phvul.001G099400	CG-gbm
Phvul.001G099500	UM
Phvul.001G099600	UM
Phvul.001G099700	UM
Phvul.001G099800	UM
Phvul.001G099900	UM
Phvul.001G100000	CHH-gene
Phvul.001G100100	UM
Phvul.001G100200	UM
Phvul.001G100300	CHH-gene
Phvul.001G100400	UM
Phvul.001G100500	UM
Phvul.001G100600	CHH-gene
Phvul.001G100700	UM
Phvul.001G100800	UM
Phvul.001G100900	UM
Phvul.001G101000	UM
Phvul.001G101100	UM
Phvul.001G101200	UM
Phvul.001G101300	UM
Phvul.001G101400	UM
Phvul.001G101500	UM
Phvul.001G101600	CHH-gene
Phvul.001G101700	UM
Phvul.001G101800	CG-gbm
Phvul.001G101900	UM
Phvul.001G102000	CHH-gene
Phvul.001G102100	CG-gbm
Phvul.001G102200	CG-gbm
Phvul.001G102300	UM
Phvul.001G102400	CHH-gene
Phvul.001G102500	CHH-gene
Phvul.001G102600	UM
Phvul.001G102700	UM
Phvul.001G102800	CHH-gene
Phvul.001G102900	UM
Phvul.001G103000	UM
Phvul.001G103100	UM
Phvul.001G103200	UM
Phvul.001G103300	UM
Phvul.001G103400	CG-gbm
Phvul.001G103500	UM
Phvul.001G103600	UM
Phvul.001G103700	CHH-gene
Phvul.001G103800	UM
Phvul.001G103900	CHH-gene
Phvul.001G104000	UM
Phvul.001G104100	CHH-gene
Phvul.001G104200	UM
Phvul.001G104300	UM
Phvul.001G104400	UM
Phvul.001G104500	UM
Phvul.001G104600	UM
Phvul.001G104700	UM
Phvul.001G104800	UM
Phvul.001G104900	CHH-gene
Phvul.001G105000	CHH-gene
Phvul.001G105100	CHH-gene
Phvul.001G105200	CHG-gene
Phvul.001G105300	UM
Phvul.001G105400	UM
Phvul.001G105500	UM
Phvul.001G105600	UM
Phvul.001G105700	UM
Phvul.001G105800	UM
Phvul.001G105900	UM
Phvul.001G106000	UM
Phvul.001G106100	UM
Phvul.001G106200	UM
Phvul.001G106300	UM
Phvul.001G106400	UM
Phvul.001G106500	UM
Phvul.001G106600	UM
Phvul.001G106700	UM
Phvul.001G106800	UM
Phvul.001G106900	UM
Phvul.001G107000	UM
Phvul.001G107100	UM
Phvul.001G107200	UM
Phvul.001G107300	UM
Phvul.001G107400	UM
Phvul.001G107500	UM
Phvul.001G107600	UM
Phvul.001G107700	UM
Phvul.001G107800	UM
Phvul.001G107900	UM
Phvul.001G108000	UM
Phvul.001G108100	CHH-gene
Phvul.001G108200	UM
Phvul.001G108300	UM
Phvul.001G108400	UM
Phvul.001G108500	UM
Phvul.001G108600	UM
Phvul.001G108700	UM
Phvul.001G108800	UM
Phvul.001G108900	UM
Phvul.001G109000	UM
Phvul.001G109100	UM
Phvul.001G109200	UM
Phvul.001G109300	CG-gbm
Phvul.001G109400	UM
Phvul.001G109500	UM
Phvul.001G109600	UM
Phvul.001G109700	UM
Phvul.001G109800	CHH-gene
Phvul.001G109900	UM
Phvul.001G110000	UM
Phvul.001G110100	UM
Phvul.001G110200	UM
Phvul.001G110300	CG-gbm
Phvul.001G110400	UM
Phvul.001G110500	UM
Phvul.001G110600	UM
Phvul.001G110700	UM
Phvul.001G110800	UM
Phvul.001G110900	UM
Phvul.001G111000	UM
Phvul.001G111100	UM
Phvul.001G111200	UM
Phvul.001G111300	UM
Phvul.001G111400	UM
Phvul.001G111500	UM
Phvul.001G111600	UM
Phvul.001G111700	UM
Phvul.001G111800	UM
Phvul.001G111900	UM
Phvul.001G112000	CHH-gene
Phvul.001G112100	UM
Phvul.001G112200	UM
Phvul.001G112300	UM
Phvul.001G112400	UM
Phvul.001G112500	UM
Phvul.001G112600	UM
Phvul.001G112700	UM
Phvul.001G112800	UM
Phvul.001G112900	UM
Phvul.001G113000	UM
Phvul.001G113100	UM
Phvul.001G113200	CG-gbm
Phvul.001G113300	UM
Phvul.001G113400	UM
Phvul.001G113500	UM
Phvul.001G113600	UM
Phvul.001G113700	CG-gbm
Phvul.001G113800	UM
Phvul.001G113900	UM
Phvul.001G114000	UM
Phvul.001G114100	UM
Phvul.001G114200	UM
Phvul.001G114300	CG-gbm
Phvul.001G114400	UM
Phvul.001G114500	UM
Phvul.001G114600	CHH-gene
Phvul.001G114700	UM
Phvul.001G114800	UM
Phvul.001G114900	CG-gbm
Phvul.001G115000	UM
Phvul.001G115100	UM
Phvul.001G115200	UM
Phvul.001G115300	UM
Phvul.001G115400	UM
Phvul.001G115500	UM
Phvul.001G115600	UM
Phvul.001G115700	UM
Phvul.001G115800	CHH-gene
Phvul.001G115900	CHH-gene
Phvul.001G116000	UM
Phvul.001G116100	UM
Phvul.001G116200	UM
Phvul.001G116300	UM
Phvul.001G116400	UM
Phvul.001G116500	UM
Phvul.001G116600	UM
Phvul.001G116700	UM
Phvul.001G116800	UM
Phvul.001G116900	UM
Phvul.001G117000	UM
Phvul.001G117100	UM
Phvul.001G117200	CG-gbm
Phvul.001G117300	CHH-gene
Phvul.001G117400	UM
Phvul.001G117500	UM
Phvul.001G117600	CHG-gene
Phvul.001G117700	CG-gbm
Phvul.001G117800	UM
Phvul.001G117900	UM
Phvul.001G118000	CHH-gene
Phvul.001G118100	CHH-gene
Phvul.001G118200	CHG-gene
Phvul.001G118300	UM
Phvul.001G118400	UM
Phvul.001G118500	CHH-gene
Phvul.001G118600	UM
Phvul.001G118700	UM
Phvul.001G118800	CG-gbm
Phvul.001G118900	UM
Phvul.001G119000	UM
Phvul.001G119100	UM
Phvul.001G119200	UM
Phvul.001G119300	UM
Phvul.001G119400	UM
Phvul.001G119500	UM
Phvul.001G119600	UM
Phvul.001G119700	UM
Phvul.001G119800	UM
Phvul.001G119900	UM
Phvul.001G120000	CHH-gene
Phvul.001G120100	CHH-gene
Phvul.001G120200	UM
Phvul.001G120300	UM
Phvul.001G120400	UM
Phvul.001G120500	UM
Phvul.001G120600	UM
Phvul.001G120700	UM
Phvul.001G120800	UM
Phvul.001G120900	UM
Phvul.001G121000	UM
Phvul.001G121100	UM
Phvul.001G121200	UM
Phvul.001G121300	CHH-gene
Phvul.001G121400	UM
Phvul.001G121500	UM
Phvul.001G121600	UM
Phvul.001G121700	UM
Phvul.001G121800	UM
Phvul.001G121900	UM
Phvul.001G122000	UM
Phvul.001G122100	CHH-gene
Phvul.001G122200	UM
Phvul.001G122300	UM
Phvul.001G122400	UM
Phvul.001G122500	UM
Phvul.001G122600	UM
Phvul.001G122700	UM
Phvul.001G122800	UM
Phvul.001G122900	UM
Phvul.001G123000	UM
Phvul.001G123100	CG-gbm
Phvul.001G123200	UM
Phvul.001G123300	CG-gbm
Phvul.001G123400	UM
Phvul.001G123500	CHH-gene
Phvul.001G123600	UM
Phvul.001G123700	UM
Phvul.001G123800	UM
Phvul.001G123900	CG-gbm
Phvul.001G124000	UM
Phvul.001G124100	UM
Phvul.001G124200	UM
Phvul.001G124300	UM
Phvul.001G124400	UM
Phvul.001G124500	UM
Phvul.001G124600	UM
Phvul.001G124700	UM
Phvul.001G124800	UM
Phvul.001G124900	UM
Phvul.001G125000	UM
Phvul.001G125100	UM
Phvul.001G125200	UM
Phvul.001G125300	UM
Phvul.001G125400	UM
Phvul.001G125500	UM
Phvul.001G125600	UM
Phvul.001G125700	UM
Phvul.001G125800	UM
Phvul.001G125900	UM
Phvul.001G126000	UM
Phvul.001G126100	CHH-gene
Phvul.001G126200	UM
Phvul.001G126300	UM
Phvul.001G126400	UM
Phvul.001G126500	CHH-gene
Phvul.001G126600	UM
Phvul.001G126700	UM
Phvul.001G126800	UM
Phvul.001G126900	CHH-gene
Phvul.001G127000	UM
Phvul.001G127100	CG-gbm
Phvul.001G127200	UM
Phvul.001G127300	UM
Phvul.001G127400	UM
Phvul.001G127500	UM
Phvul.001G127600	UM
Phvul.001G127700	UM
Phvul.001G127800	CG-gbm
Phvul.001G127900	UM
Phvul.001G128000	UM
Phvul.001G128100	UM
Phvul.001G128200	UM
Phvul.001G128300	UM
Phvul.001G128400	UM
Phvul.001G128500	UM
Phvul.001G128600	UM
Phvul.001G128700	UM
Phvul.001G128800	UM
Phvul.001G128900	UM
Phvul.001G129000	UM
Phvul.001G129100	UM
Phvul.001G129200	CG-gbm
Phvul.001G129300	UM
Phvul.001G129400	UM
Phvul.001G129500	UM
Phvul.001G129600	UM
Phvul.001G129700	UM
Phvul.001G129800	UM
Phvul.001G129900	UM
Phvul.001G130000	UM
Phvul.001G130100	UM
Phvul.001G130200	UM
Phvul.001G130300	CG-gbm
Phvul.001G130400	CHG-gene
Phvul.001G130500	UM
Phvul.001G130600	UM
Phvul.001G130700	UM
Phvul.001G130800	UM
Phvul.001G130900	UM
Phvul.001G131000	UM
Phvul.001G131100	CG-gbm
Phvul.001G131200	CG-gbm
Phvul.001G131300	UM
Phvul.001G131400	UM
Phvul.001G131500	UM
Phvul.001G131600	UM
Phvul.001G131700	UM
Phvul.001G131800	UM
Phvul.001G131900	UM
Phvul.001G132000	UM
Phvul.001G132100	UM
Phvul.001G132200	UM
Phvul.001G132300	UM
Phvul.001G132400	CHH-gene
Phvul.001G132500	UM
Phvul.001G132600	UM
Phvul.001G132700	CHH-gene
Phvul.001G132800	UM
Phvul.001G132900	UM
Phvul.001G133000	UM
Phvul.001G133100	UM
Phvul.001G133200	CG-gbm
Phvul.001G133300	CHH-gene
Phvul.001G133400	UM
Phvul.001G133500	CHH-gene
Phvul.001G133600	UM
Phvul.001G133700	CHH-gene
Phvul.001G133800	CHH-gene
Phvul.001G133900	UM
Phvul.001G134000	UM
Phvul.001G134100	UM
Phvul.001G134200	CHH-gene
Phvul.001G134300	UM
Phvul.001G134400	UM
Phvul.001G134500	UM
Phvul.001G134600	UM
Phvul.001G134700	UM
Phvul.001G134800	UM
Phvul.001G134900	UM
Phvul.001G135000	UM
Phvul.001G135100	UM
Phvul.001G135200	UM
Phvul.001G135300	UM
Phvul.001G135400	CHG-gene
Phvul.001G135500	UM
Phvul.001G135600	UM
Phvul.001G135700	UM
Phvul.001G135800	UM
Phvul.001G135900	UM
Phvul.001G136000	UM
Phvul.001G136100	UM
Phvul.001G136200	UM
Phvul.001G136300	UM
Phvul.001G136400	UM
Phvul.001G136500	UM
Phvul.001G136600	UM
Phvul.001G136700	UM
Phvul.001G136800	CHH-gene
Phvul.001G136900	UM
Phvul.001G137000	UM
Phvul.001G137100	UM
Phvul.001G137200	UM
Phvul.001G137300	UM
Phvul.001G137400	UM
Phvul.001G137500	UM
Phvul.001G137600	UM
Phvul.001G137700	UM
Phvul.001G137800	UM
Phvul.001G137900	UM
Phvul.001G138000	UM
Phvul.001G138100	CHH-gene
Phvul.001G138200	UM
Phvul.001G138300	UM
Phvul.001G138400	UM
Phvul.001G138500	UM
Phvul.001G138600	UM
Phvul.001G138700	UM
Phvul.001G138800	UM
Phvul.001G138900	UM
Phvul.001G139000	UM
Phvul.001G139100	UM
Phvul.001G139200	UM
Phvul.001G139300	UM
Phvul.001G139400	UM
Phvul.001G139500	UM
[truncated: 25,802 more rows]

[truncated: 7 more sheets: R. communis, S. bicolor, S. lycopersicum, S. viridis, T. cacao, V. vinifera, Z. mays]
