# Supplementary material for: Widespread natural variation of DNA methylation within angiosperms
Source: Genome Biol. 2016 Sep 27;17:194. doi: 10.1186/s13059-016-1059-0 (PMC5037628; doi:10.1186/s13059-016-1059-0)
Supplement: Additional file 6: Table S6. — Summary statistics for evolutionary analysis of gbM genes. (XLSX 31 kb) [file 13059_2016_1059_MOESM6_ESM.xlsx]

## Sheet: dN
Table S6: (A) Number of ortholog pairs and dN for comparison of gbM and UM genes.
Species	Outgroup	gbM-gbM			UM-UM			P-value	Summary
		# ortho pairs	avg	sd	# ortho pairs	avg	sd
A. lyrata	A. thaliana	3091	0.0211134	0.0145865	13707	0.032945	0.0308624	0	gBM<UM
A. trichopoda	A. thaliana	927	0.21973	0.0864963	5857	0.219509	0.0893084	0.94455	gBM~UM
B. distachyon	O. sativa	3621	0.0969648	0.0634452	10984	0.0932691	0.0621528	0.00563	gBM>UM
B. oleracea	A. thaliana	532	0.0655455	0.0401078	15340	0.0792331	0.0539122	0	gBM<UM
B. rapa	A. thaliana	44	0.0677636	0.0396156	16551	0.0794431	0.0551692	0.15754	gBM~UM
B. vulgaris	A. thaliana	1764	0.202845	0.0809158	4437	0.208024	0.087888	0.03905	gBM<UM
C. clementina	A. thaliana	2393	0.179171	0.0774539	5760	0.192094	0.0837829	0	gBM<UM
C. rubella	A. thaliana	2889	0.0379278	0.0250589	14225	0.0551794	0.047031	0	gBM<UM
C. sativa	A. thaliana	508	0.171655	0.0810162	3351	0.183232	0.080468	0.0548	gBM~UM
C. sativus	A. thaliana	1711	0.195489	0.0804466	5756	0.204206	0.0856677	0.00026	gBM<UM
E. grandis	A. thaliana	2107	0.191212	0.0804126	6088	0.195275	0.0869906	0.06999	gBM~UM
E. salsugineum	A. thaliana	0	NA	NA	16347	0.0675307	0.0508594	NA	NA
F. vesca	A. thaliana	1561	0.193301	0.0802536	5262	0.196102	0.0852331	0.26353	gBM~UM
G. max	A. thaliana	1207	0.19484	0.0812692	8759	0.198503	0.0881944	0.17789	gBM~UM
G. raimondii	A. thaliana	2054	0.181126	0.0799587	7166	0.188242	0.084201	0.00081	gBM<UM
L. japonicus	A. thaliana	1726	0.185619	0.0805665	4803	0.19433	0.0853289	0.00061	gBM<UM
M. domestica	A. thaliana	1371	0.184077	0.0771063	6870	0.188097	0.0834425	0.10614	gBM~UM
M. esculenta	A. thaliana	1780	0.177208	0.0786707	8118	0.187987	0.083182	0	gBM<UM
M. guttatus	A. thaliana	2408	0.204602	0.0823404	2510	0.198955	0.0875327	0.0374	gBM>UM
M. truncatula	A. thaliana	2363	0.199876	0.082416	4391	0.203174	0.0893687	0.15562	gBM~UM
P. hallii	O. sativa	3379	0.0983832	0.0679467	12613	0.0953023	0.0668664	0.03119	gBM>UM
P. persica	A. thaliana	2147	0.183233	0.0763956	6465	0.190238	0.0839056	0.00098	gBM<UM
P. trichocarpa	A. thaliana	1823	0.1842	0.0789693	8172	0.193551	0.084833	5e-05	gBM<UM
P. virgatum	O. sativa	1667	0.109774	0.0748954	13983	0.0979436	0.0693319	0	gBM>UM
P. vulgaris	A. thaliana	908	0.197489	0.0834738	8798	0.199577	0.0865534	0.49117	gBM~UM
R. communis	A. thaliana	983	0.183747	0.0800588	8805	0.186196	0.0826318	0.3796	gBM~UM
S. bicolor	O. sativa	3198	0.102829	0.0692135	12698	0.0975485	0.0684322	0.00038	gBM>UM
S. lycopersicum	A. thaliana	2162	0.19938	0.0811268	5306	0.201704	0.0875663	0.30969	gBM~UM
S. viridis	O. sativa	3310	0.0973113	0.0662509	11993	0.0961628	0.0676858	0.42609	gBM~UM
T. cacao	A. thaliana	1929	0.175059	0.0772672	8058	0.184724	0.0831764	1e-05	gBM<UM
V. vinifera	A. thaliana	2152	0.179746	0.0763752	5529	0.191115	0.083689	0	gBM<UM
Z. mays	O. sativa	1242	0.110543	0.0717961	10122	0.0978288	0.0650178	0	gBM>UM

## Sheet: dS
Table S6: (B) Number of ortholog pairs and dS for comparison of gbM and UM genes.
Species	Outgroup	gbM-gbM			UM-UM			P-value	Summary
		# ortho pairs	avg	sd	# ortho pairs	avg	sd
A. lyrata	A. thaliana	3095	0.122978	0.0383742	13707	0.145169	0.0704521	0	gBM<UM
A. trichopoda	A. thaliana	927	2.4591	1.02207	5857	2.72612	4.43383	0.06342	gBM<UM
B. distachyon	O. sativa	3621	0.501382	0.154767	10984	1.07591	4.75901	0	gBM<UM
B. oleracea	A. thaliana	532	0.418729	0.256611	15340	0.467125	0.222051	0	gBM<UM
B. rapa	A. thaliana	44	0.377416	0.0817785	16551	0.469988	0.224891	0.01176	gBM<UM
B. vulgaris	A. thaliana	1764	2.38503	2.49619	4437	2.48429	3.41139	0.27356	gBM~UM
C. clementina	A. thaliana	2393	1.86155	0.660223	5760	2.1511	3.60887	0.00046	gBM<UM
C. rubella	A. thaliana	2889	0.230703	0.0594071	14225	0.279836	0.0967441	0	gBM<UM
C. sativa	A. thaliana	508	2.07827	0.781103	3351	2.22026	3.12934	0.36828	gBM~UM
C. sativus	A. thaliana	1711	2.07871	0.824063	5756	2.27914	3.26036	0.01463	gBM<UM
E. grandis	A. thaliana	2107	1.98481	0.732459	6088	2.77816	6.95111	1e-05	gBM<UM
E. salsugineum	A. thaliana	0	NA	NA	16347	0.356133	0.144741	NA	NA
F. vesca	A. thaliana	1561	1.95068	0.736368	5262	2.39207	5.2721	0.00182	gBM<UM
G. max	A. thaliana	1207	1.95975	0.69861	8759	2.25884	3.49357	0.00746	gBM<UM
G. raimondii	A. thaliana	2054	1.84879	0.63936	7166	1.99106	1.49606	0.001	gBM<UM
L. japonicus	A. thaliana	1726	2.05943	0.776676	4803	2.39613	4.90823	0.00741	gBM<UM
M. domestica	A. thaliana	1371	1.86463	0.648414	6870	2.15104	3.29074	0.00392	gBM<UM
M. esculenta	A. thaliana	1780	1.89712	0.666936	8118	2.11274	3.21273	0.00809	gBM<UM
M. guttatus	A. thaliana	2408	2.23241	0.875345	2510	2.61746	5.44868	0.00137	gBM<UM
M. truncatula	A. thaliana	2363	2.07738	0.791694	4391	2.4297	4.52193	0.00041	gBM<UM
P. hallii	O. sativa	3379	0.566897	0.163372	12613	0.979319	3.88629	0	gBM<UM
P. persica	A. thaliana	2147	1.88393	0.679414	6465	2.15354	3.36769	0.00078	gBM<UM
P. trichocarpa	A. thaliana	1823	1.83672	0.583015	8172	2.08914	2.47873	0.00056	gBM<UM
P. virgatum	O. sativa	1667	0.6513	2.42804	13983	0.815824	2.02649	0.01001	gBM<UM
P. vulgaris	A. thaliana	908	2.02917	0.779589	8798	2.35059	4.11874	0.02268	gBM<UM
R. communis	A. thaliana	983	1.90626	0.667373	8805	2.16325	3.0695	0.01537	gBM<UM
S. bicolor	O. sativa	3198	0.598671	0.17885	12698	0.98591	3.41086	0	gBM<UM
S. lycopersicum	A. thaliana	2162	2.26923	0.923218	5306	2.46238	3.45731	0.01368	gBM<UM
S. viridis	O. sativa	3310	0.561354	0.167508	11993	0.970585	3.53491	0	gBM<UM
T. cacao	A. thaliana	1929	1.84042	0.648409	8058	2.05711	2.74938	0.00227	gBM<UM
V. vinifera	A. thaliana	2152	1.85339	0.633952	5529	2.18142	3.40298	0.00013	gBM<UM
Z. mays	O. sativa	1242	0.643101	0.212661	10122	0.896113	1.92735	0.00071	gBM<UM

## Sheet: omega
Table S6: (C) Number of ortholog pairs and omega for comparison of gbM and UM genes.
Species	Outgroup	gbM-gbM			UM-UM			P-value	Summary
		# ortho pairs	avg	sd	# ortho pairs	avg	sd
A. lyrata	A. thaliana	3095	0.184947	0.13586	13707	0.262435	1.28835	0.00621	gBM<UM
A. trichopoda	A. thaliana	927	0.105675	0.0624925	5857	0.101349	0.0613065	0.05224	gBM~UM
B. distachyon	O. sativa	3621	0.199411	0.125717	10984	0.153841	0.120476	0	gBM>UM
B. oleracea	A. thaliana	532	0.177244	0.116214	15340	0.189314	0.135955	0.04408	gBM<UM
B. rapa	A. thaliana	44	0.194245	0.129115	16551	0.189231	0.139611	0.812	gBM~UM
B. vulgaris	A. thaliana	1764	0.100832	0.057473	4437	0.102668	0.063486	0.31013	gBM~UM
C. clementina	A. thaliana	2393	0.106492	0.0590705	5760	0.110028	0.0671805	0.03143	gBM<UM
C. rubella	A. thaliana	2889	0.17213	0.115511	14225	0.207995	0.174878	0	gBM<UM
C. sativa	A. thaliana	508	0.0941431	0.0585391	3351	0.100149	0.0620133	0.18914	gBM~UM
C. sativus	A. thaliana	1711	0.107126	0.0598226	5756	0.108156	0.0627852	0.55837	gBM~UM
E. grandis	A. thaliana	2107	0.107518	0.0580186	6088	0.100803	0.0644706	5e-05	gBM>UM
E. salsugineum	A. thaliana	0	NA	NA	16347	0.203429	0.148624	NA	NA
F. vesca	A. thaliana	1561	0.110336	0.058864	5262	0.107247	0.0648285	0.10164	gBM~UM
G. max	A. thaliana	1207	0.110094	0.0585207	8759	0.106969	0.0642204	0.11452	gBM~UM
G. raimondii	A. thaliana	2054	0.107775	0.0602754	7166	0.108883	0.0643322	0.49897	gBM~UM
L. japonicus	A. thaliana	1726	0.101921	0.0589579	4803	0.10531	0.0664956	0.07866	gBM~UM
M. domestica	A. thaliana	1371	0.109088	0.0573864	6870	0.106332	0.0658079	0.15454	gBM~UM
M. esculenta	A. thaliana	1780	0.103047	0.056706	8118	0.106792	0.0633403	0.02396	gBM<UM
M. guttatus	A. thaliana	2408	0.105212	0.0578952	2510	0.101367	0.0655882	0.05178	gBM>UM
M. truncatula	A. thaliana	2363	0.108095	0.0581211	4391	0.106006	0.0670324	0.22291	gBM~UM
P. hallii	O. sativa	3379	0.178124	0.120782	12613	0.148893	0.118188	0	gBM>UM
P. persica	A. thaliana	2147	0.107711	0.0566358	6465	0.107876	0.0657601	0.92007	gBM~UM
P. trichocarpa	A. thaliana	1823	0.109286	0.0585096	8172	0.109673	0.0662979	0.82169	gBM~UM
P. virgatum	O. sativa	1667	0.190576	0.128612	13983	0.157154	0.124173	0	gBM>UM
P. vulgaris	A. thaliana	908	0.109073	0.0588014	8798	0.105297	0.0627812	0.08519	gBM~UM
R. communis	A. thaliana	983	0.106053	0.0575484	8805	0.103396	0.0623963	0.20496	gBM~UM
S. bicolor	O. sativa	3198	0.177545	0.118515	12698	0.146174	0.12637	0	gBM>UM
S. lycopersicum	A. thaliana	2162	0.101572	0.057488	5306	0.38248	5.27116	0.01399	gBM<UM
S. viridis	O. sativa	3310	0.179527	0.123868	11993	0.148445	0.118721	0	gBM>UM
T. cacao	A. thaliana	1929	0.105027	0.0581783	8058	0.107404	0.0676474	0.15882	gBM~UM
V. vinifera	A. thaliana	2152	0.106513	0.056237	5529	0.107057	0.0655389	0.74294	gBM~UM
Z. mays	O. sativa	1242	0.179537	0.116231	10122	0.160856	1.31006	0.43261	gBM~UM

## Sheet: length
Table S6: (D) Gene lengths for each gene class
Species	gbM			CHG			CHH			UM			P-value	Summary
	# loci	avg	sd	# loci	avg	sd	# loci	avg	sd	# loci	avg	sd	gbM vs UM
A. lyrata	8169	1819.98	1136.22	170	1195.59	984.873	4034	642.213	565.88	20284	874.529	591.443	0	gBM>UM
A. thaliana	3615	2213.52	1360.18	81	981.074	726.24	999	824.21	660.478	22511	1081.31	705.869	0	gBM>UM
A. trichopoda	2828	2038.61	1410.67	1384	651.774	478.009	1494	500.781	306.526	21140	850.816	713.038	0	gBM>UM
B. distachyon	8637	1804.65	1182.75	3016	936.229	624.213	93	582.064	539.919	19948	970.767	626.158	0	gBM>UM
B. oleracea	2522	1643.85	1376.51	1467	767.429	680.403	12686	853.998	642.541	42550	1072.18	839.409	0	gBM>UM
B. rapa	191	1565.61	1706.62	166	958.988	645.031	2300	1078.26	779.079	37835	1156.44	815.554	0	gBM>UM
B. vulgaris	6863	1763.76	1152.06	279	1090.81	676.689	5823	886.586	852.408	14450	760.887	592.093	0	gBM>UM
C. clementina	7929	1779.05	1112.52	150	1123.38	782.198	1057	973.632	741.304	15397	996.994	697.689	0	gBM>UM
C. rubella	6670	1904.66	1199.61	109	1190.81	764.273	1343	1004.85	722.473	18399	1028.9	614.293	0	gBM>UM
C. sativa	2945	1400.01	856.996	1658	1391.6	1070.97	4144	585.606	716.132	21004	492.729	482.582	0	gBM>UM
C. sativus	5191	1780.49	1147.23	313	1130.13	587.128	2507	1082.38	844.442	13492	981.517	670.86	0	gBM>UM
E. grandis	7668	1745.05	1116.76	2614	1574.82	941.42	126	1608.19	1162.4	25968	947.422	657.268	0	gBM>UM
E. salsugineum	62	975.532	619.331	18	839.167	562.982	2116	1049.63	833.894	24155	1241.04	892.056	0.02077	gBM<UM
F. vesca	5720	1931.21	1272.66	1447	1451.67	1269.71	7974	878.105	773.239	17690	1060.98	796.268	0	gBM>UM
G. max	5150	2323.69	1466.76	801	1261.54	885.697	5205	966.828	838.29	44888	1057.14	750.921	0	gBM>UM
G. raimondii	8582	1911.27	1224.39	226	1168.99	832.375	4393	936.274	873.174	24304	995.999	686.275	0	gBM>UM
L. japonicus	8243	1375.74	858.57	534	836.698	593.333	5645	726.319	594.117	23549	576.402	446.051	0	gBM>UM
M. domestica	6633	2080.39	1358.89	4088	1162.89	868.943	8214	919.997	705.875	44579	1009.84	766.945	0	gBM>UM
M. esculenta	5954	1870.78	1134.97	637	1028.12	644.067	336	912.625	656.081	23739	998.542	653.5	0	gBM>UM
M. guttatus	17043	1437.51	950.268	974	1240.18	786.094	1683	896.406	736.29	8440	752.008	525.7	0	gBM>UM
M. truncatula	13539	1758.69	1071.52	903	1228.73	831.961	6421	752.197	677.289	30031	678.539	593.69	0	gBM>UM
O. sativa	5509	1812.1	1161.27	4375	810.735	738.577	2274	567.202	429.444	26706	990.055	675.313	0	gBM>UM
P. hallii	6887	1822.58	1237.13	4732	844.174	491.071	7054	933.835	555.846	26232	944.85	649.102	0	gBM>UM
P. persica	7260	1805.89	1139.99	696	1293.02	758.925	2528	1072.37	822.569	17380	985.036	657.842	0	gBM>UM
P. trichocarpa	6592	1987.8	1237.84	201	1129.34	935.328	2400	730.275	661.873	32142	1019.88	743.353	0	gBM>UM
P. virgatum	7921	1518.43	1123.09	10061	831.38	569.346	3671	765.49	531.189	76354	864.736	674.475	0	gBM>UM
P. vulgaris	1897	2449.58	1644.17	203	1407.58	1287.77	2233	1074.14	908.693	22864	1194.42	786.194	0	gBM>UM
R. communis	2032	2284.95	1544.49	47	940.085	937.494	1661	440.873	402.18	27481	943.503	722.815	0	gBM>UM
S. bicolor	6735	1849.99	1264.91	2043	877.26	751.095	299	950.769	798.63	23955	1016.84	676.291	0	gBM>UM
S. lycopersicum	9696	1774.99	1051.36	1334	891.76	602.496	4389	774.075	628.529	19308	734.158	554.207	0	gBM>UM
S. viridis	6772	1819.27	1199.75	1569	1081.84	851.83	560	1208.13	950.498	25249	941.959	703.757	0	gBM>UM
T. cacao	4686	2111.97	1323.52	1159	1156.63	954.02	257	1266.33	1244.87	23298	991.134	749.161	0	gBM>UM
V. vinifera	7525	1760.17	1352.2	1093	1277.3	1458.86	181	942.646	1476.8	17547	863.187	1131.37	0	gBM>UM
Z. mays	2581	1941.44	1275.29	6012	1057.11	757.619	5694	1172.78	722.748	25014	1003.43	712.093	0	gBM>UM

## Sheet: exon
Table S6: (E) Exon number for each gene class
Species	gbM			CHG			CHH			UM			P-value	Summary
	# loci	avg	sd	# loci	avg	sd	# loci	avg	sd	# loci	avg	sd	gbM vs UM
A. lyrata	8169	8.7493	6.68829	170	5.04706	4.74786	4034	3.03322	2.73318	20284	3.64923	3.16201	0	gBM>UM
A. thaliana	3615	10.1734	8.0178	81	3.41975	3.16569	999	3.33133	3.51084	22511	4.43743	4.01503	0	gBM>UM
A. trichopoda	2828	8.64498	7.86829	1384	2.40607	2.61369	1494	1.81392	1.52459	21140	3.75095	3.95559	0	gBM>UM
B. distachyon	8637	8.39643	6.66618	3016	3.13428	2.38129	93	2.01075	1.46328	19948	3.28394	2.85652	0	gBM>UM
B. oleracea	2522	7.01309	6.88082	1467	3.63599	3.30938	12686	3.54548	2.73429	42550	4.71488	4.68854	0	gBM>UM
B. rapa	191	6.79581	8.40834	166	3.81928	2.74643	2300	3.43826	2.88976	37835	5.00904	4.71143	0	gBM>UM
B. vulgaris	6863	7.76555	6.36608	279	5.30466	4.19193	5823	3.86124	3.97851	14450	3.08761	2.87891	0	gBM>UM
C. clementina	7929	8.6089	6.2889	150	3.9	2.7016	1057	3.41154	2.8113	15397	3.38559	2.89208	0	gBM>UM
C. rubella	6670	8.74318	6.9539	109	4.91743	4.50335	1343	3.07297	2.68917	18399	4.05968	3.5414	0	gBM>UM
C. sativa	2945	5.29813	4.61928	1658	5.96261	5.62335	4144	2.76255	2.8447	21004	2.34436	2.00919	0	gBM>UM
C. sativus	5191	8.63129	6.62224	313	4.47284	3.06449	2507	4.36298	3.80834	13492	3.99474	3.52538	0	gBM>UM
E. grandis	7668	8.44353	6.52733	2614	4.03022	3.48276	126	3.46032	2.77027	25968	3.53327	3.08527	0	gBM>UM
E. salsugineum	62	3.19355	2.76298	18	3.16667	1.75734	2116	3.74811	3.90397	24155	5.3598	5.12503	0.00173	gBM<UM
F. vesca	5720	8.95594	6.85035	1447	7.60401	7.49265	7974	4.31452	4.12919	17690	3.99293	3.92769	0	gBM>UM
G. max	5150	10.4161	8.00319	801	5.97129	4.85983	5205	4.17791	3.54783	44888	4.51288	4.04301	0	gBM>UM
G. raimondii	8582	8.71557	6.75613	226	5.35398	4.37146	4393	3.73389	3.43565	24304	3.97576	3.57716	0	gBM>UM
L. japonicus	8243	5.87577	5.04783	534	2.67603	2.8604	5645	1.92454	1.89192	23549	2.25661	1.99271	0	gBM>UM
M. domestica	6633	10.0594	7.09849	4088	4.75832	3.94584	8214	3.68262	2.97671	44579	4.14545	3.69623	0	gBM>UM
M. esculenta	5954	9.00487	6.08155	637	3.75039	3.52603	336	2.8125	2.6728	23739	3.90796	3.33346	0	gBM>UM
M. guttatus	17043	6.39799	5.56465	974	3.58316	3.29732	1683	3.15151	2.85857	8440	2.60995	2.29566	0	gBM>UM
M. truncatula	13539	7.46215	6.09716	903	3.95017	3.36981	6421	2.75533	2.20847	30031	2.78735	2.25345	0	gBM>UM
O. sativa	5509	8.29642	6.53593	4375	3.0304	2.86732	2274	2.15171	1.87519	26706	3.60073	3.34602	0	gBM>UM
P. hallii	6887	8.83113	6.80915	4732	2.72675	1.99628	7054	2.96924	2.00228	26232	3.42124	3.0273	0	gBM>UM
P. persica	7260	8.6489	6.44346	696	4.49282	3.00167	2528	3.51464	2.38229	17380	3.5626	2.91363	0	gBM>UM
P. trichocarpa	6592	10.1041	6.76325	201	4.62687	4.62764	2400	2.90542	2.71853	32142	3.8384	3.42581	0	gBM>UM
P. virgatum	7921	6.43505	5.68598	10061	3.04234	2.23487	3671	2.61836	1.83831	76354	3.54386	3.38228	0	gBM>UM
P. vulgaris	1897	11.6373	8.58638	203	7.49754	7.95618	2233	3.56605	3.20775	22864	4.92119	4.34619	0	gBM>UM
R. communis	2032	12.1329	8.36113	47	4	3.31663	1661	2.44672	2.34013	27481	3.65289	3.70732	0	gBM>UM
S. bicolor	6735	8.5127	6.96914	2043	3.442	3.70244	299	3.34448	3.29812	23955	3.53538	3.24777	0	gBM>UM
S. lycopersicum	9696	8.00278	6.08322	1334	3.46702	3.32623	4389	3.13579	2.92745	19308	3.17257	2.72939	0	gBM>UM
S. viridis	6772	8.75709	6.65764	1569	3.94328	3.45174	560	4.13393	3.37595	25249	3.26215	3.07875	0	gBM>UM
T. cacao	4686	10.564	7.44939	1159	4.32701	3.19042	257	4.53307	3.80685	23298	3.80676	3.43396	0	gBM>UM
V. vinifera	7525	10.0092	6.75539	1093	6.20403	5.60167	181	4.0663	3.46025	17547	4.2132	3.11008	0	gBM>UM
Z. mays	2581	8.79736	6.46478	6012	5.21474	4.73654	5694	3.90973	3.62529	25014	4.09203	3.96225	0	gBM>UM

## Sheet: OE
Table S6: (F) Observed number of CG dinucleotides versus expected number given GC content of the gene for each gene class
Species	gbM			CHG			CHH			UM			P-value	Summary
	# loci	avg	sd	# loci	avg	sd	# loci	avg	sd	# loci	avg	sd	gbM vs UM
A. lyrata	8017	0.131312	0.0316224	158	0.141241	0.054437	3691	0.1466	0.0755414	19228	0.155791	0.0736086	0	gBM<UM
A. thaliana	3615	0.125646	0.0272396	81	0.145513	0.0598306	999	0.140574	0.0607006	22507	0.15122	0.0575746	0	gBM<UM
A. trichopoda	2764	0.0756997	0.0257649	1301	0.106316	0.0551335	1383	0.106667	0.058833	19906	0.0701728	0.0375236	0	gBM>UM
B. distachyon	8455	0.152911	0.0501715	2481	0.210422	0.0888705	82	0.237265	0.0820491	19068	0.276733	0.0960826	0	gBM<UM
B. oleracea	2345	0.14712	0.0465833	1284	0.171743	0.0697428	11105	0.153185	0.0662118	39744	0.161198	0.0692636	0	gBM<UM
B. rapa	170	0.14207	0.0504436	148	0.149591	0.0649913	1938	0.129535	0.0530522	36661	0.144536	0.075235	0.66967	gBM~UM
B. vulgaris	6856	0.0932123	0.0245409	274	0.105256	0.0435683	5493	0.138865	0.0783256	12454	0.104658	0.0584996	0	gBM<UM
C. clementina	7658	0.10007	0.0275062	117	0.106668	0.0625277	703	0.0990856	0.0489489	13676	0.124986	0.0630403	0	gBM<UM
C. rubella	6168	0.127414	0.0307347	90	0.126815	0.0430946	1025	0.137904	0.059979	16311	0.162919	0.0633467	0	gBM<UM
C. sativa	3	0.0993956	0.0484306	0	NA	NA	5	0.0372308	0.0310682	20	0.0645497	0.0534609	0.28841	gBM~UM
C. sativus	4706	0.10757	0.0266775	196	0.134785	0.0542322	1993	0.133919	0.0578102	10637	0.132313	0.0601213	0	gBM<UM
E. grandis	7468	0.132465	0.0422553	2199	0.118986	0.0629481	100	0.130489	0.0702949	23927	0.154813	0.095213	0	gBM<UM
E. salsugineum	51	0.151691	0.0614408	12	0.182976	0.0506761	1491	0.138838	0.0562208	22715	0.177258	0.0640598	0.00476	gBM<UM
F. vesca	5719	0.107496	0.0322118	1446	0.144942	0.0579802	7952	0.165101	0.0750679	17678	0.112247	0.0844369	6e-05	gBM<UM
G. max	5115	0.0717873	0.0243168	772	0.0825909	0.0571818	4920	0.0751972	0.0560683	44306	0.0898017	0.0633825	0	gBM<UM
G. raimondii	8457	0.111657	0.0367388	202	0.111173	0.0560581	3752	0.105026	0.0554018	23408	0.126742	0.0621699	0	gBM<UM
L. japonicus	4158	0.0959054	0.0326187	195	0.117803	0.0666157	1454	0.118225	0.0664922	7059	0.104849	0.0836513	0	gBM<UM
M. domestica	5971	0.0975682	0.0324674	3714	0.118434	0.0594723	7561	0.132705	0.0648695	38114	0.0920898	0.0700263	0	gBM>UM
M. esculenta	5267	0.0810792	0.0223411	335	0.0853235	0.0399387	118	0.0860652	0.0459512	19754	0.0986234	0.0488649	0	gBM<UM
M. guttatus	16386	0.192789	0.0540575	864	0.189037	0.0599333	1485	0.173591	0.0667597	7959	0.180688	0.101132	0	gBM>UM
M. truncatula	13510	0.0975709	0.0300014	896	0.0875499	0.0442895	6364	0.0868603	0.0516968	29581	0.0565954	0.0582869	0	gBM>UM
O. sativa	5509	0.124716	0.0491224	4375	0.214383	0.0956092	2274	0.276451	0.0810763	26701	0.239001	0.107203	0	gBM<UM
P. hallii	6634	0.136099	0.0464761	3986	0.153311	0.0858612	5898	0.163318	0.0883065	24617	0.267439	0.109966	0	gBM<UM
P. persica	6621	0.0984876	0.0277117	388	0.0869135	0.0472177	1403	0.10075	0.0574218	14506	0.111243	0.0703471	0	gBM<UM
P. trichocarpa	6456	0.0882477	0.0236189	171	0.0994464	0.0450922	1821	0.0875922	0.0475648	30147	0.091349	0.0454654	0	gBM<UM
P. virgatum	6837	0.123175	0.0608564	8526	0.177956	0.101092	3159	0.232301	0.0945588	64466	0.197366	0.12387	0	gBM<UM
P. vulgaris	1856	0.0865408	0.0258768	190	0.10725	0.0639833	1907	0.0850181	0.055479	22326	0.110061	0.0729831	0	gBM<UM
R. communis	2016	0.0740166	0.0196181	46	0.0946581	0.0634892	1604	0.0780256	0.0506306	24525	0.0674879	0.0431937	0	gBM>UM
S. bicolor	6649	0.13601	0.0542469	1880	0.190732	0.100667	261	0.184047	0.10623	23389	0.254759	0.103303	0	gBM<UM
S. lycopersicum	9686	0.0918033	0.0256854	1313	0.101166	0.0551627	4332	0.0960767	0.0578832	19084	0.0948607	0.0606909	0	gBM<UM
S. viridis	5697	0.135223	0.0466815	797	0.174417	0.0935968	285	0.161664	0.0900205	19513	0.25689	0.117027	0	gBM<UM
T. cacao	4650	0.083551	0.0242714	1153	0.0820971	0.0411908	256	0.0712818	0.0403628	22980	0.100355	0.053553	0	gBM<UM
V. vinifera	7480	0.086593	0.0269016	1081	0.0857264	0.0488106	181	0.0728294	0.0445188	17236	0.0933588	0.062508	0	gBM<UM
Z. mays	2444	0.109606	0.0425045	5875	0.164478	0.0902301	5531	0.212253	0.0772507	23977	0.16992	0.0926492	0	gBM<UM
