# Supplementary material for: Widespread natural variation of DNA methylation within angiosperms
Source: Genome Biol. 2016 Sep 27;17:194. doi: 10.1186/s13059-016-1059-0 (PMC5037628; doi:10.1186/s13059-016-1059-0)
Supplement: Additional file 7: Table S7. — GO term enrichment for each gene class and the species for which that GO term is enriched in. (XLSX 68 kb) [file 13059_2016_1059_MOESM7_ESM.xlsx]

## Sheet: gbM Biological Process
Table S7: GO term enrichment for each gene class and the species for which that GO term is enriched in.
GO term	Description	Number of Species	Species
GO:0009987	cellular process	29	A_lyrata,A_thaliana,A_trichopoda,B_distachyon,B_oleracea,C_clementina,C_rubella,C_sativus,E_grandis,F_vesca,G_max,G_raimondii,M_domestica,M_esculenta,M_guttatus,M_truncatula,O_sativa,P_hallii,P_persica,P_trichocarpa,P_virgatum,P_vulgaris,R_communis,S_bicolor,S_lycopersicum,S_viridis,T_cacao,V_vinifera,Z_mays
GO:0044238	primary metabolic process	29	A_lyrata,A_thaliana,A_trichopoda,B_distachyon,B_oleracea,C_clementina,C_rubella,C_sativus,E_grandis,F_vesca,G_max,G_raimondii,M_domestica,M_esculenta,M_guttatus,M_truncatula,O_sativa,P_hallii,P_persica,P_trichocarpa,P_virgatum,P_vulgaris,R_communis,S_bicolor,S_lycopersicum,S_viridis,T_cacao,V_vinifera,Z_mays
GO:0071704	organic substance metabolic process	29	A_lyrata,A_thaliana,A_trichopoda,B_distachyon,B_oleracea,C_clementina,C_rubella,C_sativus,E_grandis,F_vesca,G_max,G_raimondii,M_domestica,M_esculenta,M_guttatus,M_truncatula,O_sativa,P_hallii,P_persica,P_trichocarpa,P_virgatum,P_vulgaris,R_communis,S_bicolor,S_lycopersicum,S_viridis,T_cacao,V_vinifera,Z_mays
GO:0033036	macromolecule localization	28	A_lyrata,A_thaliana,A_trichopoda,B_distachyon,B_oleracea,C_clementina,C_rubella,C_sativus,E_grandis,F_vesca,G_max,G_raimondii,M_domestica,M_esculenta,M_truncatula,O_sativa,P_hallii,P_persica,P_trichocarpa,P_virgatum,P_vulgaris,R_communis,S_bicolor,S_lycopersicum,S_viridis,T_cacao,V_vinifera,Z_mays
GO:0006396	RNA processing	27	A_lyrata,A_thaliana,A_trichopoda,B_distachyon,C_clementina,C_rubella,C_sativus,E_grandis,F_vesca,G_max,G_raimondii,M_domestica,M_esculenta,M_guttatus,M_truncatula,O_sativa,P_hallii,P_persica,P_trichocarpa,P_virgatum,P_vulgaris,S_bicolor,S_lycopersicum,S_viridis,T_cacao,V_vinifera,Z_mays
GO:0016192	vesicle-mediated transport	27	A_lyrata,A_thaliana,A_trichopoda,B_distachyon,B_oleracea,C_clementina,C_rubella,C_sativus,E_grandis,F_vesca,G_max,G_raimondii,M_domestica,M_esculenta,O_sativa,P_hallii,P_persica,P_trichocarpa,P_virgatum,P_vulgaris,R_communis,S_bicolor,S_lycopersicum,S_viridis,T_cacao,V_vinifera,Z_mays
GO:0044237	cellular metabolic process	27	A_lyrata,A_thaliana,A_trichopoda,B_distachyon,C_clementina,C_rubella,C_sativus,E_grandis,F_vesca,G_max,G_raimondii,M_domestica,M_esculenta,M_truncatula,O_sativa,P_hallii,P_persica,P_trichocarpa,P_virgatum,P_vulgaris,R_communis,S_bicolor,S_lycopersicum,S_viridis,T_cacao,V_vinifera,Z_mays
GO:0044723	single-organism carbohydrate metabolic p...	27	A_lyrata,A_thaliana,A_trichopoda,B_distachyon,C_clementina,C_rubella,C_sativus,E_grandis,F_vesca,G_max,G_raimondii,M_domestica,M_esculenta,M_guttatus,M_truncatula,O_sativa,P_hallii,P_persica,P_trichocarpa,P_virgatum,P_vulgaris,R_communis,S_bicolor,S_lycopersicum,S_viridis,T_cacao,V_vinifera
GO:0044763	single-organism cellular process	27	A_lyrata,A_thaliana,A_trichopoda,B_distachyon,C_clementina,C_rubella,C_sativus,E_grandis,F_vesca,G_max,G_raimondii,M_domestica,M_esculenta,M_guttatus,M_truncatula,O_sativa,P_hallii,P_persica,P_trichocarpa,P_virgatum,R_communis,S_bicolor,S_lycopersicum,S_viridis,T_cacao,V_vinifera,Z_mays
GO:0045184	establishment of protein localization	27	A_lyrata,A_thaliana,B_distachyon,B_oleracea,C_clementina,C_rubella,C_sativus,E_grandis,F_vesca,G_max,G_raimondii,M_domestica,M_esculenta,M_truncatula,O_sativa,P_hallii,P_persica,P_trichocarpa,P_virgatum,P_vulgaris,R_communis,S_bicolor,S_lycopersicum,S_viridis,T_cacao,V_vinifera,Z_mays
GO:0046907	intracellular transport	27	A_lyrata,A_thaliana,A_trichopoda,B_distachyon,B_oleracea,C_clementina,C_rubella,C_sativus,E_grandis,F_vesca,G_max,G_raimondii,M_domestica,M_esculenta,O_sativa,P_hallii,P_persica,P_trichocarpa,P_virgatum,P_vulgaris,R_communis,S_bicolor,S_lycopersicum,S_viridis,T_cacao,V_vinifera,Z_mays
GO:0051641	cellular localization	27	A_lyrata,A_thaliana,A_trichopoda,B_distachyon,B_oleracea,C_clementina,C_rubella,C_sativus,E_grandis,F_vesca,G_max,G_raimondii,M_domestica,M_esculenta,O_sativa,P_hallii,P_persica,P_trichocarpa,P_virgatum,P_vulgaris,R_communis,S_bicolor,S_lycopersicum,S_viridis,T_cacao,V_vinifera,Z_mays
GO:0051649	establishment of localization in cell	27	A_lyrata,A_thaliana,A_trichopoda,B_distachyon,B_oleracea,C_clementina,C_rubella,C_sativus,E_grandis,F_vesca,G_max,G_raimondii,M_domestica,M_esculenta,O_sativa,P_hallii,P_persica,P_trichocarpa,P_virgatum,P_vulgaris,R_communis,S_bicolor,S_lycopersicum,S_viridis,T_cacao,V_vinifera,Z_mays
GO:0015031	protein transport	26	A_lyrata,A_thaliana,A_trichopoda,B_distachyon,B_oleracea,C_clementina,C_rubella,C_sativus,E_grandis,F_vesca,G_max,G_raimondii,M_domestica,M_esculenta,O_sativa,P_hallii,P_persica,P_trichocarpa,P_virgatum,P_vulgaris,R_communis,S_bicolor,S_lycopersicum,S_viridis,T_cacao,V_vinifera
GO:0016071	mRNA metabolic process	26	A_lyrata,A_thaliana,A_trichopoda,B_distachyon,C_clementina,C_rubella,C_sativus,E_grandis,G_max,G_raimondii,M_domestica,M_esculenta,M_truncatula,O_sativa,P_hallii,P_persica,P_trichocarpa,P_virgatum,P_vulgaris,R_communis,S_bicolor,S_lycopersicum,S_viridis,T_cacao,V_vinifera,Z_mays
GO:0032259	methylation	26	A_lyrata,A_thaliana,B_distachyon,B_oleracea,C_clementina,C_sativus,E_grandis,F_vesca,G_max,G_raimondii,M_domestica,M_esculenta,M_guttatus,M_truncatula,O_sativa,P_hallii,P_persica,P_trichocarpa,P_virgatum,P_vulgaris,S_bicolor,S_lycopersicum,S_viridis,T_cacao,V_vinifera,Z_mays
GO:0033554	cellular response to stress	26	A_lyrata,A_thaliana,B_distachyon,C_clementina,C_rubella,C_sativus,E_grandis,F_vesca,G_max,G_raimondii,M_domestica,M_esculenta,M_guttatus,O_sativa,P_hallii,P_persica,P_trichocarpa,P_virgatum,P_vulgaris,R_communis,S_bicolor,S_lycopersicum,S_viridis,T_cacao,V_vinifera,Z_mays
GO:0006281	DNA repair	25	A_lyrata,A_thaliana,B_distachyon,C_clementina,C_rubella,C_sativus,E_grandis,F_vesca,G_raimondii,M_domestica,M_esculenta,M_guttatus,O_sativa,P_hallii,P_persica,P_trichocarpa,P_virgatum,P_vulgaris,R_communis,S_bicolor,S_lycopersicum,S_viridis,T_cacao,V_vinifera,Z_mays
GO:0006418	tRNA aminoacylation for protein translat...	25	A_lyrata,A_thaliana,B_distachyon,C_clementina,C_rubella,C_sativus,E_grandis,G_max,G_raimondii,M_domestica,M_esculenta,M_guttatus,M_truncatula,O_sativa,P_hallii,P_persica,P_trichocarpa,P_vulgaris,R_communis,S_bicolor,S_lycopersicum,S_viridis,T_cacao,V_vinifera,Z_mays
GO:0051603	proteolysis involved in cellular protein...	25	A_lyrata,A_trichopoda,B_distachyon,C_clementina,C_rubella,C_sativus,E_grandis,G_max,G_raimondii,M_domestica,M_esculenta,M_guttatus,O_sativa,P_hallii,P_persica,P_trichocarpa,P_virgatum,P_vulgaris,R_communis,S_bicolor,S_lycopersicum,S_viridis,T_cacao,V_vinifera,Z_mays
GO:0009056	catabolic process	24	A_lyrata,B_distachyon,C_clementina,C_rubella,C_sativus,E_grandis,F_vesca,G_max,G_raimondii,M_domestica,M_esculenta,M_guttatus,M_truncatula,O_sativa,P_hallii,P_persica,P_trichocarpa,P_virgatum,P_vulgaris,S_bicolor,S_lycopersicum,S_viridis,T_cacao,V_vinifera
GO:0034660	ncRNA metabolic process	24	A_lyrata,A_thaliana,B_distachyon,C_clementina,C_rubella,C_sativus,E_grandis,F_vesca,G_raimondii,M_domestica,M_esculenta,M_guttatus,M_truncatula,O_sativa,P_hallii,P_persica,P_trichocarpa,P_virgatum,R_communis,S_bicolor,S_lycopersicum,S_viridis,T_cacao,V_vinifera
GO:0051716	cellular response to stimulus	24	A_lyrata,A_thaliana,A_trichopoda,B_distachyon,C_clementina,C_rubella,C_sativus,F_vesca,G_raimondii,M_domestica,M_esculenta,M_guttatus,O_sativa,P_hallii,P_persica,P_trichocarpa,P_virgatum,R_communis,S_bicolor,S_lycopersicum,S_viridis,T_cacao,V_vinifera,Z_mays
GO:1901575	organic substance catabolic process	24	A_lyrata,A_thaliana,B_distachyon,C_clementina,C_rubella,C_sativus,E_grandis,F_vesca,G_max,G_raimondii,M_domestica,M_esculenta,M_guttatus,O_sativa,P_hallii,P_persica,P_trichocarpa,P_virgatum,P_vulgaris,S_bicolor,S_lycopersicum,S_viridis,T_cacao,V_vinifera
GO:0044265	cellular macromolecule catabolic process	23	A_lyrata,B_distachyon,C_clementina,C_rubella,C_sativus,E_grandis,G_max,G_raimondii,M_domestica,M_esculenta,M_guttatus,O_sativa,P_hallii,P_persica,P_trichocarpa,P_vulgaris,R_communis,S_bicolor,S_lycopersicum,S_viridis,T_cacao,V_vinifera,Z_mays
GO:0044281	small molecule metabolic process	23	A_lyrata,B_distachyon,C_clementina,C_rubella,C_sativus,E_grandis,F_vesca,G_raimondii,M_domestica,M_esculenta,M_truncatula,O_sativa,P_hallii,P_persica,P_trichocarpa,P_virgatum,R_communis,S_bicolor,S_lycopersicum,S_viridis,T_cacao,V_vinifera,Z_mays
GO:1901137	carbohydrate derivative biosynthetic pro...	23	A_lyrata,A_thaliana,B_distachyon,C_clementina,C_rubella,C_sativus,E_grandis,F_vesca,G_max,G_raimondii,M_domestica,M_esculenta,M_guttatus,M_truncatula,O_sativa,P_hallii,P_persica,P_trichocarpa,S_bicolor,S_lycopersicum,S_viridis,T_cacao,V_vinifera
GO:0006807	nitrogen compound metabolic process	22	A_thaliana,A_trichopoda,B_distachyon,C_clementina,C_sativus,E_grandis,F_vesca,G_max,G_raimondii,M_domestica,M_esculenta,O_sativa,P_hallii,P_trichocarpa,P_virgatum,P_vulgaris,R_communis,S_bicolor,S_viridis,T_cacao,V_vinifera,Z_mays
GO:0006928	movement of cell or subcellular componen...	22	A_lyrata,A_thaliana,B_distachyon,C_clementina,C_rubella,E_grandis,F_vesca,G_max,G_raimondii,M_domestica,M_esculenta,M_truncatula,O_sativa,P_hallii,P_persica,P_trichocarpa,R_communis,S_bicolor,S_lycopersicum,S_viridis,T_cacao,V_vinifera
GO:0007017	microtubule-based process	22	A_lyrata,A_thaliana,B_distachyon,B_oleracea,C_clementina,C_rubella,E_grandis,F_vesca,G_max,G_raimondii,M_domestica,M_esculenta,M_truncatula,O_sativa,P_hallii,P_persica,P_trichocarpa,R_communis,S_bicolor,S_lycopersicum,S_viridis,T_cacao
GO:0010033	response to organic substance	22	A_lyrata,B_distachyon,C_clementina,C_rubella,C_sativus,E_grandis,F_vesca,G_max,G_raimondii,M_domestica,M_esculenta,O_sativa,P_hallii,P_persica,P_trichocarpa,P_virgatum,S_bicolor,S_lycopersicum,S_viridis,T_cacao,V_vinifera,Z_mays
GO:0044267	cellular protein metabolic process	22	A_lyrata,A_thaliana,B_distachyon,B_oleracea,C_rubella,C_sativus,F_vesca,G_max,G_raimondii,M_esculenta,M_guttatus,M_truncatula,O_sativa,P_hallii,P_persica,P_virgatum,S_bicolor,S_lycopersicum,S_viridis,T_cacao,V_vinifera,Z_mays
GO:0044711	single-organism biosynthetic process	22	A_lyrata,A_thaliana,B_distachyon,C_clementina,C_rubella,C_sativus,E_grandis,F_vesca,G_raimondii,M_domestica,M_esculenta,M_guttatus,M_truncatula,O_sativa,P_hallii,P_persica,P_trichocarpa,S_bicolor,S_lycopersicum,S_viridis,T_cacao,V_vinifera
GO:0006259	DNA metabolic process	21	A_lyrata,A_thaliana,B_distachyon,C_clementina,C_rubella,E_grandis,F_vesca,G_raimondii,M_domestica,M_esculenta,M_guttatus,O_sativa,P_hallii,P_trichocarpa,P_virgatum,P_vulgaris,R_communis,S_bicolor,S_viridis,V_vinifera,Z_mays
GO:0006352	DNA-templated transcription, initiation	21	A_lyrata,B_distachyon,C_clementina,C_rubella,C_sativus,E_grandis,G_max,G_raimondii,M_domestica,M_esculenta,M_truncatula,P_hallii,P_persica,P_trichocarpa,P_vulgaris,R_communis,S_bicolor,S_lycopersicum,S_viridis,T_cacao,V_vinifera
GO:0007165	signal transduction	21	A_lyrata,A_trichopoda,B_distachyon,B_oleracea,C_rubella,C_sativus,G_raimondii,M_domestica,M_esculenta,M_guttatus,M_truncatula,O_sativa,P_hallii,P_persica,P_trichocarpa,P_virgatum,S_bicolor,S_lycopersicum,S_viridis,T_cacao,V_vinifera
GO:0009057	macromolecule catabolic process	21	A_lyrata,A_thaliana,C_clementina,C_rubella,C_sativus,E_grandis,G_max,G_raimondii,M_domestica,M_esculenta,M_guttatus,O_sativa,P_hallii,P_persica,P_trichocarpa,P_vulgaris,R_communis,S_bicolor,S_viridis,T_cacao,V_vinifera
GO:0016568	chromatin modification	21	A_lyrata,A_thaliana,C_clementina,C_rubella,C_sativus,E_grandis,F_vesca,G_max,G_raimondii,M_domestica,M_esculenta,O_sativa,P_persica,P_trichocarpa,P_virgatum,P_vulgaris,S_bicolor,S_lycopersicum,S_viridis,T_cacao,V_vinifera
GO:0019538	protein metabolic process	21	A_lyrata,A_thaliana,B_distachyon,B_oleracea,C_rubella,C_sativus,G_max,G_raimondii,M_domestica,M_esculenta,M_truncatula,O_sativa,P_hallii,P_persica,P_virgatum,S_bicolor,S_lycopersicum,S_viridis,T_cacao,V_vinifera,Z_mays
GO:0030163	protein catabolic process	21	A_lyrata,B_distachyon,C_clementina,C_sativus,E_grandis,G_max,G_raimondii,M_domestica,M_esculenta,M_guttatus,O_sativa,P_hallii,P_persica,P_trichocarpa,P_vulgaris,R_communis,S_bicolor,S_viridis,T_cacao,V_vinifera,Z_mays
GO:0043038	amino acid activation	21	A_thaliana,B_distachyon,C_clementina,C_rubella,C_sativus,E_grandis,G_max,M_domestica,M_esculenta,M_truncatula,O_sativa,P_hallii,P_persica,P_trichocarpa,P_vulgaris,R_communis,S_bicolor,S_lycopersicum,S_viridis,T_cacao,V_vinifera
GO:0046486	glycerolipid metabolic process	21	A_lyrata,A_thaliana,A_trichopoda,B_distachyon,C_clementina,C_rubella,E_grandis,M_domestica,M_esculenta,O_sativa,P_hallii,P_persica,P_trichocarpa,P_vulgaris,R_communis,S_bicolor,S_lycopersicum,S_viridis,T_cacao,V_vinifera,Z_mays
GO:0051179	localization	21	A_lyrata,A_thaliana,A_trichopoda,B_distachyon,C_rubella,E_grandis,G_max,G_raimondii,M_domestica,M_esculenta,M_guttatus,M_truncatula,O_sativa,P_hallii,P_persica,P_trichocarpa,P_virgatum,P_vulgaris,S_bicolor,S_lycopersicum,V_vinifera
GO:0071702	organic substance transport	21	A_lyrata,B_distachyon,C_clementina,C_rubella,C_sativus,E_grandis,F_vesca,G_max,G_raimondii,M_domestica,M_esculenta,P_hallii,P_trichocarpa,P_virgatum,P_vulgaris,R_communis,S_bicolor,S_viridis,T_cacao,V_vinifera,Z_mays
GO:0009101	glycoprotein biosynthetic process	20	A_lyrata,A_thaliana,C_clementina,C_rubella,C_sativus,E_grandis,F_vesca,G_raimondii,M_domestica,M_esculenta,M_guttatus,M_truncatula,P_hallii,P_persica,P_trichocarpa,S_bicolor,S_lycopersicum,S_viridis,T_cacao,V_vinifera
GO:0016570	histone modification	20	A_thaliana,B_distachyon,C_rubella,E_grandis,G_max,G_raimondii,M_domestica,M_esculenta,O_sativa,P_hallii,P_persica,P_trichocarpa,P_virgatum,P_vulgaris,S_bicolor,S_lycopersicum,S_viridis,T_cacao,V_vinifera,Z_mays
GO:0040029	regulation of gene expression, epigeneti...	20	A_thaliana,B_distachyon,B_oleracea,C_clementina,C_rubella,C_sativus,E_grandis,G_max,G_raimondii,M_domestica,M_esculenta,M_truncatula,O_sativa,P_hallii,P_persica,S_bicolor,S_lycopersicum,S_viridis,T_cacao,V_vinifera
GO:0051273	beta-glucan metabolic process	20	A_lyrata,B_distachyon,C_clementina,C_rubella,E_grandis,G_max,G_raimondii,M_domestica,M_guttatus,M_truncatula,O_sativa,P_hallii,P_persica,P_trichocarpa,P_virgatum,S_bicolor,S_lycopersicum,S_viridis,T_cacao,V_vinifera
GO:1901566	organonitrogen compound biosynthetic pro...	20	A_lyrata,A_thaliana,B_distachyon,C_clementina,C_rubella,E_grandis,F_vesca,G_raimondii,M_domestica,M_esculenta,M_guttatus,M_truncatula,O_sativa,P_hallii,P_persica,P_trichocarpa,S_lycopersicum,S_viridis,T_cacao,V_vinifera
GO:0006520	cellular amino acid metabolic process	19	A_lyrata,B_distachyon,C_clementina,E_grandis,F_vesca,M_domestica,M_esculenta,M_guttatus,M_truncatula,P_hallii,P_persica,P_trichocarpa,P_virgatum,R_communis,S_bicolor,S_lycopersicum,S_viridis,T_cacao,V_vinifera
GO:0010646	regulation of cell communication	19	A_lyrata,B_distachyon,C_rubella,E_grandis,F_vesca,G_max,G_raimondii,M_domestica,M_esculenta,M_truncatula,P_hallii,P_persica,P_trichocarpa,P_vulgaris,S_bicolor,S_lycopersicum,S_viridis,T_cacao,V_vinifera
GO:0023051	regulation of signaling	19	A_lyrata,B_distachyon,C_rubella,E_grandis,F_vesca,G_max,G_raimondii,M_domestica,M_esculenta,M_truncatula,P_hallii,P_persica,P_trichocarpa,P_vulgaris,S_bicolor,S_lycopersicum,S_viridis,T_cacao,V_vinifera
GO:0043412	macromolecule modification	19	A_lyrata,A_thaliana,B_distachyon,B_oleracea,C_rubella,C_sativus,F_vesca,G_raimondii,M_esculenta,M_guttatus,M_truncatula,O_sativa,P_hallii,P_persica,P_virgatum,S_bicolor,S_lycopersicum,S_viridis,V_vinifera
GO:0048583	regulation of response to stimulus	19	A_lyrata,A_thaliana,B_distachyon,C_rubella,E_grandis,F_vesca,G_max,G_raimondii,M_domestica,M_esculenta,M_truncatula,P_hallii,P_persica,P_trichocarpa,P_vulgaris,S_bicolor,S_lycopersicum,S_viridis,T_cacao
GO:0006074	(1->3)-beta-D-glucan metabolic process	18	A_lyrata,A_thaliana,B_distachyon,C_clementina,C_sativus,G_max,G_raimondii,M_domestica,M_esculenta,O_sativa,P_hallii,P_persica,P_vulgaris,R_communis,S_bicolor,S_viridis,T_cacao,V_vinifera
GO:0006075	(1->3)-beta-D-glucan biosynthetic proces...	18	A_lyrata,A_thaliana,B_distachyon,C_clementina,C_sativus,G_max,G_raimondii,M_domestica,M_esculenta,O_sativa,P_hallii,P_persica,P_vulgaris,R_communis,S_bicolor,S_viridis,T_cacao,V_vinifera
GO:0022406	membrane docking	18	A_lyrata,C_clementina,C_rubella,E_grandis,G_max,G_raimondii,M_domestica,M_esculenta,M_truncatula,O_sativa,P_hallii,P_persica,P_trichocarpa,P_vulgaris,R_communis,S_bicolor,S_viridis,T_cacao
GO:0009719	response to endogenous stimulus	17	B_distachyon,C_clementina,E_grandis,F_vesca,G_max,G_raimondii,M_domestica,M_esculenta,P_hallii,P_persica,P_trichocarpa,P_virgatum,S_lycopersicum,S_viridis,T_cacao,V_vinifera,Z_mays
GO:0043170	macromolecule metabolic process	17	A_thaliana,B_distachyon,B_oleracea,C_sativus,G_max,G_raimondii,M_domestica,M_esculenta,O_sativa,P_hallii,P_trichocarpa,P_virgatum,P_vulgaris,R_communis,S_bicolor,S_viridis,Z_mays
GO:0044700	single organism signaling	17	A_trichopoda,B_distachyon,B_oleracea,C_sativus,G_raimondii,M_domestica,M_esculenta,M_guttatus,O_sativa,P_hallii,P_trichocarpa,P_virgatum,S_bicolor,S_lycopersicum,S_viridis,T_cacao,V_vinifera
GO:0090407	organophosphate biosynthetic process	17	A_lyrata,A_thaliana,B_distachyon,C_clementina,C_rubella,E_grandis,F_vesca,M_domestica,M_esculenta,M_guttatus,O_sativa,P_hallii,P_persica,S_lycopersicum,S_viridis,T_cacao,V_vinifera
GO:0000271	polysaccharide biosynthetic process	16	A_lyrata,A_thaliana,B_distachyon,C_rubella,G_raimondii,M_esculenta,M_guttatus,M_truncatula,O_sativa,P_hallii,P_persica,P_trichocarpa,S_bicolor,S_lycopersicum,S_viridis,T_cacao
GO:0006886	intracellular protein transport	16	A_lyrata,A_trichopoda,C_rubella,G_raimondii,M_domestica,M_esculenta,O_sativa,P_hallii,P_persica,P_trichocarpa,P_virgatum,P_vulgaris,S_bicolor,S_viridis,T_cacao,Z_mays
GO:0006904	vesicle docking involved in exocytosis	16	C_clementina,C_rubella,E_grandis,G_max,G_raimondii,M_domestica,M_truncatula,O_sativa,P_hallii,P_trichocarpa,P_virgatum,P_vulgaris,S_bicolor,S_lycopersicum,S_viridis,T_cacao
GO:0006996	organelle organization	16	A_thaliana,B_distachyon,C_clementina,C_sativus,E_grandis,M_esculenta,P_hallii,P_persica,P_trichocarpa,P_virgatum,P_vulgaris,R_communis,S_bicolor,S_viridis,T_cacao,Z_mays
GO:0009100	glycoprotein metabolic process	16	A_lyrata,C_clementina,C_rubella,C_sativus,E_grandis,M_domestica,M_esculenta,M_guttatus,M_truncatula,P_persica,P_trichocarpa,S_bicolor,S_lycopersicum,S_viridis,T_cacao,V_vinifera
GO:0019637	organophosphate metabolic process	16	A_lyrata,A_thaliana,C_clementina,C_rubella,E_grandis,F_vesca,G_max,M_domestica,M_esculenta,O_sativa,P_hallii,P_persica,P_trichocarpa,S_viridis,T_cacao,V_vinifera
GO:0023052	signaling	16	A_thaliana,A_trichopoda,B_distachyon,B_oleracea,C_sativus,G_raimondii,M_esculenta,M_guttatus,O_sativa,P_hallii,P_virgatum,S_bicolor,S_lycopersicum,S_viridis,T_cacao,V_vinifera
GO:0033692	cellular polysaccharide biosynthetic pro...	16	A_lyrata,A_thaliana,B_distachyon,C_rubella,G_raimondii,M_esculenta,M_guttatus,M_truncatula,O_sativa,P_hallii,P_persica,P_trichocarpa,S_bicolor,S_lycopersicum,S_viridis,T_cacao
GO:0044257	cellular protein catabolic process	16	C_clementina,C_sativus,E_grandis,G_max,G_raimondii,M_domestica,M_esculenta,O_sativa,P_hallii,P_persica,P_trichocarpa,P_vulgaris,R_communis,S_bicolor,S_viridis,T_cacao
GO:0044260	cellular macromolecule metabolic process	16	A_thaliana,A_trichopoda,B_distachyon,B_oleracea,G_max,G_raimondii,O_sativa,P_hallii,P_trichocarpa,P_virgatum,P_vulgaris,R_communis,S_bicolor,S_lycopersicum,S_viridis,Z_mays
GO:1901293	nucleoside phosphate biosynthetic proces...	16	A_lyrata,A_thaliana,C_clementina,C_rubella,E_grandis,F_vesca,G_raimondii,M_domestica,M_esculenta,O_sativa,P_hallii,P_persica,P_trichocarpa,S_lycopersicum,S_viridis,V_vinifera
GO:0006082	organic acid metabolic process	15	A_lyrata,C_clementina,E_grandis,F_vesca,M_domestica,M_esculenta,M_guttatus,M_truncatula,P_hallii,P_persica,P_trichocarpa,S_lycopersicum,S_viridis,T_cacao,V_vinifera
GO:0006260	DNA replication	15	A_lyrata,A_thaliana,B_distachyon,C_clementina,C_rubella,E_grandis,G_raimondii,M_domestica,M_esculenta,M_guttatus,M_truncatula,P_hallii,S_bicolor,S_viridis,V_vinifera
GO:0006644	phospholipid metabolic process	15	B_distachyon,C_clementina,E_grandis,M_domestica,M_esculenta,O_sativa,P_hallii,P_persica,P_trichocarpa,R_communis,S_bicolor,S_viridis,T_cacao,V_vinifera,Z_mays
GO:0043414	macromolecule methylation	15	A_thaliana,C_clementina,C_sativus,E_grandis,F_vesca,G_max,G_raimondii,M_esculenta,M_guttatus,P_hallii,P_virgatum,S_viridis,T_cacao,V_vinifera,Z_mays
GO:1902582	single-organism intracellular transport	15	A_thaliana,B_distachyon,C_clementina,C_sativus,E_grandis,G_max,M_esculenta,O_sativa,P_hallii,P_trichocarpa,R_communis,S_bicolor,S_viridis,T_cacao,V_vinifera
GO:1903509	liposaccharide metabolic process	15	A_thaliana,B_distachyon,C_clementina,E_grandis,F_vesca,G_max,M_guttatus,O_sativa,P_persica,P_trichocarpa,P_virgatum,S_bicolor,S_lycopersicum,T_cacao,V_vinifera
GO:0006486	protein glycosylation	14	A_lyrata,C_clementina,C_rubella,C_sativus,E_grandis,M_domestica,M_esculenta,M_guttatus,M_truncatula,P_persica,P_trichocarpa,S_viridis,T_cacao,V_vinifera
GO:0042158	lipoprotein biosynthetic process	14	B_distachyon,C_clementina,C_rubella,E_grandis,G_max,G_raimondii,M_esculenta,P_hallii,P_persica,S_bicolor,S_lycopersicum,S_viridis,T_cacao,V_vinifera
GO:0071840	cellular component organization or bioge...	14	A_thaliana,B_distachyon,B_oleracea,C_clementina,C_sativus,E_grandis,O_sativa,P_hallii,P_trichocarpa,P_virgatum,P_vulgaris,S_bicolor,S_viridis,T_cacao
GO:1902589	single-organism organelle organization	14	A_thaliana,C_clementina,E_grandis,G_raimondii,O_sativa,P_hallii,P_trichocarpa,P_virgatum,P_vulgaris,S_bicolor,S_lycopersicum,S_viridis,T_cacao,Z_mays
GO:0009058	biosynthetic process	13	A_trichopoda,C_clementina,E_grandis,G_max,M_domestica,P_hallii,P_trichocarpa,P_virgatum,R_communis,S_bicolor,S_viridis,T_cacao,V_vinifera
GO:0009250	glucan biosynthetic process	13	A_lyrata,B_distachyon,C_clementina,C_rubella,E_grandis,G_max,M_guttatus,M_truncatula,P_hallii,P_vulgaris,S_bicolor,S_lycopersicum,S_viridis
GO:0033014	tetrapyrrole biosynthetic process	13	B_distachyon,C_rubella,E_grandis,F_vesca,G_raimondii,M_esculenta,O_sativa,P_hallii,S_bicolor,S_lycopersicum,S_viridis,T_cacao,V_vinifera
GO:1901135	carbohydrate derivative metabolic proces...	13	A_lyrata,C_clementina,C_rubella,E_grandis,F_vesca,M_domestica,M_esculenta,O_sativa,P_persica,P_trichocarpa,S_viridis,T_cacao,V_vinifera
GO:0006793	phosphorus metabolic process	12	A_lyrata,A_thaliana,B_distachyon,B_oleracea,C_rubella,C_sativus,M_guttatus,M_truncatula,O_sativa,P_persica,S_bicolor,S_lycopersicum
GO:0007018	microtubule-based movement	12	B_distachyon,C_clementina,E_grandis,F_vesca,G_raimondii,M_domestica,P_hallii,P_persica,S_bicolor,S_lycopersicum,S_viridis,V_vinifera
GO:0051188	cofactor biosynthetic process	12	B_distachyon,C_clementina,E_grandis,F_vesca,G_raimondii,M_guttatus,M_truncatula,P_hallii,S_bicolor,S_lycopersicum,T_cacao,V_vinifera
GO:0070727	cellular macromolecule localization	12	A_thaliana,B_distachyon,M_esculenta,O_sativa,P_hallii,P_trichocarpa,P_virgatum,S_bicolor,S_lycopersicum,S_viridis,V_vinifera,Z_mays
GO:0070838	divalent metal ion transport	12	B_distachyon,F_vesca,G_max,G_raimondii,M_domestica,O_sativa,P_hallii,P_trichocarpa,P_virgatum,S_bicolor,S_lycopersicum,T_cacao
GO:0006357	regulation of transcription from RNA pol...	11	F_vesca,G_max,G_raimondii,M_domestica,O_sativa,P_hallii,P_trichocarpa,P_virgatum,P_vulgaris,S_bicolor,S_viridis
GO:0009966	regulation of signal transduction	11	C_rubella,E_grandis,G_max,M_domestica,M_esculenta,M_truncatula,P_persica,P_trichocarpa,P_vulgaris,S_bicolor,T_cacao
GO:0016051	carbohydrate biosynthetic process	11	C_rubella,G_max,G_raimondii,M_esculenta,M_guttatus,M_truncatula,P_persica,P_trichocarpa,S_bicolor,S_lycopersicum,T_cacao
GO:0043413	macromolecule glycosylation	11	C_clementina,C_rubella,C_sativus,E_grandis,M_domestica,M_guttatus,M_truncatula,P_trichocarpa,S_viridis,T_cacao,V_vinifera
GO:0006325	chromatin organization	10	B_distachyon,G_max,M_esculenta,M_truncatula,P_hallii,P_persica,P_virgatum,S_bicolor,T_cacao,Z_mays
GO:0006366	transcription from RNA polymerase II pro...	10	E_grandis,G_max,G_raimondii,M_domestica,P_hallii,P_persica,P_trichocarpa,P_vulgaris,S_bicolor,S_viridis
GO:0006813	potassium ion transport	10	A_lyrata,B_distachyon,C_rubella,E_grandis,G_max,G_raimondii,M_guttatus,M_truncatula,P_persica,S_lycopersicum
GO:0034637	cellular carbohydrate biosynthetic proce...	10	A_trichopoda,G_max,M_esculenta,M_guttatus,M_truncatula,P_persica,P_trichocarpa,S_bicolor,S_lycopersicum,T_cacao
GO:0035556	intracellular signal transduction	10	C_clementina,E_grandis,F_vesca,G_max,M_domestica,M_truncatula,O_sativa,P_persica,P_trichocarpa,P_vulgaris
GO:0036211	protein modification process	10	A_lyrata,A_thaliana,C_rubella,C_sativus,F_vesca,M_guttatus,M_truncatula,P_persica,P_virgatum,S_lycopersicum
GO:0043039	tRNA aminoacylation	10	C_rubella,E_grandis,G_max,M_truncatula,P_trichocarpa,P_vulgaris,S_bicolor,S_lycopersicum,T_cacao,V_vinifera
GO:0044248	cellular catabolic process	10	C_sativus,G_max,G_raimondii,M_domestica,M_esculenta,M_guttatus,P_persica,P_trichocarpa,P_vulgaris,T_cacao
GO:0045017	glycerolipid biosynthetic process	10	A_lyrata,C_clementina,C_rubella,M_esculenta,O_sativa,P_persica,S_bicolor,S_viridis,T_cacao,V_vinifera
GO:0072511	divalent inorganic cation transport	10	B_distachyon,F_vesca,G_max,M_domestica,P_hallii,P_trichocarpa,P_virgatum,S_bicolor,S_lycopersicum,T_cacao
GO:1901564	organonitrogen compound metabolic proces...	10	C_clementina,E_grandis,F_vesca,M_domestica,M_esculenta,P_persica,P_trichocarpa,S_viridis,T_cacao,V_vinifera
GO:0006643	membrane lipid metabolic process	9	B_distachyon,C_clementina,E_grandis,P_persica,P_virgatum,S_bicolor,S_lycopersicum,T_cacao,V_vinifera
GO:0008213	protein alkylation	9	E_grandis,F_vesca,G_max,G_raimondii,P_hallii,P_trichocarpa,P_virgatum,S_viridis,T_cacao
GO:0009060	aerobic respiration	9	A_lyrata,G_raimondii,M_esculenta,M_guttatus,M_truncatula,P_trichocarpa,S_bicolor,S_lycopersicum,V_vinifera
GO:0044255	cellular lipid metabolic process	9	C_clementina,E_grandis,F_vesca,M_domestica,M_esculenta,P_persica,P_trichocarpa,S_lycopersicum,T_cacao
GO:0044419	interspecies interaction between organis...	9	A_lyrata,A_thaliana,C_sativus,E_grandis,M_esculenta,P_persica,R_communis,S_viridis,V_vinifera
GO:0044712	single-organism catabolic process	9	E_grandis,F_vesca,M_truncatula,P_hallii,P_virgatum,S_bicolor,S_lycopersicum,S_viridis,V_vinifera
GO:0044764	multi-organism cellular process	9	A_lyrata,A_thaliana,C_sativus,E_grandis,M_esculenta,P_persica,R_communis,S_viridis,V_vinifera
GO:0046467	membrane lipid biosynthetic process	9	A_thaliana,C_clementina,E_grandis,G_max,M_guttatus,P_persica,S_lycopersicum,T_cacao,V_vinifera
GO:0006090	pyruvate metabolic process	8	B_distachyon,M_guttatus,P_hallii,P_virgatum,S_bicolor,S_lycopersicum,S_viridis,V_vinifera
GO:0006096	glycolytic process	8	C_clementina,E_grandis,F_vesca,P_virgatum,S_bicolor,S_lycopersicum,S_viridis,V_vinifera
GO:0006821	chloride transport	8	A_lyrata,C_clementina,E_grandis,G_raimondii,M_esculenta,P_persica,P_trichocarpa,V_vinifera
GO:0015988	energy coupled proton transmembrane tran...	8	E_grandis,G_raimondii,M_domestica,M_esculenta,P_hallii,S_bicolor,S_lycopersicum,T_cacao
GO:0022613	ribonucleoprotein complex biogenesis	8	C_sativus,F_vesca,G_raimondii,M_domestica,M_truncatula,P_persica,P_trichocarpa,R_communis
GO:0032502	developmental process	8	A_thaliana,C_sativus,E_grandis,G_raimondii,O_sativa,P_trichocarpa,P_vulgaris,S_lycopersicum
GO:0042157	lipoprotein metabolic process	8	C_clementina,E_grandis,G_max,P_hallii,P_persica,S_bicolor,S_viridis,T_cacao
GO:0046903	secretion	8	A_thaliana,G_max,M_domestica,O_sativa,P_trichocarpa,P_vulgaris,S_bicolor,T_cacao
GO:0050896	response to stimulus	8	B_oleracea,C_sativus,G_raimondii,M_guttatus,P_trichocarpa,S_lycopersicum,S_viridis,T_cacao
GO:0051338	regulation of transferase activity	8	C_clementina,C_sativus,E_grandis,M_domestica,P_trichocarpa,P_vulgaris,S_viridis,V_vinifera
GO:0072522	purine-containing compound biosynthetic ...	8	A_lyrata,A_thaliana,C_rubella,E_grandis,F_vesca,O_sativa,P_persica,V_vinifera
GO:0000041	transition metal ion transport	7	F_vesca,O_sativa,P_trichocarpa,P_virgatum,S_bicolor,S_lycopersicum,T_cacao
GO:0006139	nucleobase-containing compound metabolic...	7	C_clementina,E_grandis,G_max,M_domestica,P_trichocarpa,P_vulgaris,R_communis
GO:0006464	cellular protein modification process	7	A_lyrata,A_thaliana,C_rubella,C_sativus,M_guttatus,M_truncatula,S_lycopersicum
GO:0006650	glycerophospholipid metabolic process	7	B_distachyon,C_rubella,G_max,G_raimondii,O_sativa,P_hallii,T_cacao
GO:0007265	Ras protein signal transduction	7	G_max,M_domestica,M_esculenta,P_trichocarpa,P_vulgaris,S_bicolor,T_cacao
GO:0009451	RNA modification	7	C_clementina,E_grandis,F_vesca,G_raimondii,M_truncatula,P_trichocarpa,S_viridis
GO:0016052	carbohydrate catabolic process	7	C_clementina,F_vesca,M_truncatula,P_hallii,P_virgatum,S_lycopersicum,V_vinifera
GO:0018193	peptidyl-amino acid modification	7	G_max,M_domestica,M_esculenta,P_hallii,P_virgatum,S_viridis,T_cacao
GO:0043933	macromolecular complex subunit organizat...	7	G_max,M_guttatus,M_truncatula,P_hallii,P_persica,P_virgatum,S_bicolor
GO:0044767	single-organism developmental process	7	A_thaliana,C_sativus,E_grandis,G_raimondii,O_sativa,P_trichocarpa,P_vulgaris
GO:0051056	regulation of small GTPase mediated sign...	7	G_max,M_domestica,M_esculenta,P_trichocarpa,P_vulgaris,S_bicolor,T_cacao
GO:0071805	potassium ion transmembrane transport	7	A_lyrata,C_rubella,M_esculenta,M_guttatus,M_truncatula,P_persica,S_lycopersicum
GO:1901360	organic cyclic compound metabolic proces...	7	C_clementina,E_grandis,G_max,M_domestica,P_trichocarpa,P_vulgaris,R_communis
GO:1902531	regulation of intracellular signal trans...	7	G_max,M_domestica,M_esculenta,P_hallii,P_trichocarpa,P_vulgaris,S_bicolor
GO:0006818	hydrogen transport	6	M_esculenta,P_hallii,P_trichocarpa,P_virgatum,S_viridis,T_cacao
GO:0007166	cell surface receptor signaling pathway	6	A_lyrata,C_clementina,E_grandis,M_domestica,M_truncatula,O_sativa
GO:0043604	amide biosynthetic process	6	A_lyrata,C_sativus,F_vesca,P_persica,P_trichocarpa,S_lycopersicum
GO:0044707	single-multicellular organism process	6	A_thaliana,C_sativus,G_raimondii,O_sativa,P_trichocarpa,P_vulgaris
GO:0006298	mismatch repair	5	E_grandis,M_truncatula,P_hallii,S_bicolor,S_viridis
GO:0006304	DNA modification	5	C_sativus,E_grandis,G_max,M_domestica,M_esculenta
GO:0006497	protein lipidation	5	C_clementina,E_grandis,G_max,S_viridis,T_cacao
GO:0006725	cellular aromatic compound metabolic pro...	5	C_clementina,E_grandis,P_trichocarpa,P_vulgaris,R_communis
GO:0008643	carbohydrate transport	5	E_grandis,P_hallii,S_bicolor,S_viridis,V_vinifera
GO:0009163	nucleoside biosynthetic process	5	A_lyrata,A_thaliana,C_rubella,E_grandis,O_sativa
GO:0032501	multicellular organismal process	5	A_thaliana,B_oleracea,M_truncatula,O_sativa,S_lycopersicum
GO:0034641	cellular nitrogen compound metabolic pro...	5	C_clementina,E_grandis,P_trichocarpa,P_vulgaris,R_communis
GO:0044699	single-organism process	5	A_thaliana,B_oleracea,M_guttatus,O_sativa,S_lycopersicum
GO:0046483	heterocycle metabolic process	5	C_clementina,E_grandis,P_trichocarpa,P_vulgaris,R_communis
GO:0090304	nucleic acid metabolic process	5	C_clementina,E_grandis,P_trichocarpa,P_vulgaris,R_communis
GO:0005984	disaccharide metabolic process	4	E_grandis,G_max,S_lycopersicum,V_vinifera
GO:0006099	tricarboxylic acid cycle	4	M_esculenta,P_trichocarpa,S_bicolor,S_lycopersicum
GO:0006265	DNA topological change	4	E_grandis,P_trichocarpa,R_communis,T_cacao
GO:0006826	iron ion transport	4	E_grandis,G_raimondii,M_domestica,S_bicolor
GO:0008152	metabolic process	4	A_thaliana,B_oleracea,C_clementina,P_trichocarpa
GO:0008654	phospholipid biosynthetic process	4	B_distachyon,P_persica,S_viridis,T_cacao
GO:0009165	nucleotide biosynthetic process	4	A_thaliana,E_grandis,M_domestica,S_lycopersicum
GO:0016043	cellular component organization	4	A_thaliana,P_hallii,P_virgatum,Z_mays
GO:0022414	reproductive process	4	A_thaliana,M_truncatula,O_sativa,S_lycopersicum
GO:0033013	tetrapyrrole metabolic process	4	C_rubella,G_raimondii,S_bicolor,T_cacao
GO:0043632	modification-dependent macromolecule cat...	4	B_distachyon,G_max,M_esculenta,P_vulgaris
GO:0048278	vesicle docking	4	P_vulgaris,S_bicolor,S_viridis,T_cacao
GO:0051704	multi-organism process	4	A_lyrata,M_truncatula,P_persica,S_lycopersicum
GO:0051726	regulation of cell cycle	4	E_grandis,P_trichocarpa,P_vulgaris,S_viridis
GO:0070085	glycosylation	4	C_sativus,M_domestica,P_trichocarpa,T_cacao
GO:0000910	cytokinesis	3	B_distachyon,M_truncatula,P_hallii
GO:0001932	regulation of protein phosphorylation	3	M_domestica,P_trichocarpa,P_vulgaris
GO:0005975	carbohydrate metabolic process	3	E_grandis,M_guttatus,S_lycopersicum
GO:0005985	sucrose metabolic process	3	B_distachyon,O_sativa,S_bicolor
GO:0006310	DNA recombination	3	G_max,O_sativa,T_cacao
GO:0006313	transposition, DNA-mediated	3	G_max,P_vulgaris,S_bicolor
GO:0006401	RNA catabolic process	3	A_thaliana,G_raimondii,P_trichocarpa
GO:0006412	translation	3	E_grandis,P_trichocarpa,S_viridis
GO:0006457	protein folding	3	C_clementina,E_grandis,P_trichocarpa
GO:0007275	multicellular organismal development	3	B_oleracea,E_grandis,G_raimondii
GO:0009582	detection of abiotic stimulus	3	A_lyrata,A_thaliana,C_rubella
GO:0009583	detection of light stimulus	3	A_lyrata,A_thaliana,C_rubella
GO:0009791	post-embryonic development	3	A_thaliana,B_oleracea,O_sativa
GO:0010629	negative regulation of gene expression	3	A_thaliana,B_distachyon,G_max
GO:0016311	dephosphorylation	3	P_trichocarpa,S_viridis,T_cacao
GO:0016458	gene silencing	3	A_thaliana,G_max,P_hallii
GO:0019941	modification-dependent protein catabolic...	3	G_max,G_raimondii,M_esculenta
GO:0032196	transposition	3	G_max,P_vulgaris,S_bicolor
GO:0032879	regulation of localization	3	C_clementina,S_bicolor,S_viridis
GO:0033043	regulation of organelle organization	3	A_thaliana,B_oleracea,P_vulgaris
GO:0034613	cellular protein localization	3	O_sativa,P_trichocarpa,S_viridis
GO:0042325	regulation of phosphorylation	3	M_domestica,P_trichocarpa,P_vulgaris
GO:0042398	cellular modified amino acid biosyntheti...	3	C_sativus,F_vesca,S_lycopersicum
GO:0042440	pigment metabolic process	3	E_grandis,S_bicolor,T_cacao
GO:0044262	cellular carbohydrate metabolic process	3	M_esculenta,M_guttatus,S_lycopersicum
GO:0044765	single-organism transport	3	E_grandis,M_truncatula,S_lycopersicum
GO:0045087	innate immune response	3	A_lyrata,C_rubella,S_lycopersicum
GO:0046148	pigment biosynthetic process	3	E_grandis,S_bicolor,T_cacao
GO:0046834	lipid phosphorylation	3	P_trichocarpa,P_vulgaris,V_vinifera
GO:0050790	regulation of catalytic activity	3	C_rubella,P_persica,S_lycopersicum
GO:0051606	detection of stimulus	3	A_lyrata,A_thaliana,C_rubella
GO:0071804	cellular potassium ion transport	3	A_lyrata,C_rubella,S_lycopersicum
GO:0072528	pyrimidine-containing compound biosynthe...	3	E_grandis,G_max,M_truncatula
GO:0098655	cation transmembrane transport	3	C_rubella,M_esculenta,P_hallii
GO:1902578	single-organism localization	3	E_grandis,M_truncatula,S_lycopersicum
GO:0003006	developmental process involved in reprod...	2	A_thaliana,O_sativa
GO:0005996	monosaccharide metabolic process	2	B_distachyon,G_max
GO:0006013	mannose metabolic process	2	G_raimondii,T_cacao
GO:0006289	nucleotide-excision repair	2	M_esculenta,P_vulgaris
GO:0006413	translational initiation	2	P_trichocarpa,P_vulgaris
GO:0006470	protein dephosphorylation	2	P_trichocarpa,T_cacao
GO:0006506	GPI anchor biosynthetic process	2	S_viridis,T_cacao
GO:0006665	sphingolipid metabolic process	2	M_domestica,S_bicolor
GO:0006753	nucleoside phosphate metabolic process	2	E_grandis,P_trichocarpa
GO:0007049	cell cycle	2	O_sativa,P_vulgaris
GO:0007154	cell communication	2	C_sativus,S_viridis
GO:0009103	lipopolysaccharide biosynthetic process	2	O_sativa,P_trichocarpa
GO:0009119	ribonucleoside metabolic process	2	C_rubella,P_trichocarpa
GO:0009123	nucleoside monophosphate metabolic proce...	2	A_trichopoda,M_domestica
GO:0009168	purine ribonucleoside monophosphate bios...	2	A_thaliana,S_lycopersicum
GO:0009314	response to radiation	2	A_thaliana,S_lycopersicum
GO:0009790	embryo development	2	A_thaliana,O_sativa
GO:0009892	negative regulation of metabolic process	2	A_thaliana,S_lycopersicum
GO:0010605	negative regulation of macromolecule met...	2	A_thaliana,G_max
GO:0010608	posttranscriptional regulation of gene e...	2	A_thaliana,B_oleracea
GO:0015672	monovalent inorganic cation transport	2	A_thaliana,M_esculenta
GO:0015937	coenzyme A biosynthetic process	2	M_esculenta,S_bicolor
GO:0016042	lipid catabolic process	2	F_vesca,S_lycopersicum
GO:0016053	organic acid biosynthetic process	2	A_lyrata,M_guttatus
GO:0016265	death	2	B_oleracea,O_sativa
GO:0018022	peptidyl-lysine methylation	2	M_domestica,P_virgatum
GO:0034033	purine nucleoside bisphosphate biosynthe...	2	M_esculenta,S_bicolor
GO:0042278	purine nucleoside metabolic process	2	A_thaliana,C_rubella
GO:0043269	regulation of ion transport	2	S_bicolor,S_viridis
GO:0043331	response to dsRNA	2	A_thaliana,B_oleracea
GO:0043623	cellular protein complex assembly	2	C_rubella,S_lycopersicum
GO:0044070	regulation of anion transport	2	S_bicolor,S_viridis
GO:0044702	single organism reproductive process	2	A_thaliana,O_sativa
GO:0044710	single-organism metabolic process	2	C_clementina,M_guttatus
GO:0045892	negative regulation of transcription, DN...	2	A_thaliana,M_domestica
GO:0048017	inositol lipid-mediated signaling	2	A_thaliana,P_trichocarpa
GO:0048731	system development	2	A_thaliana,O_sativa
GO:0048856	anatomical structure development	2	A_thaliana,O_sativa
GO:0051049	regulation of transport	2	S_bicolor,S_viridis
GO:0051128	regulation of cellular component organiz...	2	A_thaliana,P_vulgaris
GO:0051174	regulation of phosphorus metabolic proce...	2	P_trichocarpa,P_vulgaris
GO:0051276	chromosome organization	2	S_bicolor,Z_mays
GO:0051301	cell division	2	A_thaliana,B_oleracea
GO:0055086	nucleobase-containing small molecule met...	2	E_grandis,P_persica
GO:0061024	membrane organization	2	M_truncatula,V_vinifera
GO:0071359	cellular response to dsRNA	2	A_thaliana,B_oleracea
GO:0072350	tricarboxylic acid metabolic process	2	P_trichocarpa,S_lycopersicum
GO:0098660	inorganic ion transmembrane transport	2	C_rubella,M_esculenta
GO:0098662	inorganic cation transmembrane transport	2	C_rubella,M_esculenta
GO:1901659	glycosyl compound biosynthetic process	2	C_rubella,E_grandis
GO:1902600	hydrogen ion transmembrane transport	2	P_trichocarpa,V_vinifera
GO:1902679	negative regulation of RNA biosynthetic ...	2	A_thaliana,M_domestica
GO:1903507	negative regulation of nucleic acid-temp...	2	A_thaliana,M_domestica
GO:0000003	reproduction	1	O_sativa
GO:0000059	protein import into nucleus, docking	1	A_thaliana
GO:0000226	microtubule cytoskeleton organization	1	M_truncatula
GO:0000281	mitotic cytokinesis	1	B_oleracea
GO:0000723	telomere maintenance	1	A_thaliana
GO:0002376	immune system process	1	B_oleracea
GO:0003333	amino acid transmembrane transport	1	P_persica
GO:0006073	cellular glucan metabolic process	1	P_vulgaris
GO:0006091	generation of precursor metabolites and ...	1	S_bicolor
GO:0006108	malate metabolic process	1	S_lycopersicum
GO:0006383	transcription from RNA polymerase III pr...	1	B_distachyon
GO:0006397	mRNA processing	1	S_bicolor
GO:0006399	tRNA metabolic process	1	S_bicolor
GO:0006400	tRNA modification	1	A_thaliana
GO:0006468	protein phosphorylation	1	O_sativa
GO:0006471	protein ADP-ribosylation	1	M_domestica
GO:0006487	protein N-linked glycosylation	1	P_hallii
GO:0006508	proteolysis	1	P_trichocarpa
GO:0006525	arginine metabolic process	1	C_rubella
GO:0006526	arginine biosynthetic process	1	M_domestica
GO:0006575	cellular modified amino acid metabolic p...	1	F_vesca
GO:0006741	NADP biosynthetic process	1	G_max
GO:0006760	folic acid-containing compound metabolic...	1	C_sativus
GO:0006777	Mo-molybdopterin cofactor biosynthetic p...	1	E_grandis
GO:0006779	porphyrin-containing compound biosynthet...	1	T_cacao
GO:0006790	sulfur compound metabolic process	1	C_clementina
GO:0006811	ion transport	1	M_domestica
GO:0006816	calcium ion transport	1	A_thaliana
GO:0006820	anion transport	1	S_bicolor
GO:0006952	defense response	1	B_oleracea
GO:0006955	immune response	1	B_oleracea
GO:0006974	cellular response to DNA damage stimulus	1	A_thaliana
GO:0007010	cytoskeleton organization	1	M_truncatula
GO:0007031	peroxisome organization	1	M_esculenta
GO:0007059	chromosome segregation	1	A_thaliana
GO:0008037	cell recognition	1	M_truncatula
GO:0008104	protein localization	1	A_thaliana
GO:0008219	cell death	1	B_oleracea
GO:0008299	isoprenoid biosynthetic process	1	S_lycopersicum
GO:0008610	lipid biosynthetic process	1	S_lycopersicum
GO:0008653	lipopolysaccharide metabolic process	1	P_trichocarpa
GO:0009062	fatty acid catabolic process	1	P_trichocarpa
GO:0009066	aspartate family amino acid metabolic pr...	1	S_viridis
GO:0009084	glutamine family amino acid biosynthetic...	1	M_esculenta
GO:0009127	purine nucleoside monophosphate biosynth...	1	S_lycopersicum
GO:0009130	pyrimidine nucleoside monophosphate bios...	1	G_max
GO:0009145	purine nucleoside triphosphate biosynthe...	1	S_lycopersicum
GO:0009152	purine ribonucleotide biosynthetic proce...	1	S_lycopersicum
GO:0009156	ribonucleoside monophosphate biosyntheti...	1	S_lycopersicum
GO:0009201	ribonucleoside triphosphate biosynthetic...	1	S_lycopersicum
GO:0009206	purine ribonucleoside triphosphate biosy...	1	S_lycopersicum
GO:0009208	pyrimidine ribonucleoside triphosphate m...	1	M_guttatus
GO:0009231	riboflavin biosynthetic process	1	S_bicolor
GO:0009306	protein secretion	1	A_thaliana
GO:0009311	oligosaccharide metabolic process	1	S_lycopersicum
GO:0009312	oligosaccharide biosynthetic process	1	S_lycopersicum
GO:0009581	detection of external stimulus	1	A_thaliana
GO:0009615	response to virus	1	A_thaliana
GO:0009616	virus induced gene silencing	1	A_thaliana
GO:0009628	response to abiotic stimulus	1	E_grandis
GO:0009648	photoperiodism	1	A_thaliana
GO:0009725	response to hormone	1	O_sativa
GO:0009756	carbohydrate mediated signaling	1	A_thaliana
GO:0009832	plant-type cell wall biogenesis	1	A_thaliana
GO:0009875	pollen-pistil interaction	1	M_truncatula
GO:0009890	negative regulation of biosynthetic proc...	1	A_thaliana
GO:0010014	meristem initiation	1	A_thaliana
GO:0010048	vernalization response	1	A_thaliana
GO:0010152	pollen maturation	1	A_thaliana
GO:0010155	regulation of proton transport	1	B_oleracea
GO:0010212	response to ionizing radiation	1	B_oleracea
GO:0010228	vegetative to reproductive phase transit...	1	A_thaliana
GO:0010558	negative regulation of macromolecule bio...	1	A_thaliana
GO:0012501	programmed cell death	1	O_sativa
GO:0015684	ferrous iron transport	1	M_domestica
GO:0015914	phospholipid transport	1	A_thaliana
GO:0015977	carbon fixation	1	G_max
GO:0015992	proton transport	1	P_hallii
GO:0015995	chlorophyll biosynthetic process	1	T_cacao
GO:0017038	protein import	1	A_thaliana
GO:0018298	protein-chromophore linkage	1	A_thaliana
GO:0019220	regulation of phosphate metabolic proces...	1	P_vulgaris
GO:0019395	fatty acid oxidation	1	P_trichocarpa
GO:0019693	ribose phosphate metabolic process	1	E_grandis
GO:0019751	polyol metabolic process	1	S_bicolor
GO:0019752	carboxylic acid metabolic process	1	A_thaliana
GO:0022402	cell cycle process	1	A_thaliana
GO:0022610	biological adhesion	1	G_max
GO:0022618	ribonucleoprotein complex assembly	1	G_max
GO:0030029	actin filament-based process	1	A_thaliana
GO:0030036	actin cytoskeleton organization	1	M_truncatula
GO:0030048	actin filament-based movement	1	A_thaliana
GO:0030258	lipid modification	1	P_trichocarpa
GO:0031050	dsRNA fragmentation	1	A_thaliana
GO:0031327	negative regulation of cellular biosynth...	1	A_thaliana
GO:0031399	regulation of protein modification proce...	1	P_vulgaris
GO:0032268	regulation of cellular protein metabolic...	1	P_vulgaris
GO:0032324	molybdopterin cofactor biosynthetic proc...	1	E_grandis
GO:0032940	secretion by cell	1	P_vulgaris
GO:0032984	macromolecular complex disassembly	1	V_vinifera
GO:0033865	nucleoside bisphosphate metabolic proces...	1	S_bicolor
GO:0033866	nucleoside bisphosphate biosynthetic pro...	1	S_bicolor
GO:0034032	purine nucleoside bisphosphate metabolic...	1	S_bicolor
GO:0034440	lipid oxidation	1	P_trichocarpa
GO:0034655	nucleobase-containing compound catabolic...	1	P_trichocarpa
GO:0035821	modification of morphology or physiology...	1	A_thaliana
GO:0040007	growth	1	A_thaliana
GO:0042455	ribonucleoside biosynthetic process	1	S_lycopersicum
GO:0042558	pteridine-containing compound metabolic ...	1	F_vesca
GO:0042559	pteridine-containing compound biosynthet...	1	F_vesca
GO:0042726	flavin-containing compound metabolic pro...	1	S_bicolor
GO:0042727	flavin-containing compound biosynthetic ...	1	S_bicolor
GO:0043241	protein complex disassembly	1	V_vinifera
GO:0043545	molybdopterin cofactor metabolic process	1	E_grandis
GO:0043603	cellular amide metabolic process	1	S_lycopersicum
GO:0044085	cellular component biogenesis	1	M_truncatula
GO:0044087	regulation of cellular component biogene...	1	P_vulgaris
GO:0044249	cellular biosynthetic process	1	E_grandis
GO:0044272	sulfur compound biosynthetic process	1	C_clementina
GO:0044703	multi-organism reproductive process	1	M_truncatula
GO:0044706	multi-multicellular organism process	1	M_truncatula
GO:0044724	single-organism carbohydrate catabolic p...	1	S_lycopersicum
GO:0044744	protein targeting to nucleus	1	S_bicolor
GO:0044802	single-organism membrane organization	1	V_vinifera
GO:0045934	negative regulation of nucleobase-contai...	1	A_thaliana
GO:0046129	purine ribonucleoside biosynthetic proce...	1	S_lycopersicum
GO:0046131	pyrimidine ribonucleoside metabolic proc...	1	M_guttatus
GO:0046474	glycerophospholipid biosynthetic process	1	G_max
GO:0046777	protein autophosphorylation	1	A_thaliana
GO:0048193	Golgi vesicle transport	1	P_hallii
GO:0048367	shoot system development	1	O_sativa
GO:0048518	positive regulation of biological proces...	1	A_thaliana
GO:0048519	negative regulation of biological proces...	1	A_thaliana
GO:0048608	reproductive structure development	1	A_thaliana
GO:0050789	regulation of biological process	1	O_sativa
GO:0050793	regulation of developmental process	1	A_thaliana
GO:0051172	negative regulation of nitrogen compound...	1	A_thaliana
GO:0051189	prosthetic group metabolic process	1	E_grandis
GO:0051236	establishment of RNA localization	1	A_thaliana
GO:0051239	regulation of multicellular organismal p...	1	A_thaliana
GO:0051246	regulation of protein metabolic process	1	P_vulgaris
GO:0051253	negative regulation of RNA metabolic pro...	1	A_thaliana
GO:0051302	regulation of cell division	1	A_thaliana
GO:0052386	cell wall thickening	1	A_thaliana
GO:0060249	anatomical structure homeostasis	1	A_thaliana
GO:0061458	reproductive system development	1	A_thaliana
GO:0065007	biological regulation	1	A_thaliana
GO:0065009	regulation of molecular function	1	S_lycopersicum
GO:0070271	protein complex biogenesis	1	P_virgatum
GO:0070647	protein modification by small protein co...	1	E_grandis
GO:0070726	cell wall assembly	1	M_truncatula
GO:0071103	DNA conformation change	1	M_truncatula
GO:0071310	cellular response to organic substance	1	A_thaliana
GO:0071407	cellular response to organic cyclic comp...	1	A_thaliana
GO:0071496	cellular response to external stimulus	1	O_sativa
GO:0071669	plant-type cell wall organization or bio...	1	A_thaliana
GO:0071826	ribonucleoprotein complex subunit organi...	1	G_max
GO:0072329	monocarboxylic acid catabolic process	1	P_trichocarpa
GO:0072521	purine-containing compound metabolic pro...	1	C_rubella
GO:0080134	regulation of response to stress	1	A_thaliana
GO:0090066	regulation of anatomical structure size	1	M_truncatula
GO:0098542	defense response to other organism	1	A_thaliana
GO:0098586	cellular response to virus	1	A_thaliana
GO:1901068	guanosine-containing compound metabolic ...	1	M_guttatus
GO:1901576	organic substance biosynthetic process	1	E_grandis
GO:1901657	glycosyl compound metabolic process	1	E_grandis
GO:1901699	cellular response to nitrogen compound	1	A_thaliana
GO:1901701	cellular response to oxygen-containing c...	1	A_thaliana
GO:1902410	mitotic cytokinetic process	1	B_oleracea
GO:1902580	single-organism cellular localization	1	V_vinifera
GO:1903047	mitotic cell cycle process	1	G_raimondii
GO:2000113	negative regulation of cellular macromol...	1	A_thaliana
GO:2000241	regulation of reproductive process	1	A_thaliana

## Sheet: gbM Molecular Function
	Table S7: GO term enrichment for each gene class and the species for which that GO term is enriched in.
	GO term	Description	Number of Species	Species
	GO:0005488	binding	29	A_lyrata,A_thaliana,A_trichopoda,B_distachyon,B_oleracea,C_clementina,C_rubella,C_sativus,E_grandis,F_vesca,G_max,G_raimondii,M_domestica,M_esculenta,M_guttatus,M_truncatula,O_sativa,P_hallii,P_persica,P_trichocarpa,P_virgatum,P_vulgaris,R_communis,S_bicolor,S_lycopersicum,S_viridis,T_cacao,V_vinifera,Z_mays
	GO:0008270	zinc ion binding	29	A_lyrata,A_thaliana,A_trichopoda,B_distachyon,B_oleracea,C_clementina,C_rubella,C_sativus,E_grandis,F_vesca,G_max,G_raimondii,M_domestica,M_esculenta,M_guttatus,M_truncatula,O_sativa,P_hallii,P_persica,P_trichocarpa,P_virgatum,P_vulgaris,R_communis,S_bicolor,S_lycopersicum,S_viridis,T_cacao,V_vinifera,Z_mays
	GO:0016817	hydrolase activity, acting on acid anhyd...	29	A_lyrata,A_thaliana,A_trichopoda,B_distachyon,B_oleracea,C_clementina,C_rubella,C_sativus,E_grandis,F_vesca,G_max,G_raimondii,M_domestica,M_esculenta,M_guttatus,M_truncatula,O_sativa,P_hallii,P_persica,P_trichocarpa,P_virgatum,P_vulgaris,R_communis,S_bicolor,S_lycopersicum,S_viridis,T_cacao,V_vinifera,Z_mays
	GO:0016772	transferase activity, transferring phosp...	27	A_lyrata,A_thaliana,A_trichopoda,B_distachyon,C_clementina,C_rubella,C_sativus,E_grandis,F_vesca,G_max,G_raimondii,M_domestica,M_esculenta,M_guttatus,M_truncatula,O_sativa,P_hallii,P_persica,P_trichocarpa,P_virgatum,P_vulgaris,S_bicolor,S_lycopersicum,S_viridis,T_cacao,V_vinifera,Z_mays
	GO:0016874	ligase activity	27	A_lyrata,A_thaliana,B_distachyon,C_clementina,C_rubella,C_sativus,E_grandis,F_vesca,G_max,G_raimondii,M_domestica,M_esculenta,M_guttatus,M_truncatula,O_sativa,P_hallii,P_persica,P_trichocarpa,P_virgatum,P_vulgaris,R_communis,S_bicolor,S_lycopersicum,S_viridis,T_cacao,V_vinifera,Z_mays
	GO:0004518	nuclease activity	26	A_lyrata,A_thaliana,B_distachyon,B_oleracea,C_clementina,C_rubella,E_grandis,F_vesca,G_max,G_raimondii,M_domestica,M_esculenta,M_guttatus,M_truncatula,O_sativa,P_hallii,P_persica,P_trichocarpa,P_vulgaris,R_communis,S_bicolor,S_lycopersicum,S_viridis,T_cacao,V_vinifera,Z_mays
	GO:0008194	UDP-glycosyltransferase activity	26	A_lyrata,A_trichopoda,B_distachyon,C_clementina,C_rubella,E_grandis,F_vesca,G_max,G_raimondii,M_domestica,M_esculenta,M_guttatus,M_truncatula,O_sativa,P_hallii,P_persica,P_trichocarpa,P_virgatum,P_vulgaris,R_communis,S_bicolor,S_lycopersicum,S_viridis,T_cacao,V_vinifera,Z_mays
	GO:0046527	glucosyltransferase activity	26	A_lyrata,A_trichopoda,B_distachyon,C_clementina,C_rubella,E_grandis,F_vesca,G_max,G_raimondii,M_domestica,M_esculenta,M_guttatus,M_truncatula,O_sativa,P_hallii,P_persica,P_trichocarpa,P_virgatum,P_vulgaris,R_communis,S_bicolor,S_lycopersicum,S_viridis,T_cacao,V_vinifera,Z_mays
	GO:0008237	metallopeptidase activity	25	A_lyrata,A_thaliana,A_trichopoda,B_distachyon,B_oleracea,C_clementina,C_rubella,E_grandis,F_vesca,G_max,G_raimondii,M_domestica,M_esculenta,O_sativa,P_hallii,P_persica,P_trichocarpa,P_virgatum,P_vulgaris,R_communis,S_bicolor,S_lycopersicum,S_viridis,T_cacao,V_vinifera
	GO:0019208	phosphatase regulator activity	25	A_lyrata,A_thaliana,B_distachyon,C_clementina,C_rubella,C_sativus,E_grandis,F_vesca,G_max,G_raimondii,M_domestica,M_esculenta,M_guttatus,P_hallii,P_persica,P_trichocarpa,P_virgatum,P_vulgaris,R_communis,S_bicolor,S_lycopersicum,S_viridis,T_cacao,V_vinifera,Z_mays
	GO:0042578	phosphoric ester hydrolase activity	25	A_thaliana,B_distachyon,B_oleracea,C_clementina,C_sativus,E_grandis,F_vesca,G_max,G_raimondii,M_domestica,M_esculenta,M_guttatus,M_truncatula,O_sativa,P_hallii,P_persica,P_trichocarpa,P_virgatum,R_communis,S_bicolor,S_lycopersicum,S_viridis,T_cacao,V_vinifera,Z_mays
	GO:0043168	anion binding	25	A_lyrata,A_thaliana,A_trichopoda,B_distachyon,B_oleracea,C_clementina,C_rubella,C_sativus,E_grandis,F_vesca,G_raimondii,M_esculenta,M_guttatus,M_truncatula,O_sativa,P_hallii,P_persica,P_virgatum,R_communis,S_bicolor,S_lycopersicum,S_viridis,T_cacao,V_vinifera,Z_mays
	GO:0001882	nucleoside binding	24	A_lyrata,A_thaliana,A_trichopoda,B_distachyon,B_oleracea,C_clementina,C_rubella,C_sativus,F_vesca,G_raimondii,M_esculenta,M_guttatus,M_truncatula,O_sativa,P_hallii,P_persica,P_virgatum,R_communis,S_bicolor,S_lycopersicum,S_viridis,T_cacao,V_vinifera,Z_mays
	GO:0036094	small molecule binding	24	A_lyrata,A_thaliana,A_trichopoda,B_distachyon,B_oleracea,C_clementina,C_rubella,C_sativus,F_vesca,G_raimondii,M_esculenta,M_guttatus,M_truncatula,O_sativa,P_hallii,P_persica,P_virgatum,R_communis,S_bicolor,S_lycopersicum,S_viridis,T_cacao,V_vinifera,Z_mays
	GO:0097367	carbohydrate derivative binding	24	A_lyrata,A_thaliana,A_trichopoda,B_distachyon,B_oleracea,C_clementina,C_rubella,C_sativus,F_vesca,G_raimondii,M_esculenta,M_guttatus,M_truncatula,O_sativa,P_hallii,P_persica,P_virgatum,R_communis,S_bicolor,S_lycopersicum,S_viridis,T_cacao,V_vinifera,Z_mays
	GO:1901265	nucleoside phosphate binding	24	A_lyrata,A_thaliana,A_trichopoda,B_distachyon,B_oleracea,C_clementina,C_rubella,C_sativus,F_vesca,G_raimondii,M_esculenta,M_guttatus,M_truncatula,O_sativa,P_hallii,P_persica,P_virgatum,R_communis,S_bicolor,S_lycopersicum,S_viridis,T_cacao,V_vinifera,Z_mays
	GO:0004386	helicase activity	22	A_lyrata,A_thaliana,B_distachyon,B_oleracea,C_clementina,C_sativus,E_grandis,F_vesca,G_raimondii,M_esculenta,M_guttatus,P_hallii,P_persica,P_trichocarpa,P_virgatum,P_vulgaris,R_communis,S_bicolor,S_viridis,T_cacao,V_vinifera,Z_mays
	GO:0004222	metalloendopeptidase activity	21	A_lyrata,A_thaliana,C_clementina,C_rubella,E_grandis,G_max,G_raimondii,M_domestica,M_esculenta,O_sativa,P_hallii,P_persica,P_trichocarpa,P_virgatum,P_vulgaris,R_communis,S_bicolor,S_lycopersicum,S_viridis,T_cacao,V_vinifera
	GO:0015399	primary active transmembrane transporter...	21	A_lyrata,A_thaliana,A_trichopoda,B_distachyon,B_oleracea,C_clementina,C_rubella,E_grandis,G_max,G_raimondii,M_domestica,M_esculenta,O_sativa,P_hallii,P_persica,P_trichocarpa,P_virgatum,S_bicolor,S_viridis,T_cacao,V_vinifera
	GO:0016787	hydrolase activity	21	A_thaliana,A_trichopoda,B_distachyon,C_clementina,C_rubella,E_grandis,G_max,G_raimondii,M_domestica,M_esculenta,O_sativa,P_hallii,P_persica,P_trichocarpa,P_vulgaris,R_communis,S_bicolor,S_viridis,T_cacao,V_vinifera,Z_mays
	GO:0043566	structure-specific DNA binding	21	A_lyrata,B_distachyon,C_clementina,C_rubella,C_sativus,E_grandis,F_vesca,G_raimondii,M_domestica,M_esculenta,M_guttatus,M_truncatula,O_sativa,P_hallii,P_persica,P_trichocarpa,S_bicolor,S_lycopersicum,S_viridis,V_vinifera,Z_mays
	GO:0016740	transferase activity	20	A_lyrata,A_thaliana,B_distachyon,B_oleracea,C_rubella,C_sativus,F_vesca,G_max,G_raimondii,M_esculenta,M_truncatula,O_sativa,P_hallii,P_persica,P_virgatum,S_bicolor,S_lycopersicum,S_viridis,V_vinifera,Z_mays
	GO:0022892	substrate-specific transporter activity	20	A_lyrata,B_distachyon,C_clementina,C_rubella,C_sativus,E_grandis,F_vesca,G_max,G_raimondii,M_domestica,M_esculenta,P_hallii,P_persica,P_trichocarpa,P_virgatum,R_communis,S_bicolor,S_viridis,T_cacao,V_vinifera
	GO:0004806	triglyceride lipase activity	19	A_lyrata,A_thaliana,B_distachyon,C_clementina,E_grandis,F_vesca,G_raimondii,M_domestica,M_esculenta,M_guttatus,O_sativa,P_hallii,P_persica,P_trichocarpa,P_virgatum,S_bicolor,S_lycopersicum,S_viridis,T_cacao
	GO:0015923	mannosidase activity	19	A_lyrata,A_thaliana,B_distachyon,C_clementina,C_rubella,C_sativus,E_grandis,G_raimondii,M_domestica,M_esculenta,M_truncatula,P_hallii,P_persica,P_trichocarpa,R_communis,S_bicolor,S_viridis,T_cacao,V_vinifera
	GO:0016627	oxidoreductase activity, acting on the C...	19	A_lyrata,A_trichopoda,B_distachyon,C_clementina,C_rubella,C_sativus,E_grandis,F_vesca,G_raimondii,M_domestica,M_esculenta,O_sativa,P_hallii,P_persica,P_trichocarpa,S_bicolor,S_viridis,T_cacao,V_vinifera
	GO:0016779	nucleotidyltransferase activity	19	A_lyrata,A_thaliana,B_distachyon,C_clementina,C_rubella,E_grandis,G_max,G_raimondii,M_domestica,M_esculenta,O_sativa,P_hallii,P_trichocarpa,P_virgatum,P_vulgaris,R_communis,S_bicolor,S_viridis,V_vinifera
	GO:0003723	RNA binding	18	A_lyrata,A_thaliana,B_distachyon,C_clementina,C_rubella,E_grandis,G_raimondii,M_domestica,M_esculenta,M_guttatus,M_truncatula,O_sativa,P_hallii,P_trichocarpa,P_virgatum,S_bicolor,S_viridis,V_vinifera
	GO:0035639	purine ribonucleoside triphosphate bindi...	18	A_lyrata,A_thaliana,B_distachyon,C_rubella,C_sativus,G_max,G_raimondii,M_esculenta,M_guttatus,M_truncatula,P_hallii,P_virgatum,P_vulgaris,S_bicolor,S_lycopersicum,S_viridis,T_cacao,Z_mays
	GO:0005515	protein binding	17	A_thaliana,B_oleracea,C_sativus,G_max,G_raimondii,M_esculenta,M_guttatus,O_sativa,P_hallii,P_trichocarpa,P_virgatum,P_vulgaris,R_communis,S_bicolor,S_lycopersicum,T_cacao,Z_mays
	GO:0008026	ATP-dependent helicase activity	17	A_lyrata,A_thaliana,B_distachyon,C_clementina,E_grandis,F_vesca,G_max,M_guttatus,P_hallii,P_trichocarpa,P_vulgaris,R_communis,S_bicolor,S_lycopersicum,S_viridis,T_cacao,V_vinifera
	GO:0016614	oxidoreductase activity, acting on CH-OH...	17	B_distachyon,C_clementina,C_rubella,E_grandis,F_vesca,G_raimondii,M_domestica,M_esculenta,M_truncatula,O_sativa,P_hallii,P_trichocarpa,P_virgatum,S_bicolor,S_viridis,T_cacao,V_vinifera
	GO:0003676	nucleic acid binding	16	A_trichopoda,C_clementina,E_grandis,G_max,G_raimondii,M_domestica,M_esculenta,P_trichocarpa,P_virgatum,P_vulgaris,R_communis,S_bicolor,S_viridis,T_cacao,V_vinifera,Z_mays
	GO:0003843	1,3-beta-D-glucan synthase activity	16	A_lyrata,A_thaliana,B_distachyon,C_clementina,C_sativus,G_max,G_raimondii,M_domestica,O_sativa,P_hallii,P_persica,R_communis,S_bicolor,S_viridis,T_cacao,V_vinifera
	GO:0004673	protein histidine kinase activity	16	A_thaliana,A_trichopoda,C_clementina,C_rubella,E_grandis,G_max,G_raimondii,M_domestica,M_esculenta,M_truncatula,P_hallii,P_trichocarpa,S_bicolor,S_lycopersicum,S_viridis,T_cacao
	GO:0016775	phosphotransferase activity, nitrogenous...	16	A_thaliana,A_trichopoda,C_clementina,C_rubella,E_grandis,G_max,G_raimondii,M_domestica,M_esculenta,M_truncatula,P_hallii,P_trichocarpa,S_bicolor,S_lycopersicum,S_viridis,T_cacao
	GO:0000155	phosphorelay sensor kinase activity	15	A_lyrata,A_thaliana,C_clementina,C_rubella,E_grandis,F_vesca,G_raimondii,M_domestica,P_hallii,P_persica,P_trichocarpa,S_bicolor,S_lycopersicum,S_viridis,T_cacao
	GO:0003684	damaged DNA binding	15	A_lyrata,A_thaliana,B_distachyon,C_rubella,G_raimondii,M_domestica,M_esculenta,M_guttatus,P_hallii,P_persica,P_trichocarpa,S_bicolor,S_lycopersicum,S_viridis,T_cacao
	GO:0000988	protein binding transcription factor act...	14	A_thaliana,C_clementina,G_max,G_raimondii,M_domestica,O_sativa,P_hallii,P_persica,P_trichocarpa,P_virgatum,P_vulgaris,R_communis,S_bicolor,S_viridis
	GO:0016410	N-acyltransferase activity	14	B_distachyon,C_clementina,E_grandis,G_raimondii,M_domestica,M_guttatus,M_truncatula,O_sativa,P_hallii,P_persica,P_trichocarpa,S_bicolor,S_viridis,V_vinifera
	GO:0016830	carbon-carbon lyase activity	13	C_rubella,E_grandis,F_vesca,G_raimondii,M_esculenta,M_truncatula,O_sativa,P_hallii,P_trichocarpa,S_bicolor,S_viridis,V_vinifera,Z_mays
	GO:0043167	ion binding	13	A_lyrata,A_thaliana,B_distachyon,B_oleracea,C_rubella,F_vesca,M_truncatula,O_sativa,P_hallii,P_persica,S_bicolor,S_lycopersicum,S_viridis
	GO:0003916	DNA topoisomerase activity	12	A_lyrata,A_thaliana,C_rubella,E_grandis,G_raimondii,M_esculenta,P_hallii,P_trichocarpa,P_virgatum,R_communis,S_bicolor,S_viridis
	GO:0008565	protein transporter activity	12	A_thaliana,C_clementina,E_grandis,G_raimondii,M_esculenta,P_trichocarpa,P_virgatum,P_vulgaris,R_communis,S_bicolor,T_cacao,V_vinifera
	GO:0019899	enzyme binding	12	E_grandis,G_max,G_raimondii,M_domestica,M_esculenta,M_truncatula,P_hallii,P_trichocarpa,P_vulgaris,S_viridis,V_vinifera,Z_mays
	GO:0005057	receptor signaling protein activity	11	C_clementina,E_grandis,F_vesca,G_raimondii,M_domestica,M_esculenta,P_persica,P_trichocarpa,P_vulgaris,T_cacao,V_vinifera
	GO:0008170	N-methyltransferase activity	11	A_thaliana,G_max,G_raimondii,M_domestica,M_esculenta,P_hallii,P_virgatum,S_bicolor,S_viridis,T_cacao,Z_mays
	GO:0008276	protein methyltransferase activity	11	A_thaliana,E_grandis,G_raimondii,M_esculenta,P_hallii,P_trichocarpa,P_virgatum,S_bicolor,S_viridis,V_vinifera,Z_mays
	GO:0008375	acetylglucosaminyltransferase activity	11	A_lyrata,C_clementina,C_sativus,E_grandis,M_guttatus,M_truncatula,P_persica,P_virgatum,S_bicolor,S_lycopersicum,Z_mays
	GO:0016407	acetyltransferase activity	11	B_distachyon,E_grandis,M_domestica,M_truncatula,O_sativa,P_hallii,P_persica,P_trichocarpa,R_communis,S_viridis,V_vinifera
	GO:0016853	isomerase activity	11	B_distachyon,C_clementina,E_grandis,F_vesca,G_raimondii,M_domestica,O_sativa,P_trichocarpa,S_viridis,T_cacao,V_vinifera
	GO:0042623	ATPase activity, coupled	11	B_distachyon,C_clementina,C_rubella,G_max,G_raimondii,P_hallii,P_trichocarpa,S_bicolor,S_viridis,T_cacao,V_vinifera
	GO:0060089	molecular transducer activity	11	B_distachyon,B_oleracea,C_sativus,G_max,G_raimondii,M_esculenta,M_guttatus,M_truncatula,O_sativa,P_hallii,S_lycopersicum
	GO:0016638	oxidoreductase activity, acting on the C...	10	E_grandis,G_max,G_raimondii,M_domestica,M_esculenta,P_hallii,P_trichocarpa,S_lycopersicum,T_cacao,Z_mays
	GO:0017076	purine nucleotide binding	10	A_lyrata,B_distachyon,C_rubella,C_sativus,M_esculenta,P_hallii,S_bicolor,S_lycopersicum,S_viridis,Z_mays
	GO:0097159	organic cyclic compound binding	10	A_lyrata,A_thaliana,B_distachyon,C_rubella,F_vesca,M_truncatula,O_sativa,P_hallii,S_viridis,Z_mays
	GO:1901363	heterocyclic compound binding	10	A_lyrata,A_thaliana,B_distachyon,C_rubella,F_vesca,M_truncatula,O_sativa,P_hallii,S_viridis,Z_mays
	GO:0000156	phosphorelay response regulator activity	9	C_clementina,E_grandis,G_raimondii,M_domestica,M_esculenta,P_persica,P_trichocarpa,P_vulgaris,V_vinifera
	GO:0003774	motor activity	9	B_distachyon,C_clementina,E_grandis,G_max,M_truncatula,P_hallii,S_bicolor,S_lycopersicum,S_viridis
	GO:0004177	aminopeptidase activity	9	A_lyrata,B_distachyon,C_rubella,E_grandis,P_persica,P_trichocarpa,P_vulgaris,T_cacao,V_vinifera
	GO:0015108	chloride transmembrane transporter activ...	9	A_lyrata,A_thaliana,C_clementina,E_grandis,G_raimondii,M_esculenta,P_persica,P_trichocarpa,V_vinifera
	GO:0016763	transferase activity, transferring pento...	9	B_distachyon,E_grandis,M_domestica,P_hallii,P_virgatum,S_bicolor,S_viridis,V_vinifera,Z_mays
	GO:0046912	transferase activity, transferring acyl ...	9	B_distachyon,C_clementina,M_domestica,M_esculenta,M_truncatula,O_sativa,P_hallii,S_bicolor,S_viridis
	GO:0003824	catalytic activity	8	A_lyrata,A_thaliana,B_oleracea,C_rubella,F_vesca,M_guttatus,M_truncatula,P_persica
	GO:0004576	oligosaccharyl transferase activity	8	A_lyrata,B_distachyon,C_clementina,G_raimondii,M_domestica,P_hallii,S_bicolor,S_viridis
	GO:0008378	galactosyltransferase activity	8	E_grandis,M_domestica,M_guttatus,M_truncatula,P_trichocarpa,S_bicolor,T_cacao,V_vinifera
	GO:0019001	guanyl nucleotide binding	8	C_clementina,E_grandis,M_domestica,M_guttatus,P_hallii,P_trichocarpa,S_viridis,V_vinifera
	GO:0032553	ribonucleotide binding	8	A_lyrata,B_distachyon,C_rubella,C_sativus,P_hallii,S_bicolor,S_lycopersicum,Z_mays
	GO:0005085	guanyl-nucleotide exchange factor activi...	7	C_sativus,G_raimondii,M_domestica,M_esculenta,M_guttatus,M_truncatula,S_lycopersicum
	GO:0005086	ARF guanyl-nucleotide exchange factor ac...	7	G_max,M_domestica,M_esculenta,P_hallii,P_trichocarpa,S_bicolor,S_viridis
	GO:0005381	iron ion transmembrane transporter activ...	7	B_distachyon,E_grandis,G_raimondii,M_domestica,M_guttatus,P_trichocarpa,S_bicolor
	GO:0005524	ATP binding	7	A_thaliana,G_max,M_guttatus,M_truncatula,P_hallii,P_virgatum,T_cacao
	GO:0005525	GTP binding	7	C_clementina,E_grandis,M_domestica,M_guttatus,P_hallii,P_trichocarpa,S_viridis
	GO:0016278	lysine N-methyltransferase activity	7	M_domestica,M_esculenta,P_hallii,P_virgatum,P_vulgaris,S_viridis,Z_mays
	GO:0016668	oxidoreductase activity, acting on a sul...	7	A_lyrata,E_grandis,M_esculenta,M_truncatula,P_persica,S_viridis,V_vinifera
	GO:0016903	oxidoreductase activity, acting on the a...	7	A_thaliana,B_distachyon,F_vesca,M_esculenta,M_guttatus,P_hallii,R_communis
	GO:0032561	guanyl ribonucleotide binding	7	C_clementina,E_grandis,M_domestica,M_guttatus,P_hallii,P_trichocarpa,S_viridis
	GO:0034061	DNA polymerase activity	7	B_distachyon,E_grandis,G_raimondii,M_domestica,P_hallii,S_bicolor,S_viridis
	GO:0072509	divalent inorganic cation transmembrane ...	7	B_distachyon,G_max,M_domestica,P_hallii,P_trichocarpa,S_bicolor,S_lycopersicum
	GO:0004175	endopeptidase activity	6	A_lyrata,C_rubella,E_grandis,P_persica,P_trichocarpa,S_lycopersicum
	GO:0004607	phosphatidylcholine-sterol O-acyltransfe...	6	C_clementina,E_grandis,G_raimondii,P_persica,P_trichocarpa,S_lycopersicum
	GO:0015293	symporter activity	6	A_lyrata,M_esculenta,P_hallii,S_bicolor,S_viridis,V_vinifera
	GO:0016307	phosphatidylinositol phosphate kinase ac...	6	M_domestica,M_esculenta,S_bicolor,S_viridis,T_cacao,Z_mays
	GO:0022803	passive transmembrane transporter activi...	6	M_guttatus,M_truncatula,O_sativa,P_virgatum,S_bicolor,S_viridis
	GO:0022857	transmembrane transporter activity	6	B_distachyon,C_clementina,M_domestica,P_hallii,S_viridis,V_vinifera
	GO:0031072	heat shock protein binding	6	B_distachyon,C_clementina,C_rubella,E_grandis,P_trichocarpa,S_viridis
	GO:0031420	alkali metal ion binding	6	C_clementina,E_grandis,P_hallii,S_bicolor,S_viridis,V_vinifera
	GO:0003725	double-stranded RNA binding	5	A_lyrata,A_thaliana,C_rubella,R_communis,S_viridis
	GO:0003857	3-hydroxyacyl-CoA dehydrogenase activity	5	B_oleracea,G_max,G_raimondii,O_sativa,S_bicolor
	GO:0003887	DNA-directed DNA polymerase activity	5	F_vesca,O_sativa,P_persica,S_lycopersicum,T_cacao
	GO:0005516	calmodulin binding	5	A_lyrata,E_grandis,G_raimondii,P_persica,S_lycopersicum
	GO:0008289	lipid binding	5	E_grandis,M_esculenta,M_guttatus,S_bicolor,T_cacao
	GO:0008757	S-adenosylmethionine-dependent methyltra...	5	E_grandis,M_esculenta,S_bicolor,S_viridis,Z_mays
	GO:0015144	carbohydrate transmembrane transporter a...	5	E_grandis,P_hallii,S_bicolor,S_viridis,V_vinifera
	GO:0016836	hydro-lyase activity	5	E_grandis,G_raimondii,M_domestica,P_trichocarpa,V_vinifera
	GO:1901476	carbohydrate transporter activity	5	E_grandis,P_hallii,S_bicolor,S_viridis,V_vinifera
	GO:0004345	glucose-6-phosphate dehydrogenase activi...	4	A_thaliana,C_rubella,G_max,S_bicolor
	GO:0005215	transporter activity	4	A_thaliana,M_guttatus,M_truncatula,S_lycopersicum
	GO:0005216	ion channel activity	4	M_guttatus,M_truncatula,S_bicolor,S_viridis
	GO:0005253	anion channel activity	4	C_clementina,M_esculenta,P_trichocarpa,S_viridis
	GO:0008094	DNA-dependent ATPase activity	4	E_grandis,P_hallii,S_bicolor,S_viridis
	GO:0016646	oxidoreductase activity, acting on the C...	4	A_lyrata,G_max,P_hallii,P_virgatum
	GO:0016875	ligase activity, forming carbon-oxygen b...	4	C_sativus,S_bicolor,S_viridis,Z_mays
	GO:0019783	ubiquitin-like protein-specific protease...	4	A_thaliana,M_truncatula,P_hallii,Z_mays
	GO:0022838	substrate-specific channel activity	4	M_guttatus,M_truncatula,S_bicolor,S_viridis
	GO:0030247	polysaccharide binding	4	M_domestica,P_hallii,S_bicolor,T_cacao
	GO:0035251	UDP-glucosyltransferase activity	4	B_distachyon,P_hallii,S_bicolor,S_viridis
	GO:0036459	ubiquitinyl hydrolase activity	4	A_thaliana,M_truncatula,P_hallii,Z_mays
	GO:0046556	alpha-L-arabinofuranosidase activity	4	M_domestica,O_sativa,P_hallii,S_viridis
	GO:0070003	threonine-type peptidase activity	4	C_rubella,M_domestica,S_bicolor,S_viridis
	GO:0070035	purine NTP-dependent helicase activity	4	C_rubella,G_max,M_truncatula,S_lycopersicum
	GO:0000166	nucleotide binding	3	G_raimondii,S_bicolor,Z_mays
	GO:0004143	diacylglycerol kinase activity	3	C_clementina,M_domestica,S_viridis
	GO:0004298	threonine-type endopeptidase activity	3	M_domestica,S_bicolor,S_viridis
	GO:0004743	pyruvate kinase activity	3	C_clementina,E_grandis,S_viridis
	GO:0004803	transposase activity	3	G_max,P_vulgaris,S_bicolor
	GO:0004930	G-protein coupled receptor activity	3	A_lyrata,A_thaliana,C_rubella
	GO:0005543	phospholipid binding	3	E_grandis,M_guttatus,S_bicolor
	GO:0008092	cytoskeletal protein binding	3	B_distachyon,M_truncatula,P_hallii
	GO:0008716	D-alanine-D-alanine ligase activity	3	C_rubella,M_domestica,O_sativa
	GO:0010340	carboxyl-O-methyltransferase activity	3	M_guttatus,P_virgatum,S_bicolor
	GO:0015301	anion:anion antiporter activity	3	E_grandis,F_vesca,P_persica
	GO:0015925	galactosidase activity	3	B_distachyon,M_guttatus,S_bicolor
	GO:0016462	pyrophosphatase activity	3	M_esculenta,M_guttatus,P_hallii
	GO:0016701	oxidoreductase activity, acting on singl...	3	G_raimondii,M_guttatus,M_truncatula
	GO:0016703	oxidoreductase activity, acting on singl...	3	C_clementina,G_raimondii,V_vinifera
	GO:0016810	hydrolase activity, acting on carbon-nit...	3	C_clementina,S_bicolor,Z_mays
	GO:0022804	active transmembrane transporter activit...	3	E_grandis,M_domestica,S_lycopersicum
	GO:0022832	voltage-gated channel activity	3	C_clementina,E_grandis,P_trichocarpa
	GO:0022884	macromolecule transmembrane transporter ...	3	G_raimondii,M_esculenta,V_vinifera
	GO:0030145	manganese ion binding	3	P_hallii,P_persica,V_vinifera
	GO:0032403	protein complex binding	3	B_distachyon,M_truncatula,P_hallii
	GO:0038023	signaling receptor activity	3	M_truncatula,O_sativa,S_bicolor
	GO:0051082	unfolded protein binding	3	P_hallii,P_trichocarpa,S_viridis
	GO:0090595	acetyl-CoA:L-lysine N6-acetyltransferase	3	P_virgatum,S_bicolor,Z_mays
	GO:0001871	pattern binding	2	M_domestica,S_bicolor
	GO:0002161	aminoacyl-tRNA editing activity	2	B_distachyon,G_max
	GO:0003690	double-stranded DNA binding	2	F_vesca,S_bicolor
	GO:0003871	5-methyltetrahydropteroyltriglutamate-ho...	2	G_raimondii,P_virgatum
	GO:0004506	squalene monooxygenase activity	2	F_vesca,G_raimondii
	GO:0004611	phosphoenolpyruvate carboxykinase activi...	2	M_esculenta,S_bicolor
	GO:0004652	polynucleotide adenylyltransferase activ...	2	A_thaliana,M_domestica
	GO:0004872	receptor activity	2	M_truncatula,S_bicolor
	GO:0005402	cation:sugar symporter activity	2	P_hallii,S_bicolor
	GO:0015095	magnesium ion transmembrane transporter ...	2	B_distachyon,P_hallii
	GO:0015294	solute:cation symporter activity	2	S_viridis,V_vinifera
	GO:0015295	solute:proton symporter activity	2	P_hallii,S_bicolor
	GO:0015299	solute:proton antiporter activity	2	M_truncatula,S_lycopersicum
	GO:0015631	tubulin binding	2	B_distachyon,P_hallii
	GO:0016616	oxidoreductase activity, acting on the C...	2	C_clementina,M_domestica
	GO:0016741	transferase activity, transferring one-c...	2	F_vesca,M_guttatus
	GO:0016769	transferase activity, transferring nitro...	2	C_clementina,S_viridis
	GO:0016818	hydrolase activity, acting on acid anhyd...	2	M_guttatus,P_persica
	GO:0016820	hydrolase activity, acting on acid anhyd...	2	A_trichopoda,C_rubella
	GO:0016832	aldehyde-lyase activity	2	P_virgatum,S_bicolor
	GO:0016881	acid-amino acid ligase activity	2	M_domestica,P_trichocarpa
	GO:0019205	nucleobase-containing compound kinase ac...	2	E_grandis,M_guttatus
	GO:0019787	ubiquitin-like protein transferase activ...	2	E_grandis,Z_mays
	GO:0022891	substrate-specific transmembrane transpo...	2	M_domestica,S_viridis
	GO:0032559	adenyl ribonucleotide binding	2	A_thaliana,Z_mays
	GO:0034062	RNA polymerase activity	2	P_persica,T_cacao
	GO:0042085	5-methyltetrahydropteroyltri-L-glutamate...	2	G_raimondii,P_virgatum
	GO:0042625	ATPase activity, coupled to transmembran...	2	A_thaliana,M_domestica
	GO:0044877	macromolecular complex binding	2	A_thaliana,O_sativa
	GO:0046873	metal ion transmembrane transporter acti...	2	G_raimondii,S_lycopersicum
	GO:0046915	transition metal ion transmembrane trans...	2	P_trichocarpa,S_bicolor
	GO:0046961	proton-transporting ATPase activity, rot...	2	M_esculenta,S_viridis
	GO:0051020	GTPase binding	2	B_distachyon,P_hallii
	GO:0051540	metal cluster binding	2	C_clementina,V_vinifera
	GO:0060589	nucleoside-triphosphatase regulator acti...	2	C_clementina,M_domestica
	GO:0000287	magnesium ion binding	1	C_clementina
	GO:0003682	chromatin binding	1	O_sativa
	GO:0003830	beta-1,4-mannosylglycoprotein 4-beta-N-a...	1	C_rubella
	GO:0003913	DNA photolyase activity	1	V_vinifera
	GO:0003951	NAD+ kinase activity	1	P_trichocarpa
	GO:0004003	ATP-dependent DNA helicase activity	1	M_truncatula
	GO:0004014	adenosylmethionine decarboxylase activit...	1	O_sativa
	GO:0004096	catalase activity	1	S_lycopersicum
	GO:0004176	ATP-dependent peptidase activity	1	S_bicolor
	GO:0004252	serine-type endopeptidase activity	1	S_lycopersicum
	GO:0004448	isocitrate dehydrogenase activity	1	P_trichocarpa
	GO:0004491	methylmalonate-semialdehyde dehydrogenas...	1	M_esculenta
	GO:0004497	monooxygenase activity	1	G_raimondii
	GO:0004540	ribonuclease activity	1	G_max
	GO:0004602	glutathione peroxidase activity	1	M_domestica
	GO:0004630	phospholipase D activity	1	A_thaliana
	GO:0004674	protein serine/threonine kinase activity	1	S_bicolor
	GO:0004867	serine-type endopeptidase inhibitor acti...	1	S_lycopersicum
	GO:0004871	signal transducer activity	1	O_sativa
	GO:0005244	voltage-gated ion channel activity	1	P_trichocarpa
	GO:0005343	organic acid:sodium symporter activity	1	M_esculenta
	GO:0008028	monocarboxylic acid transmembrane transp...	1	M_esculenta
	GO:0008079	translation termination factor activity	1	V_vinifera
	GO:0008235	metalloexopeptidase activity	1	S_viridis
	GO:0008236	serine-type peptidase activity	1	S_lycopersicum
	GO:0008238	exopeptidase activity	1	M_truncatula
	GO:0008374	O-acyltransferase activity	1	P_virgatum
	GO:0008443	phosphofructokinase activity	1	P_trichocarpa
	GO:0009378	four-way junction helicase activity	1	G_max
	GO:0009881	photoreceptor activity	1	A_thaliana
	GO:0015079	potassium ion transmembrane transporter ...	1	M_guttatus
	GO:0015298	solute:cation antiporter activity	1	S_lycopersicum
	GO:0015662	ATPase activity, coupled to transmembran...	1	A_trichopoda
	GO:0016149	translation release factor activity, cod...	1	G_raimondii
	GO:0016160	amylase activity	1	P_trichocarpa
	GO:0016279	protein-lysine N-methyltransferase activ...	1	M_domestica
	GO:0016301	kinase activity	1	S_lycopersicum
	GO:0016645	oxidoreductase activity, acting on the C...	1	V_vinifera
	GO:0016651	oxidoreductase activity, acting on NAD(P...	1	S_viridis
	GO:0016702	oxidoreductase activity, acting on singl...	1	M_truncatula
	GO:0016866	intramolecular transferase activity	1	C_clementina
	GO:0016868	intramolecular transferase activity, pho...	1	M_esculenta
	GO:0016887	ATPase activity	1	M_truncatula
	GO:0016891	endoribonuclease activity, producing 5-...	1	G_raimondii
	GO:0016893	endonuclease activity, active with eithe...	1	C_rubella
	GO:0017111	nucleoside-triphosphatase activity	1	A_thaliana
	GO:0019200	carbohydrate kinase activity	1	P_trichocarpa
	GO:0019829	cation-transporting ATPase activity	1	S_viridis
	GO:0020037	heme binding	1	M_guttatus
	GO:0030060	L-malate dehydrogenase activity	1	G_raimondii
	GO:0030170	pyridoxal phosphate binding	1	C_clementina
	GO:0030276	clathrin binding	1	A_thaliana
	GO:0030554	adenyl nucleotide binding	1	Z_mays
	GO:0031406	carboxylic acid binding	1	S_lycopersicum
	GO:0032555	purine ribonucleotide binding	1	S_bicolor
	GO:0035091	phosphatidylinositol binding	1	Z_mays
	GO:0042054	histone methyltransferase activity	1	M_domestica
	GO:0042393	histone binding	1	E_salsugineum
	GO:0043138	3-5 DNA helicase activity	1	G_max
	GO:0043177	organic acid binding	1	S_lycopersicum
	GO:0043531	ADP binding	1	B_oleracea
	GO:0043754	dihydrolipoyllysine-residue (2-methylpro...	1	M_domestica
	GO:0044389	ubiquitin-like protein ligase binding	1	M_esculenta
	GO:0046906	tetrapyrrole binding	1	E_salsugineum
	GO:0046933	proton-transporting ATP synthase activit...	1	S_viridis
	GO:0047635	alanine-oxo-acid transaminase activity	1	B_oleracea
	GO:0047958	glycine:2-oxoglutarate aminotransferase ...	1	B_oleracea
	GO:0051539	4 iron, 4 sulfur cluster binding	1	M_esculenta
	GO:2001070	starch binding	1	G_max

## Sheet: gbM Cellular Component
	Table S7: GO term enrichment for each gene class and the species for which that GO term is enriched in.
	GO term	Description	Number of Species	Species
	GO:0030117	membrane coat	28	A_lyrata,A_thaliana,A_trichopoda,B_distachyon,B_oleracea,C_clementina,C_rubella,C_sativus,E_grandis,F_vesca,G_max,G_raimondii,M_domestica,M_esculenta,M_truncatula,O_sativa,P_hallii,P_persica,P_trichocarpa,P_virgatum,P_vulgaris,R_communis,S_bicolor,S_lycopersicum,S_viridis,T_cacao,V_vinifera,Z_mays
	GO:0048475	coated membrane	27	A_lyrata,A_thaliana,A_trichopoda,B_distachyon,B_oleracea,C_clementina,C_rubella,C_sativus,E_grandis,F_vesca,G_max,G_raimondii,M_domestica,M_esculenta,O_sativa,P_hallii,P_persica,P_trichocarpa,P_virgatum,P_vulgaris,R_communis,S_bicolor,S_lycopersicum,S_viridis,T_cacao,V_vinifera,Z_mays
	GO:0005623	cell	24	A_lyrata,A_thaliana,A_trichopoda,B_distachyon,B_oleracea,C_clementina,C_sativus,E_grandis,F_vesca,G_max,G_raimondii,M_domestica,M_esculenta,O_sativa,P_hallii,P_trichocarpa,P_virgatum,P_vulgaris,R_communis,S_bicolor,S_viridis,T_cacao,V_vinifera,Z_mays
	GO:0043234	protein complex	24	A_lyrata,A_thaliana,C_clementina,C_rubella,C_sativus,E_grandis,F_vesca,G_max,G_raimondii,M_domestica,M_esculenta,M_guttatus,M_truncatula,O_sativa,P_hallii,P_persica,P_trichocarpa,P_virgatum,P_vulgaris,S_bicolor,S_lycopersicum,S_viridis,T_cacao,Z_mays
	GO:0044464	cell part	24	A_lyrata,A_thaliana,A_trichopoda,B_distachyon,B_oleracea,C_clementina,C_sativus,E_grandis,F_vesca,G_max,G_raimondii,M_domestica,M_esculenta,O_sativa,P_hallii,P_trichocarpa,P_virgatum,P_vulgaris,R_communis,S_bicolor,S_viridis,T_cacao,V_vinifera,Z_mays
	GO:0030119	AP-type membrane coat adaptor complex	22	A_lyrata,A_thaliana,B_distachyon,C_clementina,C_rubella,C_sativus,E_grandis,G_max,G_raimondii,M_domestica,M_esculenta,M_truncatula,O_sativa,P_hallii,P_persica,P_trichocarpa,P_vulgaris,S_bicolor,S_lycopersicum,S_viridis,T_cacao,V_vinifera
	GO:0005622	intracellular	21	A_lyrata,A_thaliana,B_distachyon,B_oleracea,C_clementina,C_rubella,C_sativus,E_grandis,F_vesca,G_max,G_raimondii,M_domestica,M_esculenta,P_hallii,P_persica,P_trichocarpa,P_vulgaris,S_bicolor,S_viridis,T_cacao,V_vinifera
	GO:0016459	myosin complex	21	A_lyrata,A_thaliana,B_distachyon,C_rubella,C_sativus,E_grandis,G_max,G_raimondii,M_domestica,M_esculenta,M_truncatula,O_sativa,P_hallii,P_trichocarpa,P_virgatum,P_vulgaris,R_communis,S_bicolor,S_viridis,T_cacao,Z_mays
	GO:0043226	organelle	21	A_thaliana,A_trichopoda,B_distachyon,B_oleracea,C_clementina,E_grandis,F_vesca,G_max,G_raimondii,M_domestica,M_esculenta,O_sativa,P_hallii,P_trichocarpa,P_virgatum,P_vulgaris,R_communis,S_bicolor,S_viridis,T_cacao,Z_mays
	GO:0044422	organelle part	18	A_lyrata,A_thaliana,B_distachyon,B_oleracea,C_clementina,E_grandis,F_vesca,G_max,M_esculenta,O_sativa,P_hallii,P_trichocarpa,P_virgatum,P_vulgaris,S_bicolor,S_viridis,T_cacao,Z_mays
	GO:0046930	pore complex	17	A_thaliana,B_distachyon,C_rubella,C_sativus,E_grandis,G_max,G_raimondii,M_domestica,O_sativa,P_hallii,P_trichocarpa,P_virgatum,P_vulgaris,S_bicolor,S_viridis,T_cacao,V_vinifera
	GO:0005856	cytoskeleton	16	A_lyrata,A_thaliana,C_rubella,C_sativus,G_max,M_esculenta,M_truncatula,O_sativa,P_persica,P_trichocarpa,P_virgatum,P_vulgaris,S_bicolor,S_lycopersicum,T_cacao,Z_mays
	GO:0016023	cytoplasmic membrane-bounded vesicle	16	A_lyrata,A_thaliana,B_distachyon,B_oleracea,C_rubella,E_grandis,G_max,G_raimondii,M_domestica,M_esculenta,O_sativa,P_hallii,P_trichocarpa,P_virgatum,P_vulgaris,S_bicolor
	GO:0031090	organelle membrane	16	A_lyrata,A_thaliana,B_distachyon,C_clementina,C_rubella,E_grandis,F_vesca,G_max,G_raimondii,M_domestica,M_esculenta,P_hallii,P_trichocarpa,P_virgatum,S_bicolor,T_cacao
	GO:0031988	membrane-bounded vesicle	16	A_lyrata,A_thaliana,B_distachyon,B_oleracea,C_rubella,E_grandis,G_max,G_raimondii,M_domestica,M_esculenta,O_sativa,P_hallii,P_trichocarpa,P_virgatum,P_vulgaris,S_bicolor
	GO:0098588	bounding membrane of organelle	16	A_lyrata,A_thaliana,B_distachyon,C_rubella,C_sativus,E_grandis,F_vesca,G_max,M_domestica,O_sativa,P_hallii,P_persica,P_trichocarpa,S_bicolor,S_lycopersicum,S_viridis
	GO:0000148	1,3-beta-D-glucan synthase complex	14	A_lyrata,A_thaliana,B_distachyon,C_clementina,C_sativus,G_max,M_domestica,O_sativa,P_hallii,P_persica,R_communis,S_bicolor,S_viridis,T_cacao
	GO:0012505	endomembrane system	14	A_lyrata,B_distachyon,C_rubella,E_grandis,F_vesca,G_max,M_domestica,M_esculenta,M_truncatula,O_sativa,P_hallii,P_persica,P_trichocarpa,T_cacao
	GO:0031982	vesicle	14	A_lyrata,A_thaliana,B_distachyon,B_oleracea,C_rubella,E_grandis,G_max,M_domestica,M_esculenta,P_hallii,P_trichocarpa,P_virgatum,P_vulgaris,S_bicolor
	GO:0043227	membrane-bounded organelle	14	A_lyrata,C_clementina,C_rubella,C_sativus,F_vesca,G_max,G_raimondii,M_domestica,M_esculenta,M_guttatus,M_truncatula,P_persica,P_vulgaris,S_lycopersicum
	GO:0043231	intracellular membrane-bounded organelle	14	A_lyrata,C_clementina,C_rubella,C_sativus,F_vesca,G_max,G_raimondii,M_domestica,M_esculenta,M_guttatus,M_truncatula,P_persica,P_vulgaris,S_lycopersicum
	GO:0044428	nuclear part	14	A_thaliana,C_clementina,C_rubella,C_sativus,E_grandis,F_vesca,G_raimondii,M_truncatula,O_sativa,P_hallii,P_trichocarpa,P_virgatum,P_vulgaris,S_viridis
	GO:0005635	nuclear envelope	13	A_thaliana,B_distachyon,B_oleracea,C_rubella,E_grandis,G_max,M_domestica,O_sativa,P_trichocarpa,P_virgatum,P_vulgaris,S_bicolor,S_viridis
	GO:0031410	cytoplasmic vesicle	13	A_lyrata,A_thaliana,B_distachyon,B_oleracea,C_rubella,G_max,M_domestica,M_esculenta,P_hallii,P_trichocarpa,P_virgatum,P_vulgaris,S_bicolor
	GO:0044431	Golgi apparatus part	13	A_lyrata,A_thaliana,B_distachyon,B_oleracea,C_rubella,E_grandis,G_max,M_esculenta,O_sativa,P_hallii,P_persica,S_bicolor,Z_mays
	GO:0044433	cytoplasmic vesicle part	13	A_lyrata,A_thaliana,B_distachyon,B_oleracea,C_rubella,E_grandis,G_max,M_domestica,M_esculenta,P_hallii,P_trichocarpa,P_vulgaris,S_bicolor
	GO:0005794	Golgi apparatus	11	A_lyrata,A_thaliana,B_distachyon,B_oleracea,C_rubella,E_grandis,G_max,M_esculenta,O_sativa,P_hallii,Z_mays
	GO:0032991	macromolecular complex	11	A_thaliana,B_oleracea,E_grandis,G_max,O_sativa,P_hallii,P_trichocarpa,P_virgatum,S_bicolor,S_viridis,Z_mays
	GO:0005694	chromosome	10	A_lyrata,A_thaliana,B_distachyon,C_clementina,C_rubella,E_grandis,G_max,M_guttatus,M_truncatula,S_bicolor
	GO:0031974	membrane-enclosed lumen	10	A_thaliana,C_clementina,F_vesca,G_max,G_raimondii,M_guttatus,O_sativa,P_hallii,P_virgatum,P_vulgaris
	GO:0044459	plasma membrane part	10	A_lyrata,G_max,M_domestica,P_hallii,P_persica,P_trichocarpa,P_vulgaris,S_bicolor,S_viridis,T_cacao
	GO:0012506	vesicle membrane	9	A_thaliana,B_distachyon,B_oleracea,C_rubella,G_max,M_domestica,P_hallii,P_trichocarpa,P_vulgaris
	GO:0031300	intrinsic component of organelle membran...	9	C_clementina,C_rubella,C_sativus,E_grandis,F_vesca,M_domestica,M_esculenta,P_persica,P_trichocarpa
	GO:0016021	integral component of membrane	8	A_thaliana,C_clementina,E_grandis,F_vesca,M_domestica,P_persica,P_trichocarpa,P_vulgaris
	GO:0005819	spindle	7	A_lyrata,A_thaliana,C_sativus,M_domestica,P_trichocarpa,P_vulgaris,T_cacao
	GO:0005886	plasma membrane	7	A_thaliana,B_oleracea,G_max,M_domestica,O_sativa,P_hallii,S_viridis
	GO:0044424	intracellular part	7	A_thaliana,B_oleracea,E_grandis,G_max,M_domestica,P_persica,P_trichocarpa
	GO:0044446	intracellular organelle part	7	A_lyrata,G_max,M_truncatula,O_sativa,P_hallii,P_virgatum,S_bicolor
	GO:0005634	nucleus	6	A_trichopoda,O_sativa,P_vulgaris,R_communis,S_lycopersicum,S_viridis
	GO:0005643	nuclear pore	6	A_thaliana,B_distachyon,G_max,M_domestica,P_virgatum,S_bicolor
	GO:0015629	actin cytoskeleton	5	B_distachyon,C_sativus,G_max,P_hallii,P_virgatum
	GO:0044430	cytoskeletal part	5	A_lyrata,A_thaliana,G_max,P_virgatum,P_vulgaris
	GO:0000139	Golgi membrane	4	B_distachyon,G_max,P_hallii,Z_mays
	GO:0016020	membrane	4	A_thaliana,B_oleracea,M_truncatula,O_sativa
	GO:0030133	transport vesicle	4	A_thaliana,B_oleracea,C_rubella,S_bicolor
	GO:0030662	coated vesicle membrane	4	A_thaliana,B_distachyon,G_max,P_vulgaris
	GO:0030684	preribosome	4	C_sativus,G_max,M_domestica,P_trichocarpa
	GO:0042579	microbody	4	C_sativus,F_vesca,M_esculenta,P_trichocarpa
	GO:0098589	membrane region	4	C_clementina,G_max,P_virgatum,T_cacao
	GO:0000151	ubiquitin ligase complex	3	A_thaliana,B_oleracea,G_raimondii
	GO:0000159	protein phosphatase type 2A complex	3	A_lyrata,A_thaliana,C_rubella
	GO:0005789	endoplasmic reticulum membrane	3	C_clementina,G_max,T_cacao
	GO:0005829	cytosol	3	F_vesca,O_sativa,S_lycopersicum
	GO:0008287	protein serine/threonine phosphatase com...	3	A_lyrata,A_thaliana,C_rubella
	GO:0030131	clathrin adaptor complex	3	A_thaliana,C_clementina,O_sativa
	GO:0031301	integral component of organelle membrane	3	C_sativus,M_domestica,P_trichocarpa
	GO:0031461	cullin-RING ubiquitin ligase complex	3	G_raimondii,M_esculenta,S_viridis
	GO:0042175	nuclear outer membrane-endoplasmic retic...	3	C_clementina,G_max,T_cacao
	GO:1902494	catalytic complex	3	G_raimondii,S_lycopersicum,V_vinifera
	GO:0005905	coated pit	2	G_max,M_domestica
	GO:0009523	photosystem II	2	M_truncatula,S_lycopersicum
	GO:0030658	transport vesicle membrane	2	A_thaliana,P_vulgaris
	GO:0031981	nuclear lumen	2	B_distachyon,G_max
	GO:0044432	endoplasmic reticulum part	2	C_clementina,S_lycopersicum
	GO:0044445	cytosolic part	2	F_vesca,S_lycopersicum
	GO:0044462	external encapsulating structure part	2	M_guttatus,O_sativa
	GO:0071944	cell periphery	2	A_thaliana,B_oleracea
	GO:0098687	chromosomal region	2	A_lyrata,C_rubella
	GO:0000123	histone acetyltransferase complex	1	G_max
	GO:0000152	nuclear ubiquitin ligase complex	1	A_thaliana
	GO:0000228	nuclear chromosome	1	F_vesca
	GO:0000325	plant-type vacuole	1	A_thaliana
	GO:0000502	proteasome complex	1	C_rubella
	GO:0000790	nuclear chromatin	1	A_thaliana
	GO:0005654	nucleoplasm	1	G_max
	GO:0005657	replication fork	1	M_domestica
	GO:0005768	endosome	1	O_sativa
	GO:0005802	trans-Golgi network	1	A_thaliana
	GO:0005839	proteasome core complex	1	C_rubella
	GO:0005938	cell cortex	1	A_thaliana
	GO:0005945	6-phosphofructokinase complex	1	A_lyrata
	GO:0009341	beta-galactosidase complex	1	B_distachyon
	GO:0009524	phragmoplast	1	A_thaliana
	GO:0016592	mediator complex	1	G_max
	GO:0019773	proteasome core complex, alpha-subunit c...	1	C_rubella
	GO:0019867	outer membrane	1	P_trichocarpa
	GO:0031224	intrinsic component of membrane	1	M_guttatus
	GO:0031227	intrinsic component of endoplasmic retic...	1	M_domestica
	GO:0031248	protein acetyltransferase complex	1	G_max
	GO:0031903	microbody membrane	1	C_sativus
	GO:0031967	organelle envelope	1	O_sativa
	GO:0031969	chloroplast membrane	1	A_thaliana
	GO:0031975	envelope	1	O_sativa
	GO:0033176	proton-transporting V-type ATPase comple...	1	B_distachyon
	GO:0033178	proton-transporting two-sector ATPase co...	1	P_trichocarpa
	GO:0042575	DNA polymerase complex	1	A_thaliana
	GO:0042597	periplasmic space	1	M_guttatus
	GO:0042651	thylakoid membrane	1	S_lycopersicum
	GO:0043228	non-membrane-bounded organelle	1	O_sativa
	GO:0043232	intracellular non-membrane-bounded organ...	1	O_sativa
	GO:0044438	microbody part	1	C_sativus
	GO:0044448	cell cortex part	1	A_thaliana
	GO:0044451	nucleoplasm part	1	G_max
	GO:1902493	acetyltransferase complex	1	G_max
	GO:1903293	phosphatase complex	1	C_rubella
	GO:1990234	transferase complex	1	A_thaliana

## Sheet: mCHG genes Biological Process
	Table S7: GO term enrichment for each gene class and the species for which that GO term is enriched in.
	GO term	Description	Number of Species	Species
	GO:0006508	proteolysis	13	A_lyrata,B_oleracea,B_rapa,C_rubella,E_salsugineum,F_vesca,M_truncatula,P_hallii,P_persica,P_virgatum,S_bicolor,S_lycopersicum,S_viridis
	GO:0008219	cell death	13	B_oleracea,C_clementina,C_rubella,E_grandis,E_salsugineum,G_raimondii,M_domestica,M_esculenta,P_persica,P_trichocarpa,P_vulgaris,S_lycopersicum,S_viridis
	GO:0016265	death	13	B_oleracea,C_clementina,C_rubella,E_grandis,E_salsugineum,G_raimondii,M_domestica,M_esculenta,P_persica,P_trichocarpa,P_vulgaris,S_lycopersicum,S_viridis
	GO:0022900	electron transport chain	11	A_lyrata,C_sativus,E_salsugineum,G_max,G_raimondii,M_guttatus,P_trichocarpa,P_vulgaris,R_communis,S_bicolor,S_lycopersicum
	GO:0006091	generation of precursor metabolites and ...	10	A_lyrata,C_sativus,E_salsugineum,G_raimondii,M_domestica,M_guttatus,P_trichocarpa,P_vulgaris,R_communis,S_lycopersicum
	GO:0006259	DNA metabolic process	10	B_oleracea,B_rapa,C_sativus,F_vesca,G_max,M_truncatula,P_persica,P_virgatum,S_lycopersicum,T_cacao
	GO:0043170	macromolecule metabolic process	10	B_oleracea,B_rapa,E_salsugineum,F_vesca,G_max,M_truncatula,P_hallii,P_persica,S_lycopersicum,T_cacao
	GO:0006955	immune response	9	B_oleracea,C_clementina,C_rubella,E_grandis,E_salsugineum,F_vesca,G_raimondii,P_persica,P_trichocarpa
	GO:0019538	protein metabolic process	9	B_oleracea,C_clementina,E_grandis,E_salsugineum,G_raimondii,M_domestica,P_hallii,P_trichocarpa,P_vulgaris
	GO:0006793	phosphorus metabolic process	8	C_clementina,E_grandis,M_domestica,M_guttatus,P_trichocarpa,P_vulgaris,V_vinifera,Z_mays
	GO:0006950	response to stress	8	B_rapa,C_clementina,C_rubella,G_max,M_domestica,M_truncatula,P_vulgaris,S_lycopersicum
	GO:0015979	photosynthesis	8	A_lyrata,C_sativus,E_salsugineum,G_raimondii,M_guttatus,P_trichocarpa,R_communis,S_lycopersicum
	GO:0015980	energy derivation by oxidation of organi...	8	A_lyrata,C_sativus,E_salsugineum,G_raimondii,M_domestica,P_trichocarpa,P_vulgaris,S_lycopersicum
	GO:0034641	cellular nitrogen compound metabolic pro...	8	A_thaliana,B_rapa,G_max,M_truncatula,P_persica,P_virgatum,S_lycopersicum,T_cacao
	GO:0006278	RNA-dependent DNA replication	7	B_oleracea,C_sativus,E_salsugineum,F_vesca,P_persica,S_lycopersicum,T_cacao
	GO:0006725	cellular aromatic compound metabolic pro...	7	A_thaliana,G_max,M_truncatula,P_persica,P_virgatum,S_lycopersicum,T_cacao
	GO:0006818	hydrogen transport	7	B_oleracea,C_sativus,G_max,G_raimondii,M_domestica,P_trichocarpa,S_lycopersicum
	GO:0015977	carbon fixation	7	C_sativus,G_raimondii,M_domestica,P_trichocarpa,P_vulgaris,R_communis,S_lycopersicum
	GO:0046483	heterocycle metabolic process	7	A_thaliana,G_max,M_truncatula,P_persica,P_virgatum,S_lycopersicum,T_cacao
	GO:0002376	immune system process	6	C_clementina,C_rubella,E_grandis,E_salsugineum,G_raimondii,P_persica
	GO:0006119	oxidative phosphorylation	6	A_lyrata,E_salsugineum,G_raimondii,P_trichocarpa,P_vulgaris,S_lycopersicum
	GO:0006313	transposition, DNA-mediated	6	C_rubella,F_vesca,M_domestica,P_persica,P_trichocarpa,S_lycopersicum
	GO:0008152	metabolic process	6	B_rapa,F_vesca,G_max,G_raimondii,M_truncatula,P_virgatum
	GO:0032196	transposition	6	C_rubella,F_vesca,M_domestica,P_trichocarpa,P_virgatum,S_lycopersicum
	GO:0043412	macromolecule modification	6	C_clementina,E_grandis,M_guttatus,P_trichocarpa,P_vulgaris,Z_mays
	GO:0044267	cellular protein metabolic process	6	C_clementina,C_sativus,G_raimondii,M_domestica,P_trichocarpa,P_vulgaris
	GO:0044763	single-organism cellular process	6	B_oleracea,B_rapa,E_grandis,G_max,M_truncatula,P_vulgaris
	GO:0072521	purine-containing compound metabolic pro...	6	B_oleracea,C_sativus,G_raimondii,M_domestica,P_trichocarpa,P_vulgaris
	GO:0006139	nucleobase-containing compound metabolic...	5	G_max,M_truncatula,P_persica,S_lycopersicum,T_cacao
	GO:0006260	DNA replication	5	B_oleracea,C_sativus,F_vesca,P_persica,T_cacao
	GO:0006952	defense response	5	B_oleracea,C_rubella,E_salsugineum,G_raimondii,M_domestica
	GO:0007165	signal transduction	5	E_grandis,G_raimondii,P_persica,P_trichocarpa,T_cacao
	GO:0009116	nucleoside metabolic process	5	C_sativus,G_raimondii,P_trichocarpa,P_vulgaris,S_lycopersicum
	GO:0009767	photosynthetic electron transport chain	5	A_lyrata,G_raimondii,P_trichocarpa,P_vulgaris,R_communis
	GO:0019693	ribose phosphate metabolic process	5	A_lyrata,C_sativus,G_max,G_raimondii,S_lycopersicum
	GO:0045229	external encapsulating structure organiz...	5	A_lyrata,C_rubella,G_raimondii,M_esculenta,M_guttatus
	GO:0051276	chromosome organization	5	B_oleracea,B_rapa,C_sativus,G_max,M_truncatula
	GO:0051716	cellular response to stimulus	5	B_rapa,E_grandis,E_salsugineum,G_max,M_truncatula
	GO:0055114	oxidation-reduction process	5	E_salsugineum,G_raimondii,M_domestica,M_guttatus,P_vulgaris
	GO:0098660	inorganic ion transmembrane transport	5	A_trichopoda,C_sativus,G_raimondii,P_trichocarpa,S_lycopersicum
	GO:0098662	inorganic cation transmembrane transport	5	A_trichopoda,C_sativus,G_raimondii,P_trichocarpa,S_lycopersicum
	GO:0000723	telomere maintenance	4	B_rapa,G_max,M_truncatula,P_hallii
	GO:0006281	DNA repair	4	B_oleracea,B_rapa,G_max,M_truncatula
	GO:0006464	cellular protein modification process	4	M_guttatus,M_truncatula,P_trichocarpa,Z_mays
	GO:0006753	nucleoside phosphate metabolic process	4	A_lyrata,C_sativus,G_raimondii,S_lycopersicum
	GO:0006807	nitrogen compound metabolic process	4	G_max,M_truncatula,P_persica,T_cacao
	GO:0006996	organelle organization	4	B_oleracea,B_rapa,G_max,M_truncatula
	GO:0015074	DNA integration	4	C_sativus,F_vesca,P_persica,S_lycopersicum
	GO:0015672	monovalent inorganic cation transport	4	C_sativus,G_raimondii,P_trichocarpa,S_lycopersicum
	GO:0016043	cellular component organization	4	B_oleracea,B_rapa,G_max,M_truncatula
	GO:0016310	phosphorylation	4	M_guttatus,M_truncatula,P_vulgaris,Z_mays
	GO:0019684	photosynthesis, light reaction	4	B_oleracea,C_sativus,M_truncatula,R_communis
	GO:0034220	ion transmembrane transport	4	C_sativus,G_raimondii,P_trichocarpa,S_lycopersicum
	GO:0044238	primary metabolic process	4	B_rapa,P_hallii,P_persica,T_cacao
	GO:0044710	single-organism metabolic process	4	B_rapa,G_max,G_raimondii,M_truncatula
	GO:0060249	anatomical structure homeostasis	4	B_rapa,G_max,M_truncatula,P_hallii
	GO:0071554	cell wall organization or biogenesis	4	C_rubella,M_esculenta,M_guttatus,Z_mays
	GO:0071704	organic substance metabolic process	4	B_rapa,P_hallii,P_persica,T_cacao
	GO:0090304	nucleic acid metabolic process	4	G_max,M_truncatula,P_persica,T_cacao
	GO:1901360	organic cyclic compound metabolic proces...	4	G_max,M_truncatula,P_persica,T_cacao
	GO:1902589	single-organism organelle organization	4	B_oleracea,B_rapa,G_max,M_truncatula
	GO:0005975	carbohydrate metabolic process	3	A_thaliana,M_esculenta,Z_mays
	GO:0006412	translation	3	C_sativus,G_raimondii,M_domestica
	GO:0009141	nucleoside triphosphate metabolic proces...	3	A_lyrata,G_raimondii,P_trichocarpa
	GO:0009259	ribonucleotide metabolic process	3	B_oleracea,C_sativus,G_raimondii
	GO:0009987	cellular process	3	G_max,P_vulgaris,T_cacao
	GO:0015992	proton transport	3	C_sativus,G_raimondii,M_domestica
	GO:0022607	cellular component assembly	3	B_oleracea,C_sativus,M_domestica
	GO:0032200	telomere organization	3	B_rapa,G_max,M_truncatula
	GO:0033554	cellular response to stress	3	B_rapa,G_max,M_truncatula
	GO:0034645	cellular macromolecule biosynthetic proc...	3	C_sativus,E_salsugineum,P_persica
	GO:0042592	homeostatic process	3	B_rapa,G_max,M_truncatula
	GO:0044237	cellular metabolic process	3	C_sativus,G_max,T_cacao
	GO:0044699	single-organism process	3	G_max,M_truncatula,P_vulgaris
	GO:0044700	single organism signaling	3	E_grandis,E_salsugineum,T_cacao
	GO:0050896	response to stimulus	3	B_rapa,G_max,M_truncatula
	GO:0065007	biological regulation	3	B_rapa,G_max,M_truncatula
	GO:0065008	regulation of biological quality	3	B_rapa,G_max,M_truncatula
	GO:0071555	cell wall organization	3	A_lyrata,G_raimondii,M_domestica
	GO:0071840	cellular component organization or bioge...	3	B_rapa,G_max,M_truncatula
	GO:0098655	cation transmembrane transport	3	G_raimondii,P_trichocarpa,S_lycopersicum
	GO:1901615	organic hydroxy compound metabolic proce...	3	M_domestica,P_trichocarpa,P_vulgaris
	GO:1901657	glycosyl compound metabolic process	3	C_sativus,G_raimondii,P_trichocarpa
	GO:0006163	purine nucleotide metabolic process	2	B_oleracea,G_raimondii
	GO:0006310	DNA recombination	2	C_rubella,P_trichocarpa
	GO:0006351	transcription, DNA-templated	2	C_rubella,M_truncatula
	GO:0006468	protein phosphorylation	2	M_domestica,M_guttatus
	GO:0006606	protein import into nucleus	2	A_lyrata,B_oleracea
	GO:0006811	ion transport	2	C_sativus,G_raimondii
	GO:0006974	cellular response to DNA damage stimulus	2	B_oleracea,G_max
	GO:0009058	biosynthetic process	2	C_sativus,P_persica
	GO:0009059	macromolecule biosynthetic process	2	C_sativus,P_persica
	GO:0009163	nucleoside biosynthetic process	2	C_sativus,G_raimondii
	GO:0009308	amine metabolic process	2	M_truncatula,Z_mays
	GO:0009875	pollen-pistil interaction	2	P_vulgaris,Z_mays
	GO:0010556	regulation of macromolecule biosynthetic...	2	C_rubella,M_truncatula
	GO:0010608	posttranscriptional regulation of gene e...	2	G_max,G_raimondii
	GO:0015936	coenzyme A metabolic process	2	B_oleracea,M_domestica
	GO:0018193	peptidyl-amino acid modification	2	M_truncatula,P_trichocarpa
	GO:0023052	signaling	2	E_grandis,E_salsugineum
	GO:0031326	regulation of cellular biosynthetic proc...	2	C_rubella,M_truncatula
	GO:0032774	RNA biosynthetic process	2	C_rubella,M_truncatula
	GO:0033865	nucleoside bisphosphate metabolic proces...	2	B_oleracea,M_domestica
	GO:0036211	protein modification process	2	M_guttatus,P_vulgaris
	GO:0044085	cellular component biogenesis	2	B_oleracea,C_sativus
	GO:0044249	cellular biosynthetic process	2	C_sativus,P_persica
	GO:0044257	cellular protein catabolic process	2	C_rubella,S_lycopersicum
	GO:0044724	single-organism carbohydrate catabolic p...	2	M_domestica,P_vulgaris
	GO:0046034	ATP metabolic process	2	A_lyrata,G_raimondii
	GO:0046390	ribose phosphate biosynthetic process	2	C_sativus,G_raimondii
	GO:0050790	regulation of catalytic activity	2	M_truncatula,Z_mays
	GO:0055086	nucleobase-containing small molecule met...	2	C_sativus,G_raimondii
	GO:0065009	regulation of molecular function	2	M_truncatula,Z_mays
	GO:0070271	protein complex biogenesis	2	C_sativus,M_domestica
	GO:0072522	purine-containing compound biosynthetic ...	2	C_sativus,G_raimondii
	GO:1901135	carbohydrate derivative metabolic proces...	2	G_raimondii,P_trichocarpa
	GO:1901293	nucleoside phosphate biosynthetic proces...	2	C_sativus,G_raimondii
	GO:2000112	regulation of cellular macromolecule bio...	2	C_rubella,M_truncatula
	GO:0000003	reproduction	1	B_oleracea
	GO:0000096	sulfur amino acid metabolic process	1	G_max
	GO:0000097	sulfur amino acid biosynthetic process	1	G_max
	GO:0000105	histidine biosynthetic process	1	P_persica
	GO:0000271	polysaccharide biosynthetic process	1	Z_mays
	GO:0000278	mitotic cell cycle	1	B_oleracea
	GO:0000280	nuclear division	1	B_oleracea
	GO:0005976	polysaccharide metabolic process	1	Z_mays
	GO:0006003	fructose 2,6-bisphosphate metabolic proc...	1	B_oleracea
	GO:0006020	inositol metabolic process	1	P_vulgaris
	GO:0006066	alcohol metabolic process	1	P_vulgaris
	GO:0006082	organic acid metabolic process	1	M_domestica
	GO:0006099	tricarboxylic acid cycle	1	M_domestica
	GO:0006206	pyrimidine nucleobase metabolic process	1	M_domestica
	GO:0006323	DNA packaging	1	C_sativus
	GO:0006325	chromatin organization	1	C_sativus
	GO:0006357	regulation of transcription from RNA pol...	1	P_trichocarpa
	GO:0006397	mRNA processing	1	G_raimondii
	GO:0006403	RNA localization	1	B_oleracea
	GO:0006414	translational elongation	1	M_domestica
	GO:0006418	tRNA aminoacylation for protein translat...	1	B_oleracea
	GO:0006420	arginyl-tRNA aminoacylation	1	G_raimondii
	GO:0006487	protein N-linked glycosylation	1	P_trichocarpa
	GO:0006547	histidine metabolic process	1	P_persica
	GO:0006555	methionine metabolic process	1	G_max
	GO:0006631	fatty acid metabolic process	1	Z_mays
	GO:0006722	triterpenoid metabolic process	1	B_oleracea
	GO:0006730	one-carbon metabolic process	1	M_domestica
	GO:0006928	movement of cell or subcellular componen...	1	B_oleracea
	GO:0006979	response to oxidative stress	1	Z_mays
	GO:0007017	microtubule-based process	1	B_oleracea
	GO:0007031	peroxisome organization	1	G_raimondii
	GO:0007049	cell cycle	1	B_oleracea
	GO:0007059	chromosome segregation	1	B_oleracea
	GO:0007067	mitotic nuclear division	1	B_oleracea
	GO:0007126	meiotic nuclear division	1	B_oleracea
	GO:0007127	meiosis I	1	B_oleracea
	GO:0007129	synapsis	1	B_oleracea
	GO:0007130	synaptonemal complex assembly	1	B_oleracea
	GO:0007154	cell communication	1	E_salsugineum
	GO:0008033	tRNA processing	1	M_truncatula
	GO:0008037	cell recognition	1	Z_mays
	GO:0008213	protein alkylation	1	M_truncatula
	GO:0008535	respiratory chain complex IV assembly	1	M_truncatula
	GO:0009066	aspartate family amino acid metabolic pr...	1	G_max
	GO:0009086	methionine biosynthetic process	1	G_max
	GO:0009100	glycoprotein metabolic process	1	P_trichocarpa
	GO:0009101	glycoprotein biosynthetic process	1	P_trichocarpa
	GO:0009123	nucleoside monophosphate metabolic proce...	1	G_raimondii
	GO:0009250	glucan biosynthetic process	1	B_oleracea
	GO:0009404	toxin metabolic process	1	B_oleracea
	GO:0009407	toxin catabolic process	1	B_oleracea
	GO:0009607	response to biotic stimulus	1	M_domestica
	GO:0009765	photosynthesis, light harvesting	1	C_sativus
	GO:0009769	photosynthesis, light harvesting in phot...	1	B_oleracea
	GO:0009791	post-embryonic development	1	B_oleracea
	GO:0009793	embryo development ending in seed dorman...	1	B_oleracea
	GO:0009889	regulation of biosynthetic process	1	C_rubella
	GO:0009891	positive regulation of biosynthetic proc...	1	G_max
	GO:0009892	negative regulation of metabolic process	1	M_truncatula
	GO:0010038	response to metal ion	1	B_oleracea
	GO:0010154	fruit development	1	B_oleracea
	GO:0010467	gene expression	1	C_sativus
	GO:0010468	regulation of gene expression	1	M_truncatula
	GO:0010498	proteasomal protein catabolic process	1	B_oleracea
	GO:0010557	positive regulation of macromolecule bio...	1	G_max
	GO:0010628	positive regulation of gene expression	1	G_max
	GO:0012501	programmed cell death	1	P_vulgaris
	GO:0015931	nucleobase-containing compound transport	1	B_oleracea
	GO:0015937	coenzyme A biosynthetic process	1	F_vesca
	GO:0015986	ATP synthesis coupled proton transport	1	G_raimondii
	GO:0016053	organic acid biosynthetic process	1	Z_mays
	GO:0016071	mRNA metabolic process	1	G_raimondii
	GO:0016104	triterpenoid biosynthetic process	1	B_oleracea
	GO:0016571	histone methylation	1	M_truncatula
	GO:0018130	heterocycle biosynthetic process	1	C_rubella
	GO:0018196	peptidyl-asparagine modification	1	P_trichocarpa
	GO:0018342	protein prenylation	1	A_lyrata
	GO:0019310	inositol catabolic process	1	P_vulgaris
	GO:0019400	alditol metabolic process	1	P_trichocarpa
	GO:0019438	aromatic compound biosynthetic process	1	C_rubella
	GO:0019637	organophosphate metabolic process	1	G_raimondii
	GO:0019856	pyrimidine nucleobase biosynthetic proce...	1	M_domestica
	GO:0022402	cell cycle process	1	B_oleracea
	GO:0030417	nicotianamine metabolic process	1	Z_mays
	GO:0031328	positive regulation of cellular biosynth...	1	G_max
	GO:0032501	multicellular organismal process	1	M_truncatula
	GO:0032502	developmental process	1	M_truncatula
	GO:0032787	monocarboxylic acid metabolic process	1	Z_mays
	GO:0033014	tetrapyrrole biosynthetic process	1	C_sativus
	GO:0033692	cellular polysaccharide biosynthetic pro...	1	Z_mays
	GO:0034032	purine nucleoside bisphosphate metabolic...	1	M_domestica
	GO:0034033	purine nucleoside bisphosphate biosynthe...	1	F_vesca
	GO:0034470	ncRNA processing	1	M_truncatula
	GO:0034660	ncRNA metabolic process	1	G_raimondii
	GO:0034728	nucleosome organization	1	C_sativus
	GO:0040029	regulation of gene expression, epigeneti...	1	B_oleracea
	GO:0042278	purine nucleoside metabolic process	1	G_raimondii
	GO:0043038	amino acid activation	1	G_raimondii
	GO:0043086	negative regulation of catalytic activit...	1	M_truncatula
	GO:0043161	proteasome-mediated ubiquitin-dependent ...	1	B_oleracea
	GO:0043647	inositol phosphate metabolic process	1	M_domestica
	GO:0043933	macromolecular complex subunit organizat...	1	C_sativus
	GO:0044106	cellular amine metabolic process	1	Z_mays
	GO:0044260	cellular macromolecule metabolic process	1	P_vulgaris
	GO:0044271	cellular nitrogen compound biosynthetic ...	1	C_rubella
	GO:0044275	cellular carbohydrate catabolic process	1	P_vulgaris
	GO:0044281	small molecule metabolic process	1	M_domestica
	GO:0044282	small molecule catabolic process	1	P_vulgaris
	GO:0044419	interspecies interaction between organis...	1	M_truncatula
	GO:0044707	single-multicellular organism process	1	M_truncatula
	GO:0044767	single-organism developmental process	1	M_truncatula
	GO:0045005	DNA-dependent DNA replication maintenanc...	1	B_oleracea
	GO:0045087	innate immune response	1	B_oleracea
	GO:0045132	meiotic chromosome segregation	1	B_oleracea
	GO:0045143	homologous chromosome segregation	1	B_oleracea
	GO:0046164	alcohol catabolic process	1	P_vulgaris
	GO:0046174	polyol catabolic process	1	P_vulgaris
	GO:0046351	disaccharide biosynthetic process	1	G_max
	GO:0046394	carboxylic acid biosynthetic process	1	Z_mays
	GO:0046686	response to cadmium ion	1	B_oleracea
	GO:0048285	organelle fission	1	B_oleracea
	GO:0048519	negative regulation of biological proces...	1	M_truncatula
	GO:0048878	chemical homeostasis	1	M_domestica
	GO:0051169	nuclear transport	1	A_lyrata
	GO:0051321	meiotic cell cycle	1	B_oleracea
	GO:0051704	multi-organism process	1	M_truncatula
	GO:0055082	cellular chemical homeostasis	1	M_domestica
	GO:0065003	macromolecular complex assembly	1	M_domestica
	GO:0070192	chromosome organization involved in meio...	1	B_oleracea
	GO:0070193	synaptonemal complex organization	1	B_oleracea
	GO:0071103	DNA conformation change	1	C_sativus
	GO:0071669	plant-type cell wall organization or bio...	1	A_lyrata
	GO:0071804	cellular potassium ion transport	1	A_trichopoda
	GO:0071824	protein-DNA complex subunit organization	1	C_sativus
	GO:0072330	monocarboxylic acid biosynthetic process	1	Z_mays
	GO:0090407	organophosphate biosynthetic process	1	G_raimondii
	GO:0090487	secondary metabolite catabolic process	1	B_oleracea
	GO:1901137	carbohydrate derivative biosynthetic pro...	1	P_trichocarpa
	GO:1901362	organic cyclic compound biosynthetic pro...	1	C_rubella
	GO:1901564	organonitrogen compound metabolic proces...	1	G_raimondii
	GO:1901576	organic substance biosynthetic process	1	C_sativus
	GO:1901616	organic hydroxy compound catabolic proce...	1	P_vulgaris
	GO:1901659	glycosyl compound biosynthetic process	1	G_raimondii
	GO:1901699	cellular response to nitrogen compound	1	B_oleracea
	GO:1902600	hydrogen ion transmembrane transport	1	G_raimondii
	GO:1903046	meiotic cell cycle process	1	B_oleracea
	GO:1903047	mitotic cell cycle process	1	B_oleracea

## Sheet: mCHG genes Molecular Function
	Table S7: GO term enrichment for each gene class and the species for which that GO term is enriched in.
	GO term	Description	Number of Species	Species
	GO:0043531	ADP binding	14	E_grandis,M_domestica,M_esculenta,M_guttatus,M_truncatula,O_sativa,P_hallii,P_persica,P_virgatum,S_bicolor,S_lycopersicum,S_viridis,T_cacao,V_vinifera
	GO:0008234	cysteine-type peptidase activity	10	B_distachyon,O_sativa,P_hallii,P_persica,P_virgatum,S_bicolor,S_lycopersicum,S_viridis,T_cacao,Z_mays
	GO:0008233	peptidase activity	8	B_distachyon,O_sativa,P_hallii,P_persica,P_virgatum,S_viridis,T_cacao,Z_mays
	GO:0045735	nutrient reservoir activity	8	A_trichopoda,B_distachyon,E_grandis,O_sativa,P_virgatum,S_bicolor,S_viridis,Z_mays
	GO:0046906	tetrapyrrole binding	7	A_trichopoda,B_distachyon,C_sativus,M_guttatus,M_truncatula,O_sativa,S_lycopersicum
	GO:0097367	carbohydrate derivative binding	7	E_grandis,M_domestica,M_guttatus,O_sativa,S_viridis,V_vinifera,Z_mays
	GO:0000287	magnesium ion binding	6	C_sativus,E_grandis,G_raimondii,M_guttatus,S_bicolor,Z_mays
	GO:0001882	nucleoside binding	6	E_grandis,M_domestica,M_guttatus,O_sativa,S_viridis,V_vinifera
	GO:0005488	binding	6	E_grandis,M_domestica,M_guttatus,O_sativa,S_viridis,T_cacao
	GO:0016705	oxidoreductase activity, acting on paire...	6	B_distachyon,M_guttatus,M_truncatula,O_sativa,P_virgatum,S_lycopersicum
	GO:0016772	transferase activity, transferring phosp...	6	E_grandis,M_truncatula,O_sativa,P_hallii,T_cacao,Z_mays
	GO:0036094	small molecule binding	6	E_grandis,M_domestica,M_guttatus,O_sativa,V_vinifera,Z_mays
	GO:0043167	ion binding	6	E_grandis,M_domestica,M_guttatus,O_sativa,S_viridis,V_vinifera
	GO:0043169	cation binding	6	B_distachyon,C_sativus,P_virgatum,S_bicolor,S_viridis,T_cacao
	GO:0097159	organic cyclic compound binding	6	E_grandis,O_sativa,S_lycopersicum,T_cacao,V_vinifera,Z_mays
	GO:1901363	heterocyclic compound binding	6	E_grandis,O_sativa,S_lycopersicum,T_cacao,V_vinifera,Z_mays
	GO:0005506	iron ion binding	5	A_trichopoda,M_guttatus,M_truncatula,O_sativa,V_vinifera
	GO:0016740	transferase activity	5	E_grandis,M_domestica,O_sativa,T_cacao,V_vinifera
	GO:0016829	lyase activity	5	E_grandis,G_raimondii,M_guttatus,S_bicolor,Z_mays
	GO:0016835	carbon-oxygen lyase activity	5	C_sativus,E_grandis,O_sativa,P_virgatum,S_bicolor
	GO:0016838	carbon-oxygen lyase activity, acting on ...	5	C_sativus,E_grandis,M_guttatus,O_sativa,S_bicolor
	GO:0030554	adenyl nucleotide binding	5	B_distachyon,E_grandis,M_domestica,M_guttatus,O_sativa
	GO:0032559	adenyl ribonucleotide binding	5	B_distachyon,E_grandis,M_domestica,M_guttatus,O_sativa
	GO:0046983	protein dimerization activity	5	B_distachyon,P_hallii,P_persica,P_virgatum,S_bicolor
	GO:1901265	nucleoside phosphate binding	5	E_grandis,M_domestica,M_guttatus,O_sativa,V_vinifera
	GO:0003824	catalytic activity	4	C_sativus,O_sativa,V_vinifera,Z_mays
	GO:0004672	protein kinase activity	4	B_distachyon,E_grandis,M_domestica,O_sativa
	GO:0005515	protein binding	4	C_clementina,E_grandis,M_domestica,P_persica
	GO:0008270	zinc ion binding	4	M_esculenta,P_hallii,P_virgatum,S_viridis
	GO:0009055	electron carrier activity	4	A_trichopoda,B_distachyon,M_guttatus,O_sativa
	GO:0016779	nucleotidyltransferase activity	4	C_sativus,S_lycopersicum,T_cacao,Z_mays
	GO:0016787	hydrolase activity	4	C_sativus,P_hallii,P_persica,P_virgatum
	GO:0032553	ribonucleotide binding	4	E_grandis,M_domestica,M_guttatus,O_sativa
	GO:0035639	purine ribonucleoside triphosphate bindi...	4	E_grandis,M_domestica,O_sativa,S_viridis
	GO:0043168	anion binding	4	E_grandis,M_domestica,V_vinifera,Z_mays
	GO:0046914	transition metal ion binding	4	B_distachyon,P_hallii,P_virgatum,S_viridis
	GO:0004312	fatty acid synthase activity	3	G_max,O_sativa,S_bicolor
	GO:0004540	ribonuclease activity	3	B_distachyon,O_sativa,T_cacao
	GO:0004803	transposase activity	3	B_distachyon,P_virgatum,T_cacao
	GO:0004872	receptor activity	3	E_grandis,M_domestica,V_vinifera
	GO:0005524	ATP binding	3	E_grandis,M_domestica,O_sativa
	GO:0008171	O-methyltransferase activity	3	E_grandis,M_domestica,S_lycopersicum
	GO:0016798	hydrolase activity, acting on glycosyl b...	3	C_sativus,M_domestica,M_esculenta
	GO:0016893	endonuclease activity, active with eithe...	3	B_distachyon,O_sativa,T_cacao
	GO:0017076	purine nucleotide binding	3	E_grandis,M_domestica,O_sativa
	GO:0034061	DNA polymerase activity	3	O_sativa,P_persica,T_cacao
	GO:0038023	signaling receptor activity	3	E_grandis,M_domestica,V_vinifera
	GO:0060089	molecular transducer activity	3	E_grandis,M_domestica,S_bicolor
	GO:0000166	nucleotide binding	2	E_grandis,O_sativa
	GO:0003676	nucleic acid binding	2	P_virgatum,T_cacao
	GO:0003677	DNA binding	2	S_bicolor,S_lycopersicum
	GO:0003723	RNA binding	2	C_sativus,T_cacao
	GO:0003954	NADH dehydrogenase activity	2	B_distachyon,S_viridis
	GO:0003964	RNA-directed DNA polymerase activity	2	O_sativa,T_cacao
	GO:0004190	aspartic-type endopeptidase activity	2	E_grandis,O_sativa
	GO:0004518	nuclease activity	2	P_virgatum,T_cacao
	GO:0004521	endoribonuclease activity	2	B_distachyon,O_sativa
	GO:0004650	polygalacturonase activity	2	C_sativus,M_guttatus
	GO:0005507	copper ion binding	2	B_distachyon,E_grandis
	GO:0005509	calcium ion binding	2	E_grandis,O_sativa
	GO:0016301	kinase activity	2	E_grandis,M_domestica
	GO:0016651	oxidoreductase activity, acting on NAD(P...	2	S_lycopersicum,S_viridis
	GO:0016746	transferase activity, transferring acyl ...	2	S_lycopersicum,V_vinifera
	GO:0016773	phosphotransferase activity, alcohol gro...	2	E_grandis,M_domestica
	GO:0016782	transferase activity, transferring sulfu...	2	M_guttatus,S_viridis
	GO:0016840	carbon-nitrogen lyase activity	2	B_distachyon,V_vinifera
	GO:0070566	adenylyltransferase activity	2	M_guttatus,Z_mays
	GO:0000156	phosphorelay response regulator activity	1	S_bicolor
	GO:0003678	DNA helicase activity	1	M_truncatula
	GO:0003849	3-deoxy-7-phosphoheptulonate synthase ac...	1	Z_mays
	GO:0003916	DNA topoisomerase activity	1	P_virgatum
	GO:0004177	aminopeptidase activity	1	Z_mays
	GO:0004222	metalloendopeptidase activity	1	C_sativus
	GO:0004420	hydroxymethylglutaryl-CoA reductase (NAD...	1	B_oleracea
	GO:0004497	monooxygenase activity	1	P_virgatum
	GO:0004519	endonuclease activity	1	T_cacao
	GO:0004520	endodeoxyribonuclease activity	1	Z_mays
	GO:0004523	RNA-DNA hybrid ribonuclease activity	1	B_distachyon
	GO:0004536	deoxyribonuclease activity	1	Z_mays
	GO:0004549	tRNA-specific ribonuclease activity	1	M_guttatus
	GO:0004639	phosphoribosylaminoimidazolesuccinocarbo...	1	C_rubella
	GO:0004674	protein serine/threonine kinase activity	1	V_vinifera
	GO:0004888	transmembrane signaling receptor activit...	1	E_grandis
	GO:0005057	receptor signaling protein activity	1	S_bicolor
	GO:0005199	structural constituent of cell wall	1	A_thaliana
	GO:0005216	ion channel activity	1	T_cacao
	GO:0008079	translation termination factor activity	1	Z_mays
	GO:0008135	translation factor activity, nucleic aci...	1	Z_mays
	GO:0008289	lipid binding	1	V_vinifera
	GO:0008430	selenium binding	1	Z_mays
	GO:0008762	UDP-N-acetylmuramate dehydrogenase activ...	1	O_sativa
	GO:0008831	dTDP-4-dehydrorhamnose reductase activit...	1	S_bicolor
	GO:0009678	hydrogen-translocating pyrophosphatase a...	1	Z_mays
	GO:0010309	acireductone dioxygenase [iron(II)-requi...	1	Z_mays
	GO:0015923	mannosidase activity	1	S_bicolor
	GO:0016168	chlorophyll binding	1	B_distachyon
	GO:0016229	steroid dehydrogenase activity	1	S_bicolor
	GO:0016491	oxidoreductase activity	1	B_distachyon
	GO:0016614	oxidoreductase activity, acting on CH-OH...	1	Z_mays
	GO:0016742	hydroxymethyl-, formyl- and related tran...	1	Z_mays
	GO:0016747	transferase activity, transferring acyl ...	1	P_virgatum
	GO:0016755	transferase activity, transferring amino...	1	M_guttatus
	GO:0016757	transferase activity, transferring glyco...	1	S_lycopersicum
	GO:0016758	transferase activity, transferring hexos...	1	O_sativa
	GO:0016788	hydrolase activity, acting on ester bond...	1	T_cacao
	GO:0016830	carbon-carbon lyase activity	1	S_lycopersicum
	GO:0016843	amine-lyase activity	1	B_distachyon
	GO:0016853	isomerase activity	1	Z_mays
	GO:0016859	cis-trans isomerase activity	1	Z_mays
	GO:0016888	endodeoxyribonuclease activity, producin...	1	Z_mays
	GO:0016894	endonuclease activity, active with eithe...	1	M_guttatus
	GO:0016984	ribulose-bisphosphate carboxylase activi...	1	O_sativa
	GO:0019825	oxygen binding	1	O_sativa
	GO:0022803	passive transmembrane transporter activi...	1	T_cacao
	GO:0022838	substrate-specific channel activity	1	T_cacao
	GO:0030145	manganese ion binding	1	A_thaliana
	GO:0030246	carbohydrate binding	1	O_sativa
	GO:0031072	heat shock protein binding	1	Z_mays
	GO:0042085	5-methyltetrahydropteroyltri-L-glutamate...	1	E_grandis
	GO:0042282	hydroxymethylglutaryl-CoA reductase acti...	1	B_oleracea
	GO:0045156	electron transporter, transferring elect...	1	O_sativa
	GO:0048038	quinone binding	1	O_sativa
	GO:0050661	NADP binding	1	B_distachyon
	GO:0051082	unfolded protein binding	1	Z_mays
	GO:0051766	inositol trisphosphate kinase activity	1	Z_mays
	GO:0070011	peptidase activity, acting on L-amino ac...	1	P_virgatum

## Sheet: mCHG genes Cellular Component
	Table S7: GO term enrichment for each gene class and the species for which that GO term is enriched in.
	GO term	Description	Number of Species	Species
	GO:0005623	cell	3	E_grandis,P_virgatum,Z_mays
	GO:0009579	thylakoid	3	A_lyrata,B_distachyon,S_lycopersicum
	GO:0032991	macromolecular complex	3	B_distachyon,P_hallii,Z_mays
	GO:0034357	photosynthetic membrane	3	A_lyrata,B_distachyon,S_lycopersicum
	GO:0043228	non-membrane-bounded organelle	3	B_distachyon,M_domestica,P_virgatum
	GO:0043232	intracellular non-membrane-bounded organ...	3	B_distachyon,M_domestica,P_virgatum
	GO:0044436	thylakoid part	3	A_lyrata,B_distachyon,S_lycopersicum
	GO:0044464	cell part	3	E_grandis,P_virgatum,Z_mays
	GO:0071944	cell periphery	3	C_sativus,O_sativa,T_cacao
	GO:0005681	spliceosomal complex	2	B_distachyon,Z_mays
	GO:0005840	ribosome	2	B_distachyon,P_hallii
	GO:0009536	plastid	2	A_lyrata,S_lycopersicum
	GO:0016020	membrane	2	E_grandis,M_domestica
	GO:0016469	proton-transporting two-sector ATPase co...	2	B_distachyon,O_sativa
	GO:0030312	external encapsulating structure	2	C_sativus,T_cacao
	GO:0042597	periplasmic space	2	C_sativus,T_cacao
	GO:0044425	membrane part	2	E_grandis,M_domestica
	GO:0044462	external encapsulating structure part	2	C_sativus,T_cacao
	GO:0000808	origin recognition complex	1	P_virgatum
	GO:0005576	extracellular region	1	S_lycopersicum
	GO:0005694	chromosome	1	P_virgatum
	GO:0005773	vacuole	1	O_sativa
	GO:0005886	plasma membrane	1	O_sativa
	GO:0009521	photosystem	1	B_distachyon
	GO:0012505	endomembrane system	1	A_thaliana
	GO:0030076	light-harvesting complex	1	O_sativa
	GO:0030077	plasma membrane light-harvesting complex	1	O_sativa
	GO:0030313	cell envelope	1	T_cacao
	GO:0030529	ribonucleoprotein complex	1	B_distachyon
	GO:0031012	extracellular matrix	1	C_sativus
	GO:0031224	intrinsic component of membrane	1	E_grandis
	GO:0031975	envelope	1	T_cacao
	GO:0033177	proton-transporting two-sector ATPase co...	1	B_distachyon
	GO:0033178	proton-transporting two-sector ATPase co...	1	B_distachyon
	GO:0042716	plasma membrane-derived chromatophore	1	O_sativa
	GO:0044454	nuclear chromosome part	1	P_virgatum
	GO:0045259	proton-transporting ATP synthase complex	1	B_distachyon
	GO:0045263	proton-transporting ATP synthase complex...	1	B_distachyon

## Sheet: mCHH genes Biological Process
	Table S7: GO term enrichment for each gene class and the species for which that GO term is enriched in.
	GO term	Description	Number of Species	Species
	GO:0006508	proteolysis	10	B_distachyon,C_sativus,O_sativa,P_hallii,P_persica,P_virgatum,S_lycopersicum,S_viridis,T_cacao,Z_mays
	GO:0019538	protein metabolic process	8	B_distachyon,E_grandis,M_domestica,O_sativa,P_hallii,P_persica,P_virgatum,Z_mays
	GO:0008219	cell death	7	E_grandis,M_domestica,O_sativa,P_persica,P_trichocarpa,S_viridis,V_vinifera
	GO:0016265	death	7	E_grandis,M_domestica,O_sativa,P_persica,P_trichocarpa,S_viridis,V_vinifera
	GO:0006952	defense response	6	E_grandis,M_domestica,M_esculenta,O_sativa,P_persica,V_vinifera
	GO:0055114	oxidation-reduction process	6	B_distachyon,C_sativus,E_grandis,M_guttatus,O_sativa,S_lycopersicum
	GO:0006259	DNA metabolic process	5	C_sativus,P_persica,P_virgatum,S_lycopersicum,T_cacao
	GO:0006793	phosphorus metabolic process	5	E_grandis,M_domestica,M_guttatus,O_sativa,V_vinifera
	GO:0043170	macromolecule metabolic process	5	E_grandis,O_sativa,P_hallii,P_virgatum,T_cacao
	GO:0044238	primary metabolic process	5	E_grandis,P_hallii,P_persica,P_virgatum,T_cacao
	GO:0071704	organic substance metabolic process	5	E_grandis,P_hallii,P_persica,P_virgatum,T_cacao
	GO:0000160	phosphorelay signal transduction system	4	B_distachyon,P_virgatum,S_bicolor,S_lycopersicum
	GO:0002376	immune system process	4	E_grandis,M_domestica,P_persica,V_vinifera
	GO:0006260	DNA replication	4	C_sativus,O_sativa,P_persica,T_cacao
	GO:0006464	cellular protein modification process	4	E_grandis,M_guttatus,O_sativa,V_vinifera
	GO:0006468	protein phosphorylation	4	E_grandis,M_domestica,O_sativa,V_vinifera
	GO:0006955	immune response	4	E_grandis,M_domestica,P_persica,V_vinifera
	GO:0008152	metabolic process	4	B_distachyon,P_hallii,P_virgatum,T_cacao
	GO:0022900	electron transport chain	4	A_lyrata,B_distachyon,O_sativa,S_lycopersicum
	GO:0043412	macromolecule modification	4	E_grandis,M_domestica,O_sativa,V_vinifera
	GO:0044267	cellular protein metabolic process	4	E_grandis,M_domestica,O_sativa,V_vinifera
	GO:0044763	single-organism cellular process	4	E_grandis,M_domestica,S_viridis,V_vinifera
	GO:0005975	carbohydrate metabolic process	3	C_sativus,M_esculenta,P_persica
	GO:0006310	DNA recombination	3	B_distachyon,E_grandis,P_virgatum
	GO:0006313	transposition, DNA-mediated	3	B_distachyon,P_virgatum,T_cacao
	GO:0006725	cellular aromatic compound metabolic pro...	3	P_virgatum,S_lycopersicum,T_cacao
	GO:0006950	response to stress	3	E_grandis,M_domestica,P_persica
	GO:0007154	cell communication	3	E_grandis,M_domestica,M_truncatula
	GO:0007165	signal transduction	3	E_grandis,M_domestica,P_persica
	GO:0008037	cell recognition	3	M_domestica,O_sativa,V_vinifera
	GO:0009116	nucleoside metabolic process	3	B_distachyon,O_sativa,S_lycopersicum
	GO:0015074	DNA integration	3	O_sativa,S_lycopersicum,T_cacao
	GO:0015980	energy derivation by oxidation of organi...	3	A_lyrata,B_distachyon,S_lycopersicum
	GO:0032196	transposition	3	B_distachyon,P_virgatum,T_cacao
	GO:0034641	cellular nitrogen compound metabolic pro...	3	P_virgatum,S_lycopersicum,T_cacao
	GO:0036211	protein modification process	3	E_grandis,O_sativa,V_vinifera
	GO:0044706	multi-multicellular organism process	3	E_grandis,O_sativa,V_vinifera
	GO:0046483	heterocycle metabolic process	3	P_virgatum,S_lycopersicum,T_cacao
	GO:0051704	multi-organism process	3	M_domestica,O_sativa,V_vinifera
	GO:0006091	generation of precursor metabolites and ...	2	B_distachyon,S_lycopersicum
	GO:0006139	nucleobase-containing compound metabolic...	2	S_lycopersicum,T_cacao
	GO:0006278	RNA-dependent DNA replication	2	O_sativa,T_cacao
	GO:0006807	nitrogen compound metabolic process	2	S_lycopersicum,T_cacao
	GO:0009141	nucleoside triphosphate metabolic proces...	2	B_distachyon,O_sativa
	GO:0009875	pollen-pistil interaction	2	O_sativa,V_vinifera
	GO:0012501	programmed cell death	2	E_grandis,O_sativa
	GO:0015979	photosynthesis	2	A_lyrata,B_distachyon
	GO:0016310	phosphorylation	2	E_grandis,O_sativa
	GO:0019684	photosynthesis, light reaction	2	B_distachyon,O_sativa
	GO:0022414	reproductive process	2	M_domestica,V_vinifera
	GO:0023052	signaling	2	E_grandis,M_domestica
	GO:0032501	multicellular organismal process	2	M_domestica,V_vinifera
	GO:0034220	ion transmembrane transport	2	B_distachyon,O_sativa
	GO:0044699	single-organism process	2	O_sativa,S_viridis
	GO:0044700	single organism signaling	2	E_grandis,M_domestica
	GO:0050896	response to stimulus	2	E_grandis,O_sativa
	GO:0051716	cellular response to stimulus	2	E_grandis,M_domestica
	GO:0071554	cell wall organization or biogenesis	2	A_thaliana,C_sativus
	GO:0072330	monocarboxylic acid biosynthetic process	2	B_distachyon,O_sativa
	GO:0072521	purine-containing compound metabolic pro...	2	B_distachyon,S_lycopersicum
	GO:0090304	nucleic acid metabolic process	2	S_lycopersicum,T_cacao
	GO:0098660	inorganic ion transmembrane transport	2	B_distachyon,O_sativa
	GO:0098662	inorganic cation transmembrane transport	2	B_distachyon,O_sativa
	GO:1901360	organic cyclic compound metabolic proces...	2	S_lycopersicum,T_cacao
	GO:0000003	reproduction	1	B_oleracea
	GO:0000096	sulfur amino acid metabolic process	1	E_grandis
	GO:0000097	sulfur amino acid biosynthetic process	1	E_grandis
	GO:0000272	polysaccharide catabolic process	1	M_domestica
	GO:0000278	mitotic cell cycle	1	B_distachyon
	GO:0005984	disaccharide metabolic process	1	O_sativa
	GO:0006073	cellular glucan metabolic process	1	S_lycopersicum
	GO:0006119	oxidative phosphorylation	1	S_lycopersicum
	GO:0006396	RNA processing	1	Z_mays
	GO:0006415	translational termination	1	Z_mays
	GO:0006457	protein folding	1	Z_mays
	GO:0006520	cellular amino acid metabolic process	1	Z_mays
	GO:0006631	fatty acid metabolic process	1	O_sativa
	GO:0006633	fatty acid biosynthetic process	1	O_sativa
	GO:0006750	glutathione biosynthetic process	1	Z_mays
	GO:0006753	nucleoside phosphate metabolic process	1	S_lycopersicum
	GO:0006818	hydrogen transport	1	B_distachyon
	GO:0006890	retrograde vesicle-mediated transport, G...	1	Z_mays
	GO:0007049	cell cycle	1	B_oleracea
	GO:0007059	chromosome segregation	1	B_oleracea
	GO:0007067	mitotic nuclear division	1	B_oleracea
	GO:0007127	meiosis I	1	B_oleracea
	GO:0007130	synaptonemal complex assembly	1	B_oleracea
	GO:0008652	cellular amino acid biosynthetic process	1	E_grandis
	GO:0009058	biosynthetic process	1	T_cacao
	GO:0009066	aspartate family amino acid metabolic pr...	1	E_grandis
	GO:0009069	serine family amino acid metabolic proce...	1	Z_mays
	GO:0009123	nucleoside monophosphate metabolic proce...	1	B_distachyon
	GO:0009308	amine metabolic process	1	O_sativa
	GO:0009311	oligosaccharide metabolic process	1	O_sativa
	GO:0009607	response to biotic stimulus	1	M_esculenta
	GO:0009767	photosynthetic electron transport chain	1	O_sativa
	GO:0009889	regulation of biosynthetic process	1	S_lycopersicum
	GO:0009987	cellular process	1	E_grandis
	GO:0010154	fruit development	1	B_oleracea
	GO:0010468	regulation of gene expression	1	S_lycopersicum
	GO:0010556	regulation of macromolecule biosynthetic...	1	S_lycopersicum
	GO:0015672	monovalent inorganic cation transport	1	O_sativa
	GO:0015696	ammonium transport	1	P_persica
	GO:0016051	carbohydrate biosynthetic process	1	Z_mays
	GO:0016071	mRNA metabolic process	1	E_grandis
	GO:0016192	vesicle-mediated transport	1	Z_mays
	GO:0019637	organophosphate metabolic process	1	S_lycopersicum
	GO:0019693	ribose phosphate metabolic process	1	S_lycopersicum
	GO:0022402	cell cycle process	1	B_oleracea
	GO:0022411	cellular component disassembly	1	Z_mays
	GO:0031323	regulation of cellular metabolic process	1	S_lycopersicum
	GO:0031326	regulation of cellular biosynthetic proc...	1	S_lycopersicum
	GO:0031497	chromatin assembly	1	M_domestica
	GO:0032787	monocarboxylic acid metabolic process	1	O_sativa
	GO:0032984	macromolecular complex disassembly	1	Z_mays
	GO:0033036	macromolecule localization	1	Z_mays
	GO:0034645	cellular macromolecule biosynthetic proc...	1	T_cacao
	GO:0034660	ncRNA metabolic process	1	Z_mays
	GO:0034728	nucleosome organization	1	M_domestica
	GO:0042823	pyridoxal phosphate biosynthetic process	1	O_sativa
	GO:0043241	protein complex disassembly	1	Z_mays
	GO:0043623	cellular protein complex assembly	1	Z_mays
	GO:0044042	glucan metabolic process	1	S_lycopersicum
	GO:0044237	cellular metabolic process	1	T_cacao
	GO:0044249	cellular biosynthetic process	1	T_cacao
	GO:0044260	cellular macromolecule metabolic process	1	E_grandis
	GO:0044272	sulfur compound biosynthetic process	1	E_grandis
	GO:0044703	multi-organism reproductive process	1	O_sativa
	GO:0044710	single-organism metabolic process	1	B_distachyon
	GO:0045087	innate immune response	1	E_grandis
	GO:0045184	establishment of protein localization	1	Z_mays
	GO:0045229	external encapsulating structure organiz...	1	A_thaliana
	GO:0046034	ATP metabolic process	1	B_distachyon
	GO:0046184	aldehyde biosynthetic process	1	O_sativa
	GO:0046351	disaccharide biosynthetic process	1	O_sativa
	GO:0046907	intracellular transport	1	Z_mays
	GO:0048285	organelle fission	1	B_oleracea
	GO:0051276	chromosome organization	1	B_oleracea
	GO:0051641	cellular localization	1	Z_mays
	GO:0051649	establishment of localization in cell	1	Z_mays
	GO:0055086	nucleobase-containing small molecule met...	1	S_lycopersicum
	GO:0060255	regulation of macromolecule metabolic pr...	1	S_lycopersicum
	GO:0070192	chromosome organization involved in meio...	1	B_oleracea
	GO:0070193	synaptonemal complex organization	1	B_oleracea
	GO:0071103	DNA conformation change	1	M_domestica
	GO:0071702	organic substance transport	1	Z_mays
	GO:0071824	protein-DNA complex subunit organization	1	M_domestica
	GO:0071840	cellular component organization or bioge...	1	Z_mays
	GO:0080001	mucilage extrusion from seed coat	1	B_oleracea
	GO:0080090	regulation of primary metabolic process	1	S_lycopersicum
	GO:0098655	cation transmembrane transport	1	O_sativa
	GO:0098661	inorganic anion transmembrane transport	1	P_persica
	GO:1901657	glycosyl compound metabolic process	1	S_lycopersicum
	GO:1902582	single-organism intracellular transport	1	Z_mays
	GO:2000112	regulation of cellular macromolecule bio...	1	S_lycopersicum

## Sheet: mCHH genes Molecular Function
	Table S7: GO term enrichment for each gene class and the species for which that GO term is enriched in.
	GO term	Description	Number of Species	Species
	GO:0043531	ADP binding	16	B_oleracea,B_rapa,C_rubella,E_grandis,E_salsugineum,G_raimondii,M_domestica,M_esculenta,M_guttatus,M_truncatula,P_hallii,P_persica,P_trichocarpa,P_vulgaris,S_lycopersicum,S_viridis
	GO:0046983	protein dimerization activity	15	B_oleracea,B_rapa,C_clementina,C_rubella,E_salsugineum,F_vesca,G_max,G_raimondii,M_truncatula,P_hallii,P_persica,P_trichocarpa,P_virgatum,P_vulgaris,S_lycopersicum
	GO:0008234	cysteine-type peptidase activity	13	A_lyrata,B_oleracea,B_rapa,C_rubella,E_salsugineum,F_vesca,M_domestica,P_hallii,P_persica,P_virgatum,S_bicolor,S_lycopersicum,S_viridis
	GO:0003676	nucleic acid binding	12	B_oleracea,C_sativus,E_salsugineum,F_vesca,G_max,M_esculenta,P_hallii,P_persica,P_virgatum,S_lycopersicum,S_viridis,T_cacao
	GO:0016651	oxidoreductase activity, acting on NAD(P...	11	A_lyrata,B_oleracea,C_rubella,E_salsugineum,G_max,G_raimondii,M_truncatula,P_trichocarpa,R_communis,S_bicolor,S_lycopersicum
	GO:0016787	hydrolase activity	11	A_lyrata,A_thaliana,B_oleracea,B_rapa,G_max,M_esculenta,M_truncatula,P_hallii,P_virgatum,S_lycopersicum,S_viridis
	GO:0005488	binding	10	C_clementina,C_rubella,E_grandis,M_guttatus,P_hallii,P_persica,P_virgatum,P_vulgaris,S_lycopersicum,T_cacao
	GO:0008233	peptidase activity	10	A_lyrata,B_oleracea,B_rapa,E_salsugineum,F_vesca,P_hallii,P_persica,S_bicolor,S_lycopersicum,S_viridis
	GO:0008270	zinc ion binding	10	B_oleracea,B_rapa,C_sativus,E_salsugineum,M_esculenta,P_hallii,P_persica,P_virgatum,S_lycopersicum,S_viridis
	GO:0043169	cation binding	10	B_oleracea,B_rapa,C_sativus,E_salsugineum,F_vesca,M_esculenta,P_hallii,P_persica,P_virgatum,S_viridis
	GO:0046914	transition metal ion binding	9	B_oleracea,B_rapa,E_salsugineum,F_vesca,P_hallii,P_persica,P_virgatum,S_lycopersicum,S_viridis
	GO:0016779	nucleotidyltransferase activity	8	B_oleracea,C_sativus,F_vesca,G_raimondii,P_persica,R_communis,S_lycopersicum,T_cacao
	GO:0097159	organic cyclic compound binding	8	B_oleracea,G_max,G_raimondii,M_guttatus,P_hallii,P_trichocarpa,S_lycopersicum,T_cacao
	GO:1901363	heterocyclic compound binding	8	B_oleracea,G_max,G_raimondii,M_guttatus,P_hallii,P_trichocarpa,S_lycopersicum,T_cacao
	GO:0003954	NADH dehydrogenase activity	7	A_lyrata,E_salsugineum,G_max,G_raimondii,M_truncatula,P_trichocarpa,P_vulgaris
	GO:0003964	RNA-directed DNA polymerase activity	7	B_oleracea,C_sativus,E_salsugineum,F_vesca,M_domestica,P_persica,S_lycopersicum
	GO:0004803	transposase activity	6	C_rubella,F_vesca,M_domestica,P_trichocarpa,P_virgatum,S_lycopersicum
	GO:0016168	chlorophyll binding	6	A_lyrata,G_raimondii,P_hallii,P_trichocarpa,P_vulgaris,R_communis
	GO:0016705	oxidoreductase activity, acting on paire...	6	B_rapa,G_raimondii,M_guttatus,M_truncatula,P_persica,Z_mays
	GO:0032559	adenyl ribonucleotide binding	6	B_oleracea,C_rubella,G_raimondii,M_guttatus,M_truncatula,P_vulgaris
	GO:0034061	DNA polymerase activity	6	B_oleracea,C_sativus,E_salsugineum,F_vesca,P_persica,T_cacao
	GO:0035639	purine ribonucleoside triphosphate bindi...	6	C_clementina,C_rubella,G_raimondii,P_persica,P_trichocarpa,P_vulgaris
	GO:0001882	nucleoside binding	5	E_grandis,G_raimondii,M_domestica,M_guttatus,P_vulgaris
	GO:0004386	helicase activity	5	B_rapa,C_rubella,G_max,M_truncatula,S_lycopersicum
	GO:0004521	endoribonuclease activity	5	B_oleracea,B_rapa,F_vesca,G_max,P_persica
	GO:0004523	RNA-DNA hybrid ribonuclease activity	5	B_oleracea,C_sativus,E_salsugineum,G_max,P_persica
	GO:0004540	ribonuclease activity	5	B_oleracea,F_vesca,G_max,P_persica,P_vulgaris
	GO:0005515	protein binding	5	C_clementina,C_rubella,E_grandis,E_salsugineum,M_truncatula
	GO:0016655	oxidoreductase activity, acting on NAD(P...	5	A_lyrata,G_raimondii,M_truncatula,P_trichocarpa,P_vulgaris
	GO:0016772	transferase activity, transferring phosp...	5	B_oleracea,M_guttatus,P_hallii,P_persica,T_cacao
	GO:0030554	adenyl nucleotide binding	5	B_oleracea,C_rubella,G_raimondii,M_guttatus,P_vulgaris
	GO:0043167	ion binding	5	A_lyrata,M_domestica,M_guttatus,P_vulgaris,S_viridis
	GO:0048038	quinone binding	5	G_max,G_raimondii,M_truncatula,P_trichocarpa,S_lycopersicum
	GO:0000287	magnesium ion binding	4	G_raimondii,M_domestica,P_vulgaris,R_communis
	GO:0003678	DNA helicase activity	4	B_rapa,G_max,M_truncatula,P_hallii
	GO:0003723	RNA binding	4	C_sativus,G_raimondii,P_persica,T_cacao
	GO:0004672	protein kinase activity	4	M_guttatus,M_truncatula,P_persica,P_vulgaris
	GO:0005199	structural constituent of cell wall	4	A_lyrata,C_rubella,M_guttatus,M_truncatula
	GO:0005524	ATP binding	4	B_oleracea,C_rubella,G_raimondii,P_vulgaris
	GO:0016798	hydrolase activity, acting on glycosyl b...	4	A_thaliana,M_esculenta,P_vulgaris,Z_mays
	GO:0017076	purine nucleotide binding	4	C_clementina,M_guttatus,P_trichocarpa,P_vulgaris
	GO:0045156	electron transporter, transferring elect...	4	G_max,G_raimondii,P_trichocarpa,R_communis
	GO:0046906	tetrapyrrole binding	4	G_raimondii,M_truncatula,P_trichocarpa,Z_mays
	GO:1901265	nucleoside phosphate binding	4	E_grandis,M_domestica,M_guttatus,P_vulgaris
	GO:0003677	DNA binding	3	C_rubella,M_truncatula,S_lycopersicum
	GO:0004519	endonuclease activity	3	B_oleracea,F_vesca,P_persica
	GO:0004650	polygalacturonase activity	3	G_raimondii,M_esculenta,P_vulgaris
	GO:0008171	O-methyltransferase activity	3	C_clementina,G_raimondii,M_guttatus
	GO:0008762	UDP-N-acetylmuramate dehydrogenase activ...	3	M_truncatula,P_vulgaris,S_lycopersicum
	GO:0016301	kinase activity	3	C_clementina,M_domestica,Z_mays
	GO:0016740	transferase activity	3	C_clementina,P_persica,T_cacao
	GO:0016773	phosphotransferase activity, alcohol gro...	3	C_clementina,M_guttatus,Z_mays
	GO:0016829	lyase activity	3	G_raimondii,P_vulgaris,R_communis
	GO:0016984	ribulose-bisphosphate carboxylase activi...	3	G_raimondii,P_trichocarpa,P_vulgaris
	GO:0032553	ribonucleotide binding	3	C_clementina,M_guttatus,P_vulgaris
	GO:0036094	small molecule binding	3	G_raimondii,M_guttatus,P_vulgaris
	GO:0097367	carbohydrate derivative binding	3	G_raimondii,M_guttatus,P_vulgaris
	GO:0003735	structural constituent of ribosome	2	C_sativus,G_raimondii
	GO:0003824	catalytic activity	2	G_raimondii,Z_mays
	GO:0004420	hydroxymethylglutaryl-CoA reductase (NAD...	2	B_oleracea,M_domestica
	GO:0004518	nuclease activity	2	B_rapa,F_vesca
	GO:0004872	receptor activity	2	B_oleracea,C_rubella
	GO:0005198	structural molecule activity	2	C_sativus,G_raimondii
	GO:0005506	iron ion binding	2	G_raimondii,Z_mays
	GO:0008324	cation transmembrane transporter activit...	2	G_raimondii,S_lycopersicum
	GO:0008466	glycogenin glucosyltransferase activity	2	C_sativus,M_domestica
	GO:0015077	monovalent inorganic cation transmembran...	2	G_raimondii,S_lycopersicum
	GO:0016717	oxidoreductase activity, acting on paire...	2	C_sativus,M_truncatula
	GO:0016782	transferase activity, transferring sulfu...	2	G_raimondii,P_vulgaris
	GO:0016788	hydrolase activity, acting on ester bond...	2	B_oleracea,P_vulgaris
	GO:0016817	hydrolase activity, acting on acid anhyd...	2	G_max,M_truncatula
	GO:0016835	carbon-oxygen lyase activity	2	G_raimondii,P_vulgaris
	GO:0016893	endonuclease activity, active with eithe...	2	B_rapa,G_max
	GO:0019904	protein domain specific binding	2	C_sativus,M_domestica
	GO:0030599	pectinesterase activity	2	M_domestica,M_guttatus
	GO:0038023	signaling receptor activity	2	B_oleracea,C_rubella
	GO:0042802	identical protein binding	2	M_truncatula,Z_mays
	GO:0045735	nutrient reservoir activity	2	A_lyrata,M_truncatula
	GO:0003746	translation elongation factor activity	1	M_domestica
	GO:0003774	motor activity	1	B_oleracea
	GO:0003906	DNA-(apurinic or apyrimidinic site) lyas...	1	B_oleracea
	GO:0003924	GTPase activity	1	C_sativus
	GO:0004112	cyclic-nucleotide phosphodiesterase acti...	1	M_domestica
	GO:0004129	cytochrome-c oxidase activity	1	S_lycopersicum
	GO:0004312	fatty acid synthase activity	1	M_domestica
	GO:0004364	glutathione transferase activity	1	B_oleracea
	GO:0004371	glycerone kinase activity	1	P_trichocarpa
	GO:0004427	inorganic diphosphatase activity	1	M_domestica
	GO:0004506	squalene monooxygenase activity	1	G_raimondii
	GO:0004576	oligosaccharyl transferase activity	1	P_trichocarpa
	GO:0004634	phosphopyruvate hydratase activity	1	M_domestica
	GO:0004639	phosphoribosylaminoimidazolesuccinocarbo...	1	C_rubella
	GO:0004814	arginine-tRNA ligase activity	1	G_raimondii
	GO:0005216	ion channel activity	1	P_persica
	GO:0005525	GTP binding	1	C_sativus
	GO:0008170	N-methyltransferase activity	1	M_truncatula
	GO:0008172	S-methyltransferase activity	1	G_max
	GO:0008276	protein methyltransferase activity	1	M_truncatula
	GO:0008757	S-adenosylmethionine-dependent methyltra...	1	M_truncatula
	GO:0008964	phosphoenolpyruvate carboxylase activity	1	M_domestica
	GO:0009678	hydrogen-translocating pyrophosphatase a...	1	M_domestica
	GO:0015002	heme-copper terminal oxidase activity	1	S_lycopersicum
	GO:0015215	nucleotide transmembrane transporter act...	1	B_oleracea
	GO:0015399	primary active transmembrane transporter...	1	C_sativus
	GO:0016209	antioxidant activity	1	Z_mays
	GO:0016278	lysine N-methyltransferase activity	1	M_truncatula
	GO:0016426	tRNA (adenine) methyltransferase activit...	1	G_raimondii
	GO:0016614	oxidoreductase activity, acting on CH-OH...	1	M_domestica
	GO:0016638	oxidoreductase activity, acting on the C...	1	B_oleracea
	GO:0016645	oxidoreductase activity, acting on the C...	1	M_domestica
	GO:0016667	oxidoreductase activity, acting on a sul...	1	C_rubella
	GO:0016668	oxidoreductase activity, acting on a sul...	1	C_rubella
	GO:0016675	oxidoreductase activity, acting on a hem...	1	S_lycopersicum
	GO:0016679	oxidoreductase activity, acting on diphe...	1	M_domestica
	GO:0016684	oxidoreductase activity, acting on perox...	1	S_lycopersicum
	GO:0016706	oxidoreductase activity, acting on paire...	1	G_raimondii
	GO:0016725	oxidoreductase activity, acting on CH or...	1	P_virgatum
	GO:0016741	transferase activity, transferring one-c...	1	C_clementina
	GO:0016765	transferase activity, transferring alkyl...	1	B_oleracea
	GO:0016769	transferase activity, transferring nitro...	1	G_max
	GO:0016801	hydrolase activity, acting on ether bond...	1	M_domestica
	GO:0016820	hydrolase activity, acting on acid anhyd...	1	C_sativus
	GO:0016831	carboxy-lyase activity	1	B_oleracea
	GO:0016837	carbon-oxygen lyase activity, acting on ...	1	G_raimondii
	GO:0016838	carbon-oxygen lyase activity, acting on ...	1	P_vulgaris
	GO:0016840	carbon-nitrogen lyase activity	1	S_lycopersicum
	GO:0016841	ammonia-lyase activity	1	S_lycopersicum
	GO:0016860	intramolecular oxidoreductase activity	1	M_domestica
	GO:0016874	ligase activity	1	E_salsugineum
	GO:0016875	ligase activity, forming carbon-oxygen b...	1	P_trichocarpa
	GO:0016879	ligase activity, forming carbon-nitrogen...	1	E_salsugineum
	GO:0016881	acid-amino acid ligase activity	1	E_salsugineum
	GO:0017111	nucleoside-triphosphatase activity	1	B_oleracea
	GO:0019001	guanyl nucleotide binding	1	C_sativus
	GO:0019829	cation-transporting ATPase activity	1	C_sativus
	GO:0019843	rRNA binding	1	G_raimondii
	GO:0022804	active transmembrane transporter activit...	1	B_oleracea
	GO:0022838	substrate-specific channel activity	1	P_persica
	GO:0022857	transmembrane transporter activity	1	P_vulgaris
	GO:0030145	manganese ion binding	1	A_thaliana
	GO:0030234	enzyme regulator activity	1	M_guttatus
	GO:0030246	carbohydrate binding	1	Z_mays
	GO:0030414	peptidase inhibitor activity	1	P_vulgaris
	GO:0030976	thiamine pyrophosphate binding	1	R_communis
	GO:0031418	L-ascorbic acid binding	1	B_oleracea
	GO:0032555	purine ribonucleotide binding	1	G_max
	GO:0032561	guanyl ribonucleotide binding	1	C_sativus
	GO:0034062	RNA polymerase activity	1	G_raimondii
	GO:0042085	5-methyltetrahydropteroyltri-L-glutamate...	1	G_max
	GO:0042282	hydroxymethylglutaryl-CoA reductase acti...	1	B_oleracea
	GO:0042393	histone binding	1	M_truncatula
	GO:0042625	ATPase activity, coupled to transmembran...	1	C_sativus
	GO:0043168	anion binding	1	E_grandis
	GO:0043565	sequence-specific DNA binding	1	M_guttatus
	GO:0044769	ATPase activity, coupled to transmembran...	1	G_raimondii
	GO:0045157	electron transporter, transferring elect...	1	B_oleracea
	GO:0046527	glucosyltransferase activity	1	E_salsugineum
	GO:0046872	metal ion binding	1	B_oleracea
	GO:0046961	proton-transporting ATPase activity, rot...	1	C_sativus
	GO:0050113	inositol oxygenase activity	1	P_vulgaris
	GO:0051082	unfolded protein binding	1	A_lyrata
	GO:0051213	dioxygenase activity	1	G_raimondii
	GO:0051287	NAD binding	1	G_raimondii
	GO:0051765	inositol tetrakisphosphate kinase activi...	1	M_domestica
	GO:0051766	inositol trisphosphate kinase activity	1	M_domestica
	GO:0052689	carboxylic ester hydrolase activity	1	G_raimondii
	GO:0060089	molecular transducer activity	1	E_grandis
	GO:0061134	peptidase regulator activity	1	P_vulgaris
	GO:0070035	purine NTP-dependent helicase activity	1	Z_mays

## Sheet: mCHH genes Cellular Component
	Table S7: GO term enrichment for each gene class and the species for which that GO term is enriched in.
	GO term	Description	Number of Species	Species
	GO:0009521	photosystem	9	A_lyrata,C_sativus,E_salsugineum,G_max,G_raimondii,M_guttatus,P_trichocarpa,R_communis,S_lycopersicum
	GO:0009579	thylakoid	9	A_lyrata,C_sativus,E_salsugineum,G_max,G_raimondii,M_guttatus,P_trichocarpa,R_communis,S_lycopersicum
	GO:0034357	photosynthetic membrane	9	A_lyrata,C_sativus,E_salsugineum,G_max,G_raimondii,M_guttatus,P_trichocarpa,R_communis,S_lycopersicum
	GO:0044436	thylakoid part	9	A_lyrata,C_sativus,E_salsugineum,G_max,G_raimondii,M_guttatus,P_trichocarpa,R_communis,S_lycopersicum
	GO:0005623	cell	6	C_rubella,C_sativus,E_salsugineum,G_raimondii,M_domestica,S_lycopersicum
	GO:0009536	plastid	6	B_oleracea,G_raimondii,P_trichocarpa,P_vulgaris,R_communis,S_lycopersicum
	GO:0032991	macromolecular complex	6	C_sativus,G_max,G_raimondii,M_domestica,R_communis,S_lycopersicum
	GO:0044464	cell part	6	C_rubella,C_sativus,E_salsugineum,G_raimondii,M_domestica,S_lycopersicum
	GO:0043228	non-membrane-bounded organelle	5	C_clementina,C_sativus,G_max,G_raimondii,M_domestica
	GO:0043232	intracellular non-membrane-bounded organ...	5	C_clementina,C_sativus,G_max,G_raimondii,M_domestica
	GO:0030529	ribonucleoprotein complex	4	C_clementina,C_sativus,G_raimondii,M_domestica
	GO:0043226	organelle	4	C_sativus,E_salsugineum,G_raimondii,S_lycopersicum
	GO:0044444	cytoplasmic part	4	C_sativus,G_raimondii,M_domestica,R_communis
	GO:0005840	ribosome	3	C_sativus,G_raimondii,Z_mays
	GO:0009539	photosystem II reaction center	3	B_oleracea,G_raimondii,P_trichocarpa
	GO:0016020	membrane	3	P_persica,P_trichocarpa,Z_mays
	GO:0030076	light-harvesting complex	3	G_raimondii,P_trichocarpa,R_communis
	GO:0030077	plasma membrane light-harvesting complex	3	G_raimondii,P_trichocarpa,R_communis
	GO:0030312	external encapsulating structure	3	M_guttatus,P_persica,Z_mays
	GO:0033178	proton-transporting two-sector ATPase co...	3	A_trichopoda,C_sativus,M_truncatula
	GO:0042716	plasma membrane-derived chromatophore	3	G_raimondii,P_trichocarpa,R_communis
	GO:0044424	intracellular part	3	C_sativus,G_raimondii,R_communis
	GO:0044425	membrane part	3	E_grandis,G_raimondii,P_trichocarpa
	GO:0005737	cytoplasm	2	C_sativus,M_domestica
	GO:0012505	endomembrane system	2	A_thaliana,B_oleracea
	GO:0016469	proton-transporting two-sector ATPase co...	2	C_sativus,G_raimondii
	GO:0031012	extracellular matrix	2	M_guttatus,M_truncatula
	GO:0033177	proton-transporting two-sector ATPase co...	2	B_oleracea,G_raimondii
	GO:0000015	phosphopyruvate hydratase complex	1	M_domestica
	GO:0000148	1,3-beta-D-glucan synthase complex	1	E_salsugineum
	GO:0000214	tRNA-intron endonuclease complex	1	B_oleracea
	GO:0000228	nuclear chromosome	1	B_oleracea
	GO:0000312	plastid small ribosomal subunit	1	B_oleracea
	GO:0000786	nucleosome	1	C_sativus
	GO:0005634	nucleus	1	C_rubella
	GO:0005635	nuclear envelope	1	B_oleracea
	GO:0005643	nuclear pore	1	B_oleracea
	GO:0005801	cis-Golgi network	1	G_raimondii
	GO:0005874	microtubule	1	M_domestica
	GO:0008278	cohesin complex	1	B_oleracea
	GO:0009341	beta-galactosidase complex	1	G_raimondii
	GO:0009512	cytochrome b6f complex	1	G_raimondii
	GO:0009538	photosystem I reaction center	1	C_sativus
	GO:0009547	plastid ribosome	1	B_oleracea
	GO:0010287	plastoglobule	1	B_oleracea
	GO:0015629	actin cytoskeleton	1	G_raimondii
	GO:0016459	myosin complex	1	B_oleracea
	GO:0019867	outer membrane	1	C_sativus
	GO:0030054	cell junction	1	C_sativus
	GO:0031209	SCAR complex	1	B_oleracea
	GO:0031231	intrinsic component of peroxisomal membr...	1	G_raimondii
	GO:0031300	intrinsic component of organelle membran...	1	G_raimondii
	GO:0031301	integral component of organelle membrane	1	G_raimondii
	GO:0031410	cytoplasmic vesicle	1	R_communis
	GO:0031903	microbody membrane	1	G_raimondii
	GO:0031966	mitochondrial membrane	1	C_sativus
	GO:0031982	vesicle	1	R_communis
	GO:0043229	intracellular organelle	1	C_rubella
	GO:0044391	ribosomal subunit	1	G_raimondii
	GO:0044422	organelle part	1	C_sativus
	GO:0044427	chromosomal part	1	M_domestica
	GO:0044433	cytoplasmic vesicle part	1	R_communis
	GO:0044815	DNA packaging complex	1	C_sativus
	GO:0045259	proton-transporting ATP synthase complex	1	G_raimondii
	GO:0045263	proton-transporting ATP synthase complex...	1	G_raimondii
	GO:0045271	respiratory chain complex I	1	B_oleracea
	GO:0046930	pore complex	1	B_oleracea
	GO:0070069	cytochrome complex	1	G_raimondii
	GO:1902555	endoribonuclease complex	1	B_oleracea
	GO:1990104	DNA bending complex	1	C_sativus
